# Supplementary material for: Quantifying 3′UTR length from scRNA-seq data reveals changes independent of gene expression
Source: Nat Commun. 2024 May 14;15:4050. doi: 10.1038/s41467-024-48254-9 (PMC11094166; doi:10.1038/s41467-024-48254-9)
Supplement: Supplementary file 3 — Supplementary Dataset 1 [file 41467_2024_48254_MOESM3_ESM.xlsx]

## Sheet: Legend
Column	Description	Details
gene_name	gene symbol	HUGO gene symbol from GENCODE v39
gene_id	unique gene identifier	Ensembl gene ID from GENCODE v39
transcript_name	transcript name	Ensembl transcript name from GENCODE v39. Suffix "-UTR[-+]###" indicates relative position of CS for novel sites. A "-" means upstream; "+" downstream.
transcript_id	unique transcript identifier	Ensembl transcript ID from GENCODE v39. Suffix "-UTR[-+]###" indicates relative position of CS for novel sites. A "-" means upstream; "+" downstream.
utr_name	readable UTR identifier	Unique identifier for 3'UTR isoform. Uses the HUGO gene symbol plus a suffix ".N" where the N is the ordinal position of the CS from 5'-3'
utr_pos	ordinal position of 3'UTR CS	Considering all isoforms in a gene, ranks them by their 5'-3' position in the genome.
seq	chromosome of origin	Basic chromosomes from hg38.
end_3p	position of CS in chromosome	Genomic position of CS in hg38 coordinates.
strand	genomic strand	Genomic strand of CS in hg38.
is_ipa	is the cleavage site intronic?	Determined by intersecting CS with GENCODE v39 introns.
is_novel	is the cleavage site new?	Whether the site was not within 30 nt of an existing GENCODE CS.
n_celltypes_gene	number of celltypes detecting gene	Number of celltypes in Human Cell Landscape that detected at least one CS in the gene with more than 5 TPM.
n_celltypes_tx	number of celltypes detecting transcript	Number of celltypes in Human Cell Landscape that detected this CS with more than 5 TPM.
cs_usage_score	fraction of celltypes with CS	Computed as (n_celltypes_tx)/(n_celltypes_gene)
cs_usage_class	classification of CS	"major" if at least 10% of celltypes expressing the gene detected the CS; otherwise, "minor"
phastCons30way	mean conservation score	Mean phastCons score from 30-genome alignment, across a 100 nt window around the CS. Any sequence in a CDS was excluded.
aparent2_w30	predicted cleavage probability (narrow)	APARENT2 predicted probability of cleavage in a 30 nt window around the CS.
aparent2_full	predicted cleavage probability (full)	APARENT2 predicted probability of cleavage anywhere in the full (205 nt) sequence window around the CS.

## Sheet: MWS CS Annots (HCL)
gene_name	gene_id	transcript_name	transcript_id	utr_name	utr_pos	seq	end_3p	strand	is_ipa	is_novel	n_celltypes_gene	n_celltypes_tx	cs_usage_score	cs_usage_class	phastCons30way	aparent2_w30	aparent2_full
A1BG	ENSG00000121410.12	A1BG-201	ENST00000263100.8	A1BG.1	1	chr19	58345183	-	FALSE	FALSE	0	0			0.316	0.0095298	0.0345445
A1CF	ENSG00000148584.15	A1CF-202	ENST00000373993.5	A1CF.1	1	chr10	50806562	-	FALSE	FALSE	12	1	0.0833333	minor	0.311	0.00932438	0.0655798
A1CF	ENSG00000148584.15	A1CF-201	ENST00000282641.6	A1CF.2	2	chr10	50799421	-	FALSE	FALSE	12	12	1	major	0.429	0.455376	0.627055
A1CF	ENSG00000148584.15	A1CF-204	ENST00000373997.8	A1CF.3	3	chr10	50799409	-	FALSE	FALSE	12	12	1	major	0.428	0.546374	0.695314
A2M	ENSG00000175899.15	A2M-201	ENST00000318602.12	A2M.1	1	chr12	9067708	-	FALSE	FALSE	91	91	1	major	0.112	0.730529	0.753595
A2ML1	ENSG00000166535.20	A2ML1-207	ENST00000541459.5	A2ML1.1	1	chr12	8875814	+	TRUE	FALSE	3	1	0.333333	major	0.02	0.200136	0.277152
A2ML1	ENSG00000166535.20	A2ML1-205	ENST00000539547.5	A2ML1.2	2	chr12	8876456	+	TRUE	FALSE	3	0	0	minor	0.031	0.000420801	0.0132019
A2ML1	ENSG00000166535.20	A2ML1-201	ENST00000299698.12	A2ML1.3	3	chr12	8876787	+	TRUE	FALSE	3	3	1	major	0.012	0.491042	0.749382
A3GALT2	ENSG00000184389.9	A3GALT2-201	ENST00000442999.3	A3GALT2.1	1	chr1	33306766	-	FALSE	FALSE	0	0			0	0.000497304	0.00344782
A4GALT	ENSG00000128274.17	A4GALT-202	ENST00000381278.4	A4GALT.1	1	chr22	42692122	-	FALSE	FALSE	40	40	1	major	0.017	0.129318	0.170506
A4GALT	ENSG00000128274.17	A4GALT-203	ENST00000401850.5	A4GALT.2	2	chr22	42692121	-	FALSE	FALSE	40	40	1	major	0.017	0.133279	0.172968
A4GNT	ENSG00000118017.4	A4GNT-201-UTR-511	ENST00000236709.4-UTR-511	A4GNT.1	1	chr3	138124224	-	FALSE	TRUE	1	1	1	major	0	0.0199518	0.134108
A4GNT	ENSG00000118017.4	A4GNT-201	ENST00000236709.4	A4GNT.2	2	chr3	138123713	-	FALSE	FALSE	1	1	1	major	0.069	0.129896	0.147254
AAAS	ENSG00000094914.14	AAAS-208	ENST00000547757.2	AAAS.1	1	chr12	53307476	-	FALSE	FALSE	97	1	0.0103093	minor	0.0174603	0.204396	0.459733
AAAS	ENSG00000094914.14	AAAS-201	ENST00000209873.9	AAAS.2	2	chr12	53307460	-	FALSE	FALSE	97	97	1	major	0.0139241	0.488492	0.517302
AAAS	ENSG00000094914.14	AAAS-202	ENST00000394384.7	AAAS.3	3	chr12	53307459	-	FALSE	FALSE	97	97	1	major	0.01375	0.485548	0.516493
AACS	ENSG00000081760.17	AACS-201	ENST00000316519.11	AACS.1	1	chr12	125143316	+	FALSE	FALSE	65	65	1	major	0.207	0.577093	0.586793
AADAC	ENSG00000114771.14	AADAC-202	ENST00000488869.1	AADAC.1	1	chr3	151824860	+	TRUE	FALSE	25	0	0	minor	0.38125	0.00219424	0.245293
AADAC	ENSG00000114771.14	AADAC-201-UTR-269	ENST00000232892.12-UTR-269	AADAC.2	2	chr3	151828219	+	FALSE	TRUE	25	13	0.52	major	0.0371134	0.615074	0.682961
AADAC	ENSG00000114771.14	AADAC-201	ENST00000232892.12	AADAC.3	3	chr3	151828488	+	FALSE	FALSE	25	25	1	major	0	0.479997	0.520796
AADACL2	ENSG00000197953.6	AADACL2-201-UTR-3574	ENST00000356517.4-UTR-3574	AADACL2.1	1	chr3	151757765	+	FALSE	TRUE	5	5	1	major	0.119	0.0716237	0.132761
AADACL2	ENSG00000197953.6	AADACL2-201	ENST00000356517.4	AADACL2.2	2	chr3	151761339	+	FALSE	FALSE	5	0	0	minor	0.19	0.210611	0.298217
AADACL3	ENSG00000188984.12	AADACL3-201	ENST00000359318.8	AADACL3.1	1	chr1	12728760	+	FALSE	FALSE	0	0			0.33	0.151392	0.175175
AADACL4	ENSG00000204518.3	AADACL4-201	ENST00000376221.2	AADACL4.1	1	chr1	12667076	+	FALSE	FALSE	0	0			0.022	0.0774585	0.251729
AADAT	ENSG00000109576.14	AADAT-202-UTR-209	ENST00000353187.6-UTR-209	AADAT.1	1	chr4	170060438	-	FALSE	TRUE	39	1	0.025641	minor	0.313	0.0884111	0.143659
AADAT	ENSG00000109576.14	AADAT-202	ENST00000353187.6	AADAT.2	2	chr4	170060229	-	FALSE	FALSE	39	39	1	major	0.342	0.521001	0.619011
AADAT	ENSG00000109576.14	AADAT-201	ENST00000337664.9	AADAT.3	3	chr4	170060222	-	FALSE	FALSE	39	39	1	major	0.347	0.553113	0.659494
AAGAB	ENSG00000103591.13	AAGAB-203	ENST00000542650.5	AAGAB.1	1	chr15	67202740	-	FALSE	FALSE	9	0	0	minor	0.018	0.00503651	0.00938591
AAGAB	ENSG00000103591.13	AAGAB-207	ENST00000561452.5	AAGAB.2	2	chr15	67201707	-	FALSE	FALSE	9	0	0	minor	0.164	0.00506436	0.138877
AAGAB	ENSG00000103591.13	AAGAB-201-UTR-363	ENST00000261880.10-UTR-363	AAGAB.3	3	chr15	67201030	-	FALSE	TRUE	9	8	0.888889	major	0.324	0.535336	0.578117
AAGAB	ENSG00000103591.13	AAGAB-201	ENST00000261880.10	AAGAB.4	4	chr15	67200667	-	FALSE	FALSE	9	0	0	minor	0.008	0.0165555	0.029793
AAGAB	ENSG00000103591.13	AAGAB-201-UTR+206	ENST00000261880.10-UTR+206	AAGAB.5	5	chr15	67200461	-	FALSE	TRUE	9	1	0.111111	major	0.533	0.254116	0.282839
AAK1	ENSG00000115977.21	AAK1-213	ENST00000624900.1	AAK1.1	1	chr2	69499869	-	TRUE	FALSE	72	0	0	minor	0.021	0.218198	0.446563
AAK1	ENSG00000115977.21	AAK1-201	ENST00000406297.7	AAK1.2	2	chr2	69481056	-	TRUE	FALSE	72	0	0	minor	0.388	0.802324	0.848742
AAK1	ENSG00000115977.21	AAK1-203-UTR-16256	ENST00000409085.9-UTR-16256	AAK1.3	3	chr2	69474253	-	TRUE	TRUE	72	1	0.0138889	minor	0.976	0.444692	0.55756
AAK1	ENSG00000115977.21	AAK1-202	ENST00000409068.5	AAK1.4	4	chr2	69461400	-	FALSE	FALSE	72	0	0	minor	0.071	0.398107	0.420895
AAK1	ENSG00000115977.21	AAK1-203	ENST00000409085.9	AAK1.5	5	chr2	69457997	-	FALSE	FALSE	72	72	1	major	0.481	0.701092	0.726757
AAMDC	ENSG00000087884.15	AAMDC-206	ENST00000526415.5	AAMDC.1	1	chr11	77872352	+	TRUE	FALSE	100	100	1	major	0.322989	0.0505665	0.0998795
AAMDC	ENSG00000087884.15	AAMDC-202	ENST00000393427.7	AAMDC.2	2	chr11	77872352	+	TRUE	FALSE	100	100	1	major	0.322989	0.0505665	0.0998795
AAMDC	ENSG00000087884.15	AAMDC-204	ENST00000525409.5	AAMDC.3	3	chr11	77872352	+	TRUE	FALSE	100	100	1	major	0.322989	0.0505665	0.0998795
AAMDC	ENSG00000087884.15	AAMDC-203	ENST00000525034.1	AAMDC.4	4	chr11	77872352	+	TRUE	FALSE	100	100	1	major	0.322989	0.0505665	0.0998795
AAMDC	ENSG00000087884.15	AAMDC-211	ENST00000533193.5	AAMDC.5	5	chr11	77872354	+	TRUE	FALSE	100	100	1	major	0.317978	0.0556003	0.102687
AAMDC	ENSG00000087884.15	AAMDC-212	ENST00000630098.2	AAMDC.6	6	chr11	77900686	+	TRUE	FALSE	100	0	0	minor	0.258	0.0286999	0.203992
AAMDC	ENSG00000087884.15	AAMDC-201	ENST00000304716.12	AAMDC.7	7	chr11	77900714	+	TRUE	FALSE	100	0	0	minor	0.175641	0.00269643	0.323827
AAMDC	ENSG00000087884.15	AAMDC-207	ENST00000527134.5	AAMDC.8	8	chr11	77900732	+	TRUE	FALSE	100	0	0	minor	0.142708	0.00315349	0.284175
AAMDC	ENSG00000087884.15	AAMDC-210	ENST00000532481.5	AAMDC.9	9	chr11	77918432	+	FALSE	FALSE	100	0	0	minor	0.03	0.885137	0.992362
AAMP	ENSG00000127837.10	AAMP-203	ENST00000422731.1	AAMP.1	1	chr2	218264360	-	FALSE	FALSE	102	0	0	minor	0.4	0.00111842	0.00582401
AAMP	ENSG00000127837.10	AAMP-202	ENST00000420660.5	AAMP.2	2	chr2	218264162	-	FALSE	FALSE	102	0	0	minor	0.941	0.0168611	0.451153
AAMP	ENSG00000127837.10	AAMP-201	ENST00000248450.9	AAMP.3	3	chr2	218264129	-	FALSE	FALSE	102	102	1	major	0.682	0.450166	0.487586
AANAT	ENSG00000129673.10	AANAT-201	ENST00000250615.7	AANAT.1	1	chr17	76470117	+	FALSE	FALSE	0	0			0.105	0.0419266	0.048581
AAR2	ENSG00000131043.13	AAR2-204	ENST00000679519.1	AAR2.1	1	chr20	36256921	+	TRUE	FALSE	90	90	1	major	0.886	0.659413	0.719197
AAR2	ENSG00000131043.13	AAR2-210	ENST00000680811.1	AAR2.2	2	chr20	36256922	+	TRUE	FALSE	90	90	1	major	0.876	0.678597	0.7112
AAR2	ENSG00000131043.13	AAR2-211	ENST00000680933.1	AAR2.3	3	chr20	36256926	+	TRUE	FALSE	90	90	1	major	0.836	0.725104	0.737602
AAR2	ENSG00000131043.13	AAR2-201	ENST00000320849.9	AAR2.4	4	chr20	36256933	+	TRUE	FALSE	90	90	1	major	0.766	0.75178	0.755495
AAR2	ENSG00000131043.13	AAR2-203	ENST00000397286.7	AAR2.5	5	chr20	36270918	+	FALSE	FALSE	90	0	0	minor	0.388	0.000334484	0.0514365
AARD	ENSG00000205002.4	AARD-201-UTR-1231	ENST00000378279.4-UTR-1231	AARD.1	1	chr8	116943256	+	FALSE	TRUE	4	1	0.25	major	0.038	0.249799	0.281391
AARD	ENSG00000205002.4	AARD-201-UTR-490	ENST00000378279.4-UTR-490	AARD.2	2	chr8	116943997	+	FALSE	TRUE	4	2	0.5	major	0.199	0.364955	0.638009
AARD	ENSG00000205002.4	AARD-201	ENST00000378279.4	AARD.3	3	chr8	116944487	+	FALSE	FALSE	4	0	0	minor	0.177	0.122661	0.722239
AARD	ENSG00000205002.4	AARD-201-UTR+4248	ENST00000378279.4-UTR+4248	AARD.4	4	chr8	116948735	+	FALSE	TRUE	4	1	0.25	major	0.007	0.546578	0.570828
AARS1	ENSG00000090861.17	AARS1-203-UTR-79	ENST00000565361.3-UTR-79	AARS1.1	1	chr16	70252386	-	FALSE	TRUE	90	88	0.977778	major	0.276	0.0339015	0.103499
AARS1	ENSG00000090861.17	AARS1-203	ENST00000565361.3	AARS1.2	2	chr16	70252307	-	FALSE	FALSE	90	80	0.888889	major	0	0.0209586	0.0643015
AARS1	ENSG00000090861.17	AARS1-208	ENST00000674512.1	AARS1.3	3	chr16	70252305	-	FALSE	FALSE	90	80	0.888889	major	0	0.0256732	0.0588541
AARS1	ENSG00000090861.17	AARS1-229	ENST00000675691.1	AARS1.4	4	chr16	70252303	-	FALSE	FALSE	90	80	0.888889	major	0	0.027832	0.0524667
AARS1	ENSG00000090861.17	AARS1-201	ENST00000261772.13	AARS1.5	5	chr16	70252298	-	FALSE	FALSE	90	80	0.888889	major	0	0.0326043	0.0569393
AARS1	ENSG00000090861.17	AARS1-210	ENST00000674691.1	AARS1.6	6	chr16	70252270	-	FALSE	FALSE	90	0	0	minor	0	0.0106685	0.0770464
AARS1	ENSG00000090861.17	AARS1-215	ENST00000674963.1	AARS1.7	7	chr16	70251983	-	FALSE	FALSE	90	0	0	minor	0.002	0.000478178	0.00530317
AARS2	ENSG00000124608.5	AARS2-201-UTR-953	ENST00000244571.5-UTR-953	AARS2.1	1	chr6	44299684	-	FALSE	TRUE	11	5	0.454545	major	0	0.00272971	0.00929963
AARS2	ENSG00000124608.5	AARS2-201-UTR-829	ENST00000244571.5-UTR-829	AARS2.2	2	chr6	44299560	-	FALSE	TRUE	11	3	0.272727	major	0	0.0374877	0.0745744
AARS2	ENSG00000124608.5	AARS2-201-UTR-237	ENST00000244571.5-UTR-237	AARS2.3	3	chr6	44298968	-	FALSE	TRUE	11	1	0.0909091	minor	0.203	0.00926722	0.0244762
AARS2	ENSG00000124608.5	AARS2-201	ENST00000244571.5	AARS2.4	4	chr6	44298731	-	FALSE	FALSE	11	3	0.272727	major	0.035	0.0703309	0.0813173
AASDH	ENSG00000157426.14	AASDH-203	ENST00000502617.1	AASDH.1	1	chr4	56348928	-	TRUE	FALSE	57	0	0	minor	0.019	0.125292	0.205791
AASDH	ENSG00000157426.14	AASDH-201	ENST00000205214.11	AASDH.2	2	chr4	56338290	-	FALSE	FALSE	57	57	1	major	0.37	0.19554	0.26736
AASDH	ENSG00000157426.14	AASDH-202	ENST00000451613.5	AASDH.3	3	chr4	56338287	-	FALSE	FALSE	57	57	1	major	0.37	0.202849	0.268774
AASDHPPT	ENSG00000149313.11	AASDHPPT-201-UTR-1708	ENST00000278618.9-UTR-1708	AASDHPPT.1	1	chr11	106096987	+	FALSE	TRUE	98	80	0.816327	major	0.512	0.419344	0.611856
AASDHPPT	ENSG00000149313.11	AASDHPPT-201-UTR-1531	ENST00000278618.9-UTR-1531	AASDHPPT.2	2	chr11	106097164	+	FALSE	TRUE	98	1	0.0102041	minor	0.021	0.32191	0.375288
AASDHPPT	ENSG00000149313.11	AASDHPPT-201-UTR-193	ENST00000278618.9-UTR-193	AASDHPPT.3	3	chr11	106098502	+	FALSE	TRUE	98	3	0.0306122	minor	0.532	0.0989427	0.348727
AASDHPPT	ENSG00000149313.11	AASDHPPT-201	ENST00000278618.9	AASDHPPT.4	4	chr11	106098695	+	FALSE	FALSE	98	98	1	major	0.374	0.503692	0.603934
AASS	ENSG00000008311.16	AASS-207-UTR-330	ENST00000473553.5-UTR-330	AASS.1	1	chr7	122076479	-	FALSE	TRUE	59	1	0.0169492	minor	0.115	0.11735	0.156451
AASS	ENSG00000008311.16	AASS-207-UTR-220	ENST00000473553.5-UTR-220	AASS.2	2	chr7	122076369	-	FALSE	TRUE	59	1	0.0169492	minor	0.274	0.0427879	0.0600873
AASS	ENSG00000008311.16	AASS-207	ENST00000473553.5	AASS.3	3	chr7	122076149	-	FALSE	FALSE	59	0	0	minor	0.051	0.00060865	0.0384544
AASS	ENSG00000008311.16	AASS-202	ENST00000393376.5	AASS.4	4	chr7	122076133	-	FALSE	FALSE	59	0	0	minor	0.036	0.000488394	0.00737028
AASS	ENSG00000008311.16	AASS-209	ENST00000679419.1	AASS.5	5	chr7	122073587	-	TRUE	FALSE	59	0	0	minor	0.29	0.0342515	0.442196
AASS	ENSG00000008311.16	AASS-210	ENST00000679511.1	AASS.6	6	chr7	122073583	-	TRUE	FALSE	59	0	0	minor	0.269	0.0367953	0.454512
AASS	ENSG00000008311.16	AASS-203	ENST00000417368.7	AASS.7	7	chr7	122073549	-	TRUE	FALSE	59	59	1	major	0.195	0.40297	0.483745
AATF	ENSG00000275700.6	AATF-201	ENST00000610798.4	AATF.1	1	chr17	37021154	+	TRUE	FALSE	97	0	0	minor	0.305	0.614242	0.656995
AATF	ENSG00000275700.6	AATF-206	ENST00000616434.2	AATF.2	2	chr17	37056858	+	FALSE	FALSE	97	97	1	major	0.087	0.17402	0.257789
AATF	ENSG00000275700.6	AATF-212	ENST00000679881.1	AATF.3	3	chr17	37056860	+	FALSE	FALSE	97	97	1	major	0.087	0.205195	0.263397
AATF	ENSG00000275700.6	AATF-219	ENST00000680782.1	AATF.4	4	chr17	37056860	+	FALSE	FALSE	97	97	1	major	0.087	0.205195	0.263397
AATF	ENSG00000275700.6	AATF-216	ENST00000680340.1	AATF.5	5	chr17	37056870	+	FALSE	FALSE	97	97	1	major	0.087	0.259506	0.304911
AATF	ENSG00000275700.6	AATF-208	ENST00000619387.5	AATF.6	6	chr17	37056871	+	FALSE	FALSE	97	97	1	major	0.087	0.262726	0.306817
AATF	ENSG00000275700.6	AATF-214	ENST00000679997.1	AATF.7	7	chr17	37056871	+	FALSE	FALSE	97	97	1	major	0.087	0.262726	0.306817
AATK	ENSG00000181409.14	AATK-201	ENST00000326724.9	AATK.1	1	chr17	81117295	-	FALSE	FALSE	25	25	1	major	0.515	0.114864	0.127572
AATK	ENSG00000181409.14	AATK-203	ENST00000417379.6	AATK.2	2	chr17	81110487	-	FALSE	FALSE	25	4	0.16	major	0.784	0.259057	0.658306
ABAT	ENSG00000183044.12	ABAT-215	ENST00000569156.5	ABAT.1	1	chr16	8781522	+	FALSE	FALSE	62	3	0.0483871	minor	0.554	0.0112402	0.0476865
ABAT	ENSG00000183044.12	ABAT-213	ENST00000567812.5	ABAT.2	2	chr16	8781579	+	FALSE	FALSE	62	0	0	minor	0.056	0.0187139	0.0465641
ABAT	ENSG00000183044.12	ABAT-203	ENST00000425191.6	ABAT.3	3	chr16	8781590	+	FALSE	FALSE	62	0	0	minor	0.057	0.00268819	0.026296
ABAT	ENSG00000183044.12	ABAT-201-UTR-112	ENST00000268251.13-UTR-112	ABAT.4	4	chr16	8784458	+	FALSE	TRUE	62	4	0.0645161	minor	0.554	0.137536	0.27621
ABAT	ENSG00000183044.12	ABAT-201	ENST00000268251.13	ABAT.5	5	chr16	8784570	+	FALSE	FALSE	62	59	0.951613	major	0.726	0.670794	0.769323
ABAT	ENSG00000183044.12	ABAT-202	ENST00000396600.6	ABAT.6	6	chr16	8784575	+	FALSE	FALSE	62	58	0.935484	major	0.676	0.687434	0.775054
ABCA1	ENSG00000165029.17	ABCA1-201	ENST00000374733.1	ABCA1.1	1	chr9	104861438	-	TRUE	FALSE	67	0	0	minor	0.169	0.354204	0.412263
ABCA1	ENSG00000165029.17	ABCA1-203	ENST00000423487.6	ABCA1.2	2	chr9	104855566	-	TRUE	FALSE	67	0	0	minor	0.085	0.273501	0.310641
ABCA1	ENSG00000165029.17	ABCA1-205-UTR-556	ENST00000678995.1-UTR-556	ABCA1.3	3	chr9	104781563	-	FALSE	TRUE	67	24	0.358209	major	0.999	0.0872496	0.213668
ABCA1	ENSG00000165029.17	ABCA1-205	ENST00000678995.1	ABCA1.4	4	chr9	104781007	-	FALSE	FALSE	67	66	0.985075	major	0.687	0.542143	0.647975
ABCA1	ENSG00000165029.17	ABCA1-202	ENST00000374736.8	ABCA1.5	5	chr9	104781006	-	FALSE	FALSE	67	66	0.985075	major	0.687	0.553866	0.641283
ABCA10	ENSG00000154263.18	ABCA10-201-UTR-696	ENST00000269081.8-UTR-696	ABCA10.1	1	chr17	69148703	-	TRUE	TRUE	21	3	0.142857	major	0.027	0.307288	0.452731
ABCA10	ENSG00000154263.18	ABCA10-201	ENST00000269081.8	ABCA10.2	2	chr17	69148007	-	TRUE	FALSE	21	20	0.952381	major	0.042	0.446566	0.485059
ABCA10	ENSG00000154263.18	ABCA10-205	ENST00000521538.5	ABCA10.3	3	chr17	69147219	-	FALSE	FALSE	21	2	0.0952381	minor	0.005	0.355861	0.689972
ABCA10	ENSG00000154263.18	ABCA10-207	ENST00000522787.5	ABCA10.4	4	chr17	69147214	-	FALSE	FALSE	21	0	0	minor	0.008	0.0105939	0.708173
ABCA12	ENSG00000144452.15	ABCA12-203	ENST00000412081.1	ABCA12.1	1	chr2	215075492	-	TRUE	FALSE	0	0			0.165152	0.2261	0.244547
ABCA12	ENSG00000144452.15	ABCA12-202	ENST00000389661.4	ABCA12.2	2	chr2	214932622	-	FALSE	FALSE	0	0			0.0532258	0.00147468	0.0174582
ABCA12	ENSG00000144452.15	ABCA12-201	ENST00000272895.12	ABCA12.3	3	chr2	214931542	-	FALSE	FALSE	0	0			0.356	0.688141	0.756904
ABCA13	ENSG00000179869.15	ABCA13-207	ENST00000544596.5	ABCA13.1	1	chr7	48646283	+	FALSE	FALSE	7	0	0	minor	0.025	0.00924676	0.21234
ABCA13	ENSG00000179869.15	ABCA13-201-UTR-51	ENST00000411975.5-UTR-51	ABCA13.2	2	chr7	48647445	+	FALSE	TRUE	7	3	0.428571	major	0.494	0.519429	0.709346
ABCA13	ENSG00000179869.15	ABCA13-201	ENST00000411975.5	ABCA13.3	3	chr7	48647496	+	FALSE	FALSE	7	7	1	major	0.396	0.11743	0.74649
ABCA13	ENSG00000179869.15	ABCA13-204	ENST00000435803.6	ABCA13.4	4	chr7	48647497	+	FALSE	FALSE	7	7	1	major	0.405	0.119617	0.743665
ABCA2	ENSG00000107331.18	ABCA2-219	ENST00000490486.2	ABCA2.1	1	chr9	137007851	-	FALSE	FALSE	17	0	0	minor	0.044	0.00100683	0.00333137
ABCA2	ENSG00000107331.18	ABCA2-201	ENST00000341511.11	ABCA2.2	2	chr9	137007234	-	FALSE	FALSE	17	17	1	major	0.279	0.321063	0.330605
ABCA3	ENSG00000167972.14	ABCA3-205	ENST00000567910.1	ABCA3.1	1	chr16	2323339	-	TRUE	FALSE	28	1	0.0357143	minor	0.118	0.239866	0.285843
ABCA3	ENSG00000167972.14	ABCA3-201	ENST00000301732.10	ABCA3.2	2	chr16	2275881	-	FALSE	FALSE	28	28	1	major	0.199	0.0123513	0.0214808
ABCA3	ENSG00000167972.14	ABCA3-201-UTR+1111	ENST00000301732.10-UTR+1111	ABCA3.3	3	chr16	2274770	-	FALSE	TRUE	28	1	0.0357143	minor	0.014	0.0108304	0.0366251
ABCA4	ENSG00000198691.14	ABCA4-207	ENST00000649773.1	ABCA4.1	1	chr1	94045637	-	TRUE	FALSE	2	0	0	minor	0.321	0.000553541	0.00280034
ABCA4	ENSG00000198691.14	ABCA4-201	ENST00000370225.4	ABCA4.2	2	chr1	93992834	-	FALSE	FALSE	2	2	1	major	0.116	0.292713	0.374366
ABCA5	ENSG00000154265.16	ABCA5-210	ENST00000589975.5	ABCA5.1	1	chr17	69304094	-	TRUE	FALSE	17	1	0.0588235	minor	0.033	0.783894	0.805856
ABCA5	ENSG00000154265.16	ABCA5-208-UTR-169	ENST00000588877.5-UTR-169	ABCA5.2	2	chr17	69247120	-	FALSE	TRUE	17	11	0.647059	major	0.269	0.1558	0.321214
ABCA5	ENSG00000154265.16	ABCA5-208	ENST00000588877.5	ABCA5.3	3	chr17	69246951	-	FALSE	FALSE	17	0	0	minor	0.111	0.00308325	0.056642
ABCA5	ENSG00000154265.16	ABCA5-201-UTR-2510	ENST00000392676.8-UTR-2510	ABCA5.4	4	chr17	69246821	-	FALSE	TRUE	17	2	0.117647	major	0.03	0.327096	0.368283
ABCA5	ENSG00000154265.16	ABCA5-201-UTR-2339	ENST00000392676.8-UTR-2339	ABCA5.5	5	chr17	69246650	-	FALSE	TRUE	17	4	0.235294	major	0.348	0.36386	0.418322
ABCA5	ENSG00000154265.16	ABCA5-201	ENST00000392676.8	ABCA5.6	6	chr17	69244311	-	FALSE	FALSE	17	0	0	minor	0.069	0.461052	0.551176
ABCA6	ENSG00000154262.13	ABCA6-206	ENST00000590645.1	ABCA6.1	1	chr17	69135230	-	TRUE	FALSE	21	9	0.428571	major	0.014	0.774462	0.77977
ABCA6	ENSG00000154262.13	ABCA6-201	ENST00000284425.7	ABCA6.2	2	chr17	69078702	-	FALSE	FALSE	21	16	0.761905	major	0.262	0.205543	0.2555
ABCA6	ENSG00000154262.13	ABCA6-201-UTR+339	ENST00000284425.7-UTR+339	ABCA6.3	3	chr17	69078363	-	FALSE	TRUE	21	1	0.047619	minor	0.02	0.152567	0.172113
ABCA6	ENSG00000154262.13	ABCA6-201-UTR+888	ENST00000284425.7-UTR+888	ABCA6.4	4	chr17	69077814	-	FALSE	TRUE	21	7	0.333333	major	0.134	0.55392	0.631364
ABCA6	ENSG00000154262.13	ABCA6-201-UTR+1750	ENST00000284425.7-UTR+1750	ABCA6.5	5	chr17	69076952	-	FALSE	TRUE	21	4	0.190476	major	0.292	0.000378669	0.981602
ABCA6	ENSG00000154262.13	ABCA6-201-UTR+1788	ENST00000284425.7-UTR+1788	ABCA6.6	6	chr17	69076914	-	FALSE	TRUE	21	12	0.571429	major	0.273	0.975878	0.983808
ABCA7	ENSG00000064687.13	ABCA7-217	ENST00000612569.1	ABCA7.1	1	chr19	1065458	+	FALSE	FALSE	35	0	0	minor	0.00240964	0.000420722	0.0214005
ABCA7	ENSG00000064687.13	ABCA7-206	ENST00000525073.6	ABCA7.2	2	chr19	1065569	+	FALSE	FALSE	35	35	1	major	0.156	0.0271983	0.0382121
ABCA7	ENSG00000064687.13	ABCA7-201	ENST00000263094.11	ABCA7.3	3	chr19	1065572	+	FALSE	FALSE	35	35	1	major	0.156	0.0133432	0.0395199
ABCA8	ENSG00000141338.15	ABCA8-201-UTR-520	ENST00000269080.6-UTR-520	ABCA8.1	1	chr17	68867812	-	FALSE	TRUE	39	3	0.0769231	minor	0.01	0.400358	0.686839
ABCA8	ENSG00000141338.15	ABCA8-201-UTR-438	ENST00000269080.6-UTR-438	ABCA8.2	2	chr17	68867730	-	FALSE	TRUE	39	7	0.179487	major	0.126	0.328166	0.517341
ABCA8	ENSG00000141338.15	ABCA8-201-UTR-33	ENST00000269080.6-UTR-33	ABCA8.3	3	chr17	68867325	-	FALSE	TRUE	39	5	0.128205	major	0.071	0.00122255	0.479791
ABCA8	ENSG00000141338.15	ABCA8-201	ENST00000269080.6	ABCA8.4	4	chr17	68867292	-	FALSE	FALSE	39	39	1	major	0.07	0.455616	0.555025
ABCA8	ENSG00000141338.15	ABCA8-208	ENST00000586539.6	ABCA8.5	5	chr17	68867289	-	FALSE	FALSE	39	39	1	major	0.07	0.476297	0.571881
ABCA8	ENSG00000141338.15	ABCA8-208-UTR+2903	ENST00000586539.6-UTR+2903	ABCA8.6	6	chr17	68864386	-	FALSE	TRUE	39	1	0.025641	minor	0.161	0.587008	0.646426
ABCA9	ENSG00000154258.17	ABCA9-207	ENST00000495634.5	ABCA9.1	1	chr17	69042915	-	TRUE	FALSE	21	0	0	minor	0.088	0.163255	0.302481
ABCA9	ENSG00000154258.17	ABCA9-202-UTR-202	ENST00000453985.6-UTR-202	ABCA9.2	2	chr17	68974834	-	FALSE	TRUE	21	15	0.714286	major	0.006	0.237527	0.382299
ABCA9	ENSG00000154258.17	ABCA9-202-UTR-82	ENST00000453985.6-UTR-82	ABCA9.3	3	chr17	68974714	-	FALSE	TRUE	21	2	0.0952381	minor	0.003	0.0608121	0.509715
ABCA9	ENSG00000154258.17	ABCA9-202	ENST00000453985.6	ABCA9.4	4	chr17	68974632	-	FALSE	FALSE	21	19	0.904762	major	0.363	0.328716	0.385395
ABCA9	ENSG00000154258.17	ABCA9-201	ENST00000340001.9	ABCA9.5	5	chr17	68974488	-	FALSE	FALSE	21	3	0.142857	major	0.024	0.159937	0.173817
ABCB1	ENSG00000085563.15	ABCB1-210-UTR-131	ENST00000543898.5-UTR-131	ABCB1.1	1	chr7	87503994	-	FALSE	TRUE	24	6	0.25	major	0.182	0.394577	0.436615
ABCB1	ENSG00000085563.15	ABCB1-210	ENST00000543898.5	ABCB1.2	2	chr7	87503863	-	FALSE	FALSE	24	23	0.958333	major	0.468	0.233973	0.299996
ABCB1	ENSG00000085563.15	ABCB1-201	ENST00000265724.8	ABCB1.3	3	chr7	87503859	-	FALSE	FALSE	24	23	0.958333	major	0.428	0.249126	0.3162
ABCB1	ENSG00000085563.15	ABCB1-211	ENST00000622132.5	ABCB1.4	4	chr7	87503017	-	FALSE	FALSE	24	9	0.375	major	0.003	0.202659	0.87617
ABCB10	ENSG00000135776.5	ABCB10-201-UTR-261	ENST00000344517.5-UTR-261	ABCB10.1	1	chr1	229516843	-	FALSE	TRUE	72	4	0.0555556	minor	0.255	0.591688	0.66495
ABCB10	ENSG00000135776.5	ABCB10-201	ENST00000344517.5	ABCB10.2	2	chr1	229516582	-	FALSE	FALSE	72	72	1	major	0.753	0.740433	0.754624
ABCB11	ENSG00000073734.10	ABCB11-205	ENST00000649448.1	ABCB11.1	1	chr2	168922982	-	TRUE	FALSE	0	0			0.006	0.00455411	0.0111163
ABCB11	ENSG00000073734.10	ABCB11-206	ENST00000650372.1	ABCB11.2	2	chr2	168920781	-	TRUE	FALSE	0	0			0.003	0.318196	0.383373
ABCB11	ENSG00000073734.10	ABCB11-204	ENST00000648875.1	ABCB11.3	3	chr2	168915498	-	FALSE	FALSE	0	0			0.022	0.000639443	0.236595
ABCB4	ENSG00000005471.19	ABCB4-205	ENST00000453593.5	ABCB4.1	1	chr7	87402096	-	TRUE	FALSE	5	0	0	minor	0.634	0.000458814	0.340868
ABCB4	ENSG00000005471.19	ABCB4-202	ENST00000359206.8	ABCB4.2	2	chr7	87402059	-	TRUE	FALSE	5	5	1	major	0.373563	0.124443	0.259792
ABCB4	ENSG00000005471.19	ABCB4-201	ENST00000265723.8	ABCB4.3	3	chr7	87402049	-	TRUE	FALSE	5	5	1	major	0.335052	0.258415	0.301976
ABCB4	ENSG00000005471.19	ABCB4-204	ENST00000440025.1	ABCB4.4	4	chr7	87401697	-	FALSE	FALSE	5	0	0	minor	0.069	0.22007	0.566552
ABCB4	ENSG00000005471.19	ABCB4-212	ENST00000649586.2	ABCB4.5	5	chr7	87401696	-	FALSE	FALSE	5	0	0	minor	0.069	0.224257	0.571332
ABCB5	ENSG00000004846.17	ABCB5-205-UTR-251	ENST00000443026.6-UTR-251	ABCB5.1	1	chr7	20660143	+	TRUE	TRUE	2	1	0.5	major	0.189	0.0780264	0.418934
ABCB5	ENSG00000004846.17	ABCB5-205	ENST00000443026.6	ABCB5.2	2	chr7	20660394	+	TRUE	FALSE	2	0	0	minor	0.033	0.160888	0.207134
ABCB5	ENSG00000004846.17	ABCB5-203	ENST00000406935.5	ABCB5.3	3	chr7	20667323	+	TRUE	FALSE	2	0	0	minor	0	0.0614391	0.123813
ABCB5	ENSG00000004846.17	ABCB5-201	ENST00000258738.10	ABCB5.4	4	chr7	20755624	+	TRUE	FALSE	2	0	0	minor	0.274	0.000159268	0.0688134
ABCB5	ENSG00000004846.17	ABCB5-202	ENST00000404938.7	ABCB5.5	5	chr7	20757008	+	TRUE	FALSE	2	1	0.5	major	0.084	0.0944068	0.413932
ABCB6	ENSG00000115657.14	ABCB6-201	ENST00000265316.9	ABCB6.1	1	chr2	219209772	-	FALSE	FALSE	68	68	1	major	0.097	0.0710582	0.0935309
ABCB7	ENSG00000131269.19	ABCB7-210	ENST00000620875.5	ABCB7.1	1	chrX	75053370	-	FALSE	FALSE	91	0	0	minor	0.444	0.000904248	0.48691
ABCB7	ENSG00000131269.19	ABCB7-213	ENST00000645829.3	ABCB7.2	2	chrX	75053293	-	FALSE	FALSE	91	90	0.989011	major	0.922	0.154372	0.21333
ABCB7	ENSG00000131269.19	ABCB7-202	ENST00000339447.8	ABCB7.3	3	chrX	75053282	-	FALSE	FALSE	91	91	1	major	0.913	0.223332	0.250516
ABCB7	ENSG00000131269.19	ABCB7-212	ENST00000644766.1	ABCB7.4	4	chrX	75053280	-	FALSE	FALSE	91	91	1	major	0.912	0.233746	0.275091
ABCB7	ENSG00000131269.19	ABCB7-217	ENST00000669573.1	ABCB7.5	5	chrX	75053082	-	FALSE	FALSE	91	0	0	minor	0.095	0.00113011	0.0263131
ABCB7	ENSG00000131269.19	ABCB7-201-UTR-507	ENST00000253577.9-UTR-507	ABCB7.6	6	chrX	75051555	-	FALSE	TRUE	91	3	0.032967	minor	0.187	0.421211	0.462314
ABCB7	ENSG00000131269.19	ABCB7-201	ENST00000253577.9	ABCB7.7	7	chrX	75051048	-	FALSE	FALSE	91	0	0	minor	0.079	0.554814	0.581364
ABCB8	ENSG00000197150.13	ABCB8-212	ENST00000477719.5	ABCB8.1	1	chr7	151037524	+	TRUE	FALSE	34	0	0	minor	0.084	0.0010787	0.0173431
ABCB8	ENSG00000197150.13	ABCB8-211	ENST00000477092.5	ABCB8.2	2	chr7	151037570	+	TRUE	FALSE	34	2	0.0588235	minor	0.024	0.00236432	0.0240281
ABCB8	ENSG00000197150.13	ABCB8-219	ENST00000491920.1	ABCB8.3	3	chr7	151037586	+	TRUE	FALSE	34	7	0.205882	major	0.014	0.0103828	0.039083
ABCB8	ENSG00000197150.13	ABCB8-201	ENST00000297504.10	ABCB8.4	4	chr7	151045562	+	FALSE	FALSE	34	29	0.852941	major	0.009	0.00182126	0.0158033
ABCB8	ENSG00000197150.13	ABCB8-221	ENST00000498578.5	ABCB8.5	5	chr7	151045563	+	FALSE	FALSE	34	29	0.852941	major	0.009	0.0017436	0.0160163
ABCB8	ENSG00000197150.13	ABCB8-202	ENST00000358849.9	ABCB8.6	6	chr7	151047782	+	FALSE	FALSE	34	2	0.0588235	minor	0.028	0.0352309	0.0775336
ABCB9	ENSG00000150967.19	ABCB9-215	ENST00000542678.5	ABCB9.1	1	chr12	122929000	-	TRUE	FALSE	7	7	1	major	0.39	0.0694817	0.111073
ABCB9	ENSG00000150967.19	ABCB9-204	ENST00000392439.7	ABCB9.2	2	chr12	122928999	-	TRUE	FALSE	7	7	1	major	0.39	0.0712815	0.109552
ABCB9	ENSG00000150967.19	ABCB9-210	ENST00000540285.5	ABCB9.3	3	chr12	122928994	-	TRUE	FALSE	7	7	1	major	0.394	0.0824355	0.115995
ABCB9	ENSG00000150967.19	ABCB9-201	ENST00000280560.13	ABCB9.4	4	chr12	122928992	-	TRUE	FALSE	7	7	1	major	0.396	0.0807604	0.111682
ABCB9	ENSG00000150967.19	ABCB9-206	ENST00000442833.6	ABCB9.5	5	chr12	122924525	-	TRUE	FALSE	7	0	0	minor	0.059	0.143214	0.156275
ABCB9	ENSG00000150967.19	ABCB9-202	ENST00000344275.11	ABCB9.6	6	chr12	122920951	-	FALSE	FALSE	7	0	0	minor	0.044	0.0632756	0.0690068
ABCC1	ENSG00000103222.20	ABCC1-202-UTR-613	ENST00000399410.8-UTR-613	ABCC1.1	1	chr16	16142440	+	FALSE	TRUE	45	1	0.0222222	minor	0.014	0.0402855	0.0590251
ABCC1	ENSG00000103222.20	ABCC1-202	ENST00000399410.8	ABCC1.2	2	chr16	16143053	+	FALSE	FALSE	45	44	0.977778	major	0.366	0.13217	0.213278
ABCC1	ENSG00000103222.20	ABCC1-201	ENST00000399408.7	ABCC1.3	3	chr16	16143074	+	FALSE	FALSE	45	1	0.0222222	minor	0.205	0.0342916	0.224168
ABCC1	ENSG00000103222.20	ABCC1-209	ENST00000677164.1	ABCC1.4	4	chr16	16143257	+	FALSE	FALSE	45	0	0	minor	0	0.000356269	0.00456597
ABCC10	ENSG00000124574.15	ABCC10-210	ENST00000505344.1	ABCC10.1	1	chr6	43450422	+	FALSE	FALSE	29	29	1	major	0.608	0.196536	0.215522
ABCC10	ENSG00000124574.15	ABCC10-201	ENST00000244533.7	ABCC10.2	2	chr6	43450425	+	FALSE	FALSE	29	29	1	major	0.578	0.209015	0.231073
ABCC10	ENSG00000124574.15	ABCC10-204	ENST00000372530.9	ABCC10.3	3	chr6	43450427	+	FALSE	FALSE	29	29	1	major	0.558	0.21706	0.239808
ABCC11	ENSG00000121270.16	ABCC11-203	ENST00000394747.5	ABCC11.1	1	chr16	48166911	-	FALSE	FALSE	1	1	1	major	0.094	0.614008	0.638298
ABCC11	ENSG00000121270.16	ABCC11-201	ENST00000353782.9	ABCC11.2	2	chr16	48166910	-	FALSE	FALSE	1	1	1	major	0.094	0.62062	0.645029
ABCC11	ENSG00000121270.16	ABCC11-202	ENST00000356608.7	ABCC11.3	3	chr16	48165773	-	FALSE	FALSE	1	0	0	minor	0.154	0.23248	0.301245
ABCC12	ENSG00000140798.17	ABCC12-205	ENST00000528693.6	ABCC12.1	1	chr16	48121236	-	TRUE	FALSE	0	0			0.058	0.354946	0.446284
ABCC12	ENSG00000140798.17	ABCC12-214	ENST00000689320.1	ABCC12.2	2	chr16	48081041	-	FALSE	FALSE	0	0			0.021	0.00339793	0.0139901
ABCC12	ENSG00000140798.17	ABCC12-201	ENST00000311303.8	ABCC12.3	3	chr16	48080882	-	FALSE	FALSE	0	0			0.083	0.429502	0.491052
ABCC2	ENSG00000023839.12	ABCC2-207	ENST00000648689.1	ABCC2.1	1	chr10	99794348	+	TRUE	FALSE	12	1	0.0833333	minor	0.128	0.224763	0.346169
ABCC2	ENSG00000023839.12	ABCC2-203-UTR-787	ENST00000647814.1-UTR-787	ABCC2.2	2	chr10	99851807	+	FALSE	TRUE	12	9	0.75	major	0	0.103249	0.210202
ABCC2	ENSG00000023839.12	ABCC2-203-UTR-600	ENST00000647814.1-UTR-600	ABCC2.3	3	chr10	99851994	+	FALSE	TRUE	12	1	0.0833333	minor	0.251	0.0159865	0.0614055
ABCC2	ENSG00000023839.12	ABCC2-203-UTR-172	ENST00000647814.1-UTR-172	ABCC2.4	4	chr10	99852422	+	FALSE	TRUE	12	1	0.0833333	minor	0.067	0.0313162	0.0751652
ABCC2	ENSG00000023839.12	ABCC2-203-UTR-133	ENST00000647814.1-UTR-133	ABCC2.5	5	chr10	99852461	+	FALSE	TRUE	12	3	0.25	major	0.087	0.0112896	0.0455838
ABCC2	ENSG00000023839.12	ABCC2-203-UTR-23	ENST00000647814.1-UTR-23	ABCC2.6	6	chr10	99852571	+	FALSE	TRUE	12	10	0.833333	major	0.104	0.0907094	0.123363
ABCC2	ENSG00000023839.12	ABCC2-203	ENST00000647814.1	ABCC2.7	7	chr10	99852594	+	FALSE	FALSE	12	1	0.0833333	minor	0.007	0.0263308	0.126098
ABCC2	ENSG00000023839.12	ABCC2-203-UTR+1075	ENST00000647814.1-UTR+1075	ABCC2.8	8	chr10	99853669	+	FALSE	TRUE	12	4	0.333333	major	0.022	0.0442125	0.420216
ABCC2	ENSG00000023839.12	ABCC2-203-UTR+1145	ENST00000647814.1-UTR+1145	ABCC2.9	9	chr10	99853739	+	FALSE	TRUE	12	1	0.0833333	minor	0.106	0.157194	0.307454
ABCC3	ENSG00000108846.16	ABCC3-217	ENST00000515707.1	ABCC3.1	1	chr17	50635915	+	TRUE	FALSE	15	0	0	minor	0.03	0.275388	0.747542
ABCC3	ENSG00000108846.16	ABCC3-202	ENST00000427699.5	ABCC3.2	2	chr17	50667923	+	FALSE	FALSE	15	10	0.666667	major		0.000820869	0.00633814
ABCC3	ENSG00000108846.16	ABCC3-201-UTR-749	ENST00000285238.13-UTR-749	ABCC3.3	3	chr17	50691504	+	FALSE	TRUE	15	11	0.733333	major	0.087	0.0751021	0.251357
ABCC3	ENSG00000108846.16	ABCC3-201	ENST00000285238.13	ABCC3.4	4	chr17	50692253	+	FALSE	FALSE	15	0	0	minor	0.059	0.165509	0.191928
ABCC4	ENSG00000125257.16	ABCC4-206	ENST00000629385.1	ABCC4.1	1	chr13	95095944	-	TRUE	FALSE	51	2	0.0392157	minor	0.74	0.480331	0.488642
ABCC4	ENSG00000125257.16	ABCC4-205	ENST00000536256.3	ABCC4.2	2	chr13	95095769	-	TRUE	FALSE	51	0	0	minor	0.12	0.195352	0.260162
ABCC4	ENSG00000125257.16	ABCC4-216	ENST00000646439.1	ABCC4.3	3	chr13	95021554	-	FALSE	FALSE	51	0	0	minor	0.0957746	0.00281764	0.0249564
ABCC4	ENSG00000125257.16	ABCC4-214	ENST00000645237.2	ABCC4.4	4	chr13	95019835	-	FALSE	FALSE	51	50	0.980392	major	0.591	0.49905	0.534803
ABCC4	ENSG00000125257.16	ABCC4-214-UTR+4681	ENST00000645237.2-UTR+4681	ABCC4.5	5	chr13	95015154	-	FALSE	TRUE	51	1	0.0196078	minor	0.185	0.0635031	0.237647
ABCC4	ENSG00000125257.16	ABCC4-214-UTR+4906	ENST00000645237.2-UTR+4906	ABCC4.6	6	chr13	95014929	-	FALSE	TRUE	51	2	0.0392157	minor	0.21	0.322067	0.374541
ABCC5	ENSG00000114770.17	ABCC5-211	ENST00000446941.2	ABCC5.1	1	chr3	184000663	-	TRUE	FALSE	80	8	0.1	major	0.008	0.494183	0.558651
ABCC5	ENSG00000114770.17	ABCC5-204-UTR-878	ENST00000392579.6-UTR-878	ABCC5.2	2	chr3	183984631	-	TRUE	TRUE	80	2	0.025	minor	0.884	0.0414238	0.0655177
ABCC5	ENSG00000114770.17	ABCC5-205-UTR-878	ENST00000427120.6-UTR-878	ABCC5.3	3	chr3	183984631	-	TRUE	TRUE	80	2	0.025	minor	0.884	0.0414238	0.0655177
ABCC5	ENSG00000114770.17	ABCC5-203	ENST00000382494.6	ABCC5.4	4	chr3	183983753	-	TRUE	FALSE	80	76	0.95	major	0.991	0.534677	0.569574
ABCC5	ENSG00000114770.17	ABCC5-201-UTR-956	ENST00000265586.10-UTR-956	ABCC5.5	5	chr3	183920894	-	FALSE	TRUE	80	5	0.0625	minor	1	0.0437766	0.455753
ABCC5	ENSG00000114770.17	ABCC5-201	ENST00000265586.10	ABCC5.6	6	chr3	183919938	-	FALSE	FALSE	80	50	0.625	major	0.836	0.445259	0.488555
ABCC5	ENSG00000114770.17	ABCC5-202	ENST00000334444.11	ABCC5.7	7	chr3	183919934	-	FALSE	FALSE	80	50	0.625	major	0.798	0.457887	0.502075
ABCC6	ENSG00000091262.17	ABCC6-204	ENST00000575728.1	ABCC6.1	1	chr16	16221187	-	TRUE	FALSE	35	34	0.971429	major	0.006	0.552003	0.5649
ABCC6	ENSG00000091262.17	ABCC6-203	ENST00000574094.6	ABCC6.2	2	chr16	16194672	-	TRUE	FALSE	35	0	0	minor	0.03	0.0395406	0.353209
ABCC6	ENSG00000091262.17	ABCC6-201	ENST00000205557.12	ABCC6.3	3	chr16	16149565	-	FALSE	FALSE	35	12	0.342857	major	0	0.0062349	0.0149541
ABCC8	ENSG00000006071.16	ABCC8-252	ENST00000647015.1	ABCC8.1	1	chr11	17392914	-	FALSE	FALSE	2	0	0	minor	0.497	0.000716674	0.0917499
ABCC8	ENSG00000006071.16	ABCC8-222	ENST00000642271.1	ABCC8.2	2	chr11	17392903	-	FALSE	FALSE	2	0	0	minor	0.494	0.0156463	0.0881884
ABCC8	ENSG00000006071.16	ABCC8-223	ENST00000642579.1	ABCC8.3	3	chr11	17392898	-	FALSE	FALSE	2	2	1	major	0.494	0.0649229	0.0859182
ABCC8	ENSG00000006071.16	ABCC8-273	ENST00000683136.1	ABCC8.4	4	chr11	17392897	-	FALSE	FALSE	2	2	1	major	0.494	0.0720792	0.0876016
ABCC8	ENSG00000006071.16	ABCC8-201	ENST00000302539.9	ABCC8.5	5	chr11	17392885	-	FALSE	FALSE	2	2	1	major	0.491	0.104596	0.11223
ABCC8	ENSG00000006071.16	ABCC8-237	ENST00000644772.1	ABCC8.6	6	chr11	17392498	-	FALSE	FALSE	2	0	0	minor	0.065	0.00405177	0.0631718
ABCC9	ENSG00000069431.14	ABCC9-219	ENST00000684435.1	ABCC9.1	1	chr12	21923571	-	TRUE	FALSE	19	0	0	minor	0.607	0.0132825	0.0320181
ABCC9	ENSG00000069431.14	ABCC9-207	ENST00000636888.1	ABCC9.2	2	chr12	21923571	-	TRUE	FALSE	19	0	0	minor	0.607	0.0132825	0.0320181
ABCC9	ENSG00000069431.14	ABCC9-204	ENST00000538350.5	ABCC9.3	3	chr12	21923464	-	TRUE	FALSE	19	0	0	minor	0.14	0.00120219	0.0194152
ABCC9	ENSG00000069431.14	ABCC9-206	ENST00000621589.2	ABCC9.4	4	chr12	21923365	-	TRUE	FALSE	19	0	0	minor	0.126	0.00343177	0.0182811
ABCC9	ENSG00000069431.14	ABCC9-203	ENST00000326684.8	ABCC9.5	5	chr12	21922969	-	TRUE	FALSE	19	0	0	minor	0.027	0.64197	0.751962
ABCC9	ENSG00000069431.14	ABCC9-208	ENST00000682068.1	ABCC9.6	6	chr12	21828360	-	TRUE	FALSE	19	0	0	minor	0.005	0.0511572	0.0817602
ABCC9	ENSG00000069431.14	ABCC9-205	ENST00000544039.5	ABCC9.7	7	chr12	21805174	-	TRUE	FALSE	19	0	0	minor	0.352	0.000317639	0.00457084
ABCC9	ENSG00000069431.14	ABCC9-218-UTR-1287	ENST00000684084.1-UTR-1287	ABCC9.8	8	chr12	21800605	-	TRUE	TRUE	19	5	0.263158	major	0.144	0.313479	0.370924
ABCC9	ENSG00000069431.14	ABCC9-218-UTR-522	ENST00000684084.1-UTR-522	ABCC9.9	9	chr12	21799840	-	TRUE	TRUE	19	2	0.105263	major	0.064	0.272095	0.394024
ABCC9	ENSG00000069431.14	ABCC9-218-UTR-366	ENST00000684084.1-UTR-366	ABCC9.10	10	chr12	21799684	-	TRUE	TRUE	19	2	0.105263	major	0	0.044227	0.178339
ABCC9	ENSG00000069431.14	ABCC9-218	ENST00000684084.1	ABCC9.11	11	chr12	21799318	-	TRUE	FALSE	19	0	0	minor	0.014	0.00318803	0.0125781
ABCC9	ENSG00000069431.14	ABCC9-215	ENST00000683676.1	ABCC9.12	12	chr12	21798899	-	FALSE	FALSE	19	0	0	minor		0.000299704	0.0160845
ABCC9	ENSG00000069431.14	ABCC9-201-UTR-34	ENST00000261200.9-UTR-34	ABCC9.13	13	chr12	21797423	-	FALSE	TRUE	19	2	0.105263	major	0.536	0.0853625	0.474204
ABCC9	ENSG00000069431.14	ABCC9-201	ENST00000261200.9	ABCC9.14	14	chr12	21797389	-	FALSE	FALSE	19	19	1	major	0.243	0.243212	0.509115
ABCD1	ENSG00000101986.12	ABCD1-202	ENST00000370129.4	ABCD1.1	1	chrX	153729897	+	TRUE	FALSE	11	0	0	minor	0.02	0.419435	0.424268
ABCD1	ENSG00000101986.12	ABCD1-201	ENST00000218104.6	ABCD1.2	2	chrX	153744755	+	FALSE	FALSE	11	11	1	major	0.061	0.0148624	0.0207686
ABCD2	ENSG00000173208.4	ABCD2-201-UTR-736	ENST00000308666.4-UTR-736	ABCD2.1	1	chr12	39550769	-	FALSE	TRUE	3	2	0.666667	major	0.3	0.275409	0.353825
ABCD2	ENSG00000173208.4	ABCD2-201-UTR-541	ENST00000308666.4-UTR-541	ABCD2.2	2	chr12	39550574	-	FALSE	TRUE	3	1	0.333333	major	0.292	0.170373	0.201055
ABCD2	ENSG00000173208.4	ABCD2-201-UTR-326	ENST00000308666.4-UTR-326	ABCD2.3	3	chr12	39550359	-	FALSE	TRUE	3	1	0.333333	major	0.4	0.0702514	0.240526
ABCD2	ENSG00000173208.4	ABCD2-201	ENST00000308666.4	ABCD2.4	4	chr12	39550033	-	FALSE	FALSE	3	0	0	minor	0.079	0.193846	0.23273
ABCD2	ENSG00000173208.4	ABCD2-201-UTR+3065	ENST00000308666.4-UTR+3065	ABCD2.5	5	chr12	39546968	-	FALSE	TRUE	3	1	0.333333	major	0.003	0.152838	0.382718
ABCD3	ENSG00000117528.14	ABCD3-201	ENST00000315713.5	ABCD3.1	1	chr1	94478723	+	TRUE	FALSE	77	4	0.0519481	minor	0.331	0.542015	0.586856
ABCD3	ENSG00000117528.14	ABCD3-202	ENST00000370214.9	ABCD3.2	2	chr1	94518663	+	FALSE	FALSE	77	77	1	major	0.347	0.446652	0.566743
ABCD4	ENSG00000119688.21	ABCD4-226	ENST00000556971.1	ABCD4.1	1	chr14	74292831	-	TRUE	FALSE	88	0	0	minor	0.0363636	0.000750666	0.0188084
ABCD4	ENSG00000119688.21	ABCD4-228	ENST00000557588.5	ABCD4.2	2	chr14	74292775	-	TRUE	FALSE	88	0	0	minor	0.221739	0.000537734	0.0111125
ABCD4	ENSG00000119688.21	ABCD4-225	ENST00000556517.1	ABCD4.3	3	chr14	74286397	-	FALSE	FALSE	88	0	0	minor	0	0.000671097	0.0104499
ABCD4	ENSG00000119688.21	ABCD4-223	ENST00000555904.1	ABCD4.4	4	chr14	74286284	-	FALSE	FALSE	88	0	0	minor	0.037	0.000579716	0.0060219
ABCD4	ENSG00000119688.21	ABCD4-201-UTR-702	ENST00000356924.9-UTR-702	ABCD4.5	5	chr14	74285971	-	FALSE	TRUE	88	88	1	major	0.273	0.212562	0.293942
ABCD4	ENSG00000119688.21	ABCD4-201	ENST00000356924.9	ABCD4.6	6	chr14	74285269	-	FALSE	FALSE	88	0	0	minor	0.212	0.124544	0.187354
ABCE1	ENSG00000164163.11	ABCE1-201-UTR-1901	ENST00000296577.9-UTR-1901	ABCE1.1	1	chr4	145127623	+	FALSE	TRUE	98	1	0.0102041	minor	0.873	0.0466047	0.0900297
ABCE1	ENSG00000164163.11	ABCE1-201-UTR-1809	ENST00000296577.9-UTR-1809	ABCE1.2	2	chr4	145127715	+	FALSE	TRUE	98	1	0.0102041	minor	0.777	0.0161816	0.059973
ABCE1	ENSG00000164163.11	ABCE1-201-UTR-1476	ENST00000296577.9-UTR-1476	ABCE1.3	3	chr4	145128048	+	FALSE	TRUE	98	84	0.857143	major	0.614	0.300594	0.335102
ABCE1	ENSG00000164163.11	ABCE1-201-UTR-563	ENST00000296577.9-UTR-563	ABCE1.4	4	chr4	145128961	+	FALSE	TRUE	98	25	0.255102	major	0.125	0.18088	0.494122
ABCE1	ENSG00000164163.11	ABCE1-201-UTR-366	ENST00000296577.9-UTR-366	ABCE1.5	5	chr4	145129158	+	FALSE	TRUE	98	95	0.969388	major	0.79	0.209217	0.302031
ABCE1	ENSG00000164163.11	ABCE1-201-UTR-259	ENST00000296577.9-UTR-259	ABCE1.6	6	chr4	145129265	+	FALSE	TRUE	98	6	0.0612245	minor	0.244	0.0590821	0.248021
ABCE1	ENSG00000164163.11	ABCE1-201	ENST00000296577.9	ABCE1.7	7	chr4	145129524	+	FALSE	FALSE	98	25	0.255102	major	0.427	0.305047	0.453894
ABCF1	ENSG00000204574.14	ABCF1-202	ENST00000376545.7	ABCF1.1	1	chr6	30591313	+	TRUE	FALSE	93	93	1	major	0.432	0.0318789	0.0489605
ABCF1	ENSG00000204574.14	ABCF1-201-UTR-93	ENST00000326195.13-UTR-93	ABCF1.2	2	chr6	30591429	+	TRUE	TRUE	93	24	0.258065	major	0.015	0.00713522	0.0634603
ABCF1	ENSG00000204574.14	ABCF1-201	ENST00000326195.13	ABCF1.3	3	chr6	30591522	+	TRUE	FALSE	93	1	0.0107527	minor	0.002	0.0122514	0.0543668
ABCF2	ENSG00000033050.9	ABCF2-201-UTR-2026	ENST00000287844.7-UTR-2026	ABCF2.1	1	chr7	151213510	-	FALSE	TRUE	81	81	1	major	0.663	0.0914911	0.113117
ABCF2	ENSG00000033050.9	ABCF2-201-UTR-1006	ENST00000287844.7-UTR-1006	ABCF2.2	2	chr7	151212490	-	FALSE	TRUE	81	13	0.160494	major	0.05	0.0891144	0.371798
ABCF2	ENSG00000033050.9	ABCF2-201	ENST00000287844.7	ABCF2.3	3	chr7	151211484	-	FALSE	FALSE	81	0	0	minor	0.017	0.132478	0.173327
ABCF2-H2BE1	ENSG00000285292.1	ABCF2-H2BE1-201	ENST00000222388.6	ABCF2-H2BE1.1	1	chr7	151207837	-	FALSE	FALSE	3	3	1	major	0.2	0.0732836	0.0798191
ABCF3	ENSG00000161204.12	ABCF3-201	ENST00000292808.5	ABCF3.1	1	chr3	184194005	+	FALSE	FALSE	93	93	1	major	0.444	0.0505972	0.058647
ABCG1	ENSG00000160179.19	ABCG1-201-UTR-330	ENST00000343687.7-UTR-330	ABCG1.1	1	chr21	42296914	+	FALSE	TRUE	57	2	0.0350877	minor	0.487	0.00750615	0.0121697
ABCG1	ENSG00000160179.19	ABCG1-201	ENST00000343687.7	ABCG1.2	2	chr21	42297244	+	FALSE	FALSE	57	56	0.982456	major	0.116	0.114326	0.143438
ABCG1	ENSG00000160179.19	ABCG1-201-UTR+903	ENST00000343687.7-UTR+903	ABCG1.3	3	chr21	42298147	+	FALSE	TRUE	57	1	0.0175439	minor	0.143	0.0460588	0.0899868
ABCG1	ENSG00000160179.19	ABCG1-201-UTR+3562	ENST00000343687.7-UTR+3562	ABCG1.4	4	chr21	42300806	+	FALSE	TRUE	57	8	0.140351	major	0.415	0.581672	0.654169
ABCG2	ENSG00000118777.12	ABCG2-201-UTR-1954	ENST00000237612.8-UTR-1954	ABCG2.1	1	chr4	88092223	-	FALSE	TRUE	27	3	0.111111	major	0.17377	0.00461567	0.223049
ABCG2	ENSG00000118777.12	ABCG2-201-UTR-1900	ENST00000237612.8-UTR-1900	ABCG2.2	2	chr4	88092169	-	FALSE	TRUE	27	22	0.814815	major	0.095	0.153994	0.219076
ABCG2	ENSG00000118777.12	ABCG2-201-UTR-1781	ENST00000237612.8-UTR-1781	ABCG2.3	3	chr4	88092050	-	FALSE	TRUE	27	10	0.37037	major	0	0.121389	0.20869
ABCG2	ENSG00000118777.12	ABCG2-201-UTR-1537	ENST00000237612.8-UTR-1537	ABCG2.4	4	chr4	88091806	-	FALSE	TRUE	27	4	0.148148	major	0.227	0.0511846	0.282547
ABCG2	ENSG00000118777.12	ABCG2-201-UTR-1418	ENST00000237612.8-UTR-1418	ABCG2.5	5	chr4	88091687	-	FALSE	TRUE	27	19	0.703704	major	0.006	0.289077	0.431404
ABCG2	ENSG00000118777.12	ABCG2-201	ENST00000237612.8	ABCG2.6	6	chr4	88090269	-	FALSE	FALSE	27	4	0.148148	major	0.166	0.531564	0.634973
ABCG2	ENSG00000118777.12	ABCG2-204	ENST00000515655.5	ABCG2.7	7	chr4	88090264	-	FALSE	FALSE	27	4	0.148148	major	0.158	0.547732	0.650642
ABCG2	ENSG00000118777.12	ABCG2-205	ENST00000650821.1	ABCG2.8	8	chr4	88090150	-	FALSE	FALSE	27	0	0	minor	0.389	0.00894424	0.17097
ABCG2	ENSG00000118777.12	ABCG2-205-UTR+823	ENST00000650821.1-UTR+823	ABCG2.9	9	chr4	88089327	-	FALSE	TRUE	27	4	0.148148	major	0.011	0.157361	0.225504
ABCG2	ENSG00000118777.12	ABCG2-205-UTR+962	ENST00000650821.1-UTR+962	ABCG2.10	10	chr4	88089188	-	FALSE	TRUE	27	1	0.037037	minor	0.04	0.103065	0.306593
ABCG2	ENSG00000118777.12	ABCG2-205-UTR+3016	ENST00000650821.1-UTR+3016	ABCG2.11	11	chr4	88087134	-	FALSE	TRUE	27	2	0.0740741	minor	0.179	0.449354	0.596687
ABCG4	ENSG00000172350.10	ABCG4-204	ENST00000615496.4	ABCG4.1	1	chr11	119161436	+	FALSE	FALSE	1	0	0	minor	0.668	0.000578774	0.00534781
ABCG4	ENSG00000172350.10	ABCG4-206	ENST00000622721.1	ABCG4.2	2	chr11	119161648	+	FALSE	FALSE	1	0	0	minor	0.5	0.000453127	0.00984262
ABCG4	ENSG00000172350.10	ABCG4-205	ENST00000619701.5	ABCG4.3	3	chr11	119162653	+	FALSE	FALSE	1	1	1	major	0.701	0.450302	0.459864
ABCG5	ENSG00000138075.14	ABCG5-201	ENST00000405322.8	ABCG5.1	1	chr2	43812472	-	FALSE	FALSE	0	0			0.447	0.0205066	0.0402078
ABCG8	ENSG00000143921.9	ABCG8-201-UTR-4524	ENST00000272286.4-UTR-4524	ABCG8.1	1	chr2	43878464	+	FALSE	TRUE	4	4	1	major	0.044	0.0567198	0.134239
ABCG8	ENSG00000143921.9	ABCG8-201-UTR-2995	ENST00000272286.4-UTR-2995	ABCG8.2	2	chr2	43879993	+	FALSE	TRUE	4	2	0.5	major	0.018	0.00872184	0.0207194
ABCG8	ENSG00000143921.9	ABCG8-201-UTR-2939	ENST00000272286.4-UTR-2939	ABCG8.3	3	chr2	43880049	+	FALSE	TRUE	4	1	0.25	major	0.022	0.00261524	0.0503806
ABCG8	ENSG00000143921.9	ABCG8-201	ENST00000272286.4	ABCG8.4	4	chr2	43882988	+	FALSE	FALSE	4	1	0.25	major	0.004	0.13317	0.16288
ABHD1	ENSG00000143994.14	ABHD1-207	ENST00000621324.4	ABHD1.1	1	chr2	27130353	+	FALSE	FALSE	3	0	0	minor		0.00158398	0.00404958
ABHD1	ENSG00000143994.14	ABHD1-201	ENST00000316470.9	ABHD1.2	2	chr2	27130812	+	FALSE	FALSE	3	3	1	major	0.366	0.168136	0.175211
ABHD10	ENSG00000144827.9	ABHD10-204	ENST00000494817.1	ABHD10.1	1	chr3	111991540	+	FALSE	FALSE	84	0	0	minor		0.00190431	0.084682
ABHD10	ENSG00000144827.9	ABHD10-201-UTR-1289	ENST00000273359.8-UTR-1289	ABHD10.2	2	chr3	111992079	+	FALSE	TRUE	84	1	0.0119048	minor	0.357	0.158568	0.190382
ABHD10	ENSG00000144827.9	ABHD10-201-UTR-925	ENST00000273359.8-UTR-925	ABHD10.3	3	chr3	111992443	+	FALSE	TRUE	84	8	0.0952381	minor	0.011	0.241741	0.314458
ABHD10	ENSG00000144827.9	ABHD10-201	ENST00000273359.8	ABHD10.4	4	chr3	111993368	+	FALSE	FALSE	84	83	0.988095	major	0.074	0.60459	0.612549
ABHD11	ENSG00000106077.19	ABHD11-207-UTR-114	ENST00000458339.6-UTR-114	ABHD11.1	1	chr7	73736404	-	FALSE	TRUE	68	18	0.264706	major	0.025	0.0181097	0.0237309
ABHD11	ENSG00000106077.19	ABHD11-207	ENST00000458339.6	ABHD11.2	2	chr7	73736290	-	FALSE	FALSE	68	0	0	minor	0	0.000723039	0.521715
ABHD11	ENSG00000106077.19	ABHD11-201	ENST00000222800.8	ABHD11.3	3	chr7	73736094	-	FALSE	FALSE	68	67	0.985294	major	0.342	0.0896711	0.0952549
ABHD12	ENSG00000100997.20	ABHD12-221	ENST00000673094.1	ABHD12.1	1	chr20	25306299	-	TRUE	FALSE	98	1	0.0102041	minor	0.161	0.161403	0.663789
ABHD12	ENSG00000100997.20	ABHD12-209	ENST00000576316.5	ABHD12.2	2	chr20	25303263	-	TRUE	FALSE	98	0	0	minor	0	0.0024132	0.107218
ABHD12	ENSG00000100997.20	ABHD12-210	ENST00000671784.1	ABHD12.3	3	chr20	25300833	-	TRUE	FALSE	98	0	0	minor	0.354839	0.000810822	0.00348193
ABHD12	ENSG00000100997.20	ABHD12-222	ENST00000673121.1	ABHD12.4	4	chr20	25300703	-	TRUE	FALSE	98	0	0	minor	0.097	0.000571337	0.00273786
ABHD12	ENSG00000100997.20	ABHD12-218	ENST00000672566.1	ABHD12.5	5	chr20	25300429	-	TRUE	FALSE	98	0	0	minor	0.009	0.000181717	0.0115578
ABHD12	ENSG00000100997.20	ABHD12-213	ENST00000672114.1	ABHD12.6	6	chr20	25300217	-	TRUE	FALSE	98	98	1	major	0.508	0.109103	0.135532
ABHD12	ENSG00000100997.20	ABHD12-201	ENST00000339157.10	ABHD12.7	7	chr20	25300214	-	TRUE	FALSE	98	98	1	major	0.488	0.121527	0.14544
ABHD12	ENSG00000100997.20	ABHD12-211	ENST00000671858.1	ABHD12.8	8	chr20	25300213	-	TRUE	FALSE	98	98	1	major	0.479	0.126036	0.148761
ABHD12	ENSG00000100997.20	ABHD12-220	ENST00000672871.1	ABHD12.9	9	chr20	25294747	-	FALSE	FALSE	98	33	0.336735	major	0	0.250416	0.342768
ABHD12	ENSG00000100997.20	ABHD12-202	ENST00000376542.8	ABHD12.10	10	chr20	25294743	-	FALSE	FALSE	98	33	0.336735	major	0	0.26213	0.354688
ABHD12B	ENSG00000131969.15	ABHD12B-201	ENST00000337334.7	ABHD12B.1	1	chr14	50904970	+	FALSE	FALSE	3	3	1	major	0.139	0.320358	0.344048
ABHD13	ENSG00000139826.6	ABHD13-201-UTR-3947	ENST00000375898.4-UTR-3947	ABHD13.1	1	chr13	108230296	+	FALSE	TRUE	74	16	0.216216	major	0.955	0.059525	0.295253
ABHD13	ENSG00000139826.6	ABHD13-201-UTR-3892	ENST00000375898.4-UTR-3892	ABHD13.2	2	chr13	108230351	+	FALSE	TRUE	74	30	0.405405	major	0.859	0.102899	0.225098
ABHD13	ENSG00000139826.6	ABHD13-201-UTR-3336	ENST00000375898.4-UTR-3336	ABHD13.3	3	chr13	108230907	+	FALSE	TRUE	74	61	0.824324	major	0.995	0.399156	0.427829
ABHD13	ENSG00000139826.6	ABHD13-201-UTR-2667	ENST00000375898.4-UTR-2667	ABHD13.4	4	chr13	108231576	+	FALSE	TRUE	74	1	0.0135135	minor	0.279	0.153691	0.268357
ABHD13	ENSG00000139826.6	ABHD13-201-UTR-2260	ENST00000375898.4-UTR-2260	ABHD13.5	5	chr13	108231983	+	FALSE	TRUE	74	8	0.108108	major	0.889	0.14132	0.33389
ABHD13	ENSG00000139826.6	ABHD13-201-UTR-2186	ENST00000375898.4-UTR-2186	ABHD13.6	6	chr13	108232057	+	FALSE	TRUE	74	1	0.0135135	minor	0.698	0.0521224	0.303728
ABHD13	ENSG00000139826.6	ABHD13-201-UTR-56	ENST00000375898.4-UTR-56	ABHD13.7	7	chr13	108234187	+	FALSE	TRUE	74	1	0.0135135	minor	0.998	0.0881234	0.804745
ABHD13	ENSG00000139826.6	ABHD13-201	ENST00000375898.4	ABHD13.8	8	chr13	108234243	+	FALSE	FALSE	74	38	0.513514	major	0.834	0.630388	0.773385
ABHD14A	ENSG00000248487.10	ABHD14A-203	ENST00000491470.1	ABHD14A.1	1	chr3	51981195	+	FALSE	FALSE	90	90	1	major	0.495	0.0886318	0.115271
ABHD14A	ENSG00000248487.10	ABHD14A-201	ENST00000273596.8	ABHD14A.2	2	chr3	51981196	+	FALSE	FALSE	90	90	1	major	0.49	0.0881928	0.11412
ABHD14A-ACY1	ENSG00000114786.16	ABHD14A-ACY1-202	ENST00000463937.1	ABHD14A-ACY1.1	1	chr3	51989174	+	FALSE	FALSE	13	13	1	major	0.082	0.0168829	0.0570622
ABHD14B	ENSG00000114779.20	ABHD14B-208	ENST00000525795.1	ABHD14B.1	1	chr3	51969273	-	FALSE	FALSE	94	0	0	minor	0.436	0.00326892	0.0734242
ABHD14B	ENSG00000114779.20	ABHD14B-204	ENST00000461108.5	ABHD14B.2	2	chr3	51969084	-	FALSE	FALSE	94	0	0	minor	0.013	0.00495917	0.0393258
ABHD14B	ENSG00000114779.20	ABHD14B-203	ENST00000395008.6	ABHD14B.3	3	chr3	51968530	-	FALSE	FALSE	94	94	1	major	0.642	0.0304127	0.110965
ABHD14B	ENSG00000114779.20	ABHD14B-202	ENST00000361143.10	ABHD14B.4	4	chr3	51968515	-	FALSE	FALSE	94	94	1	major	0.68	0.122769	0.135957
ABHD14B	ENSG00000114779.20	ABHD14B-201	ENST00000315877.14	ABHD14B.5	5	chr3	51968511	-	FALSE	FALSE	94	94	1	major	0.708	0.135447	0.145174
ABHD14B	ENSG00000114779.20	ABHD14B-206	ENST00000483233.5	ABHD14B.6	6	chr3	51968510	-	FALSE	FALSE	94	94	1	major	0.715	0.132651	0.141969
ABHD15	ENSG00000168792.5	ABHD15-201-UTR-746	ENST00000307201.5-UTR-746	ABHD15.1	1	chr17	29561293	-	FALSE	TRUE	14	14	1	major	0.549	0.282461	0.3163
ABHD15	ENSG00000168792.5	ABHD15-201	ENST00000307201.5	ABHD15.2	2	chr17	29560547	-	FALSE	FALSE	14	0	0	minor	0.397	0.0553041	0.0763338
ABHD16A	ENSG00000204427.12	ABHD16A-202	ENST00000440843.2	ABHD16A.1	1	chr6	31687186	-	FALSE	FALSE	100	0	0	minor	0.231579	0.0019914	0.0106967
ABHD16A	ENSG00000204427.12	ABHD16A-201	ENST00000395952.8	ABHD16A.2	2	chr6	31686955	-	FALSE	FALSE	100	100	1	major	0.449	0.508835	0.527424
ABHD16B	ENSG00000183260.7	ABHD16B-201	ENST00000369916.5	ABHD16B.1	1	chr20	63862988	+	FALSE	FALSE	0	0			0	0.00178894	0.0058389
ABHD17A	ENSG00000129968.17	ABHD17A-204	ENST00000590661.1	ABHD17A.1	1	chr19	1876979	-	FALSE	FALSE	85	85	1	major	0.56	0.16094	0.278311
ABHD17A	ENSG00000129968.17	ABHD17A-201	ENST00000250974.9	ABHD17A.2	2	chr19	1876976	-	FALSE	FALSE	85	85	1	major	0.53	0.170712	0.289569
ABHD17A	ENSG00000129968.17	ABHD17A-202	ENST00000292577.12	ABHD17A.3	3	chr19	1876810	-	FALSE	FALSE	85	0	0	minor	0	0.000331	0.0077351
ABHD17B	ENSG00000107362.14	ABHD17B-201-UTR-280	ENST00000333421.7-UTR-280	ABHD17B.1	1	chr9	71865432	-	TRUE	TRUE	83	6	0.0722892	minor	0.969	0.306089	0.805909
ABHD17B	ENSG00000107362.14	ABHD17B-201-UTR-218	ENST00000333421.7-UTR-218	ABHD17B.2	2	chr9	71865370	-	TRUE	TRUE	83	25	0.301205	major	1	0.260937	0.69855
ABHD17B	ENSG00000107362.14	ABHD17B-201	ENST00000333421.7	ABHD17B.3	3	chr9	71865152	-	TRUE	FALSE	83	81	0.975904	major	0.729	0.306419	0.512015
ABHD17B	ENSG00000107362.14	ABHD17B-202	ENST00000377041.6	ABHD17B.4	4	chr9	71862452	-	FALSE	FALSE	83	1	0.0120482	minor	0.106	0.183259	0.270868
ABHD17B	ENSG00000107362.14	ABHD17B-202-UTR+2553	ENST00000377041.6-UTR+2553	ABHD17B.5	5	chr9	71859899	-	FALSE	TRUE	83	2	0.0240964	minor	0.008	0.578231	0.585806
ABHD17C	ENSG00000136379.12	ABHD17C-205	ENST00000560609.1	ABHD17C.1	1	chr15	80754519	+	FALSE	FALSE	52	0	0	minor	0.093	0.00346846	0.00888076
ABHD17C	ENSG00000136379.12	ABHD17C-202-UTR-60	ENST00000558464.1-UTR-60	ABHD17C.2	2	chr15	80755279	+	FALSE	TRUE	52	19	0.365385	major	1	0.191895	0.403452
ABHD17C	ENSG00000136379.12	ABHD17C-202	ENST00000558464.1	ABHD17C.3	3	chr15	80755339	+	FALSE	FALSE	52	9	0.173077	major	0.931	0.1673	0.333907
ABHD17C	ENSG00000136379.12	ABHD17C-201	ENST00000258884.5	ABHD17C.4	4	chr15	80755621	+	FALSE	FALSE	52	49	0.942308	major	0.469	0.38538	0.544922
ABHD18	ENSG00000164074.16	ABHD18-206	ENST00000611882.1	ABHD18.1	1	chr4	128030805	+	TRUE	FALSE	39	0	0	minor	0	0.00347443	0.0785926
ABHD18	ENSG00000164074.16	ABHD18-202	ENST00000398965.5	ABHD18.2	2	chr4	128031290	+	TRUE	FALSE	39	1	0.025641	minor	0.06	0.962811	0.967444
ABHD18	ENSG00000164074.16	ABHD18-203	ENST00000444616.5	ABHD18.3	3	chr4	128031313	+	TRUE	FALSE	39	0	0	minor	0.038	0.720321	0.975216
ABHD18	ENSG00000164074.16	ABHD18-201-UTR-3393	ENST00000388795.9-UTR-3393	ABHD18.4	4	chr4	128036318	+	FALSE	TRUE	39	31	0.794872	major	0.571	0.419062	0.450073
ABHD18	ENSG00000164074.16	ABHD18-201	ENST00000388795.9	ABHD18.5	5	chr4	128039711	+	FALSE	FALSE	39	15	0.384615	major	0.322	0.45176	0.537039
ABHD18	ENSG00000164074.16	ABHD18-207	ENST00000645843.2	ABHD18.6	6	chr4	128039953	+	FALSE	FALSE	39	0	0	minor	0	0.185241	0.357527
ABHD2	ENSG00000140526.18	ABHD2-207	ENST00000565973.5	ABHD2.1	1	chr15	89195751	+	FALSE	FALSE	95	23	0.242105	major	0.588	0.0461015	0.0752145
ABHD2	ENSG00000140526.18	ABHD2-201-UTR-5734	ENST00000352732.10-UTR-5734	ABHD2.2	2	chr15	89196621	+	FALSE	TRUE	95	1	0.0105263	minor	0.221	0.0232122	0.0497741
ABHD2	ENSG00000140526.18	ABHD2-201-UTR-5392	ENST00000352732.10-UTR-5392	ABHD2.3	3	chr15	89196963	+	FALSE	TRUE	95	19	0.2	major	0.433	0.0463058	0.0802036
ABHD2	ENSG00000140526.18	ABHD2-201-UTR-3041	ENST00000352732.10-UTR-3041	ABHD2.4	4	chr15	89199314	+	FALSE	TRUE	95	1	0.0105263	minor	0.351	0.0841369	0.101101
ABHD2	ENSG00000140526.18	ABHD2-201	ENST00000352732.10	ABHD2.5	5	chr15	89202355	+	FALSE	FALSE	95	94	0.989474	major	0.481	0.681146	0.788491
ABHD3	ENSG00000158201.10	ABHD3-210	ENST00000584464.1	ABHD3.1	1	chr18	21682900	-	TRUE	FALSE	96	0	0	minor	0.152	0.241187	0.266277
ABHD3	ENSG00000158201.10	ABHD3-208	ENST00000580477.1	ABHD3.2	2	chr18	21654889	-	TRUE	FALSE	96	1	0.0104167	minor	0.319	0.682761	0.69663
ABHD3	ENSG00000158201.10	ABHD3-205	ENST00000578270.5	ABHD3.3	3	chr18	21651097	-	FALSE	FALSE	96	0	0	minor	0.81	0.0634823	0.120282
ABHD3	ENSG00000158201.10	ABHD3-209	ENST00000580981.5	ABHD3.4	4	chr18	21650928	-	FALSE	FALSE	96	0	0	minor	0.966	0.00248996	0.762932
ABHD3	ENSG00000158201.10	ABHD3-201	ENST00000289119.7	ABHD3.5	5	chr18	21650901	-	FALSE	FALSE	96	96	1	major	0.697	0.780867	0.790358
ABHD4	ENSG00000100439.11	ABHD4-201	ENST00000216327.10	ABHD4.1	1	chr14	22609882	+	FALSE	FALSE	2	0	0	minor	0.195455	0.0012765	0.0104652
ABHD4	ENSG00000100439.11	ABHD4-203-UTR-101	ENST00000428304.7-UTR-101	ABHD4.2	2	chr14	22612862	+	FALSE	TRUE	2	1	0.5	major	0.015	0.028133	0.362413
ABHD4	ENSG00000100439.11	ABHD4-203	ENST00000428304.7	ABHD4.3	3	chr14	22612963	+	FALSE	FALSE	2	1	0.5	major	0.193	0.255228	0.284721
ABHD5	ENSG00000011198.10	ABHD5-202	ENST00000413300.2	ABHD5.1	1	chr3	43718606	+	TRUE	FALSE	79	0	0	minor	0.199	0.000928428	0.030564
ABHD5	ENSG00000011198.10	ABHD5-205	ENST00000458276.7	ABHD5.2	2	chr3	43718797	+	TRUE	FALSE	79	70	0.886076	major	0.739	0.153473	0.289369
ABHD5	ENSG00000011198.10	ABHD5-213-UTR-2927	ENST00000644371.2-UTR-2927	ABHD5.3	3	chr3	43719798	+	TRUE	TRUE	79	2	0.0253165	minor	0.369	0.0341359	0.730588
ABHD5	ENSG00000011198.10	ABHD5-213-UTR-2856	ENST00000644371.2-UTR-2856	ABHD5.4	4	chr3	43719869	+	TRUE	TRUE	79	37	0.468354	major	0.581	0.38578	0.516146
ABHD5	ENSG00000011198.10	ABHD5-213-UTR-2029	ENST00000644371.2-UTR-2029	ABHD5.5	5	chr3	43720696	+	TRUE	TRUE	79	18	0.227848	major	0.276	0.45811	0.471492
ABHD5	ENSG00000011198.10	ABHD5-213-UTR-161	ENST00000644371.2-UTR-161	ABHD5.6	6	chr3	43722564	+	TRUE	TRUE	79	7	0.0886076	minor	0.162	0.140186	0.209883
ABHD5	ENSG00000011198.10	ABHD5-213	ENST00000644371.2	ABHD5.7	7	chr3	43722725	+	TRUE	FALSE	79	21	0.265823	major	0.477	0.505612	0.562487
ABHD5	ENSG00000011198.10	ABHD5-203	ENST00000454293.2	ABHD5.8	8	chr3	43734358	+	FALSE	FALSE	79	3	0.0379747	minor	0	0.0410213	0.171766
ABHD5	ENSG00000011198.10	ABHD5-206	ENST00000463153.2	ABHD5.9	9	chr3	43734371	+	FALSE	FALSE	79	3	0.0379747	minor	0	0.114408	0.173245
ABHD6	ENSG00000163686.15	ABHD6-201-UTR-222	ENST00000295962.8-UTR-222	ABHD6.1	1	chr3	58294512	+	TRUE	TRUE	49	2	0.0408163	minor	0.818	0.182611	0.201309
ABHD6	ENSG00000163686.15	ABHD6-201	ENST00000295962.8	ABHD6.2	2	chr3	58294734	+	TRUE	FALSE	49	49	1	major	0.566	0.266247	0.370601
ABHD8	ENSG00000127220.6	ABHD8-201	ENST00000247706.4	ABHD8.1	1	chr19	17292131	-	FALSE	FALSE	31	31	1	major	0.627	0.0952775	0.111528
ABI1	ENSG00000136754.18	ABI1-201-UTR-1289	ENST00000346832.10-UTR-1289	ABI1.1	1	chr10	26748184	-	FALSE	TRUE	101	54	0.534653	major	0.834	0.583399	0.636533
ABI1	ENSG00000136754.18	ABI1-201-UTR-983	ENST00000346832.10-UTR-983	ABI1.2	2	chr10	26747878	-	FALSE	TRUE	101	66	0.653465	major	0.988	0.177823	0.76738
ABI1	ENSG00000136754.18	ABI1-201-UTR-919	ENST00000346832.10-UTR-919	ABI1.3	3	chr10	26747814	-	FALSE	TRUE	101	100	0.990099	major	0.985	0.482073	0.719133
ABI1	ENSG00000136754.18	ABI1-201-UTR-754	ENST00000346832.10-UTR-754	ABI1.4	4	chr10	26747649	-	FALSE	TRUE	101	2	0.019802	minor	0.477	0.201551	0.205773
ABI1	ENSG00000136754.18	ABI1-201-UTR-183	ENST00000346832.10-UTR-183	ABI1.5	5	chr10	26747078	-	FALSE	TRUE	101	48	0.475248	major	0.971	0.237156	0.319531
ABI1	ENSG00000136754.18	ABI1-201	ENST00000346832.10	ABI1.6	6	chr10	26746895	-	FALSE	FALSE	101	99	0.980198	major	0.956	0.269247	0.338649
ABI1	ENSG00000136754.18	ABI1-206-UTR-258	ENST00000376140.4-UTR-258	ABI1.7	7	chr10	26746854	-	FALSE	TRUE	101	31	0.306931	major	0.656	0.051071	0.374319
ABI1	ENSG00000136754.18	ABI1-206	ENST00000376140.4	ABI1.8	8	chr10	26746596	-	FALSE	FALSE	101	48	0.475248	major	0.951	0.330211	0.603383
ABI1	ENSG00000136754.18	ABI1-202	ENST00000359188.8	ABI1.9	9	chr10	26746593	-	FALSE	FALSE	101	48	0.475248	major	0.951	0.350361	0.624594
ABI1	ENSG00000136754.18	ABI1-202-UTR+3977	ENST00000359188.8-UTR+3977	ABI1.10	10	chr10	26742616	-	FALSE	TRUE	101	2	0.019802	minor	0.303	0.603733	0.611771
ABI2	ENSG00000138443.17	ABI2-222	ENST00000454023.1	ABI2.1	1	chr2	203427411	+	TRUE	FALSE	75	0	0	minor	0.948	0.00330052	0.136782
ABI2	ENSG00000138443.17	ABI2-215	ENST00000430418.5	ABI2.2	2	chr2	203427528	+	TRUE	FALSE	75	17	0.226667	major	0.91	0.0457235	0.32745
ABI2	ENSG00000138443.17	ABI2-213-UTR-352	ENST00000424558.5-UTR-352	ABI2.3	3	chr2	203427596	+	TRUE	TRUE	75	51	0.68	major	0.677	0.310414	0.351922
ABI2	ENSG00000138443.17	ABI2-213-UTR-90	ENST00000424558.5-UTR-90	ABI2.4	4	chr2	203427858	+	TRUE	TRUE	75	1	0.0133333	minor	0.395	0.0027922	0.0191374
ABI2	ENSG00000138443.17	ABI2-213	ENST00000424558.5	ABI2.5	5	chr2	203427948	+	TRUE	FALSE	75	0	0	minor	0.583	0.00974358	0.0154718
ABI2	ENSG00000138443.17	ABI2-211	ENST00000422511.6	ABI2.6	6	chr2	203428596	+	TRUE	FALSE	75	0	0	minor	0.029	0.023718	0.232677
ABI2	ENSG00000138443.17	ABI2-203	ENST00000261018.12	ABI2.7	7	chr2	203432169	+	TRUE	FALSE	75	62	0.826667	major	0.668	0.913873	0.922657
ABI2	ENSG00000138443.17	ABI2-202	ENST00000261017.9	ABI2.8	8	chr2	203432173	+	TRUE	FALSE	75	62	0.826667	major	0.636	0.918697	0.927526
ABI2	ENSG00000138443.17	ABI2-204	ENST00000295851.10	ABI2.9	9	chr2	203447728	+	FALSE	FALSE	75	0	0	minor	0.289	0.504108	0.574603
ABI3	ENSG00000108798.9	ABI3-204	ENST00000573347.5	ABI3.1	1	chr17	49222562	+	FALSE	FALSE	31	0	0	minor	0.153846	0.00161643	0.0184374
ABI3	ENSG00000108798.9	ABI3-203	ENST00000571035.1	ABI3.2	2	chr17	49223007	+	FALSE	FALSE	31	20	0.645161	major	0.118	0.00520394	0.0177373
ABI3	ENSG00000108798.9	ABI3-202	ENST00000419580.6	ABI3.3	3	chr17	49223036	+	FALSE	FALSE	31	0	0	minor	0.111	0.00327263	0.0181389
ABI3	ENSG00000108798.9	ABI3-201-UTR-167	ENST00000225941.6-UTR-167	ABI3.4	4	chr17	49223058	+	FALSE	TRUE	31	20	0.645161	major	0.008	0.00165604	0.0195346
ABI3	ENSG00000108798.9	ABI3-201	ENST00000225941.6	ABI3.5	5	chr17	49223225	+	FALSE	FALSE	31	29	0.935484	major	0.034	0.0004604	0.00381289
ABI3BP	ENSG00000154175.18	ABI3BP-215	ENST00000495063.6	ABI3BP.1	1	chr3	100816011	-	TRUE	FALSE	58	1	0.0172414	minor	0.249438	0.690179	0.717543
ABI3BP	ENSG00000154175.18	ABI3BP-212	ENST00000486770.7	ABI3BP.2	2	chr3	100750284	-	FALSE	FALSE	58	0	0	minor	0.996	0.00315893	0.0477736
ABI3BP	ENSG00000154175.18	ABI3BP-216	ENST00000495591.5	ABI3BP.3	3	chr3	100750240	-	FALSE	FALSE	58	0	0	minor	0.998	0.00068101	0.0550808
ABI3BP	ENSG00000154175.18	ABI3BP-201-UTR-193	ENST00000284322.10-UTR-193	ABI3BP.4	4	chr3	100749528	-	FALSE	TRUE	58	23	0.396552	major	0.1	0.359952	0.430145
ABI3BP	ENSG00000154175.18	ABI3BP-201	ENST00000284322.10	ABI3BP.5	5	chr3	100749335	-	FALSE	FALSE	58	58	1	major	0.522	0.746936	0.764395
ABI3BP	ENSG00000154175.18	ABI3BP-206	ENST00000471714.6	ABI3BP.6	6	chr3	100749156	-	FALSE	FALSE	58	21	0.362069	major	0.11	0.808454	0.820363
ABITRAM	ENSG00000119328.12	ABITRAM-201-UTR-74	ENST00000322940.11-UTR-74	ABITRAM.1	1	chr9	108940880	+	TRUE	TRUE	92	1	0.0108696	minor	0.576	0.0845987	0.608305
ABITRAM	ENSG00000119328.12	ABITRAM-201	ENST00000322940.11	ABITRAM.2	2	chr9	108940954	+	TRUE	FALSE	92	90	0.978261	major	0.182	0.731162	0.810327
ABITRAM	ENSG00000119328.12	ABITRAM-202	ENST00000374624.7	ABITRAM.3	3	chr9	108950744	+	FALSE	FALSE	92	28	0.304348	major	0.156	0.333365	0.354761
ABL1	ENSG00000097007.19	ABL1-202	ENST00000372348.7	ABL1.1	1	chr9	130885683	+	FALSE	FALSE	78	0	0	minor	0.312	0.000548706	0.0038447
ABL1	ENSG00000097007.19	ABL1-201	ENST00000318560.6	ABL1.2	2	chr9	130887675	+	FALSE	FALSE	78	78	1	major	0.436	0.371302	0.385234
ABL2	ENSG00000143322.21	ABL2-203	ENST00000392043.4	ABL2.1	1	chr1	179110805	-	TRUE	FALSE	41	0	0	minor		0.00709795	0.0905032
ABL2	ENSG00000143322.21	ABL2-202	ENST00000367623.8	ABL2.2	2	chr1	179107718	-	FALSE	FALSE	41	0	0	minor	0.486	0.000891038	0.0261878
ABL2	ENSG00000143322.21	ABL2-211	ENST00000512653.5	ABL2.3	3	chr1	179107599	-	FALSE	FALSE	41	1	0.0243902	minor	0.963	0.0071912	0.0656361
ABL2	ENSG00000143322.21	ABL2-201	ENST00000344730.7	ABL2.4	4	chr1	179104048	-	FALSE	FALSE	41	0	0	minor	0.007	0.748619	0.872766
ABL2	ENSG00000143322.21	ABL2-204-UTR-3261	ENST00000502732.6-UTR-3261	ABL2.5	5	chr1	179102591	-	FALSE	TRUE	41	1	0.0243902	minor	0.051	0.0964381	0.108641
ABL2	ENSG00000143322.21	ABL2-204-UTR-1089	ENST00000502732.6-UTR-1089	ABL2.6	6	chr1	179100419	-	FALSE	TRUE	41	1	0.0243902	minor	0.099	0.486854	0.518148
ABL2	ENSG00000143322.21	ABL2-204-UTR-102	ENST00000502732.6-UTR-102	ABL2.7	7	chr1	179099432	-	FALSE	TRUE	41	1	0.0243902	minor	0.965	0.000870167	0.532297
ABL2	ENSG00000143322.21	ABL2-204-UTR-58	ENST00000502732.6-UTR-58	ABL2.8	8	chr1	179099388	-	FALSE	TRUE	41	35	0.853659	major	0.965	0.0315162	0.450728
ABL2	ENSG00000143322.21	ABL2-204	ENST00000502732.6	ABL2.9	9	chr1	179099330	-	FALSE	FALSE	41	24	0.585366	major	0.746	0.413908	0.471311
ABLIM1	ENSG00000099204.21	ABLIM1-206	ENST00000440467.5	ABLIM1.1	1	chr10	114450079	-	TRUE	FALSE	79	0	0	minor	0.0388889	0.130804	0.267432
ABLIM1	ENSG00000099204.21	ABLIM1-212	ENST00000649363.1	ABLIM1.2	2	chr10	114436178	-	FALSE	FALSE	79	0	0	minor	0.229	0.00260677	0.0526775
ABLIM1	ENSG00000099204.21	ABLIM1-202	ENST00000369256.6	ABLIM1.3	3	chr10	114435954	-	FALSE	FALSE	79	0	0	minor	0.311	0.00119267	0.0319845
ABLIM1	ENSG00000099204.21	ABLIM1-201	ENST00000369253.6	ABLIM1.4	4	chr10	114435441	-	FALSE	FALSE	79	0	0	minor	0.224	0.00176165	0.957909
ABLIM1	ENSG00000099204.21	ABLIM1-203-UTR-661	ENST00000392952.7-UTR-661	ABLIM1.5	5	chr10	114431774	-	FALSE	TRUE	79	16	0.202532	major	0.325	0.0827394	0.400367
ABLIM1	ENSG00000099204.21	ABLIM1-203-UTR-598	ENST00000392952.7-UTR-598	ABLIM1.6	6	chr10	114431711	-	FALSE	TRUE	79	9	0.113924	major	0.253	0.210747	0.338753
ABLIM1	ENSG00000099204.21	ABLIM1-203	ENST00000392952.7	ABLIM1.7	7	chr10	114431113	-	FALSE	FALSE	79	79	1	major	0.232	0.402518	0.550313
ABLIM1	ENSG00000099204.21	ABLIM1-211	ENST00000533213.7	ABLIM1.8	8	chr10	114431112	-	FALSE	FALSE	79	79	1	major	0.232	0.381709	0.584173
ABLIM2	ENSG00000163995.21	ABLIM2-205	ENST00000428004.6	ABLIM2.1	1	chr4	8007025	-	TRUE	FALSE	8	6	0.75	major	0	0.0102997	0.0246848
ABLIM2	ENSG00000163995.21	ABLIM2-209	ENST00000505872.5	ABLIM2.2	2	chr4	7966990	-	FALSE	FALSE	8	0	0	minor	0.002	0.00142374	0.00847313
ABLIM2	ENSG00000163995.21	ABLIM2-204	ENST00000407564.7	ABLIM2.3	3	chr4	7966359	-	FALSE	FALSE	8	0	0	minor	0.416	0.00024167	0.0740374
ABLIM2	ENSG00000163995.21	ABLIM2-201	ENST00000341937.9	ABLIM2.4	4	chr4	7966302	-	FALSE	FALSE	8	0	0	minor	0.587	0.0122987	0.0699164
ABLIM2	ENSG00000163995.21	ABLIM2-215	ENST00000545242.6	ABLIM2.5	5	chr4	7966046	-	FALSE	FALSE	8	1	0.125	major	0.034	0.0804532	0.0855653
ABLIM2	ENSG00000163995.21	ABLIM2-213	ENST00000514025.5	ABLIM2.6	6	chr4	7965329	-	FALSE	FALSE	8	3	0.375	major	0.144	0.0946128	0.188252
ABLIM2	ENSG00000163995.21	ABLIM2-206	ENST00000447017.7	ABLIM2.7	7	chr4	7965327	-	FALSE	FALSE	8	3	0.375	major	0.144	0.118278	0.187728
ABLIM2	ENSG00000163995.21	ABLIM2-203	ENST00000361737.9	ABLIM2.8	8	chr4	7965312	-	FALSE	FALSE	8	0	0	minor	0.141	0.0953776	0.201449
ABLIM3	ENSG00000173210.20	ABLIM3-207	ENST00000508983.5	ABLIM3.1	1	chr5	149258413	+	TRUE	FALSE	34	0	0	minor	0.959322	0.000195083	0.0447165
ABLIM3	ENSG00000173210.20	ABLIM3-203	ENST00000356541.4	ABLIM3.2	2	chr5	149258457	+	TRUE	FALSE	34	4	0.117647	major	0.914	0.017658	0.0354082
ABLIM3	ENSG00000173210.20	ABLIM3-211	ENST00000517451.5	ABLIM3.3	3	chr5	149258457	+	TRUE	FALSE	34	4	0.117647	major	0.914	0.017658	0.0354082
ABLIM3	ENSG00000173210.20	ABLIM3-205	ENST00000504238.5	ABLIM3.4	4	chr5	149260439	+	FALSE	FALSE	34	33	0.970588	major	0.81	0.641296	0.686618
ABLIM3	ENSG00000173210.20	ABLIM3-201	ENST00000309868.12	ABLIM3.5	5	chr5	149260542	+	FALSE	FALSE	34	0	0	minor	0.095	0.0146193	0.0868591
ABO	ENSG00000175164.16	ABO-202	ENST00000538324.2	ABO.1	1	chr9	133255602	-	TRUE	FALSE	21	0	0	minor	0	0.00160769	0.0178855
ABO	ENSG00000175164.16	ABO-203	ENST00000611156.4	ABO.2	2	chr9	133255176	-	TRUE	FALSE	21	0	0	minor	0	0.0384195	0.0636686
ABO	ENSG00000175164.16	ABO-206	ENST00000679909.1	ABO.3	3	chr9	133233278	-	FALSE	FALSE	21	21	1	major	0.079	0.215645	0.406261
ABR	ENSG00000159842.16	ABR-203	ENST00000536794.6	ABR.1	1	chr17	1006080	-	TRUE	FALSE	86	0	0	minor		0.000331099	0.0535797
ABR	ENSG00000159842.16	ABR-204	ENST00000543210.6	ABR.2	2	chr17	1006061	-	TRUE	FALSE	86	0	0	minor		0.000309521	0.0356657
ABR	ENSG00000159842.16	ABR-201	ENST00000291107.6	ABR.3	3	chr17	1005908	-	TRUE	FALSE	86	0	0	minor	0.501	0.000653089	0.0177067
ABR	ENSG00000159842.16	ABR-228	ENST00000574437.5	ABR.4	4	chr17	1005791	-	TRUE	FALSE	86	0	0	minor	0.483	0.00218722	0.0136318
ABR	ENSG00000159842.16	ABR-214	ENST00000571797.5	ABR.5	5	chr17	1005735	-	TRUE	FALSE	86	0	0	minor	0.316	0.000979121	0.00612533
ABR	ENSG00000159842.16	ABR-217	ENST00000572441.5	ABR.6	6	chr17	1005010	-	FALSE	FALSE	86	0	0	minor	0.154444	0.000684309	0.00791709
ABR	ENSG00000159842.16	ABR-205	ENST00000544583.6	ABR.7	7	chr17	1003527	-	FALSE	FALSE	86	86	1	major	0.879	0.53261	0.565385
ABR	ENSG00000159842.16	ABR-202	ENST00000302538.10	ABR.8	8	chr17	1003519	-	FALSE	FALSE	86	86	1	major	0.883	0.457736	0.513149
ABRA	ENSG00000174429.4	ABRA-201	ENST00000311955.4	ABRA.1	1	chr8	106759483	-	FALSE	FALSE	0	0			0.24	0.422358	0.619691
ABRACL	ENSG00000146386.8	ABRACL-202	ENST00000461027.1	ABRACL.1	1	chr6	139034576	+	TRUE	FALSE	100	0	0	minor	0.052	0.358025	0.386893
ABRACL	ENSG00000146386.8	ABRACL-201-UTR-331	ENST00000367660.4-UTR-331	ABRACL.2	2	chr6	139042971	+	FALSE	TRUE	100	20	0.2	major	0.65	0.0370822	0.109827
ABRACL	ENSG00000146386.8	ABRACL-201-UTR-189	ENST00000367660.4-UTR-189	ABRACL.3	3	chr6	139043113	+	FALSE	TRUE	100	62	0.62	major	0.484	0.258225	0.28293
ABRACL	ENSG00000146386.8	ABRACL-201	ENST00000367660.4	ABRACL.4	4	chr6	139043302	+	FALSE	FALSE	100	100	1	major	0.372	0.454157	0.482858
ABRACL	ENSG00000146386.8	ABRACL-201-UTR+3513	ENST00000367660.4-UTR+3513	ABRACL.5	5	chr6	139046815	+	FALSE	TRUE	100	1	0.01	minor	0.064	0.203957	0.244871
ABRAXAS1	ENSG00000163322.14	ABRAXAS1-208	ENST00000515303.2	ABRAXAS1.1	1	chr4	83478808	-	TRUE	FALSE	16	0	0	minor	0.216	0.334955	0.372919
ABRAXAS1	ENSG00000163322.14	ABRAXAS1-209	ENST00000611288.4	ABRAXAS1.2	2	chr4	83463723	-	TRUE	FALSE	16	0	0	minor	0.171	0.574378	0.691698
ABRAXAS1	ENSG00000163322.14	ABRAXAS1-206	ENST00000506553.5	ABRAXAS1.3	3	chr4	83462009	-	FALSE	FALSE	16	0	0	minor	0.015	0.0164563	0.304421
ABRAXAS1	ENSG00000163322.14	ABRAXAS1-201-UTR-1568	ENST00000321945.12-UTR-1568	ABRAXAS1.4	4	chr4	83461085	-	FALSE	TRUE	16	13	0.8125	major	0.506	0.193143	0.28976
ABRAXAS1	ENSG00000163322.14	ABRAXAS1-201	ENST00000321945.12	ABRAXAS1.5	5	chr4	83459517	-	FALSE	FALSE	16	4	0.25	major	0.01	0.386958	0.46381
ABRAXAS1	ENSG00000163322.14	ABRAXAS1-201-UTR+1625	ENST00000321945.12-UTR+1625	ABRAXAS1.6	6	chr4	83457892	-	FALSE	TRUE	16	1	0.0625	minor	0.081	0.167863	0.205754
ABRAXAS2	ENSG00000165660.8	ABRAXAS2-201-UTR-1375	ENST00000298492.6-UTR-1375	ABRAXAS2.1	1	chr10	124835292	+	FALSE	TRUE	55	2	0.0363636	minor	0.997	0.11095	0.204332
ABRAXAS2	ENSG00000165660.8	ABRAXAS2-201-UTR-1019	ENST00000298492.6-UTR-1019	ABRAXAS2.2	2	chr10	124835648	+	FALSE	TRUE	55	2	0.0363636	minor	0.974	0.158246	0.494399
ABRAXAS2	ENSG00000165660.8	ABRAXAS2-201-UTR-725	ENST00000298492.6-UTR-725	ABRAXAS2.3	3	chr10	124835942	+	FALSE	TRUE	55	6	0.109091	major	0.765	0.419176	0.485013
ABRAXAS2	ENSG00000165660.8	ABRAXAS2-201	ENST00000298492.6	ABRAXAS2.4	4	chr10	124836667	+	FALSE	FALSE	55	52	0.945455	major	0.523	0.663506	0.682933
ABT1	ENSG00000146109.5	ABT1-201-UTR-1861	ENST00000274849.3-UTR-1861	ABT1.1	1	chr6	26598878	+	FALSE	TRUE	101	1	0.00990099	minor	0.231	0.0173706	0.0276231
ABT1	ENSG00000146109.5	ABT1-201-UTR-1593	ENST00000274849.3-UTR-1593	ABT1.2	2	chr6	26599146	+	FALSE	TRUE	101	101	1	major	0.177	0.37152	0.414571
ABT1	ENSG00000146109.5	ABT1-201-UTR-923	ENST00000274849.3-UTR-923	ABT1.3	3	chr6	26599816	+	FALSE	TRUE	101	1	0.00990099	minor	0.018	0.0823457	0.177381
ABT1	ENSG00000146109.5	ABT1-201-UTR-693	ENST00000274849.3-UTR-693	ABT1.4	4	chr6	26600046	+	FALSE	TRUE	101	3	0.029703	minor	0.044	0.0412741	0.139777
ABT1	ENSG00000146109.5	ABT1-201	ENST00000274849.3	ABT1.5	5	chr6	26600739	+	FALSE	FALSE	101	2	0.019802	minor	0.038	0.347085	0.369285
ABTB1	ENSG00000114626.18	ABTB1-206	ENST00000468137.5	ABTB1.1	1	chr3	127680913	+	FALSE	FALSE	73	73	1	major	0.254	0.0199901	0.0327168
ABTB1	ENSG00000114626.18	ABTB1-202	ENST00000453791.6	ABTB1.2	2	chr3	127680920	+	FALSE	FALSE	73	73	1	major	0.254	0.0245933	0.0359008
ABTB1	ENSG00000114626.18	ABTB1-201	ENST00000232744.13	ABTB1.3	3	chr3	127680926	+	FALSE	FALSE	73	72	0.986301	major	0.254	0.0247468	0.0368053
ABTB1	ENSG00000114626.18	ABTB1-201-UTR+2123	ENST00000232744.13-UTR+2123	ABTB1.4	4	chr3	127683049	+	FALSE	TRUE	73	1	0.0136986	minor	0.007	0.331229	0.361327
ABTB1	ENSG00000114626.18	ABTB1-201-UTR+3329	ENST00000232744.13-UTR+3329	ABTB1.5	5	chr3	127684255	+	FALSE	TRUE	73	1	0.0136986	minor	0.049	0.378362	0.557275
ABTB2	ENSG00000166016.6	ABTB2-201	ENST00000435224.3	ABTB2.1	1	chr11	34150987	-	FALSE	FALSE	35	35	1	major	0.481	0.51587	0.545174
ACAA1	ENSG00000060971.19	ACAA1-210	ENST00000452171.5	ACAA1.1	1	chr3	38122833	-	TRUE	FALSE	99	0	0	minor	0	0.0126661	0.0231377
ACAA1	ENSG00000060971.19	ACAA1-208	ENST00000450296.5	ACAA1.2	2	chr3	38122719	-	TRUE	FALSE	99	99	1	major	0.044	0.101186	0.116583
ACAA1	ENSG00000060971.19	ACAA1-202	ENST00000333167.13	ACAA1.3	3	chr3	38122715	-	TRUE	FALSE	99	99	1	major	0.044	0.113953	0.123446
ACAA1	ENSG00000060971.19	ACAA1-201	ENST00000301810.11	ACAA1.4	4	chr3	38122710	-	TRUE	FALSE	99	99	1	major	0.044	0.124189	0.131987
ACAA2	ENSG00000167315.18	ACAA2-205-UTR-63	ENST00000587994.5-UTR-63	ACAA2.1	1	chr18	49783568	-	FALSE	TRUE	100	1	0.01	minor	0.404	0.0468201	0.598005
ACAA2	ENSG00000167315.18	ACAA2-205-UTR-31	ENST00000587994.5-UTR-31	ACAA2.2	2	chr18	49783536	-	FALSE	TRUE	100	15	0.15	major	0.572	0.00434724	0.545763
ACAA2	ENSG00000167315.18	ACAA2-205	ENST00000587994.5	ACAA2.3	3	chr18	49783505	-	FALSE	FALSE	100	100	1	major	0.355	0.47301	0.553089
ACAA2	ENSG00000167315.18	ACAA2-206	ENST00000589432.5	ACAA2.4	4	chr18	49783503	-	FALSE	FALSE	100	100	1	major	0.339	0.467572	0.564646
ACAA2	ENSG00000167315.18	ACAA2-201-UTR-1036	ENST00000285093.15-UTR-1036	ACAA2.5	5	chr18	49783200	-	FALSE	TRUE	100	1	0.01	minor	0.005	0.0478163	0.0726284
ACAA2	ENSG00000167315.18	ACAA2-201	ENST00000285093.15	ACAA2.6	6	chr18	49782164	-	FALSE	FALSE	100	0	0	minor	0.217	0.589823	0.671293
ACACA	ENSG00000278540.5	ACACA-232	ENST00000614438.1	ACACA.1	1	chr17	37328645	-	TRUE	FALSE	77	21	0.272727	major	0.067	0.659291	0.688579
ACACA	ENSG00000278540.5	ACACA-241	ENST00000618053.1	ACACA.2	2	chr17	37086880	-	FALSE	FALSE	77	0	0	minor	0.278	0.000746649	0.00591437
ACACA	ENSG00000278540.5	ACACA-240	ENST00000617649.4	ACACA.3	3	chr17	37086817	-	FALSE	FALSE	77	0	0	minor	0.101	0.000965888	0.0768918
ACACA	ENSG00000278540.5	ACACA-245-UTR-461	ENST00000619546.4-UTR-461	ACACA.4	4	chr17	37085459	-	FALSE	TRUE	77	1	0.012987	minor	0.097	0.0851722	0.0930331
ACACA	ENSG00000278540.5	ACACA-245	ENST00000619546.4	ACACA.5	5	chr17	37084998	-	FALSE	FALSE	77	68	0.883117	major	0.669	0.329819	0.347562
ACACA	ENSG00000278540.5	ACACA-226	ENST00000612895.4	ACACA.6	6	chr17	37084994	-	FALSE	FALSE	77	68	0.883117	major	0.669	0.353945	0.368762
ACACA	ENSG00000278540.5	ACACA-237	ENST00000616317.5	ACACA.7	7	chr17	37084992	-	FALSE	FALSE	77	68	0.883117	major	0.669	0.36805	0.381482
ACACB	ENSG00000076555.16	ACACB-203	ENST00000377854.9	ACACB.1	1	chr12	109260147	+	TRUE	FALSE	28	0	0	minor	0	0.000430137	0.0118119
ACACB	ENSG00000076555.16	ACACB-202-UTR-1336	ENST00000377848.7-UTR-1336	ACACB.2	2	chr12	109266887	+	FALSE	TRUE	28	1	0.0357143	minor	0.245	0.0113164	0.0994456
ACACB	ENSG00000076555.16	ACACB-202	ENST00000377848.7	ACACB.3	3	chr12	109268223	+	FALSE	FALSE	28	27	0.964286	major	0.385	0.374187	0.378816
ACACB	ENSG00000076555.16	ACACB-201	ENST00000338432.12	ACACB.4	4	chr12	109268226	+	FALSE	FALSE	28	27	0.964286	major	0.385	0.389483	0.394048
ACAD10	ENSG00000111271.15	ACAD10-220	ENST00000549590.5	ACAD10.1	1	chr12	111745634	+	TRUE	FALSE	42	0	0	minor	0.059	0.000366985	0.00500655
ACAD10	ENSG00000111271.15	ACAD10-203	ENST00000455480.6	ACAD10.2	2	chr12	111757094	+	FALSE	FALSE	42	42	1	major	0	0.0290641	0.0454594
ACAD10	ENSG00000111271.15	ACAD10-201	ENST00000313698.9	ACAD10.3	3	chr12	111757099	+	FALSE	FALSE	42	42	1	major	0	0.0337256	0.0506451
ACAD11	ENSG00000240303.8	ACAD11-204-UTR-220	ENST00000481970.2-UTR-220	ACAD11.1	1	chr3	132618470	-	TRUE	TRUE	59	3	0.0508475	minor	0.206	0.194116	0.231415
ACAD11	ENSG00000240303.8	ACAD11-204	ENST00000481970.2	ACAD11.2	2	chr3	132618250	-	TRUE	FALSE	59	0	0	minor	0.192	0.140321	0.357689
ACAD11	ENSG00000240303.8	ACAD11-201	ENST00000264990.11	ACAD11.3	3	chr3	132558141	-	FALSE	FALSE	59	57	0.966102	major	0.186	0.216182	0.238308
ACAD8	ENSG00000151498.12	ACAD8-202-UTR-190	ENST00000374752.6-UTR-190	ACAD8.1	1	chr11	134265660	+	FALSE	TRUE	86	1	0.0116279	minor	0.086	0.144144	0.154992
ACAD8	ENSG00000151498.12	ACAD8-202	ENST00000374752.6	ACAD8.2	2	chr11	134265850	+	FALSE	FALSE	86	86	1	major	0.064	0.301926	0.428647
ACAD8	ENSG00000151498.12	ACAD8-201	ENST00000281182.9	ACAD8.3	3	chr11	134265855	+	FALSE	FALSE	86	86	1	major	0.063	0.318964	0.441956
ACAD8	ENSG00000151498.12	ACAD8-201-UTR+85	ENST00000281182.9-UTR+85	ACAD8.4	4	chr11	134265940	+	FALSE	TRUE	86	1	0.0116279	minor	0.005	0.270172	0.30056
ACAD9	ENSG00000177646.20	ACAD9-225	ENST00000681552.1	ACAD9.1	1	chr3	128912991	+	TRUE	FALSE	85	0	0	minor	0	0.00610046	0.322635
ACAD9	ENSG00000177646.20	ACAD9-224	ENST00000681367.1	ACAD9.2	2	chr3	128913092	+	TRUE	FALSE	85	61	0.717647	major	0	0.0124049	0.088991
ACAD9	ENSG00000177646.20	ACAD9-219	ENST00000680636.1	ACAD9.3	3	chr3	128913107	+	TRUE	FALSE	85	85	1	major	0	0.0147782	0.0724323
ACAD9	ENSG00000177646.20	ACAD9-216	ENST00000679715.1	ACAD9.4	4	chr3	128913109	+	TRUE	FALSE	85	82	0.964706	major	0	0.0154053	0.0712118
ACAD9	ENSG00000177646.20	ACAD9-201	ENST00000308982.12	ACAD9.5	5	chr3	128913114	+	TRUE	FALSE	85	35	0.411765	major	0	0.014295	0.0614854
ACADL	ENSG00000115361.8	ACADL-201-UTR-889	ENST00000233710.4-UTR-889	ACADL.1	1	chr2	210188812	-	FALSE	TRUE	16	10	0.625	major	0.356	0.20341	0.372126
ACADL	ENSG00000115361.8	ACADL-201-UTR-108	ENST00000233710.4-UTR-108	ACADL.2	2	chr2	210188031	-	FALSE	TRUE	16	1	0.0625	minor	0.042	0.00340218	0.519973
ACADL	ENSG00000115361.8	ACADL-201-UTR-70	ENST00000233710.4-UTR-70	ACADL.3	3	chr2	210187993	-	FALSE	TRUE	16	12	0.75	major	0.047	0.319862	0.583608
ACADL	ENSG00000115361.8	ACADL-201	ENST00000233710.4	ACADL.4	4	chr2	210187923	-	FALSE	FALSE	16	4	0.25	major	0.041	0.116302	0.625208
ACADL	ENSG00000115361.8	ACADL-201-UTR+920	ENST00000233710.4-UTR+920	ACADL.5	5	chr2	210187003	-	FALSE	TRUE	16	1	0.0625	minor	0.831	0.429263	0.447512
ACADM	ENSG00000117054.15	ACADM-203	ENST00000420607.6	ACADM.1	1	chr1	75762809	+	TRUE	FALSE	101	1	0.00990099	minor	0.104167	0.0260509	0.268928
ACADM	ENSG00000117054.15	ACADM-201-UTR-281	ENST00000370834.9-UTR-281	ACADM.2	2	chr1	75763210	+	TRUE	TRUE	101	14	0.138614	major	0.039	0.360971	0.376767
ACADM	ENSG00000117054.15	ACADM-201	ENST00000370834.9	ACADM.3	3	chr1	75763491	+	TRUE	FALSE	101	100	0.990099	major	0.022	0.599764	0.645189
ACADM	ENSG00000117054.15	ACADM-218	ENST00000541113.6	ACADM.4	4	chr1	75763596	+	TRUE	FALSE	101	0	0	minor	0.001	0.00674047	0.255194
ACADM	ENSG00000117054.15	ACADM-202	ENST00000370841.9	ACADM.5	5	chr1	75763679	+	TRUE	FALSE	101	28	0.277228	major	0.062	0.0521264	0.208872
ACADM	ENSG00000117054.15	ACADM-257	ENST00000681790.1	ACADM.6	6	chr1	75763720	+	TRUE	FALSE	101	0	0	minor	0.046	0.00128994	0.221772
ACADS	ENSG00000122971.9	ACADS-202	ENST00000411593.2	ACADS.1	1	chr12	120739594	+	FALSE	FALSE	76	0	0	minor	0.003	0.00103644	0.00390947
ACADS	ENSG00000122971.9	ACADS-201	ENST00000242592.9	ACADS.2	2	chr12	120740008	+	FALSE	FALSE	76	76	1	major	0.045	0.0679312	0.072336
ACADSB	ENSG00000196177.13	ACADSB-202	ENST00000368869.8	ACADSB.1	1	chr10	123054119	+	FALSE	FALSE	67	0	0	minor	0.01	0.000115579	0.0255438
ACADSB	ENSG00000196177.13	ACADSB-201-UTR-3470	ENST00000358776.7-UTR-3470	ACADSB.2	2	chr10	123054820	+	FALSE	TRUE	67	1	0.0149254	minor	0.386	0.0141141	0.04763
ACADSB	ENSG00000196177.13	ACADSB-201-UTR-3370	ENST00000358776.7-UTR-3370	ACADSB.3	3	chr10	123054920	+	FALSE	TRUE	67	2	0.0298507	minor	0.319	0.0233208	0.0503871
ACADSB	ENSG00000196177.13	ACADSB-201-UTR-3155	ENST00000358776.7-UTR-3155	ACADSB.4	4	chr10	123055135	+	FALSE	TRUE	67	39	0.58209	major	0.032	0.188854	0.346413
ACADSB	ENSG00000196177.13	ACADSB-201-UTR-1525	ENST00000358776.7-UTR-1525	ACADSB.5	5	chr10	123056765	+	FALSE	TRUE	67	1	0.0149254	minor	0.404	0.66237	0.689026
ACADSB	ENSG00000196177.13	ACADSB-201	ENST00000358776.7	ACADSB.6	6	chr10	123058290	+	FALSE	FALSE	67	54	0.80597	major	0.728	0.372032	0.571605
ACADVL	ENSG00000072778.20	ACADVL-202	ENST00000350303.9	ACADVL.1	1	chr17	7225264	+	FALSE	FALSE	102	102	1	major	0.403	0.385745	0.422975
ACADVL	ENSG00000072778.20	ACADVL-203	ENST00000356839.10	ACADVL.2	2	chr17	7225266	+	FALSE	FALSE	102	102	1	major	0.405	0.4022	0.440894
ACADVL	ENSG00000072778.20	ACADVL-204	ENST00000542255.6	ACADVL.3	3	chr17	7225266	+	FALSE	FALSE	102	102	1	major	0.405	0.4022	0.440894
ACAN	ENSG00000157766.19	ACAN-203-UTR-1231	ENST00000558207.5-UTR-1231	ACAN.1	1	chr15	88850290	+	TRUE	TRUE	11	2	0.181818	major	0.077	0.00883534	0.0226433
ACAN	ENSG00000157766.19	ACAN-203	ENST00000558207.5	ACAN.2	2	chr15	88851521	+	TRUE	FALSE	11	0	0	minor	0	0.104601	0.125966
ACAN	ENSG00000157766.19	ACAN-206	ENST00000559004.5	ACAN.3	3	chr15	88874572	+	FALSE	FALSE	11	0	0	minor	1	0.000926234	0.242391
ACAN	ENSG00000157766.19	ACAN-208	ENST00000561243.7	ACAN.4	4	chr15	88874586	+	FALSE	FALSE	11	1	0.0909091	minor	1	0.094202	0.242623
ACAN	ENSG00000157766.19	ACAN-201	ENST00000352105.11	ACAN.5	5	chr15	88874653	+	FALSE	FALSE	11	2	0.181818	major	0.711	0.0412812	0.342988
ACAN	ENSG00000157766.19	ACAN-205	ENST00000558704.1	ACAN.6	6	chr15	88874841	+	FALSE	FALSE	11	9	0.818182	major	1	0.545691	0.602658
ACAN	ENSG00000157766.19	ACAN-202	ENST00000439576.7	ACAN.7	7	chr15	88875353	+	FALSE	FALSE	11	8	0.727273	major	0.83	0.534959	0.543821
ACAP1	ENSG00000072818.12	ACAP1-201	ENST00000158762.8	ACAP1.1	1	chr17	7351477	+	FALSE	FALSE	53	53	1	major	0.061	0.0957261	0.103487
ACAP2	ENSG00000114331.16	ACAP2-207	ENST00000466876.2	ACAP2.1	1	chr3	195285328	-	TRUE	FALSE	92	1	0.0108696	minor	0.981	0.0719059	0.164874
ACAP2	ENSG00000114331.16	ACAP2-201-UTR-4047	ENST00000326793.11-UTR-4047	ACAP2.2	2	chr3	195278792	-	FALSE	TRUE	92	9	0.0978261	minor	0.043	0.414512	0.424113
ACAP2	ENSG00000114331.16	ACAP2-201-UTR-3769	ENST00000326793.11-UTR-3769	ACAP2.3	3	chr3	195278514	-	FALSE	TRUE	92	3	0.0326087	minor	0.457	0.309148	0.419024
ACAP2	ENSG00000114331.16	ACAP2-201-UTR-3547	ENST00000326793.11-UTR-3547	ACAP2.4	4	chr3	195278292	-	FALSE	TRUE	92	2	0.0217391	minor	0.813	0.292559	0.371431
ACAP2	ENSG00000114331.16	ACAP2-201	ENST00000326793.11	ACAP2.5	5	chr3	195274745	-	FALSE	FALSE	92	92	1	major	0.489	0.400688	0.580413
ACAP3	ENSG00000131584.19	ACAP3-201	ENST00000353662.4	ACAP3.1	1	chr1	1293564	-	FALSE	FALSE	15	0	0	minor	0.144	0.00052164	0.00596146
ACAP3	ENSG00000131584.19	ACAP3-202	ENST00000354700.10	ACAP3.2	2	chr1	1292391	-	FALSE	FALSE	15	15	1	major	0.072	0.0927518	0.13626
ACAT1	ENSG00000075239.14	ACAT1-202	ENST00000299355.10	ACAT1.1	1	chr11	108136939	+	TRUE	FALSE	102	0	0	minor	0.041	0.245356	0.490169
ACAT1	ENSG00000075239.14	ACAT1-206	ENST00000528370.1	ACAT1.2	2	chr11	108139164	+	TRUE	FALSE	102	0	0	minor	0.047	0.0142976	0.250378
ACAT1	ENSG00000075239.14	ACAT1-222	ENST00000673531.1	ACAT1.3	3	chr11	108147470	+	FALSE	FALSE	102	0	0	minor	0.233	0.00203938	0.135276
ACAT1	ENSG00000075239.14	ACAT1-217	ENST00000672354.1	ACAT1.4	4	chr11	108147492	+	FALSE	FALSE	102	0	0	minor	0.233	0.00714307	0.379834
ACAT1	ENSG00000075239.14	ACAT1-216	ENST00000672284.1	ACAT1.5	5	chr11	108147594	+	FALSE	FALSE	102	102	1	major	0.05	0.301268	0.395703
ACAT1	ENSG00000075239.14	ACAT1-201	ENST00000265838.9	ACAT1.6	6	chr11	108147603	+	FALSE	FALSE	102	101	0.990196	major	0.047	0.263903	0.418758
ACAT2	ENSG00000120437.9	ACAT2-201-UTR-269	ENST00000367048.5-UTR-269	ACAT2.1	1	chr6	159778843	+	FALSE	TRUE	94	18	0.191489	major	0.003125	0.020888	0.208485
ACAT2	ENSG00000120437.9	ACAT2-201-UTR-218	ENST00000367048.5-UTR-218	ACAT2.2	2	chr6	159778894	+	FALSE	TRUE	94	94	1	major	0.169	0.0442319	0.0940595
ACAT2	ENSG00000120437.9	ACAT2-201-UTR-165	ENST00000367048.5-UTR-165	ACAT2.3	3	chr6	159778947	+	FALSE	TRUE	94	2	0.0212766	minor	0.409	0.00338213	0.463956
ACAT2	ENSG00000120437.9	ACAT2-201	ENST00000367048.5	ACAT2.4	4	chr6	159779112	+	FALSE	FALSE	94	0	0	minor	1	0.00939337	0.209928
ACAT2	ENSG00000120437.9	ACAT2-201-UTR+375	ENST00000367048.5-UTR+375	ACAT2.5	5	chr6	159779487	+	FALSE	TRUE	94	3	0.0319149	minor	0.034	0.0127835	0.0269017
ACBD3	ENSG00000182827.9	ACBD3-201-UTR-586	ENST00000366812.6-UTR-586	ACBD3.1	1	chr1	226145265	-	FALSE	TRUE	87	1	0.0114943	minor	0.574	0.0184359	0.0604673
ACBD3	ENSG00000182827.9	ACBD3-201-UTR-265	ENST00000366812.6-UTR-265	ACBD3.2	2	chr1	226144944	-	FALSE	TRUE	87	64	0.735632	major	0.867	0.315887	0.384219
ACBD3	ENSG00000182827.9	ACBD3-201	ENST00000366812.6	ACBD3.3	3	chr1	226144679	-	FALSE	FALSE	87	83	0.954023	major	0.821	0.417647	0.513324
ACBD4	ENSG00000181513.15	ACBD4-216	ENST00000619916.4	ACBD4.1	1	chr17	45142610	+	TRUE	FALSE	21	0	0	minor		0.000326308	0.00271411
ACBD4	ENSG00000181513.15	ACBD4-202	ENST00000376955.8	ACBD4.2	2	chr17	45142959	+	TRUE	FALSE	21	1	0.047619	minor	0.02	0.000440817	0.00526566
ACBD4	ENSG00000181513.15	ACBD4-207	ENST00000586346.5	ACBD4.3	3	chr17	45143850	+	FALSE	FALSE	21	0	0	minor	0.159	0.000321131	0.00813811
ACBD4	ENSG00000181513.15	ACBD4-204	ENST00000431281.5	ACBD4.4	4	chr17	45144172	+	FALSE	FALSE	21	20	0.952381	major	0.34	0.0977392	0.114951
ACBD4	ENSG00000181513.15	ACBD4-201	ENST00000321854.13	ACBD4.5	5	chr17	45144176	+	FALSE	FALSE	21	20	0.952381	major	0.32	0.0988537	0.120481
ACBD4	ENSG00000181513.15	ACBD4-203	ENST00000398322.7	ACBD4.6	6	chr17	45144181	+	FALSE	FALSE	21	20	0.952381	major	0.278	0.105629	0.133578
ACBD5	ENSG00000107897.20	ACBD5-212	ENST00000676731.1	ACBD5.1	1	chr10	27201958	-	TRUE	FALSE	93	0	0	minor	0	0.00503558	0.209078
ACBD5	ENSG00000107897.20	ACBD5-201	ENST00000375888.5	ACBD5.2	2	chr10	27197353	-	TRUE	FALSE	93	0	0	minor	1	0.00105587	0.0252514
ACBD5	ENSG00000107897.20	ACBD5-218-UTR-1013	ENST00000677311.1-UTR-1013	ACBD5.3	3	chr10	27197005	-	TRUE	TRUE	93	24	0.258065	major	0.55	0.222602	0.36785
ACBD5	ENSG00000107897.20	ACBD5-218	ENST00000677311.1	ACBD5.4	4	chr10	27195992	-	TRUE	FALSE	93	0	0	minor	0.044	0.000720185	0.0218242
ACBD5	ENSG00000107897.20	ACBD5-220-UTR-106	ENST00000677441.1-UTR-106	ACBD5.5	5	chr10	27195494	-	TRUE	TRUE	93	1	0.0107527	minor	0.289	0.663125	0.703018
ACBD5	ENSG00000107897.20	ACBD5-220	ENST00000677441.1	ACBD5.6	6	chr10	27195388	-	TRUE	FALSE	93	0	0	minor	1	0.00564232	0.193339
ACBD5	ENSG00000107897.20	ACBD5-213	ENST00000676732.1	ACBD5.7	7	chr10	27195230	-	TRUE	FALSE	93	84	0.903226	major	0.846	0.525577	0.772953
ACBD5	ENSG00000107897.20	ACBD5-203	ENST00000375901.5	ACBD5.8	8	chr10	27195217	-	TRUE	FALSE	93	93	1	major	0.716	0.797192	0.825084
ACBD5	ENSG00000107897.20	ACBD5-202	ENST00000375897.7	ACBD5.9	9	chr10	27195215	-	TRUE	FALSE	93	93	1	major	0.696	0.799326	0.830355
ACBD5	ENSG00000107897.20	ACBD5-205	ENST00000396271.8	ACBD5.10	10	chr10	27195214	-	TRUE	FALSE	93	92	0.989247	major	0.686	0.792291	0.82445
ACBD5	ENSG00000107897.20	ACBD5-214	ENST00000676997.1	ACBD5.11	11	chr10	27182838	-	TRUE	FALSE	93	0	0	minor	0.125	0.000342582	0.568452
ACBD5	ENSG00000107897.20	ACBD5-209	ENST00000676511.1	ACBD5.12	12	chr10	27181682	-	TRUE	FALSE	93	0	0	minor	0	0.000148138	0.0772237
ACBD5	ENSG00000107897.20	ACBD5-219	ENST00000677440.1	ACBD5.13	13	chr10	27168135	-	FALSE	FALSE	93	0	0	minor	0.142	0.227698	0.581081
ACBD6	ENSG00000230124.8	ACBD6-201	ENST00000367595.4	ACBD6.1	1	chr1	180288230	-	TRUE	FALSE	95	95	1	major	0.921	0.610774	0.635525
ACBD6	ENSG00000230124.8	ACBD6-207	ENST00000642319.1	ACBD6.2	2	chr1	180269653	-	FALSE	FALSE	95	6	0.0631579	minor	0.1	0.325285	0.402758
ACBD7	ENSG00000176244.7	ACBD7-201	ENST00000356189.6	ACBD7.1	1	chr10	15075475	-	FALSE	FALSE	13	11	0.846154	major	0	0.474136	0.658728
ACBD7	ENSG00000176244.7	ACBD7-201-UTR+46	ENST00000356189.6-UTR+46	ACBD7.2	2	chr10	15075429	-	FALSE	TRUE	13	1	0.0769231	minor	0.001	0.101345	0.62083
ACBD7	ENSG00000176244.7	ACBD7-201-UTR+2188	ENST00000356189.6-UTR+2188	ACBD7.3	3	chr10	15073287	-	FALSE	TRUE	13	1	0.0769231	minor	0.014	0.553534	0.651706
ACCS	ENSG00000110455.14	ACCS-201-UTR-219	ENST00000263776.9-UTR-219	ACCS.1	1	chr11	44084018	+	FALSE	TRUE	38	37	0.973684	major	0.308	0.322967	0.496233
ACCS	ENSG00000110455.14	ACCS-201	ENST00000263776.9	ACCS.2	2	chr11	44084237	+	FALSE	FALSE	38	13	0.342105	major	0	0.072491	0.269547
ACCSL	ENSG00000205126.2	ACCSL-201	ENST00000378832.1	ACCSL.1	1	chr11	44059977	+	FALSE	FALSE	0	0			0.061	0.000647584	0.00559642
ACD	ENSG00000102977.17	ACD-202	ENST00000602320.1	ACD.1	1	chr16	67657546	-	FALSE	FALSE	87	84	0.965517	major	0.652	0.00852771	0.0233767
ACD	ENSG00000102977.17	ACD-203	ENST00000602382.5	ACD.2	2	chr16	67657529	-	FALSE	FALSE	87	87	1	major	0.819	0.0213512	0.0286115
ACD	ENSG00000102977.17	ACD-213	ENST00000620338.4	ACD.3	3	chr16	67657513	-	FALSE	FALSE	87	0	0	minor	0.819	0.0122915	0.0316203
ACD	ENSG00000102977.17	ACD-201	ENST00000219251.13	ACD.4	4	chr16	67657512	-	FALSE	FALSE	87	0	0	minor	0.813	0.0123404	0.0322354
ACE	ENSG00000159640.17	ACE-203	ENST00000413513.7	ACE.1	1	chr17	63497505	+	FALSE	FALSE	23	0	0	minor	0	0.00245788	0.0148774
ACE	ENSG00000159640.17	ACE-201	ENST00000290863.10	ACE.2	2	chr17	63497618	+	FALSE	FALSE	23	13	0.565217	major	0.603	0.0573876	0.0660241
ACE	ENSG00000159640.17	ACE-202	ENST00000290866.10	ACE.3	3	chr17	63498373	+	FALSE	FALSE	23	23	1	major	0.105	0.227476	0.4438
ACE	ENSG00000159640.17	ACE-204	ENST00000428043.5	ACE.4	4	chr17	63498380	+	FALSE	FALSE	23	18	0.782609	major	0.076	0.246248	0.460034
ACE2	ENSG00000130234.13	ACE2-201	ENST00000252519.8	ACE2.1	1	chrX	15561033	-	TRUE	FALSE	17	17	1	major	0.24	0.585123	0.594781
ACE2	ENSG00000130234.13	ACE2-202-UTR-3671	ENST00000427411.2-UTR-3671	ACE2.2	2	chrX	15560710	-	TRUE	TRUE	17	2	0.117647	major	0.236	0.0375189	0.0576833
ACE2	ENSG00000130234.13	ACE2-202-UTR-66	ENST00000427411.2-UTR-66	ACE2.3	3	chrX	15557105	-	TRUE	TRUE	17	8	0.470588	major	0.744	0.73292	0.802543
ACE2	ENSG00000130234.13	ACE2-202	ENST00000427411.2	ACE2.4	4	chrX	15557039	-	TRUE	FALSE	17	0	0	minor	0.703	0.000201502	0.856781
ACE2	ENSG00000130234.13	ACE2-206	ENST00000678046.1	ACE2.5	5	chrX	15550715	-	TRUE	FALSE	17	0	0	minor	0.213	0.465379	0.484814
ACE2	ENSG00000130234.13	ACE2-210	ENST00000679278.1	ACE2.6	6	chrX	15518189	-	TRUE	FALSE	17	0	0	minor	0.124	0.0279122	0.0485938
ACE2	ENSG00000130234.13	ACE2-209	ENST00000679212.1	ACE2.7	7	chrX	15494566	-	FALSE	FALSE	17	0	0	minor	0.005	0.00756535	0.0113407
ACER1	ENSG00000167769.5	ACER1-201	ENST00000301452.5	ACER1.1	1	chr19	6306142	-	FALSE	FALSE	1	0	0	minor	0	0.000518456	0.466256
ACER1	ENSG00000167769.5	ACER1-201-UTR+114	ENST00000301452.5-UTR+114	ACER1.2	2	chr19	6306028	-	FALSE	TRUE	1	1	1	major	0.117	0.165792	0.478795
ACER2	ENSG00000177076.6	ACER2-201	ENST00000340967.3	ACER2.1	1	chr9	19452505	+	FALSE	FALSE	2	2	1	major	0.157	0.283179	0.340382
ACER3	ENSG00000078124.13	ACER3-213-UTR-126	ENST00000533873.1-UTR-126	ACER3.1	1	chr11	77020402	+	FALSE	TRUE	48	1	0.0208333	minor	0.191	0.0189479	0.0656522
ACER3	ENSG00000078124.13	ACER3-213	ENST00000533873.1	ACER3.2	2	chr11	77020528	+	FALSE	FALSE	48	0	0	minor	0.686	0.00202252	0.038277
ACER3	ENSG00000078124.13	ACER3-205-UTR-129	ENST00000526597.5-UTR-129	ACER3.3	3	chr11	77020571	+	FALSE	TRUE	48	25	0.520833	major	0.519	0.0150826	0.0522875
ACER3	ENSG00000078124.13	ACER3-205	ENST00000526597.5	ACER3.4	4	chr11	77020700	+	FALSE	FALSE	48	0	0	minor	0.665	0.000602335	0.0521628
ACER3	ENSG00000078124.13	ACER3-216-UTR-232	ENST00000679754.1-UTR-232	ACER3.5	5	chr11	77023647	+	TRUE	TRUE	48	13	0.270833	major	0.21	0.00393315	0.0225409
ACER3	ENSG00000078124.13	ACER3-216	ENST00000679754.1	ACER3.6	6	chr11	77023879	+	TRUE	FALSE	48	0	0	minor	0.063	0.000502292	0.1801
ACER3	ENSG00000078124.13	ACER3-223	ENST00000680583.1	ACER3.7	7	chr11	77024055	+	FALSE	FALSE	48	0	0	minor	0.156	0.00249205	0.987975
ACER3	ENSG00000078124.13	ACER3-212-UTR-207	ENST00000532485.6-UTR-207	ACER3.8	8	chr11	77026590	+	FALSE	TRUE	48	4	0.0833333	minor	0.577	0.166797	0.319154
ACER3	ENSG00000078124.13	ACER3-212	ENST00000532485.6	ACER3.9	9	chr11	77026797	+	FALSE	FALSE	48	37	0.770833	major	0.526	0.502037	0.518798
ACHE	ENSG00000087085.16	ACHE-202-UTR-722	ENST00000302913.8-UTR-722	ACHE.1	1	chr7	100890717	-	TRUE	TRUE	18	6	0.333333	major	0.253	0.00884215	0.0414628
ACHE	ENSG00000087085.16	ACHE-204	ENST00000412389.5	ACHE.2	2	chr7	100889997	-	FALSE	FALSE	18	16	0.888889	major	0.594	0.0152021	0.0208636
ACHE	ENSG00000087085.16	ACHE-202	ENST00000302913.8	ACHE.3	3	chr7	100889995	-	FALSE	FALSE	18	16	0.888889	major	0.574	0.0156266	0.0207101
ACHE	ENSG00000087085.16	ACHE-201	ENST00000241069.11	ACHE.4	4	chr7	100889994	-	FALSE	FALSE	18	16	0.888889	major	0.564	0.0161029	0.0207923
ACHE	ENSG00000087085.16	ACHE-203	ENST00000411582.4	ACHE.5	5	chr7	100889994	-	FALSE	FALSE	18	16	0.888889	major	0.564	0.0161029	0.0207923
ACIN1	ENSG00000100813.15	ACIN1-213	ENST00000555053.5	ACIN1.1	1	chr14	23059059	-	FALSE	FALSE	98	0	0	minor	0.72	0.000845229	0.0234855
ACIN1	ENSG00000100813.15	ACIN1-204	ENST00000397341.7	ACIN1.2	2	chr14	23058580	-	FALSE	FALSE	98	98	1	major	0.802	0.70124	0.804101
ACIN1	ENSG00000100813.15	ACIN1-201	ENST00000262710.5	ACIN1.3	3	chr14	23058567	-	FALSE	FALSE	98	98	1	major	0.672	0.744477	0.844839
ACIN1	ENSG00000100813.15	ACIN1-222	ENST00000557515.5	ACIN1.4	4	chr14	23058564	-	FALSE	FALSE	98	98	1	major	0.642	0.771759	0.855279
ACKR1	ENSG00000213088.12	ACKR1-204	ENST00000537147.5	ACKR1.1	1	chr1	159206498	+	FALSE	FALSE	51	51	1	major	0.708163	0.178472	0.267013
ACKR1	ENSG00000213088.12	ACKR1-201	ENST00000368121.6	ACKR1.2	2	chr1	159206500	+	FALSE	FALSE	51	51	1	major	0.694	0.190619	0.267328
ACKR2	ENSG00000144648.16	ACKR2-202-UTR-1621	ENST00000442925.5-UTR-1621	ACKR2.1	1	chr3	42865662	+	TRUE	TRUE	6	2	0.333333	major	0	0.045185	0.0494436
ACKR2	ENSG00000144648.16	ACKR2-202	ENST00000442925.5	ACKR2.2	2	chr3	42867283	+	TRUE	FALSE	6	5	0.833333	major	0.072	0.137289	0.144213
ACKR2	ENSG00000144648.16	ACKR2-201	ENST00000422265.6	ACKR2.3	3	chr3	42867286	+	TRUE	FALSE	6	5	0.833333	major	0.089	0.144265	0.150257
ACKR3	ENSG00000144476.6	ACKR3-201-UTR-253	ENST00000272928.4-UTR-253	ACKR3.1	1	chr2	236582101	+	FALSE	TRUE	59	1	0.0169492	minor	0.965	0.547059	0.585268
ACKR3	ENSG00000144476.6	ACKR3-201-UTR-93	ENST00000272928.4-UTR-93	ACKR3.2	2	chr2	236582261	+	FALSE	TRUE	59	7	0.118644	major	0.259	0.0471212	0.594891
ACKR3	ENSG00000144476.6	ACKR3-201-UTR-57	ENST00000272928.4-UTR-57	ACKR3.3	3	chr2	236582297	+	FALSE	TRUE	59	9	0.152542	major	0.513	0.00104572	0.817731
ACKR3	ENSG00000144476.6	ACKR3-201	ENST00000272928.4	ACKR3.4	4	chr2	236582354	+	FALSE	FALSE	59	59	1	major	0.463	0.805711	0.813562
ACKR4	ENSG00000129048.7	ACKR4-201	ENST00000249887.3	ACKR4.1	1	chr3	132602644	+	TRUE	FALSE	0	0			0.06	0.204812	0.26797
ACLY	ENSG00000131473.17	ACLY-203	ENST00000393896.6	ACLY.1	1	chr17	41867574	-	FALSE	FALSE	99	9	0.0909091	minor	0.976	0.283528	0.31427
ACLY	ENSG00000131473.17	ACLY-204	ENST00000537919.5	ACLY.2	2	chr17	41867456	-	FALSE	FALSE	99	0	0	minor	0.684	0.00191302	0.084335
ACLY	ENSG00000131473.17	ACLY-202-UTR-186	ENST00000353196.5-UTR-186	ACLY.3	3	chr17	41867117	-	FALSE	TRUE	99	4	0.040404	minor	1	0.100979	0.143243
ACLY	ENSG00000131473.17	ACLY-202	ENST00000353196.5	ACLY.4	4	chr17	41866931	-	FALSE	FALSE	99	99	1	major	0.6	0.123137	0.189364
ACLY	ENSG00000131473.17	ACLY-201	ENST00000352035.7	ACLY.5	5	chr17	41866918	-	FALSE	FALSE	99	99	1	major	0.475	0.174016	0.224055
ACLY	ENSG00000131473.17	ACLY-207	ENST00000590151.5	ACLY.6	6	chr17	41866917	-	FALSE	FALSE	99	99	1	major	0.465	0.170612	0.222587
ACMSD	ENSG00000153086.14	ACMSD-201	ENST00000356140.10	ACMSD.1	1	chr2	134902034	+	FALSE	FALSE	5	5	1	major	0.204	0.279426	0.587799
ACMSD	ENSG00000153086.14	ACMSD-201-UTR+40	ENST00000356140.10-UTR+40	ACMSD.2	2	chr2	134902074	+	FALSE	TRUE	5	2	0.4	major	0.257	0.136549	0.544355
ACO1	ENSG00000122729.19	ACO1-203-UTR-100	ENST00000541043.5-UTR-100	ACO1.1	1	chr9	32450732	+	FALSE	TRUE	82	58	0.707317	major	0.263	0.065376	0.117205
ACO1	ENSG00000122729.19	ACO1-203	ENST00000541043.5	ACO1.2	2	chr9	32450832	+	FALSE	FALSE	82	78	0.95122	major	0.485	0.123652	0.130531
ACO1	ENSG00000122729.19	ACO1-202	ENST00000379923.5	ACO1.3	3	chr9	32450836	+	FALSE	FALSE	82	78	0.95122	major	0.485	0.13435	0.141668
ACO1	ENSG00000122729.19	ACO1-201-UTR-2987	ENST00000309951.8-UTR-2987	ACO1.4	4	chr9	32451782	+	FALSE	TRUE	82	1	0.0121951	minor	0	0.253296	0.320974
ACO1	ENSG00000122729.19	ACO1-201	ENST00000309951.8	ACO1.5	5	chr9	32454769	+	FALSE	FALSE	82	0	0	minor	0.023	0.476513	0.553085
ACO2	ENSG00000100412.17	ACO2-203	ENST00000466237.2	ACO2.1	1	chr22	41521590	+	TRUE	FALSE	99	8	0.0808081	minor	0.019	0.119563	0.604613
ACO2	ENSG00000100412.17	ACO2-201-UTR-92	ENST00000216254.9-UTR-92	ACO2.2	2	chr22	41528882	+	FALSE	TRUE	99	90	0.909091	major	0.918	0.00470529	0.0385344
ACO2	ENSG00000100412.17	ACO2-201	ENST00000216254.9	ACO2.3	3	chr22	41528974	+	FALSE	FALSE	99	98	0.989899	major	0.386	0.0228657	0.0361275
ACO2	ENSG00000100412.17	ACO2-220	ENST00000677554.1	ACO2.4	4	chr22	41528984	+	FALSE	FALSE	99	96	0.969697	major	0.294	0.0148294	0.039471
ACO2	ENSG00000100412.17	ACO2-202	ENST00000396512.3	ACO2.5	5	chr22	41528989	+	FALSE	FALSE	99	2	0.020202	minor	0.244	0.012586	0.0384451
ACO2	ENSG00000100412.17	ACO2-227	ENST00000678788.1	ACO2.6	6	chr22	41529267	+	FALSE	FALSE	99	0	0	minor	0.397	0.000466486	0.00652527
ACO2	ENSG00000100412.17	ACO2-209	ENST00000676748.1	ACO2.7	7	chr22	41529273	+	FALSE	FALSE	99	0	0	minor	0.437	0.00056365	0.00767341
ACOD1	ENSG00000102794.10	ACOD1-202-UTR-366	ENST00000449753.2-UTR-366	ACOD1.1	1	chr13	76958270	+	FALSE	TRUE	3	1	0.333333	major	0.045	0.0682827	0.0891627
ACOD1	ENSG00000102794.10	ACOD1-202	ENST00000449753.2	ACOD1.2	2	chr13	76958636	+	FALSE	FALSE	3	0	0	minor	0.035	0.298307	0.5181
ACOD1	ENSG00000102794.10	ACOD1-201	ENST00000377462.6	ACOD1.3	3	chr13	76958638	+	FALSE	FALSE	3	3	1	major	0.035	0.298933	0.513937
ACOD1	ENSG00000102794.10	ACOD1-201-UTR+170	ENST00000377462.6-UTR+170	ACOD1.4	4	chr13	76958808	+	FALSE	TRUE	3	3	1	major	0	0.175246	0.217129
ACOT1	ENSG00000184227.8	ACOT1-202	ENST00000557556.1	ACOT1.1	1	chr14	73543710	+	FALSE	FALSE	6	0	0	minor	0	0.01085	0.189989
ACOT1	ENSG00000184227.8	ACOT1-201	ENST00000311148.9	ACOT1.2	2	chr14	73543796	+	FALSE	FALSE	6	6	1	major	0.011	0.35708	0.393568
ACOT11	ENSG00000162390.18	ACOT11-201	ENST00000343744.7	ACOT11.1	1	chr1	54610329	+	TRUE	FALSE	7	6	0.857143	major	0.067	0.0169306	0.0258933
ACOT11	ENSG00000162390.18	ACOT11-202	ENST00000371316.3	ACOT11.2	2	chr1	54639192	+	FALSE	FALSE	7	1	0.142857	major	0.011	0.982473	0.995463
ACOT12	ENSG00000172497.9	ACOT12-204	ENST00000513751.1	ACOT12.1	1	chr5	81359852	-	TRUE	FALSE	1	0	0	minor	0.0505376	0.00532397	0.0425972
ACOT12	ENSG00000172497.9	ACOT12-201	ENST00000307624.8	ACOT12.2	2	chr5	81329996	-	FALSE	FALSE	1	1	1	major	0.039	0.171488	0.595432
ACOT13	ENSG00000112304.11	ACOT13-201-UTR-2210	ENST00000230048.5-UTR-2210	ACOT13.1	1	chr6	24702836	+	FALSE	TRUE	16	2	0.125	major	0.01	0.124315	0.14413
ACOT13	ENSG00000112304.11	ACOT13-201-UTR-764	ENST00000230048.5-UTR-764	ACOT13.2	2	chr6	24704282	+	FALSE	TRUE	16	1	0.0625	minor	0.088	0.0604892	0.466114
ACOT13	ENSG00000112304.11	ACOT13-201-UTR-691	ENST00000230048.5-UTR-691	ACOT13.3	3	chr6	24704355	+	FALSE	TRUE	16	1	0.0625	minor	0.119	0.142376	0.4151
ACOT13	ENSG00000112304.11	ACOT13-201	ENST00000230048.5	ACOT13.4	4	chr6	24705046	+	FALSE	FALSE	16	0	0	minor	0.902	0.093604	0.715652
ACOT13	ENSG00000112304.11	ACOT13-203	ENST00000537591.5	ACOT13.5	5	chr6	24705065	+	FALSE	FALSE	16	12	0.75	major	0.902	0.650647	0.741438
ACOT2	ENSG00000119673.16	ACOT2-201	ENST00000238651.10	ACOT2.1	1	chr14	73575655	+	FALSE	FALSE	95	95	1	major	0.003	0.392316	0.430063
ACOT2	ENSG00000119673.16	ACOT2-204	ENST00000613168.1	ACOT2.2	2	chr14	73575658	+	FALSE	FALSE	95	95	1	major	0	0.419917	0.461588
ACOT4	ENSG00000177465.5	ACOT4-201	ENST00000326303.5	ACOT4.1	1	chr14	73595766	+	FALSE	FALSE	27	27	1	major	0.065	0.217662	0.249788
ACOT6	ENSG00000205669.4	ACOT6-201	ENST00000381139.1	ACOT6.1	1	chr14	73619888	+	FALSE	FALSE	1	1	1	major	0.136364	0.852493	0.886718
ACOT7	ENSG00000097021.20	ACOT7-202	ENST00000377842.7	ACOT7.1	1	chr1	6264273	-	FALSE	FALSE	88	88	1	major	0.363	0.345915	0.372251
ACOT7	ENSG00000097021.20	ACOT7-201	ENST00000361521.9	ACOT7.2	2	chr1	6264272	-	FALSE	FALSE	88	88	1	major	0.363	0.351956	0.377111
ACOT7	ENSG00000097021.20	ACOT7-210	ENST00000608083.5	ACOT7.3	3	chr1	6264269	-	FALSE	FALSE	88	88	1	major	0.363	0.378228	0.400887
ACOT8	ENSG00000101473.17	ACOT8-202-UTR-311	ENST00000426915.1-UTR-311	ACOT8.1	1	chr20	45853733	-	TRUE	TRUE	88	2	0.0227273	minor	0.423	0.0935873	0.10917
ACOT8	ENSG00000101473.17	ACOT8-202	ENST00000426915.1	ACOT8.2	2	chr20	45853422	-	TRUE	FALSE	88	3	0.0340909	minor	0.271	0.540339	0.575478
ACOT8	ENSG00000101473.17	ACOT8-203	ENST00000457981.5	ACOT8.3	3	chr20	45853420	-	TRUE	FALSE	88	3	0.0340909	minor	0.269	0.557015	0.587179
ACOT8	ENSG00000101473.17	ACOT8-210	ENST00000487205.5	ACOT8.4	4	chr20	45841765	-	FALSE	FALSE	88	0	0	minor	0.366	0.00150261	0.281793
ACOT8	ENSG00000101473.17	ACOT8-213	ENST00000652771.1	ACOT8.5	5	chr20	45841730	-	FALSE	FALSE	88	88	1	major	0.602	0.245636	0.263065
ACOT8	ENSG00000101473.17	ACOT8-201	ENST00000217455.9	ACOT8.6	6	chr20	45841721	-	FALSE	FALSE	88	88	1	major	0.598	0.300413	0.309606
ACOT9	ENSG00000123130.17	ACOT9-207	ENST00000492081.1	ACOT9.1	1	chrX	23707831	-	TRUE	FALSE	99	43	0.434343	major	0.348958	0.428697	0.485212
ACOT9	ENSG00000123130.17	ACOT9-202	ENST00000379295.5	ACOT9.2	2	chrX	23703684	-	FALSE	FALSE	99	92	0.929293	major	0.227	0.102395	0.437299
ACOT9	ENSG00000123130.17	ACOT9-201	ENST00000336430.11	ACOT9.3	3	chrX	23703671	-	FALSE	FALSE	99	98	0.989899	major	0.223	0.15859	0.411869
ACOT9	ENSG00000123130.17	ACOT9-204	ENST00000379303.10	ACOT9.4	4	chrX	23701055	-	FALSE	FALSE	99	60	0.606061	major	0.496	0.201732	0.279306
ACOX1	ENSG00000161533.12	ACOX1-205	ENST00000576743.1	ACOX1.1	1	chr17	75973309	-	TRUE	FALSE	78	0	0	minor	0.202	0.0532257	0.0627401
ACOX1	ENSG00000161533.12	ACOX1-202	ENST00000301608.8	ACOX1.2	2	chr17	75946577	-	TRUE	FALSE	78	2	0.025641	minor	0.604	0.0156996	0.147458
ACOX1	ENSG00000161533.12	ACOX1-201-UTR-4070	ENST00000293217.10-UTR-4070	ACOX1.3	3	chr17	75945577	-	TRUE	TRUE	78	68	0.871795	major	0.054	0.141814	0.171253
ACOX1	ENSG00000161533.12	ACOX1-201-UTR-2329	ENST00000293217.10-UTR-2329	ACOX1.4	4	chr17	75943836	-	TRUE	TRUE	78	1	0.0128205	minor	0.125	0.0391439	0.109915
ACOX1	ENSG00000161533.12	ACOX1-206	ENST00000587927.5	ACOX1.5	5	chr17	75942878	-	FALSE	FALSE	78	28	0.358974	major		0.306519	0.34547
ACOX1	ENSG00000161533.12	ACOX1-208	ENST00000588968.5	ACOX1.6	6	chr17	75942596	-	FALSE	FALSE	78	0	0	minor	0.355	0.0167764	0.0497426
ACOX1	ENSG00000161533.12	ACOX1-201	ENST00000293217.10	ACOX1.7	7	chr17	75941507	-	FALSE	FALSE	78	47	0.602564	major	0.038	0.432142	0.61174
ACOX2	ENSG00000168306.13	ACOX2-201	ENST00000302819.10	ACOX2.1	1	chr3	58505136	-	FALSE	FALSE	51	51	1	major	0.132	0.265133	0.445595
ACOX3	ENSG00000087008.16	ACOX3-203	ENST00000503233.5	ACOX3.1	1	chr4	8366961	-	FALSE	FALSE	6	0	0	minor	0.002	0.000456838	0.00905617
ACOX3	ENSG00000087008.16	ACOX3-202	ENST00000413009.6	ACOX3.2	2	chr4	8366712	-	FALSE	FALSE	6	0	0	minor	0.044	0.00270604	0.0272792
ACOX3	ENSG00000087008.16	ACOX3-201-UTR-338	ENST00000356406.10-UTR-338	ACOX3.3	3	chr4	8366620	-	FALSE	TRUE	6	5	0.833333	major	0	0.00721142	0.0456004
ACOX3	ENSG00000087008.16	ACOX3-201-UTR-147	ENST00000356406.10-UTR-147	ACOX3.4	4	chr4	8366429	-	FALSE	TRUE	6	1	0.166667	major	0.022	0.00315524	0.0314046
ACOX3	ENSG00000087008.16	ACOX3-201	ENST00000356406.10	ACOX3.5	5	chr4	8366282	-	FALSE	FALSE	6	0	0	minor	0	0.00779154	0.0135245
ACOXL	ENSG00000153093.20	ACOXL-201	ENST00000340561.8	ACOXL.1	1	chr2	110888017	+	TRUE	FALSE	3	0	0	minor	0.826	0.358501	0.434696
ACOXL	ENSG00000153093.20	ACOXL-203	ENST00000417074.5	ACOXL.2	2	chr2	111094223	+	TRUE	FALSE	3	0	0	minor	0.052	0.00373672	0.106632
ACOXL	ENSG00000153093.20	ACOXL-202	ENST00000389811.8	ACOXL.3	3	chr2	111094344	+	TRUE	FALSE	3	0	0	minor	0.589	0.103679	0.142579
ACOXL	ENSG00000153093.20	ACOXL-206	ENST00000441974.1	ACOXL.4	4	chr2	111117692	+	FALSE	FALSE	3	0	0	minor		1.34564e-05	0.00102547
ACOXL	ENSG00000153093.20	ACOXL-205-UTR-327	ENST00000439055.6-UTR-327	ACOXL.5	5	chr2	111118221	+	FALSE	TRUE	3	2	0.666667	major	0.125	0.837009	0.876674
ACOXL	ENSG00000153093.20	ACOXL-205	ENST00000439055.6	ACOXL.6	6	chr2	111118548	+	FALSE	FALSE	3	2	0.666667	major	0.149	0.323856	0.340399
ACOXL	ENSG00000153093.20	ACOXL-211	ENST00000676595.1	ACOXL.7	7	chr2	111120610	+	FALSE	FALSE	3	0	0	minor	0.18	0.000150764	0.00555378
ACP1	ENSG00000143727.16	ACP1-205	ENST00000407983.7	ACP1.1	1	chr2	272557	+	TRUE	FALSE	98	0	0	minor	0	0.00111344	0.197537
ACP1	ENSG00000143727.16	ACP1-207	ENST00000439645.6	ACP1.2	2	chr2	272630	+	TRUE	FALSE	98	0	0	minor	0.02	0.145792	0.181854
ACP1	ENSG00000143727.16	ACP1-203	ENST00000405233.5	ACP1.3	3	chr2	273155	+	TRUE	FALSE	98	0	0	minor	0.024	0.0243816	0.0643547
ACP1	ENSG00000143727.16	ACP1-201-UTR-93	ENST00000272065.10-UTR-93	ACP1.4	4	chr2	278190	+	FALSE	TRUE	98	3	0.0306122	minor	0.152	0.0586749	0.310615
ACP1	ENSG00000143727.16	ACP1-201	ENST00000272065.10	ACP1.5	5	chr2	278283	+	FALSE	FALSE	98	98	1	major	0.281	0.601266	0.704031
ACP2	ENSG00000134575.13	ACP2-212	ENST00000672787.1	ACP2.1	1	chr11	47244899	-	TRUE	FALSE	90	0	0	minor	0.962963	0.000766752	0.00586151
ACP2	ENSG00000134575.13	ACP2-204	ENST00000533929.7	ACP2.2	2	chr11	47240052	-	TRUE	FALSE	90	0	0	minor	0.732099	0.00189781	0.00613985
ACP2	ENSG00000134575.13	ACP2-202	ENST00000527256.7	ACP2.3	3	chr11	47239823	-	TRUE	FALSE	90	0	0	minor	0.161	0.00066634	0.00385073
ACP2	ENSG00000134575.13	ACP2-203	ENST00000529444.7	ACP2.4	4	chr11	47239493	-	TRUE	FALSE	90	0	0	minor	0.007	0.000186232	0.00741518
ACP2	ENSG00000134575.13	ACP2-201	ENST00000256997.9	ACP2.5	5	chr11	47239305	-	FALSE	FALSE	90	90	1	major	0.463	0.00727334	0.018091
ACP2	ENSG00000134575.13	ACP2-206	ENST00000672073.1	ACP2.6	6	chr11	47239302	-	FALSE	FALSE	90	90	1	major	0.436	0.00772576	0.0175965
ACP2	ENSG00000134575.13	ACP2-210-UTR+4849	ENST00000672636.2-UTR+4849	ACP2.7	7	chr11	47234453	-	FALSE	TRUE	90	3	0.0333333	minor	0.197	0.376219	0.387975
ACP3	ENSG00000014257.16	ACP3-203	ENST00000475741.5	ACP3.1	1	chr3	132357007	+	TRUE	FALSE	21	0	0	minor	0.001	0.00443947	0.0277655
ACP3	ENSG00000014257.16	ACP3-201-UTR-1760	ENST00000336375.10-UTR-1760	ACP3.2	2	chr3	132357081	+	TRUE	TRUE	21	1	0.047619	minor	0.051	0.00507992	0.0477795
ACP3	ENSG00000014257.16	ACP3-201-UTR-1347	ENST00000336375.10-UTR-1347	ACP3.3	3	chr3	132357494	+	TRUE	TRUE	21	1	0.047619	minor	0.024	0.0370171	0.297063
ACP3	ENSG00000014257.16	ACP3-208	ENST00000507647.1	ACP3.4	4	chr3	132358720	+	TRUE	FALSE	21	1	0.047619	minor	0.379	0.0054729	0.521598
ACP3	ENSG00000014257.16	ACP3-201-UTR-86	ENST00000336375.10-UTR-86	ACP3.5	5	chr3	132358755	+	TRUE	TRUE	21	10	0.47619	major	0.416	0.351278	0.593968
ACP3	ENSG00000014257.16	ACP3-201-UTR-50	ENST00000336375.10-UTR-50	ACP3.6	6	chr3	132358791	+	TRUE	TRUE	21	2	0.0952381	minor	0.326	0.0308165	0.640805
ACP3	ENSG00000014257.16	ACP3-201	ENST00000336375.10	ACP3.7	7	chr3	132358841	+	TRUE	FALSE	21	5	0.238095	major	0.06	0.342994	0.430682
ACP3	ENSG00000014257.16	ACP3-202	ENST00000351273.11	ACP3.8	8	chr3	132368298	+	FALSE	FALSE	21	13	0.619048	major	0.095	0.10568	0.204334
ACP3	ENSG00000014257.16	ACP3-202-UTR+3408	ENST00000351273.11-UTR+3408	ACP3.9	9	chr3	132371706	+	FALSE	TRUE	21	13	0.619048	major	0.141	0.394684	0.411839
ACP4	ENSG00000142513.6	ACP4-201	ENST00000270593.2	ACP4.1	1	chr19	50795219	+	FALSE	FALSE	0	0			0.162	0.000929375	0.00393621
ACP5	ENSG00000102575.13	ACP5-207	ENST00000590420.1	ACP5.1	1	chr19	11575000	-	FALSE	FALSE	67	0	0	minor	0.025	0.000664256	0.00702035
ACP5	ENSG00000102575.13	ACP5-202	ENST00000412435.6	ACP5.2	2	chr19	11574691	-	FALSE	FALSE	67	2	0.0298507	minor	0.215	0.00379526	0.418304
ACP5	ENSG00000102575.13	ACP5-201	ENST00000218758.9	ACP5.3	3	chr19	11574660	-	FALSE	FALSE	67	67	1	major	0.214	0.445118	0.463514
ACP6	ENSG00000162836.12	ACP6-207	ENST00000611629.4	ACP6.1	1	chr1	147652549	-	TRUE	FALSE	3	0	0	minor	0.0959184	0.00137898	0.0107337
ACP6	ENSG00000162836.12	ACP6-201	ENST00000392988.6	ACP6.2	2	chr1	147651974	-	TRUE	FALSE	3	0	0	minor	0.006	0.00126198	0.0241285
ACP6	ENSG00000162836.12	ACP6-203	ENST00000487562.5	ACP6.3	3	chr1	147649817	-	TRUE	FALSE	3	0	0	minor	0.776	0.0551615	0.111341
ACP6	ENSG00000162836.12	ACP6-205-UTR-674	ENST00000583509.7-UTR-674	ACP6.4	4	chr1	147642904	-	TRUE	TRUE	3	2	0.666667	major	0.155	0.228983	0.26578
ACP6	ENSG00000162836.12	ACP6-205	ENST00000583509.7	ACP6.5	5	chr1	147642230	-	TRUE	FALSE	3	1	0.333333	major	0.002	0.179505	0.201572
ACP6	ENSG00000162836.12	ACP6-206	ENST00000609196.5	ACP6.6	6	chr1	147629652	-	FALSE	FALSE	3	1	0.333333	major	0.27	0.417648	0.443149
ACP7	ENSG00000183760.11	ACP7-203	ENST00000601531.1	ACP7.1	1	chr19	39110172	+	FALSE	FALSE	0	0			0.01	0.00147471	0.0145788
ACP7	ENSG00000183760.11	ACP7-202	ENST00000594229.1	ACP7.2	2	chr19	39110178	+	FALSE	FALSE	0	0			0.01	0.000483144	0.0112478
ACP7	ENSG00000183760.11	ACP7-201	ENST00000331256.10	ACP7.3	3	chr19	39111493	+	FALSE	FALSE	0	0			0.129	0.0155874	0.669393
ACR	ENSG00000100312.11	ACR-203	ENST00000529621.1	ACR.1	1	chr22	50740757	+	TRUE	FALSE	0	0			0	1.30593e-05	0.0109246
ACR	ENSG00000100312.11	ACR-201	ENST00000216139.10	ACR.2	2	chr22	50745339	+	FALSE	FALSE	0	0			0.007	0.0118681	0.234817
ACRBP	ENSG00000111644.8	ACRBP-204	ENST00000536350.5	ACRBP.1	1	chr12	6644055	-	TRUE	FALSE	17	0	0	minor	0	0.00142421	0.0169538
ACRBP	ENSG00000111644.8	ACRBP-202	ENST00000414226.6	ACRBP.2	2	chr12	6638160	-	FALSE	FALSE	17	0	0	minor	0.008	0.00045336	0.0324851
ACRBP	ENSG00000111644.8	ACRBP-201	ENST00000229243.7	ACRBP.3	3	chr12	6638075	-	FALSE	FALSE	17	17	1	major	0.162	0.0302066	0.035414
ACRV1	ENSG00000134940.14	ACRV1-202	ENST00000527795.1	ACRV1.1	1	chr11	125672493	-	FALSE	FALSE	0	0			0.318	0.000664623	0.0813768
ACRV1	ENSG00000134940.14	ACRV1-203	ENST00000530048.5	ACRV1.2	2	chr11	125672483	-	FALSE	FALSE	0	0			0.316	0.000469075	0.0775828
ACRV1	ENSG00000134940.14	ACRV1-201	ENST00000315608.7	ACRV1.3	3	chr11	125672343	-	FALSE	FALSE	0	0			0.006	0.609849	0.627636
ACRV1	ENSG00000134940.14	ACRV1-204	ENST00000533904.6	ACRV1.4	4	chr11	125671522	-	FALSE	FALSE	0	0			0.096	0.0053703	0.0541688
ACSBG1	ENSG00000103740.10	ACSBG1-214	ENST00000560817.5	ACSBG1.1	1	chr15	78170914	-	FALSE	FALSE	1	0	0	minor	0.692	0.00278095	0.483967
ACSBG1	ENSG00000103740.10	ACSBG1-201-UTR-2141	ENST00000258873.9-UTR-2141	ACSBG1.2	2	chr15	78169609	-	FALSE	TRUE	1	1	1	major	0.49	0.117218	0.242341
ACSBG1	ENSG00000103740.10	ACSBG1-201	ENST00000258873.9	ACSBG1.3	3	chr15	78167468	-	FALSE	FALSE	1	1	1	major	0.235	0.040419	0.0655009
ACSBG2	ENSG00000130377.14	ACSBG2-215	ENST00000681525.1	ACSBG2.1	1	chr19	6193046	+	FALSE	FALSE	0	0			0.088	0.000473993	0.26383
ACSBG2	ENSG00000130377.14	ACSBG2-206	ENST00000588485.6	ACSBG2.2	2	chr19	6193091	+	FALSE	FALSE	0	0			0.078	0.145616	0.222296
ACSBG2	ENSG00000130377.14	ACSBG2-202	ENST00000586696.5	ACSBG2.3	3	chr19	6193094	+	FALSE	FALSE	0	0			0.078	0.186552	0.227164
ACSF2	ENSG00000167107.13	ACSF2-207	ENST00000504392.5	ACSF2.1	1	chr17	50474670	+	FALSE	FALSE	70	0	0	minor	0.243	0.00210944	0.00632206
ACSF2	ENSG00000167107.13	ACSF2-203	ENST00000502667.5	ACSF2.2	2	chr17	50474831	+	FALSE	FALSE	70	70	1	major	0.523	0.0948857	0.099871
ACSF2	ENSG00000167107.13	ACSF2-201	ENST00000300441.9	ACSF2.3	3	chr17	50474837	+	FALSE	FALSE	70	70	1	major	0.544	0.105633	0.110192
ACSF3	ENSG00000176715.17	ACSF3-214	ENST00000543676.1	ACSF3.1	1	chr16	89122832	+	TRUE	FALSE	41	0	0	minor	0.005	0.0722211	0.105858
ACSF3	ENSG00000176715.17	ACSF3-205	ENST00000535176.1	ACSF3.2	2	chr16	89151348	+	TRUE	FALSE	41	0	0	minor	0.022	0.0291493	0.371499
ACSF3	ENSG00000176715.17	ACSF3-202	ENST00000378345.8	ACSF3.3	3	chr16	89154588	+	FALSE	FALSE	41	40	0.97561	major	0.08	0.00230692	0.0971449
ACSF3	ENSG00000176715.17	ACSF3-204	ENST00000406948.7	ACSF3.4	4	chr16	89154589	+	FALSE	FALSE	41	40	0.97561	major	0.08	0.0020596	0.0916953
ACSF3	ENSG00000176715.17	ACSF3-201	ENST00000317447.9	ACSF3.5	5	chr16	89156233	+	FALSE	FALSE	41	1	0.0243902	minor	0.004	0.0373093	0.0429202
ACSL1	ENSG00000151726.15	ACSL1-205	ENST00000504900.5	ACSL1.1	1	chr4	184768030	-	TRUE	FALSE	91	0	0	minor	0.053	0.163701	0.201176
ACSL1	ENSG00000151726.15	ACSL1-210	ENST00000513317.5	ACSL1.2	2	chr4	184757047	-	FALSE	FALSE	91	0	0	minor	0.05	0.00155594	0.0577066
ACSL1	ENSG00000151726.15	ACSL1-204	ENST00000504342.5	ACSL1.3	3	chr4	184757021	-	FALSE	FALSE	91	5	0.0549451	minor	0.057	0.0574631	0.0756936
ACSL1	ENSG00000151726.15	ACSL1-208-UTR-38	ENST00000507295.5-UTR-38	ACSL1.4	4	chr4	184756819	-	FALSE	TRUE	91	2	0.021978	minor	0.802	0.022283	0.0805481
ACSL1	ENSG00000151726.15	ACSL1-208	ENST00000507295.5	ACSL1.5	5	chr4	184756781	-	FALSE	FALSE	91	0	0	minor	0.804	0.00242963	0.0732503
ACSL1	ENSG00000151726.15	ACSL1-203-UTR-111	ENST00000503407.5-UTR-111	ACSL1.6	6	chr4	184755712	-	FALSE	TRUE	91	1	0.010989	minor	0.996	0.00711785	0.610578
ACSL1	ENSG00000151726.15	ACSL1-203-UTR-31	ENST00000503407.5-UTR-31	ACSL1.7	7	chr4	184755632	-	FALSE	TRUE	91	27	0.296703	major	0.895	0.140786	0.611971
ACSL1	ENSG00000151726.15	ACSL1-203	ENST00000503407.5	ACSL1.8	8	chr4	184755601	-	FALSE	FALSE	91	91	1	major	0.586	0.326822	0.638295
ACSL1	ENSG00000151726.15	ACSL1-211	ENST00000515030.5	ACSL1.9	9	chr4	184755600	-	FALSE	FALSE	91	91	1	major	0.576	0.329134	0.633287
ACSL1	ENSG00000151726.15	ACSL1-201	ENST00000281455.7	ACSL1.10	10	chr4	184755595	-	FALSE	FALSE	91	91	1	major	0.526	0.344781	0.649979
ACSL1	ENSG00000151726.15	ACSL1-201-UTR+94	ENST00000281455.7-UTR+94	ACSL1.11	11	chr4	184755501	-	FALSE	TRUE	91	1	0.010989	minor	0	0.000479409	0.00901445
ACSL1	ENSG00000151726.15	ACSL1-201-UTR+1203	ENST00000281455.7-UTR+1203	ACSL1.12	12	chr4	184754392	-	FALSE	TRUE	91	1	0.010989	minor	0.495	0.294563	0.372514
ACSL3	ENSG00000123983.15	ACSL3-202	ENST00000392066.7	ACSL3.1	1	chr2	222942222	+	FALSE	FALSE	98	98	1	major	0.976	0.471599	0.556598
ACSL3	ENSG00000123983.15	ACSL3-212	ENST00000679514.1	ACSL3.2	2	chr2	222944609	+	FALSE	FALSE	98	69	0.704082	major	0.584	0.220381	0.503895
ACSL3	ENSG00000123983.15	ACSL3-201	ENST00000357430.8	ACSL3.3	3	chr2	222944639	+	FALSE	FALSE	98	1	0.0102041	minor	0.352	0.16932	0.521979
ACSL3	ENSG00000123983.15	ACSL3-201-UTR+599	ENST00000357430.8-UTR+599	ACSL3.4	4	chr2	222945238	+	FALSE	TRUE	98	1	0.0102041	minor	0.047	0.258547	0.335436
ACSL4	ENSG00000068366.21	ACSL4-214-UTR-2280	ENST00000673016.1-UTR-2280	ACSL4.1	1	chrX	109643884	-	TRUE	TRUE	92	1	0.0108696	minor	0.638	0.194769	0.442824
ACSL4	ENSG00000068366.21	ACSL4-214-UTR-2093	ENST00000673016.1-UTR-2093	ACSL4.2	2	chrX	109643697	-	TRUE	TRUE	92	4	0.0434783	minor	0.779	0.174864	0.298267
ACSL4	ENSG00000068366.21	ACSL4-214	ENST00000673016.1	ACSL4.3	3	chrX	109641604	-	TRUE	FALSE	92	0	0	minor	0.57	0.0073685	0.276273
ACSL4	ENSG00000068366.21	ACSL4-205	ENST00000502391.6	ACSL4.4	4	chrX	109641561	-	TRUE	FALSE	92	0	0	minor	0.874	0.00455952	0.0416905
ACSL4	ENSG00000068366.21	ACSL4-212	ENST00000672282.1	ACSL4.5	5	chrX	109641534	-	TRUE	FALSE	92	0	0	minor	0.865	0.0127054	0.0529448
ACSL4	ENSG00000068366.21	ACSL4-211	ENST00000671846.1	ACSL4.6	6	chrX	109641439	-	TRUE	FALSE	92	0	0	minor	0.831	0.011969	0.272157
ACSL4	ENSG00000068366.21	ACSL4-215	ENST00000682031.1	ACSL4.7	7	chrX	109641352	-	TRUE	FALSE	92	0	0	minor	0.711	0.0180479	0.576533
ACSL4	ENSG00000068366.21	ACSL4-201	ENST00000340800.7	ACSL4.8	8	chrX	109641337	-	TRUE	FALSE	92	92	1	major	0.561	0.595164	0.612298
ACSL4	ENSG00000068366.21	ACSL4-204	ENST00000469796.7	ACSL4.9	9	chrX	109641335	-	TRUE	FALSE	92	92	1	major	0.541	0.595618	0.613624
ACSL5	ENSG00000197142.11	ACSL5-201-UTR-934	ENST00000354273.5-UTR-934	ACSL5.1	1	chr10	112427429	+	FALSE	TRUE	59	37	0.627119	major	0.057	0.384123	0.397139
ACSL5	ENSG00000197142.11	ACSL5-201-UTR-810	ENST00000354273.5-UTR-810	ACSL5.2	2	chr10	112427553	+	FALSE	TRUE	59	18	0.305085	major	0.015	0.25377	0.28448
ACSL5	ENSG00000197142.11	ACSL5-201-UTR-619	ENST00000354273.5-UTR-619	ACSL5.3	3	chr10	112427744	+	FALSE	TRUE	59	1	0.0169492	minor	0.018	0.029252	0.0357569
ACSL5	ENSG00000197142.11	ACSL5-201	ENST00000354273.5	ACSL5.4	4	chr10	112428363	+	FALSE	FALSE	59	51	0.864407	major	0.419	0.327389	0.68561
ACSL5	ENSG00000197142.11	ACSL5-202	ENST00000354655.9	ACSL5.5	5	chr10	112428376	+	FALSE	FALSE	59	54	0.915254	major	0.402	0.70071	0.738871
ACSL5	ENSG00000197142.11	ACSL5-205	ENST00000433418.6	ACSL5.6	6	chr10	112428379	+	FALSE	FALSE	59	54	0.915254	major	0.402	0.712551	0.748641
ACSL6	ENSG00000164398.15	ACSL6-211	ENST00000431707.5	ACSL6.1	1	chr5	131954234	-	FALSE	FALSE	13	0	0	minor	0.846	0.0019018	0.122185
ACSL6	ENSG00000164398.15	ACSL6-212	ENST00000434099.6	ACSL6.2	2	chr5	131954211	-	FALSE	FALSE	13	0	0	minor	0.878082	0.000702325	0.0900312
ACSL6	ENSG00000164398.15	ACSL6-201	ENST00000296869.9	ACSL6.3	3	chr5	131953957	-	FALSE	FALSE	13	0	0	minor	0.999	0.00101836	0.37614
ACSL6	ENSG00000164398.15	ACSL6-203	ENST00000379240.5	ACSL6.4	4	chr5	131953934	-	FALSE	FALSE	13	0	0	minor	0.998	0.0164043	0.357996
ACSL6	ENSG00000164398.15	ACSL6-221	ENST00000650697.1	ACSL6.5	5	chr5	131953932	-	FALSE	FALSE	13	0	0	minor	0.998	0.032665	0.352104
ACSL6	ENSG00000164398.15	ACSL6-204	ENST00000379244.5	ACSL6.6	6	chr5	131953907	-	FALSE	FALSE	13	6	0.461538	major	0.998	0.288899	0.388217
ACSL6	ENSG00000164398.15	ACSL6-205	ENST00000379246.5	ACSL6.7	7	chr5	131953905	-	FALSE	FALSE	13	6	0.461538	major	0.997	0.289566	0.389288
ACSL6	ENSG00000164398.15	ACSL6-206	ENST00000379255.5	ACSL6.8	8	chr5	131953898	-	FALSE	FALSE	13	6	0.461538	major	0.992	0.271599	0.397986
ACSL6	ENSG00000164398.15	ACSL6-202	ENST00000357096.5	ACSL6.9	9	chr5	131949976	-	FALSE	FALSE	13	12	0.923077	major	0.78	0.636373	0.725041
ACSL6	ENSG00000164398.15	ACSL6-227	ENST00000651356.1	ACSL6.10	10	chr5	131949973	-	FALSE	FALSE	13	12	0.923077	major	0.75	0.674596	0.741547
ACSM1	ENSG00000166743.10	ACSM1-206	ENST00000524149.5	ACSM1.1	1	chr16	20623426	-	FALSE	FALSE	2	0	0	minor	0	0.00056476	0.0156778
ACSM1	ENSG00000166743.10	ACSM1-201	ENST00000307493.8	ACSM1.2	2	chr16	20623237	-	FALSE	FALSE	2	2	1	major	0	0.639168	0.705898
ACSM1	ENSG00000166743.10	ACSM1-204	ENST00000520010.6	ACSM1.3	3	chr16	20623235	-	FALSE	FALSE	2	2	1	major	0	0.611719	0.671902
ACSM2A	ENSG00000183747.12	ACSM2A-201	ENST00000219054.10	ACSM2A.1	1	chr16	20486791	+	FALSE	FALSE	3	2	0.666667	major	0.068	0.0190648	0.0604194
ACSM2A	ENSG00000183747.12	ACSM2A-213	ENST00000575690.5	ACSM2A.2	2	chr16	20486796	+	FALSE	FALSE	3	1	0.333333	major	0.09	0.0126713	0.218596
ACSM2A	ENSG00000183747.12	ACSM2A-203	ENST00000417235.6	ACSM2A.3	3	chr16	20486846	+	FALSE	FALSE	3	1	0.333333	major	0.096	0.00718139	0.620457
ACSM2A	ENSG00000183747.12	ACSM2A-202-UTR-724	ENST00000396104.2-UTR-724	ACSM2A.4	4	chr16	20486943	+	FALSE	TRUE	3	2	0.666667	major	0.092	0.142879	0.794566
ACSM2A	ENSG00000183747.12	ACSM2A-202-UTR-661	ENST00000396104.2-UTR-661	ACSM2A.5	5	chr16	20487006	+	FALSE	TRUE	3	1	0.333333	major	0.002	0.0215104	0.842061
ACSM2A	ENSG00000183747.12	ACSM2A-202	ENST00000396104.2	ACSM2A.6	6	chr16	20487667	+	FALSE	FALSE	3	3	1	major	0.374	0.375828	0.414757
ACSM2A	ENSG00000183747.12	ACSM2A-209	ENST00000573854.6	ACSM2A.7	7	chr16	20487669	+	FALSE	FALSE	3	3	1	major	0.374	0.371052	0.416944
ACSM2B	ENSG00000066813.14	ACSM2B-216	ENST00000569163.1	ACSM2B.1	1	chr16	20549611	-	TRUE	FALSE	3	0	0	minor	0.1	0.478209	0.482665
ACSM2B	ENSG00000066813.14	ACSM2B-212	ENST00000567288.5	ACSM2B.2	2	chr16	20544528	-	TRUE	FALSE	3	2	0.666667	major	0.04	0.442155	0.545328
ACSM2B	ENSG00000066813.14	ACSM2B-213	ENST00000568098.1	ACSM2B.3	3	chr16	20537185	-	FALSE	FALSE	3	0	0	minor	0.038	0.000250731	0.0609647
ACSM2B	ENSG00000066813.14	ACSM2B-211	ENST00000567001.5	ACSM2B.4	4	chr16	20537145	-	FALSE	FALSE	3	3	1	major	0.052	0.00355999	0.0365586
ACSM2B	ENSG00000066813.14	ACSM2B-207	ENST00000565232.5	ACSM2B.5	5	chr16	20537140	-	FALSE	FALSE	3	3	1	major	0.061	0.0031141	0.110392
ACSM2B	ENSG00000066813.14	ACSM2B-208	ENST00000565322.5	ACSM2B.6	6	chr16	20537091	-	FALSE	FALSE	3	0	0	minor	0.052	0.00675337	0.478614
ACSM2B	ENSG00000066813.14	ACSM2B-202-UTR-642	ENST00000414188.6-UTR-642	ACSM2B.7	7	chr16	20536905	-	FALSE	TRUE	3	2	0.666667	major	0	0.027151	0.96211
ACSM2B	ENSG00000066813.14	ACSM2B-202-UTR-537	ENST00000414188.6-UTR-537	ACSM2B.8	8	chr16	20536800	-	FALSE	TRUE	3	1	0.333333	major	0	0.0588856	0.958352
ACSM2B	ENSG00000066813.14	ACSM2B-202	ENST00000414188.6	ACSM2B.9	9	chr16	20536263	-	FALSE	FALSE	3	3	1	major	0.433	0.256816	0.387927
ACSM2B	ENSG00000066813.14	ACSM2B-201	ENST00000329697.10	ACSM2B.10	10	chr16	20536226	-	FALSE	FALSE	3	0	0	minor	0.163	0.10405	0.453815
ACSM2B	ENSG00000066813.14	ACSM2B-201-UTR+2228	ENST00000329697.10-UTR+2228	ACSM2B.11	11	chr16	20533998	-	FALSE	TRUE	3	2	0.666667	major	0.011	0.267291	0.348731
ACSM3	ENSG00000005187.12	ACSM3-202	ENST00000440284.6	ACSM3.1	1	chr16	20786314	+	TRUE	FALSE	38	1	0.0263158	minor	0.168	0.15166	0.511664
ACSM3	ENSG00000005187.12	ACSM3-208	ENST00000563914.1	ACSM3.2	2	chr16	20786316	+	TRUE	FALSE	38	1	0.0263158	minor	0.166	0.162389	0.473369
ACSM3	ENSG00000005187.12	ACSM3-207	ENST00000562251.5	ACSM3.3	3	chr16	20797156	+	FALSE	FALSE	38	38	1	major	0.274	0.683869	0.743012
ACSM3	ENSG00000005187.12	ACSM3-201	ENST00000289416.10	ACSM3.4	4	chr16	20797581	+	FALSE	FALSE	38	7	0.184211	major	0.28	0.393397	0.603023
ACSM4	ENSG00000215009.6	ACSM4-201	ENST00000399422.5	ACSM4.1	1	chr12	7328719	+	FALSE	FALSE	0	0			0.258	0.301123	0.590837
ACSM5	ENSG00000183549.10	ACSM5-205	ENST00000575070.1	ACSM5.1	1	chr16	20412205	+	TRUE	FALSE	5	0	0	minor	0	0.0861189	0.576442
ACSM5	ENSG00000183549.10	ACSM5-206	ENST00000575584.5	ACSM5.2	2	chr16	20419795	+	TRUE	FALSE	5	0	0	minor	0.041	0.00796488	0.0697974
ACSM5	ENSG00000183549.10	ACSM5-201-UTR-445	ENST00000331849.8-UTR-445	ACSM5.3	3	chr16	20440891	+	FALSE	TRUE	5	2	0.4	major	0	0.00521032	0.993355
ACSM5	ENSG00000183549.10	ACSM5-201	ENST00000331849.8	ACSM5.4	4	chr16	20441336	+	FALSE	FALSE	5	5	1	major	0.056	0.445635	0.489461
ACSM6	ENSG00000173124.14	ACSM6-203	ENST00000394005.3	ACSM6.1	1	chr10	95228924	+	FALSE	FALSE	0	0			0.186	0.20604	0.890315
ACSM6	ENSG00000173124.14	ACSM6-202	ENST00000341686.7	ACSM6.2	2	chr10	95228928	+	FALSE	FALSE	0	0			0.186	0.236034	0.882173
ACSS1	ENSG00000154930.15	ACSS1-202	ENST00000376726.3	ACSS1.1	1	chr20	25045938	-	TRUE	FALSE	74	0	0	minor	0.011	0.499196	0.613909
ACSS1	ENSG00000154930.15	ACSS1-201	ENST00000323482.9	ACSS1.2	2	chr20	25006237	-	FALSE	FALSE	74	74	1	major	0.224	0.834192	0.842353
ACSS1	ENSG00000154930.15	ACSS1-203	ENST00000432802.6	ACSS1.3	3	chr20	25006230	-	FALSE	FALSE	74	74	1	major	0.224	0.825469	0.852618
ACSS2	ENSG00000131069.20	ACSS2-202	ENST00000360596.7	ACSS2.1	1	chr20	34927959	+	FALSE	FALSE	86	86	1	major	0.378	0.318048	0.329707
ACSS2	ENSG00000131069.20	ACSS2-201	ENST00000253382.5	ACSS2.2	2	chr20	34927962	+	FALSE	FALSE	86	86	1	major	0.381	0.360405	0.37043
ACSS3	ENSG00000111058.8	ACSS3-201-UTR-442	ENST00000261206.7-UTR-442	ACSS3.1	1	chr12	81255024	+	FALSE	TRUE	36	3	0.0833333	minor	0.022	0.0783979	0.317205
ACSS3	ENSG00000111058.8	ACSS3-201	ENST00000261206.7	ACSS3.2	2	chr12	81255466	+	FALSE	FALSE	36	0	0	minor	0.081	0.00519607	0.126221
ACSS3	ENSG00000111058.8	ACSS3-203-UTR-4455	ENST00000548058.6-UTR-4455	ACSS3.3	3	chr12	81256755	+	FALSE	TRUE	36	35	0.972222	major	0.032	0.171907	0.305315
ACSS3	ENSG00000111058.8	ACSS3-203	ENST00000548058.6	ACSS3.4	4	chr12	81261210	+	FALSE	FALSE	36	4	0.111111	major	0.026	0.745784	0.764875
ACTA1	ENSG00000143632.15	ACTA1-201-UTR-39	ENST00000366683.4-UTR-39	ACTA1.1	1	chr1	229431284	-	FALSE	TRUE	17	1	0.0588235	minor	0.723	0.00528146	0.717269
ACTA1	ENSG00000143632.15	ACTA1-202-UTR-39	ENST00000366684.7-UTR-39	ACTA1.2	2	chr1	229431284	-	FALSE	TRUE	17	1	0.0588235	minor	0.723	0.00528146	0.717269
ACTA1	ENSG00000143632.15	ACTA1-202	ENST00000366684.7	ACTA1.3	3	chr1	229431245	-	FALSE	FALSE	17	17	1	major	0.333	0.765855	0.775836
ACTA1	ENSG00000143632.15	ACTA1-201	ENST00000366683.4	ACTA1.4	4	chr1	229431245	-	FALSE	FALSE	17	17	1	major	0.333	0.765855	0.775836
ACTA1	ENSG00000143632.15	ACTA1-203	ENST00000684723.1	ACTA1.5	5	chr1	229430365	-	FALSE	FALSE	17	0	0	minor	0.013	0.00122429	0.0120606
ACTA2	ENSG00000107796.13	ACTA2-201-UTR-61	ENST00000224784.10-UTR-61	ACTA2.1	1	chr10	88935135	-	FALSE	TRUE	91	1	0.010989	minor	0.604	0.00842248	0.359065
ACTA2	ENSG00000107796.13	ACTA2-201	ENST00000224784.10	ACTA2.2	2	chr10	88935074	-	FALSE	FALSE	91	91	1	major	0.339	0.353618	0.362149
ACTB	ENSG00000075624.17	ACTB-204	ENST00000432588.6	ACTB.1	1	chr7	5527798	-	TRUE	FALSE	102	0	0	minor		0.00048724	0.00252581
ACTB	ENSG00000075624.17	ACTB-212-UTR-173	ENST00000493945.6-UTR-173	ACTB.2	2	chr7	5527709	-	TRUE	TRUE	102	4	0.0392157	minor	0.996629	0.00291896	0.0125015
ACTB	ENSG00000075624.17	ACTB-212-UTR-131	ENST00000493945.6-UTR-131	ACTB.3	3	chr7	5527667	-	TRUE	TRUE	102	88	0.862745	major	0.836	0.002947	0.0172377
ACTB	ENSG00000075624.17	ACTB-212	ENST00000493945.6	ACTB.4	4	chr7	5527536	-	FALSE	FALSE	102	0	0	minor	0.953	0.000737094	0.0099323
ACTB	ENSG00000075624.17	ACTB-220-UTR-179	ENST00000675515.1-UTR-179	ACTB.5	5	chr7	5527331	-	FALSE	TRUE	102	22	0.215686	major	0.758	0.0273142	0.0536947
ACTB	ENSG00000075624.17	ACTB-220-UTR-136	ENST00000675515.1-UTR-136	ACTB.6	6	chr7	5527288	-	FALSE	TRUE	102	50	0.490196	major	0.662	0.000712568	0.0742773
ACTB	ENSG00000075624.17	ACTB-220	ENST00000675515.1	ACTB.7	7	chr7	5527152	-	FALSE	FALSE	102	102	1	major	0.467	0.516678	0.529532
ACTB	ENSG00000075624.17	ACTB-207	ENST00000464611.1	ACTB.8	8	chr7	5527151	-	FALSE	FALSE	102	102	1	major	0.457	0.525571	0.53634
ACTB	ENSG00000075624.17	ACTB-217	ENST00000646664.1	ACTB.9	9	chr7	5527148	-	FALSE	FALSE	102	102	1	major	0.427	0.524966	0.534116
ACTB	ENSG00000075624.17	ACTB-208	ENST00000473257.3	ACTB.10	10	chr7	5527147	-	FALSE	FALSE	102	102	1	major	0.417	0.530365	0.539042
ACTB	ENSG00000075624.17	ACTB-219	ENST00000674681.1	ACTB.11	11	chr7	5526409	-	FALSE	FALSE	102	0	0	minor	0.004	0.000596512	0.00462255
ACTBL2	ENSG00000169067.4	ACTBL2-201	ENST00000423391.3	ACTBL2.1	1	chr5	57480018	-	FALSE	FALSE	1	1	1	major	0.23	0.333796	0.38408
ACTC1	ENSG00000159251.8	ACTC1-201	ENST00000290378.6	ACTC1.1	1	chr15	34790230	-	FALSE	FALSE	24	24	1	major	0.576	0.789111	0.815915
ACTG1	ENSG00000184009.13	ACTG1-202	ENST00000571691.6	ACTG1.1	1	chr17	81510690	-	FALSE	FALSE	102	0	0	minor	0.67	0.00110026	0.00924069
ACTG1	ENSG00000184009.13	ACTG1-207-UTR-427	ENST00000575087.5-UTR-427	ACTG1.2	2	chr17	81510435	-	TRUE	TRUE	102	2	0.0196078	minor	0.377	0.0272898	0.0437151
ACTG1	ENSG00000184009.13	ACTG1-207-UTR-51	ENST00000575087.5-UTR-51	ACTG1.3	3	chr17	81510059	-	FALSE	TRUE	102	3	0.0294118	minor	0.999	0.00234951	0.146684
ACTG1	ENSG00000184009.13	ACTG1-207	ENST00000575087.5	ACTG1.4	4	chr17	81510008	-	FALSE	FALSE	102	13	0.127451	major	0.807	0.00576713	0.188927
ACTG1	ENSG00000184009.13	ACTG1-209	ENST00000575842.5	ACTG1.5	5	chr17	81509989	-	FALSE	FALSE	102	0	0	minor	0.623	0.0368699	0.193422
ACTG1	ENSG00000184009.13	ACTG1-201	ENST00000570382.2	ACTG1.6	6	chr17	81509976	-	FALSE	FALSE	102	102	1	major	0.494	0.208947	0.225534
ACTG1	ENSG00000184009.13	ACTG1-205	ENST00000573283.7	ACTG1.7	7	chr17	81509971	-	FALSE	FALSE	102	102	1	major	0.444	0.221111	0.241564
ACTG1	ENSG00000184009.13	ACTG1-223	ENST00000681052.1	ACTG1.8	8	chr17	81509413	-	FALSE	FALSE	102	0	0	minor	0	0.000274855	0.0113611
ACTG2	ENSG00000163017.14	ACTG2-204	ENST00000409918.5	ACTG2.1	1	chr2	73903189	+	TRUE	FALSE	41	2	0.0487805	minor	0.174	0.0145529	0.0425034
ACTG2	ENSG00000163017.14	ACTG2-201-UTR-214	ENST00000345517.8-UTR-214	ACTG2.2	2	chr2	73919651	+	FALSE	TRUE	41	41	1	major	0.444	0.413947	0.450999
ACTG2	ENSG00000163017.14	ACTG2-201	ENST00000345517.8	ACTG2.3	3	chr2	73919865	+	FALSE	FALSE	41	0	0	minor	0.173	0.0474849	0.0681391
ACTL10	ENSG00000288649.2	ACTL10-201	ENST00000677665.1	ACTL10.1	1	chr20	33668525	+	FALSE	FALSE	1	1	1	major	0.022	0.0201406	0.0332997
ACTL6A	ENSG00000136518.17	ACTL6A-201-UTR-117	ENST00000392662.5-UTR-117	ACTL6A.1	1	chr3	179588281	+	FALSE	TRUE	100	12	0.12	major	1	0.239544	0.292368
ACTL6A	ENSG00000136518.17	ACTL6A-201-UTR-40	ENST00000392662.5-UTR-40	ACTL6A.2	2	chr3	179588358	+	FALSE	TRUE	100	1	0.01	minor	0.942	0.0042684	0.57657
ACTL6A	ENSG00000136518.17	ACTL6A-201	ENST00000392662.5	ACTL6A.3	3	chr3	179588398	+	FALSE	FALSE	100	100	1	major	0.594	0.470305	0.518186
ACTL6A	ENSG00000136518.17	ACTL6A-202	ENST00000429709.7	ACTL6A.4	4	chr3	179588407	+	FALSE	FALSE	100	100	1	major	0.504	0.529203	0.567698
ACTL6B	ENSG00000077080.10	ACTL6B-201	ENST00000160382.10	ACTL6B.1	1	chr7	100643097	-	FALSE	FALSE	4	4	1	major	0.439	0.349521	0.372762
ACTL7A	ENSG00000187003.7	ACTL7A-201	ENST00000333999.5	ACTL7A.1	1	chr9	108863756	+	FALSE	FALSE	0	0			0.054	0.0803872	0.172083
ACTL7B	ENSG00000148156.8	ACTL7B-201	ENST00000374667.5	ACTL7B.1	1	chr9	108854588	-	FALSE	FALSE	0	0			0.338	0.287211	0.297483
ACTL8	ENSG00000117148.8	ACTL8-202	ENST00000617065.1	ACTL8.1	1	chr1	17827061	+	FALSE	FALSE	1	1	1	major	0.227	0.381763	0.386728
ACTL8	ENSG00000117148.8	ACTL8-201	ENST00000375406.2	ACTL8.2	2	chr1	17827063	+	FALSE	FALSE	1	1	1	major	0.227	0.377475	0.382404
ACTL9	ENSG00000181786.5	ACTL9-202	ENST00000612068.1	ACTL9.1	1	chr19	8697454	-	FALSE	FALSE	0	0			0.261702	0.00047117	0.0241502
ACTL9	ENSG00000181786.5	ACTL9-201	ENST00000324436.5	ACTL9.2	2	chr19	8697400	-	FALSE	FALSE	0	0			0.116	0.0186953	0.0230854
ACTN1	ENSG00000072110.16	ACTN1-205	ENST00000538545.6	ACTN1.1	1	chr14	68874859	-	FALSE	FALSE	78	0	0	minor	0.022	0.000381629	0.00255715
ACTN1	ENSG00000072110.16	ACTN1-214	ENST00000555075.5	ACTN1.2	2	chr14	68874786	-	FALSE	FALSE	78	0	0	minor	0.042	0.00021817	0.0121025
ACTN1	ENSG00000072110.16	ACTN1-202	ENST00000376839.7	ACTN1.3	3	chr14	68874783	-	FALSE	FALSE	78	0	0	minor	0.068	0.000292703	0.00851715
ACTN1	ENSG00000072110.16	ACTN1-204	ENST00000438964.6	ACTN1.4	4	chr14	68874686	-	FALSE	FALSE	78	48	0.615385	major	0.978	0.663285	0.845285
ACTN1	ENSG00000072110.16	ACTN1-247-UTR-243	ENST00000684713.1-UTR-243	ACTN1.5	5	chr14	68874596	-	FALSE	TRUE	78	4	0.0512821	minor	0.995	0.161151	0.526026
ACTN1	ENSG00000072110.16	ACTN1-247	ENST00000684713.1	ACTN1.6	6	chr14	68874353	-	FALSE	FALSE	78	0	0	minor	1	0.00710904	0.289297
ACTN1	ENSG00000072110.16	ACTN1-201-UTR-45	ENST00000193403.10-UTR-45	ACTN1.7	7	chr14	68874188	-	FALSE	TRUE	78	1	0.0128205	minor	0.395	0.0328134	0.308655
ACTN1	ENSG00000072110.16	ACTN1-201	ENST00000193403.10	ACTN1.8	8	chr14	68874143	-	FALSE	FALSE	78	60	0.769231	major	0.375	0.021539	0.251624
ACTN1	ENSG00000072110.16	ACTN1-224	ENST00000682291.1	ACTN1.9	9	chr14	68874133	-	FALSE	FALSE	78	74	0.948718	major	0.297	0.184152	0.246463
ACTN1	ENSG00000072110.16	ACTN1-233	ENST00000683198.1	ACTN1.10	10	chr14	68874132	-	FALSE	FALSE	78	74	0.948718	major	0.287	0.191202	0.251289
ACTN1	ENSG00000072110.16	ACTN1-203	ENST00000394419.9	ACTN1.11	11	chr14	68874128	-	FALSE	FALSE	78	74	0.948718	major	0.247	0.211871	0.267061
ACTN1	ENSG00000072110.16	ACTN1-203-UTR+3801	ENST00000394419.9-UTR+3801	ACTN1.12	12	chr14	68870327	-	FALSE	TRUE	78	1	0.0128205	minor	0.427	0.482988	0.574106
ACTN2	ENSG00000077522.15	ACTN2-210-UTR-161	ENST00000651781.1-UTR-161	ACTN2.1	1	chr1	236762687	+	FALSE	TRUE	8	8	1	major	0.682	0.203113	0.303284
ACTN2	ENSG00000077522.15	ACTN2-210	ENST00000651781.1	ACTN2.2	2	chr1	236762848	+	FALSE	FALSE	8	1	0.125	major	0.506	0.00357971	0.128655
ACTN2	ENSG00000077522.15	ACTN2-206	ENST00000542672.6	ACTN2.3	3	chr1	236762943	+	FALSE	FALSE	8	1	0.125	major	0.396	0.145338	0.282346
ACTN2	ENSG00000077522.15	ACTN2-209	ENST00000651275.1	ACTN2.4	4	chr1	236763120	+	FALSE	FALSE	8	0	0	minor	0.196	0.0025284	0.276886
ACTN2	ENSG00000077522.15	ACTN2-213-UTR-651	ENST00000682015.1-UTR-651	ACTN2.5	5	chr1	236763944	+	FALSE	TRUE	8	1	0.125	major	0.646	0.175808	0.259028
ACTN2	ENSG00000077522.15	ACTN2-213-UTR-58	ENST00000682015.1-UTR-58	ACTN2.6	6	chr1	236764537	+	FALSE	TRUE	8	1	0.125	major	0.588	0.184248	0.730016
ACTN2	ENSG00000077522.15	ACTN2-213	ENST00000682015.1	ACTN2.7	7	chr1	236764595	+	FALSE	FALSE	8	0	0	minor	0.669	0.00825931	0.679103
ACTN2	ENSG00000077522.15	ACTN2-201	ENST00000366578.6	ACTN2.8	8	chr1	236764631	+	FALSE	FALSE	8	2	0.25	major	0.457	0.498426	0.575013
ACTN3	ENSG00000248746.6	ACTN3-201	ENST00000502692.5	ACTN3.1	1	chr11	66563326	+	FALSE	FALSE	0	0			0.34	0.039323	0.0793284
ACTN3	ENSG00000248746.6	ACTN3-203	ENST00000513398.2	ACTN3.2	2	chr11	66563334	+	FALSE	FALSE	0	0			0.34	0.0778195	0.0847067
ACTN4	ENSG00000130402.13	ACTN4-202	ENST00000390009.7	ACTN4.1	1	chr19	38729447	+	TRUE	FALSE	99	0	0	minor	0.218462	0.00151828	0.00422268
ACTN4	ENSG00000130402.13	ACTN4-203	ENST00000424234.7	ACTN4.2	2	chr19	38729533	+	TRUE	FALSE	99	0	0	minor	0.501	0.000331905	0.0163583
ACTN4	ENSG00000130402.13	ACTN4-210	ENST00000589528.1	ACTN4.3	3	chr19	38730144	+	FALSE	FALSE	99	1	0.010101	minor	0.204	0.53936	0.998247
ACTN4	ENSG00000130402.13	ACTN4-204-UTR-1327	ENST00000440400.2-UTR-1327	ACTN4.4	4	chr19	38730256	+	FALSE	TRUE	99	1	0.010101	minor	0.549	0.0502672	0.361415
ACTN4	ENSG00000130402.13	ACTN4-204-UTR-1054	ENST00000440400.2-UTR-1054	ACTN4.5	5	chr19	38730529	+	FALSE	TRUE	99	99	1	major	0.527	0.542425	0.547773
ACTN4	ENSG00000130402.13	ACTN4-204	ENST00000440400.2	ACTN4.6	6	chr19	38731583	+	FALSE	FALSE	99	0	0	minor	0	0.0118487	0.0392052
ACTN4	ENSG00000130402.13	ACTN4-201	ENST00000252699.7	ACTN4.7	7	chr19	38731589	+	FALSE	FALSE	99	0	0	minor	0	0.0125299	0.0574277
ACTR10	ENSG00000131966.14	ACTR10-205-UTR-87	ENST00000554642.1-UTR-87	ACTR10.1	1	chr14	58234703	+	FALSE	TRUE	101	1	0.00990099	minor	0.686	0.0295679	0.451252
ACTR10	ENSG00000131966.14	ACTR10-205	ENST00000554642.1	ACTR10.2	2	chr14	58234790	+	FALSE	FALSE	101	101	1	major	0.607	0.769604	0.818277
ACTR10	ENSG00000131966.14	ACTR10-201	ENST00000254286.9	ACTR10.3	3	chr14	58235636	+	FALSE	FALSE	101	9	0.0891089	minor	0.315	0.0730036	0.0860769
ACTR1A	ENSG00000138107.13	ACTR1A-205	ENST00000487599.1	ACTR1A.1	1	chr10	102479237	-	TRUE	FALSE	97	97	1	major	0.444	0.0797398	0.0923056
ACTR1A	ENSG00000138107.13	ACTR1A-201	ENST00000369905.9	ACTR1A.2	2	chr10	102479229	-	TRUE	FALSE	97	97	1	major	0.364	0.0986898	0.108893
ACTR1B	ENSG00000115073.8	ACTR1B-201-UTR-28	ENST00000289228.7-UTR-28	ACTR1B.1	1	chr2	97655967	-	FALSE	TRUE	98	98	1	major	0.687	0.2504	0.301775
ACTR1B	ENSG00000115073.8	ACTR1B-201	ENST00000289228.7	ACTR1B.2	2	chr2	97655939	-	FALSE	FALSE	98	0	0	minor	0.558	0.00664709	0.369368
ACTR2	ENSG00000138071.15	ACTR2-202-UTR-1392	ENST00000377982.8-UTR-1392	ACTR2.1	1	chr2	65268754	+	FALSE	TRUE	102	31	0.303922	major	0.612857	0.0318977	0.0449164
ACTR2	ENSG00000138071.15	ACTR2-202-UTR-669	ENST00000377982.8-UTR-669	ACTR2.2	2	chr2	65269477	+	FALSE	TRUE	102	1	0.00980392	minor	0.984	0.0390166	0.14658
ACTR2	ENSG00000138071.15	ACTR2-202-UTR-246	ENST00000377982.8-UTR-246	ACTR2.3	3	chr2	65269900	+	FALSE	TRUE	102	37	0.362745	major	0.382	0.114299	0.158959
ACTR2	ENSG00000138071.15	ACTR2-202	ENST00000377982.8	ACTR2.4	4	chr2	65270146	+	FALSE	FALSE	102	31	0.303922	major	0.064	0.0844435	0.340164
ACTR2	ENSG00000138071.15	ACTR2-201-UTR-353	ENST00000260641.10-UTR-353	ACTR2.5	5	chr2	65270900	+	FALSE	TRUE	102	52	0.509804	major	0.327	0.194128	0.379765
ACTR2	ENSG00000138071.15	ACTR2-201	ENST00000260641.10	ACTR2.6	6	chr2	65271253	+	FALSE	FALSE	102	102	1	major	0.668	0.905863	0.913373
ACTR2	ENSG00000138071.15	ACTR2-201-UTR+350	ENST00000260641.10-UTR+350	ACTR2.7	7	chr2	65271603	+	FALSE	TRUE	102	1	0.00980392	minor	0.156	0.117531	0.401489
ACTR3	ENSG00000115091.12	ACTR3-202	ENST00000415792.5	ACTR3.1	1	chr2	113940143	+	TRUE	FALSE	99	0	0	minor	0.296703	0.0608887	0.177506
ACTR3	ENSG00000115091.12	ACTR3-208	ENST00000535589.3	ACTR3.2	2	chr2	113957591	+	FALSE	FALSE	99	0	0	minor	0.996	0.00140697	0.0800108
ACTR3	ENSG00000115091.12	ACTR3-201-UTR-4914	ENST00000263238.7-UTR-4914	ACTR3.3	3	chr2	113957682	+	FALSE	TRUE	99	1	0.010101	minor	0.999	0.00635861	0.0412754
ACTR3	ENSG00000115091.12	ACTR3-201-UTR-4677	ENST00000263238.7-UTR-4677	ACTR3.4	4	chr2	113957919	+	FALSE	TRUE	99	18	0.181818	major	0.874	0.103845	0.239489
ACTR3	ENSG00000115091.12	ACTR3-201-UTR-4452	ENST00000263238.7-UTR-4452	ACTR3.5	5	chr2	113958144	+	FALSE	TRUE	99	95	0.959596	major	0.808	0.440646	0.487044
ACTR3	ENSG00000115091.12	ACTR3-201-UTR-4406	ENST00000263238.7-UTR-4406	ACTR3.6	6	chr2	113958190	+	FALSE	TRUE	99	7	0.0707071	minor	0.795	0.00682482	0.767306
ACTR3	ENSG00000115091.12	ACTR3-201-UTR-4342	ENST00000263238.7-UTR-4342	ACTR3.7	7	chr2	113958254	+	FALSE	TRUE	99	98	0.989899	major	0.996	0.569732	0.812324
ACTR3	ENSG00000115091.12	ACTR3-201-UTR-4281	ENST00000263238.7-UTR-4281	ACTR3.8	8	chr2	113958315	+	FALSE	TRUE	99	2	0.020202	minor	0.971	0.165734	0.844975
ACTR3	ENSG00000115091.12	ACTR3-201-UTR-4198	ENST00000263238.7-UTR-4198	ACTR3.9	9	chr2	113958398	+	FALSE	TRUE	99	2	0.020202	minor	0.979	0.0932053	0.271395
ACTR3	ENSG00000115091.12	ACTR3-201-UTR-4044	ENST00000263238.7-UTR-4044	ACTR3.10	10	chr2	113958552	+	FALSE	TRUE	99	12	0.121212	major	0.992	0.0376744	0.523412
ACTR3	ENSG00000115091.12	ACTR3-201-UTR-3274	ENST00000263238.7-UTR-3274	ACTR3.11	11	chr2	113959322	+	FALSE	TRUE	99	20	0.20202	major	0.422	0.0646817	0.449145
ACTR3	ENSG00000115091.12	ACTR3-201-UTR-3210	ENST00000263238.7-UTR-3210	ACTR3.12	12	chr2	113959386	+	FALSE	TRUE	99	66	0.666667	major	0.215	0.173309	0.296933
ACTR3	ENSG00000115091.12	ACTR3-201-UTR-2669	ENST00000263238.7-UTR-2669	ACTR3.13	13	chr2	113959927	+	FALSE	TRUE	99	1	0.010101	minor	0.255	0.114485	0.13124
ACTR3	ENSG00000115091.12	ACTR3-201-UTR-1047	ENST00000263238.7-UTR-1047	ACTR3.14	14	chr2	113961549	+	FALSE	TRUE	99	22	0.222222	major	0.137	0.30671	0.556615
ACTR3	ENSG00000115091.12	ACTR3-201	ENST00000263238.7	ACTR3.15	15	chr2	113962596	+	FALSE	FALSE	99	0	0	minor	0.114	0.00282203	0.368773
ACTR3B	ENSG00000133627.18	ACTR3B-202	ENST00000377776.7	ACTR3B.1	1	chr7	152854938	+	FALSE	FALSE	32	0	0	minor	0.585	0.00416529	0.568479
ACTR3B	ENSG00000133627.18	ACTR3B-203	ENST00000397282.2	ACTR3B.2	2	chr7	152854949	+	FALSE	FALSE	32	0	0	minor	0.695	0.00404439	0.574025
ACTR3B	ENSG00000133627.18	ACTR3B-201-UTR-406	ENST00000256001.13-UTR-406	ACTR3B.3	3	chr7	152854972	+	FALSE	TRUE	32	2	0.0625	minor	0.909	0.537327	0.559194
ACTR3B	ENSG00000133627.18	ACTR3B-201	ENST00000256001.13	ACTR3B.4	4	chr7	152855378	+	FALSE	FALSE	32	31	0.96875	major	0.496	0.415851	0.434526
ACTR3C	ENSG00000106526.11	ACTR3C-205	ENST00000539352.5	ACTR3C.1	1	chr7	150284747	-	TRUE	FALSE	14	0	0	minor	0.252	0.000336711	0.203906
ACTR3C	ENSG00000106526.11	ACTR3C-201	ENST00000252071.8	ACTR3C.2	2	chr7	150247213	-	FALSE	FALSE	14	14	1	major	0.02	0.214127	0.284145
ACTR3C	ENSG00000106526.11	ACTR3C-207	ENST00000683684.1	ACTR3C.3	3	chr7	150247212	-	FALSE	FALSE	14	14	1	major	0.02	0.210826	0.318931
ACTR3C	ENSG00000106526.11	ACTR3C-206	ENST00000613959.1	ACTR3C.4	4	chr7	150243919	-	FALSE	FALSE	14	0	0	minor	0.279	0.384504	0.40868
ACTR3C	ENSG00000106526.11	ACTR3C-204	ENST00000478393.5	ACTR3C.5	5	chr7	150243916	-	FALSE	FALSE	14	0	0	minor	0.276	0.396963	0.419812
ACTR5	ENSG00000101442.10	ACTR5-201-UTR-331	ENST00000243903.6-UTR-331	ACTR5.1	1	chr20	38772189	+	FALSE	TRUE	27	26	0.962963	major	0.017	0.087525	0.116643
ACTR5	ENSG00000101442.10	ACTR5-201	ENST00000243903.6	ACTR5.2	2	chr20	38772520	+	FALSE	FALSE	27	1	0.037037	minor	0.036	0.330334	0.355292
ACTR6	ENSG00000075089.10	ACTR6-209-UTR-170	ENST00000551617.1-UTR-170	ACTR6.1	1	chr12	100224187	+	TRUE	TRUE	100	2	0.02	minor	0.586	0.10862	0.130569
ACTR6	ENSG00000075089.10	ACTR6-209	ENST00000551617.1	ACTR6.2	2	chr12	100224357	+	TRUE	FALSE	100	0	0	minor	0.339	0.00151404	0.749248
ACTR6	ENSG00000075089.10	ACTR6-212	ENST00000552376.5	ACTR6.3	3	chr12	100224421	+	TRUE	FALSE	100	100	1	major	0.11	0.753405	0.768637
ACTR6	ENSG00000075089.10	ACTR6-201	ENST00000188312.7	ACTR6.4	4	chr12	100224424	+	TRUE	FALSE	100	100	1	major	0.135	0.750884	0.787418
ACTR8	ENSG00000113812.14	ACTR8-203	ENST00000486794.1	ACTR8.1	1	chr3	53868653	-	FALSE	FALSE	81	29	0.358025	major	0.474	0.0316491	0.138261
ACTR8	ENSG00000113812.14	ACTR8-202-UTR-84	ENST00000482349.5-UTR-84	ACTR8.2	2	chr3	53868586	-	FALSE	TRUE	81	44	0.54321	major	0.42	0.0647439	0.18416
ACTR8	ENSG00000113812.14	ACTR8-202	ENST00000482349.5	ACTR8.3	3	chr3	53868502	-	FALSE	FALSE	81	67	0.82716	major	0.263	0.0491039	0.167397
ACTR8	ENSG00000113812.14	ACTR8-201	ENST00000335754.8	ACTR8.4	4	chr3	53867066	-	FALSE	FALSE	81	7	0.0864198	minor	0.182	0.257951	0.323066
ACTR8	ENSG00000113812.14	ACTR8-201-UTR+1548	ENST00000335754.8-UTR+1548	ACTR8.5	5	chr3	53865518	-	FALSE	TRUE	81	4	0.0493827	minor	0.046	0.0492499	0.150245
ACTR8	ENSG00000113812.14	ACTR8-201-UTR+4029	ENST00000335754.8-UTR+4029	ACTR8.6	6	chr3	53863037	-	FALSE	TRUE	81	4	0.0493827	minor	0.041	0.16235	0.438283
ACTRT1	ENSG00000123165.9	ACTRT1-201	ENST00000371124.5	ACTRT1.1	1	chrX	128050962	-	FALSE	FALSE	0	0			0.005	0.500815	0.537759
ACTRT2	ENSG00000169717.7	ACTRT2-201	ENST00000378404.4	ACTRT2.1	1	chr1	3022903	+	FALSE	FALSE	0	0			0.008	0.146503	0.177022
ACTRT3	ENSG00000184378.3	ACTRT3-201-UTR-311	ENST00000330368.3-UTR-311	ACTRT3.1	1	chr3	169767232	-	FALSE	TRUE	8	6	0.75	major	0.18	0.00969303	0.033553
ACTRT3	ENSG00000184378.3	ACTRT3-201	ENST00000330368.3	ACTRT3.2	2	chr3	169766921	-	FALSE	FALSE	8	3	0.375	major	0.137	0.00997098	0.0278981
ACVR1	ENSG00000115170.16	ACVR1-203	ENST00000410057.6	ACVR1.1	1	chr2	157737316	-	FALSE	FALSE	68	0	0	minor	1	0.000361476	0.0245837
ACVR1	ENSG00000115170.16	ACVR1-210	ENST00000539637.6	ACVR1.2	2	chr2	157736622	-	FALSE	FALSE	68	0	0	minor	0.999	0.00939345	0.107018
ACVR1	ENSG00000115170.16	ACVR1-206	ENST00000424669.6	ACVR1.3	3	chr2	157736521	-	FALSE	FALSE	68	0	0	minor	1	0.00710721	0.615443
ACVR1	ENSG00000115170.16	ACVR1-211	ENST00000672582.1	ACVR1.4	4	chr2	157736503	-	FALSE	FALSE	68	0	0	minor	1	0.00452454	0.560727
ACVR1	ENSG00000115170.16	ACVR1-222	ENST00000683820.1	ACVR1.5	5	chr2	157736461	-	FALSE	FALSE	68	68	1	major	0.973	0.331142	0.442869
ACVR1	ENSG00000115170.16	ACVR1-202	ENST00000409283.6	ACVR1.6	6	chr2	157736449	-	FALSE	FALSE	68	68	1	major	0.854	0.438252	0.501602
ACVR1	ENSG00000115170.16	ACVR1-207	ENST00000434821.7	ACVR1.7	7	chr2	157736446	-	FALSE	FALSE	68	68	1	major	0.824	0.464076	0.524217
ACVR1	ENSG00000115170.16	ACVR1-201	ENST00000263640.7	ACVR1.8	8	chr2	157736444	-	FALSE	FALSE	68	68	1	major	0.804	0.485663	0.539462
ACVR1	ENSG00000115170.16	ACVR1-214	ENST00000682025.1	ACVR1.9	9	chr2	157736251	-	FALSE	FALSE	68	0	0	minor	0.008	0.0933229	0.106418
ACVR1B	ENSG00000135503.13	ACVR1B-202	ENST00000415850.6	ACVR1B.1	1	chr12	51987346	+	TRUE	FALSE	72	0	0	minor	0.092	0.000935639	0.123493
ACVR1B	ENSG00000135503.13	ACVR1B-203	ENST00000426655.6	ACVR1B.2	2	chr12	51992341	+	TRUE	FALSE	72	0	0	minor	0.006	0.0299315	0.0690446
ACVR1B	ENSG00000135503.13	ACVR1B-205	ENST00000541224.5	ACVR1B.3	3	chr12	51994217	+	FALSE	FALSE	72	0	0	minor	0.864	0.000439439	0.0023634
ACVR1B	ENSG00000135503.13	ACVR1B-206	ENST00000542485.1	ACVR1B.4	4	chr12	51994925	+	FALSE	FALSE	72	0	0	minor	0.442	0.00036888	0.00937966
ACVR1B	ENSG00000135503.13	ACVR1B-201-UTR-1390	ENST00000257963.9-UTR-1390	ACVR1B.5	5	chr12	51995688	+	FALSE	TRUE	72	2	0.0277778	minor	0.76	0.436114	0.463604
ACVR1B	ENSG00000135503.13	ACVR1B-201-UTR-55	ENST00000257963.9-UTR-55	ACVR1B.6	6	chr12	51997023	+	FALSE	TRUE	72	1	0.0138889	minor	1	0.0466033	0.363038
ACVR1B	ENSG00000135503.13	ACVR1B-201	ENST00000257963.9	ACVR1B.7	7	chr12	51997078	+	FALSE	FALSE	72	72	1	major	0.532	0.287304	0.548638
ACVR1C	ENSG00000123612.16	ACVR1C-202	ENST00000335450.7	ACVR1C.1	1	chr2	157533742	-	FALSE	FALSE	4	0	0	minor	0.808	0.00060152	0.115864
ACVR1C	ENSG00000123612.16	ACVR1C-201-UTR-6846	ENST00000243349.13-UTR-6846	ACVR1C.2	2	chr2	157533613	-	FALSE	TRUE	4	1	0.25	major	0.627	0.047603	0.177048
ACVR1C	ENSG00000123612.16	ACVR1C-201-UTR-4798	ENST00000243349.13-UTR-4798	ACVR1C.3	3	chr2	157531565	-	FALSE	TRUE	4	2	0.5	major	0.254	0.267617	0.291664
ACVR1C	ENSG00000123612.16	ACVR1C-201-UTR-3721	ENST00000243349.13-UTR-3721	ACVR1C.4	4	chr2	157530488	-	FALSE	TRUE	4	1	0.25	major	0.615	0.322518	0.420656
ACVR1C	ENSG00000123612.16	ACVR1C-201-UTR-55	ENST00000243349.13-UTR-55	ACVR1C.5	5	chr2	157526822	-	FALSE	TRUE	4	2	0.5	major	1	0.186353	0.613155
ACVR1C	ENSG00000123612.16	ACVR1C-201	ENST00000243349.13	ACVR1C.6	6	chr2	157526767	-	FALSE	FALSE	4	2	0.5	major	0.866	0.297845	0.520959
ACVR2A	ENSG00000121989.15	ACVR2A-202-UTR-111	ENST00000404590.1-UTR-111	ACVR2A.1	1	chr2	147927818	+	FALSE	TRUE	49	2	0.0408163	minor	1	0.0146441	0.207301
ACVR2A	ENSG00000121989.15	ACVR2A-202	ENST00000404590.1	ACVR2A.2	2	chr2	147927929	+	FALSE	FALSE	49	41	0.836735	major	0.973	0.142811	0.324422
ACVR2A	ENSG00000121989.15	ACVR2A-201	ENST00000241416.12	ACVR2A.3	3	chr2	147930822	+	FALSE	FALSE	49	24	0.489796	major	0.808	0.505508	0.670081
ACVR2A	ENSG00000121989.15	ACVR2A-207	ENST00000535787.5	ACVR2A.4	4	chr2	147930826	+	FALSE	FALSE	49	24	0.489796	major	0.77	0.541127	0.697655
ACVR2B	ENSG00000114739.14	ACVR2B-201	ENST00000352511.5	ACVR2B.1	1	chr3	38493142	+	FALSE	FALSE	16	16	1	major	0.513	0.741943	0.793001
ACVRL1	ENSG00000139567.13	ACVRL1-208	ENST00000552678.1	ACVRL1.1	1	chr12	51919342	+	TRUE	FALSE	34	0	0	minor	0.199	0.00166537	0.11018
ACVRL1	ENSG00000139567.13	ACVRL1-202-UTR-129	ENST00000419526.6-UTR-129	ACVRL1.2	2	chr12	51921068	+	FALSE	TRUE	34	31	0.911765	major	0.641	0.00623049	0.0183485
ACVRL1	ENSG00000139567.13	ACVRL1-202	ENST00000419526.6	ACVRL1.3	3	chr12	51921197	+	FALSE	FALSE	34	0	0	minor	0.389	0.000799235	0.00484228
ACVRL1	ENSG00000139567.13	ACVRL1-206	ENST00000550683.5	ACVRL1.4	4	chr12	51923359	+	FALSE	FALSE	34	26	0.764706	major	0.074	0.0449119	0.0562714
ACVRL1	ENSG00000139567.13	ACVRL1-201	ENST00000388922.9	ACVRL1.5	5	chr12	51923361	+	FALSE	FALSE	34	26	0.764706	major	0.074	0.0476927	0.0585657
ACY1	ENSG00000243989.9	ACY1-220	ENST00000637149.1	ACY1.1	1	chr3	51989143	+	FALSE	FALSE	80	0	0	minor	0.082	0.00176502	0.0722599
ACY1	ENSG00000243989.9	ACY1-201	ENST00000404366.7	ACY1.2	2	chr3	51989195	+	FALSE	FALSE	80	80	1	major	0.084	0.0197643	0.0617004
ACY1	ENSG00000243989.9	ACY1-206	ENST00000476351.5	ACY1.3	3	chr3	51989197	+	FALSE	FALSE	80	78	0.975	major	0.084	0.019165	0.0604125
ACY1	ENSG00000243989.9	ACY1-207	ENST00000476854.5	ACY1.4	4	chr3	51989197	+	FALSE	FALSE	80	78	0.975	major	0.084	0.019165	0.0604125
ACY3	ENSG00000132744.8	ACY3-202	ENST00000529256.1	ACY3.1	1	chr11	67642701	-	FALSE	FALSE	21	0	0	minor	0.0945205	0.00301032	0.00664669
ACY3	ENSG00000132744.8	ACY3-201	ENST00000255082.8	ACY3.2	2	chr11	67642555	-	FALSE	FALSE	21	21	1	major	0.031	0.0847841	0.0891124
ACYP1	ENSG00000119640.9	ACYP1-203	ENST00000553302.1	ACYP1.1	1	chr14	75063023	-	TRUE	FALSE	99	0	0	minor	0.106	0.00700487	0.124163
ACYP1	ENSG00000119640.9	ACYP1-204-UTR-25	ENST00000555135.1-UTR-25	ACYP1.2	2	chr14	75059873	-	TRUE	TRUE	99	1	0.010101	minor	0.012	0.0146887	0.0868442
ACYP1	ENSG00000119640.9	ACYP1-204	ENST00000555135.1	ACYP1.3	3	chr14	75059848	-	TRUE	FALSE	99	0	0	minor	0.031	0.00151264	0.166958
ACYP1	ENSG00000119640.9	ACYP1-202	ENST00000357971.7	ACYP1.4	4	chr14	75053243	-	FALSE	FALSE	99	99	1	major	0.219	0.659068	0.713408
ACYP1	ENSG00000119640.9	ACYP1-201	ENST00000238618.8	ACYP1.5	5	chr14	75053243	-	FALSE	FALSE	99	99	1	major	0.219	0.659068	0.713408
ACYP1	ENSG00000119640.9	ACYP1-205	ENST00000555463.1	ACYP1.6	6	chr14	75053237	-	FALSE	FALSE	99	99	1	major	0.219	0.689161	0.716836
ACYP2	ENSG00000170634.13	ACYP2-207	ENST00000606082.5	ACYP2.1	1	chr2	53975376	+	TRUE	FALSE	93	1	0.0107527	minor	0	0.091266	0.118935
ACYP2	ENSG00000170634.13	ACYP2-204	ENST00000422521.2	ACYP2.2	2	chr2	54066047	+	TRUE	FALSE	93	0	0	minor	0.23	0.412365	0.450143
ACYP2	ENSG00000170634.13	ACYP2-203	ENST00000406041.5	ACYP2.3	3	chr2	54143314	+	TRUE	FALSE	93	0	0	minor	0.237	0.651751	0.683939
ACYP2	ENSG00000170634.13	ACYP2-208	ENST00000606865.1	ACYP2.4	4	chr2	54305019	+	FALSE	FALSE	93	27	0.290323	major	0.417	0.375903	0.445173
ACYP2	ENSG00000170634.13	ACYP2-201	ENST00000303536.8	ACYP2.5	5	chr2	54305026	+	FALSE	FALSE	93	26	0.27957	major	0.38	0.417029	0.495694
ACYP2	ENSG00000170634.13	ACYP2-202-UTR-158	ENST00000394666.7-UTR-158	ACYP2.6	6	chr2	54305142	+	FALSE	TRUE	93	93	1	major	0.611	0.655941	0.741991
ACYP2	ENSG00000170634.13	ACYP2-202-UTR-105	ENST00000394666.7-UTR-105	ACYP2.7	7	chr2	54305195	+	FALSE	TRUE	93	2	0.0215054	minor	0.235	0.00691162	0.787305
ACYP2	ENSG00000170634.13	ACYP2-202	ENST00000394666.7	ACYP2.8	8	chr2	54305300	+	FALSE	FALSE	93	1	0.0107527	minor	0.231	0.0594197	0.217158
ADA	ENSG00000196839.13	ADA-207	ENST00000537820.1	ADA.1	1	chr20	44619810	-	FALSE	FALSE	69	0	0	minor		0.000307511	0.00315109
ADA	ENSG00000196839.13	ADA-201	ENST00000372874.9	ADA.2	2	chr20	44619522	-	FALSE	FALSE	69	69	1	major	0.164	0.073531	0.0986379
ADA2	ENSG00000093072.18	ADA2-215	ENST00000649540.1	ADA2.1	1	chr22	17181087	-	FALSE	FALSE	72	0	0	minor	0	0.000405588	0.0122731
ADA2	ENSG00000093072.18	ADA2-206	ENST00000449907.7	ADA2.2	2	chr22	17180990	-	FALSE	FALSE	72	0	0	minor	0.008	0.00515386	0.00660334
ADA2	ENSG00000093072.18	ADA2-201	ENST00000262607.3	ADA2.3	3	chr22	17179306	-	FALSE	FALSE	72	72	1	major	0.011	0.214189	0.255203
ADA2	ENSG00000093072.18	ADA2-204	ENST00000399839.5	ADA2.4	4	chr22	17179304	-	FALSE	FALSE	72	72	1	major	0.011	0.227331	0.27091
ADA2	ENSG00000093072.18	ADA2-203	ENST00000399837.8	ADA2.5	5	chr22	17178790	-	FALSE	FALSE	72	1	0.0138889	minor	0.235	0.00794079	0.0189612
ADAD1	ENSG00000164113.11	ADAD1-201	ENST00000296513.7	ADAD1.1	1	chr4	122429784	+	FALSE	FALSE	1	1	1	major	0.718947	0.312934	0.40533
ADAD1	ENSG00000164113.11	ADAD1-202	ENST00000388724.6	ADAD1.2	2	chr4	122429802	+	FALSE	FALSE	1	0	0	minor	0.559	0.0646187	0.452263
ADAD2	ENSG00000140955.11	ADAD2-201	ENST00000268624.7	ADAD2.1	1	chr16	84197166	+	FALSE	FALSE	0	0			0.056	0.491407	0.536871
ADAL	ENSG00000168803.16	ADAL-208	ENST00000610420.4	ADAL.1	1	chr15	43349077	+	TRUE	FALSE	15	0	0	minor	0.022	0.000373579	0.0121308
ADAL	ENSG00000168803.16	ADAL-201	ENST00000389651.8	ADAL.2	2	chr15	43349412	+	TRUE	FALSE	15	11	0.733333	major	0.195	0.415747	0.512399
ADAL	ENSG00000168803.16	ADAL-207-UTR-1122	ENST00000566154.1-UTR-1122	ADAL.3	3	chr15	43352187	+	FALSE	TRUE	15	2	0.133333	major	0.036	0.0913331	0.162405
ADAL	ENSG00000168803.16	ADAL-207	ENST00000566154.1	ADAL.4	4	chr15	43353309	+	FALSE	FALSE	15	0	0	minor	0.188	0.0140073	0.932584
ADAL	ENSG00000168803.16	ADAL-203	ENST00000428046.7	ADAL.5	5	chr15	43353898	+	FALSE	FALSE	15	4	0.266667	major	0.207	0.46831	0.516028
ADAL	ENSG00000168803.16	ADAL-202	ENST00000422466.6	ADAL.6	6	chr15	43354555	+	FALSE	FALSE	15	0	0	minor	0.392	0.0128638	0.215598
ADAL	ENSG00000168803.16	ADAL-204	ENST00000562188.7	ADAL.7	7	chr15	43354569	+	FALSE	FALSE	15	0	0	minor	0.39	0.0137689	0.202296
ADAM10	ENSG00000137845.15	ADAM10-205	ENST00000461408.2	ADAM10.1	1	chr15	58747345	-	TRUE	FALSE	97	3	0.0309278	minor	0	0.449707	0.581464
ADAM10	ENSG00000137845.15	ADAM10-217	ENST00000561288.1	ADAM10.2	2	chr15	58597164	-	FALSE	FALSE	97	0	0	minor	1	0.0286862	0.181953
ADAM10	ENSG00000137845.15	ADAM10-203-UTR-98	ENST00000402627.5-UTR-98	ADAM10.3	3	chr15	58596970	-	FALSE	TRUE	97	43	0.443299	major	1	0.0601893	0.211923
ADAM10	ENSG00000137845.15	ADAM10-203	ENST00000402627.5	ADAM10.4	4	chr15	58596872	-	FALSE	FALSE	97	0	0	minor	0.627	0.0615322	0.0771753
ADAM10	ENSG00000137845.15	ADAM10-201-UTR-6637	ENST00000260408.8-UTR-6637	ADAM10.5	5	chr15	58595446	-	FALSE	TRUE	97	77	0.793814	major	1	0.242565	0.669266
ADAM10	ENSG00000137845.15	ADAM10-201-UTR-6586	ENST00000260408.8-UTR-6586	ADAM10.6	6	chr15	58595395	-	FALSE	TRUE	97	97	1	major	0.827	0.396468	0.645883
ADAM10	ENSG00000137845.15	ADAM10-201-UTR-6396	ENST00000260408.8-UTR-6396	ADAM10.7	7	chr15	58595205	-	FALSE	TRUE	97	10	0.103093	major	0.12	0.499362	0.523072
ADAM10	ENSG00000137845.15	ADAM10-201-UTR-5799	ENST00000260408.8-UTR-5799	ADAM10.8	8	chr15	58594608	-	FALSE	TRUE	97	9	0.0927835	minor	0.316	0.231815	0.452601
ADAM10	ENSG00000137845.15	ADAM10-201	ENST00000260408.8	ADAM10.9	9	chr15	58588809	-	FALSE	FALSE	97	0	0	minor	0.007	0.411571	0.477506
ADAM10	ENSG00000137845.15	ADAM10-201-UTR+1717	ENST00000260408.8-UTR+1717	ADAM10.10	10	chr15	58587092	-	FALSE	TRUE	97	15	0.154639	major	0.323	0.665873	0.762342
ADAM11	ENSG00000073670.14	ADAM11-203	ENST00000535346.5	ADAM11.1	1	chr17	44779875	+	FALSE	FALSE	3	0	0	minor	0.625	0.000646381	0.00669669
ADAM11	ENSG00000073670.14	ADAM11-201	ENST00000200557.11	ADAM11.2	2	chr17	44781846	+	FALSE	FALSE	3	3	1	major	0.386	0.0518057	0.0617109
ADAM12	ENSG00000148848.15	ADAM12-201	ENST00000368676.8	ADAM12.1	1	chr10	126041346	-	TRUE	FALSE	20	2	0.1	major	0	0.0429842	0.0750003
ADAM12	ENSG00000148848.15	ADAM12-203-UTR-4746	ENST00000448723.2-UTR-4746	ADAM12.2	2	chr10	126017137	-	FALSE	TRUE	20	2	0.1	major	0.835	0.00124125	0.00978365
ADAM12	ENSG00000148848.15	ADAM12-203-UTR-3671	ENST00000448723.2-UTR-3671	ADAM12.3	3	chr10	126016062	-	FALSE	TRUE	20	1	0.05	minor	0.195	0.00166353	0.00978489
ADAM12	ENSG00000148848.15	ADAM12-203-UTR-2977	ENST00000448723.2-UTR-2977	ADAM12.4	4	chr10	126015368	-	FALSE	TRUE	20	7	0.35	major	0.481	0.402301	0.444899
ADAM12	ENSG00000148848.15	ADAM12-203-UTR-2878	ENST00000448723.2-UTR-2878	ADAM12.5	5	chr10	126015269	-	FALSE	TRUE	20	6	0.3	major	0.005	0.0427221	0.296155
ADAM12	ENSG00000148848.15	ADAM12-203-UTR-2784	ENST00000448723.2-UTR-2784	ADAM12.6	6	chr10	126015175	-	FALSE	TRUE	20	1	0.05	minor	0.261	0.17871	0.213916
ADAM12	ENSG00000148848.15	ADAM12-203	ENST00000448723.2	ADAM12.7	7	chr10	126012391	-	FALSE	FALSE	20	19	0.95	major	0.375	0.68552	0.725449
ADAM12	ENSG00000148848.15	ADAM12-202	ENST00000368679.8	ADAM12.8	8	chr10	126012381	-	FALSE	FALSE	20	19	0.95	major	0.301	0.633648	0.713313
ADAM15	ENSG00000143537.14	ADAM15-208	ENST00000447332.3	ADAM15.1	1	chr1	155058683	+	TRUE	FALSE	75	1	0.0133333	minor	0.0381579	0.0875901	0.105178
ADAM15	ENSG00000143537.14	ADAM15-228	ENST00000531455.5	ADAM15.2	2	chr1	155062669	+	FALSE	FALSE	75	0	0	minor	0.081	0.000116877	0.0625816
ADAM15	ENSG00000143537.14	ADAM15-202	ENST00000355956.6	ADAM15.3	3	chr1	155062758	+	FALSE	FALSE	75	0	0	minor	0.357	0.026017	0.114602
ADAM15	ENSG00000143537.14	ADAM15-204	ENST00000359280.8	ADAM15.4	4	chr1	155062758	+	FALSE	FALSE	75	0	0	minor	0.357	0.026017	0.114602
ADAM15	ENSG00000143537.14	ADAM15-205	ENST00000360674.8	ADAM15.5	5	chr1	155062758	+	FALSE	FALSE	75	0	0	minor	0.357	0.026017	0.114602
ADAM15	ENSG00000143537.14	ADAM15-206	ENST00000368412.7	ADAM15.6	6	chr1	155062758	+	FALSE	FALSE	75	0	0	minor	0.357	0.026017	0.114602
ADAM15	ENSG00000143537.14	ADAM15-209	ENST00000449910.6	ADAM15.7	7	chr1	155062758	+	FALSE	FALSE	75	0	0	minor	0.357	0.026017	0.114602
ADAM15	ENSG00000143537.14	ADAM15-207	ENST00000368413.5	ADAM15.8	8	chr1	155062769	+	FALSE	FALSE	75	75	1	major	0.437	0.10728	0.127064
ADAM15	ENSG00000143537.14	ADAM15-201	ENST00000271836.10	ADAM15.9	9	chr1	155062775	+	FALSE	FALSE	75	75	1	major	0.497	0.127578	0.140467
ADAM15	ENSG00000143537.14	ADAM15-203	ENST00000356955.7	ADAM15.10	10	chr1	155062775	+	FALSE	FALSE	75	75	1	major	0.497	0.127578	0.140467
ADAM17	ENSG00000151694.14	ADAM17-207	ENST00000648002.1	ADAM17.1	1	chr2	9529488	-	TRUE	FALSE	86	0	0	minor	0.014	0.432232	0.442032
ADAM17	ENSG00000151694.14	ADAM17-201-UTR-1398	ENST00000310823.8-UTR-1398	ADAM17.2	2	chr2	9489884	-	FALSE	TRUE	86	1	0.0116279	minor	0.897	0.0286877	0.0384275
ADAM17	ENSG00000151694.14	ADAM17-201-UTR-418	ENST00000310823.8-UTR-418	ADAM17.3	3	chr2	9488904	-	FALSE	TRUE	86	4	0.0465116	minor	0.528	0.255967	0.28047
ADAM17	ENSG00000151694.14	ADAM17-201-UTR-101	ENST00000310823.8-UTR-101	ADAM17.4	4	chr2	9488587	-	FALSE	TRUE	86	83	0.965116	major	0.425	0.154091	0.588905
ADAM17	ENSG00000151694.14	ADAM17-201	ENST00000310823.8	ADAM17.5	5	chr2	9488486	-	FALSE	FALSE	86	33	0.383721	major	0.016	0.137251	0.215979
ADAM18	ENSG00000168619.16	ADAM18-206	ENST00000520772.5	ADAM18.1	1	chr8	39611575	+	TRUE	FALSE	1	0	0	minor	0.024	0.146239	0.198292
ADAM18	ENSG00000168619.16	ADAM18-202	ENST00000379866.5	ADAM18.2	2	chr8	39730064	+	FALSE	FALSE	1	1	1	major	0.052	0.346481	0.388605
ADAM18	ENSG00000168619.16	ADAM18-201	ENST00000265707.10	ADAM18.3	3	chr8	39730065	+	FALSE	FALSE	1	1	1	major	0.052	0.346521	0.392309
ADAM19	ENSG00000135074.16	ADAM19-203	ENST00000517905.1	ADAM19.1	1	chr5	157481227	-	TRUE	FALSE	40	0	0	minor	0	0.000297403	0.00689643
ADAM19	ENSG00000135074.16	ADAM19-202	ENST00000517374.5	ADAM19.2	2	chr5	157477304	-	TRUE	FALSE	40	40	1	major	0.46	0.388789	0.406945
ADAM19	ENSG00000135074.16	ADAM19-201	ENST00000257527.9	ADAM19.3	3	chr5	157477304	-	TRUE	FALSE	40	40	1	major	0.46	0.388789	0.406945
ADAM2	ENSG00000104755.16	ADAM2-205	ENST00000521880.5	ADAM2.1	1	chr8	39744031	-	FALSE	FALSE	0	0			0.022	0.223187	0.249094
ADAM2	ENSG00000104755.16	ADAM2-201	ENST00000265708.9	ADAM2.2	2	chr8	39743735	-	FALSE	FALSE	0	0			0.006	0.207078	0.318719
ADAM20	ENSG00000134007.5	ADAM20-202	ENST00000652041.1	ADAM20.1	1	chr14	70522362	-	FALSE	FALSE	0	0			0.159	0.443404	0.475262
ADAM20	ENSG00000134007.5	ADAM20-201	ENST00000256389.5	ADAM20.2	2	chr14	70522358	-	FALSE	FALSE	0	0			0.159	0.471159	0.493481
ADAM21	ENSG00000139985.8	ADAM21-201	ENST00000603540.2	ADAM21.1	1	chr14	70459905	+	FALSE	FALSE	0	0			0.179	0.855289	0.869465
ADAM21	ENSG00000139985.8	ADAM21-202	ENST00000679631.1	ADAM21.2	2	chr14	70460427	+	FALSE	FALSE	0	0			0.089	0.174057	0.583006
ADAM22	ENSG00000008277.15	ADAM22-202	ENST00000398201.8	ADAM22.1	1	chr7	88182113	+	TRUE	FALSE	15	0	0	minor	0.869	0.0951271	0.11599
ADAM22	ENSG00000008277.15	ADAM22-214	ENST00000684002.1	ADAM22.2	2	chr7	88183554	+	TRUE	FALSE	15	0	0	minor	0.087	0.00061056	0.192729
ADAM22	ENSG00000008277.15	ADAM22-201	ENST00000265727.11	ADAM22.3	3	chr7	88196582	+	FALSE	FALSE	15	0	0	minor	0.806	0.00181783	0.0133767
ADAM22	ENSG00000008277.15	ADAM22-208	ENST00000426930.5	ADAM22.4	4	chr7	88196757	+	FALSE	FALSE	15	1	0.0666667	minor	0.928	0.0528731	0.0914376
ADAM22	ENSG00000008277.15	ADAM22-204-UTR-4360	ENST00000398204.8-UTR-4360	ADAM22.5	5	chr7	88198529	+	FALSE	TRUE	15	2	0.133333	major	0.912	0.382777	0.401959
ADAM22	ENSG00000008277.15	ADAM22-204-UTR-2587	ENST00000398204.8-UTR-2587	ADAM22.6	6	chr7	88200302	+	FALSE	TRUE	15	9	0.6	major	0.444	0.612153	0.631663
ADAM22	ENSG00000008277.15	ADAM22-204	ENST00000398204.8	ADAM22.7	7	chr7	88202889	+	FALSE	FALSE	15	9	0.6	major	0.523	0.731036	0.76089
ADAM23	ENSG00000114948.13	ADAM23-202	ENST00000374415.7	ADAM23.1	1	chr2	206617842	+	FALSE	FALSE	10	0	0	minor	0.611	0.000680893	0.245129
ADAM23	ENSG00000114948.13	ADAM23-203	ENST00000444281.1	ADAM23.2	2	chr2	206617855	+	FALSE	FALSE	10	0	0	minor	0.584	0.01765	0.307463
ADAM23	ENSG00000114948.13	ADAM23-201-UTR-3175	ENST00000264377.8-UTR-3175	ADAM23.3	3	chr2	206617952	+	FALSE	TRUE	10	2	0.2	major	0.703	0.466246	0.581903
ADAM23	ENSG00000114948.13	ADAM23-201-UTR-2156	ENST00000264377.8-UTR-2156	ADAM23.4	4	chr2	206618971	+	FALSE	TRUE	10	6	0.6	major	0.844	0.4204	0.527974
ADAM23	ENSG00000114948.13	ADAM23-201-UTR-68	ENST00000264377.8-UTR-68	ADAM23.5	5	chr2	206621059	+	FALSE	TRUE	10	3	0.3	major	0.919	0.166477	0.623646
ADAM23	ENSG00000114948.13	ADAM23-201	ENST00000264377.8	ADAM23.6	6	chr2	206621127	+	FALSE	FALSE	10	3	0.3	major	0.337	0.287928	0.466928
ADAM23	ENSG00000114948.13	ADAM23-201-UTR+175	ENST00000264377.8-UTR+175	ADAM23.7	7	chr2	206621302	+	FALSE	TRUE	10	2	0.2	major	0.441	0.438867	0.525046
ADAM28	ENSG00000042980.13	ADAM28-202-UTR-157	ENST00000437154.6-UTR-157	ADAM28.1	1	chr8	24335963	+	TRUE	TRUE	30	1	0.0333333	minor	0.104	0.0686553	0.329844
ADAM28	ENSG00000042980.13	ADAM28-202-UTR-24	ENST00000437154.6-UTR-24	ADAM28.2	2	chr8	24336096	+	TRUE	TRUE	30	4	0.133333	major	0	0.597624	0.74139
ADAM28	ENSG00000042980.13	ADAM28-202	ENST00000437154.6	ADAM28.3	3	chr8	24336120	+	TRUE	FALSE	30	0	0	minor	0	0.165773	0.76589
ADAM28	ENSG00000042980.13	ADAM28-203	ENST00000518326.1	ADAM28.4	4	chr8	24351540	+	TRUE	FALSE	30	0	0	minor	0.153	0.677879	0.741645
ADAM28	ENSG00000042980.13	ADAM28-209-UTR-288	ENST00000521629.5-UTR-288	ADAM28.5	5	chr8	24354782	+	FALSE	TRUE	30	15	0.5	major	0.248	0.0236473	0.27463
ADAM28	ENSG00000042980.13	ADAM28-209-UTR-230	ENST00000521629.5-UTR-230	ADAM28.6	6	chr8	24354840	+	FALSE	TRUE	30	27	0.9	major	0.351	0.0809959	0.197072
ADAM28	ENSG00000042980.13	ADAM28-209-UTR-111	ENST00000521629.5-UTR-111	ADAM28.7	7	chr8	24354959	+	FALSE	TRUE	30	1	0.0333333	minor	0.031	0.0106034	0.0326317
ADAM28	ENSG00000042980.13	ADAM28-209	ENST00000521629.5	ADAM28.8	8	chr8	24355070	+	FALSE	FALSE	30	0	0	minor	0.019	0.00293855	0.0832608
ADAM28	ENSG00000042980.13	ADAM28-201-UTR-3904	ENST00000265769.9-UTR-3904	ADAM28.9	9	chr8	24355110	+	FALSE	TRUE	30	4	0.133333	major	0.031	0.00619934	0.0284649
ADAM28	ENSG00000042980.13	ADAM28-201-UTR-3799	ENST00000265769.9-UTR-3799	ADAM28.10	10	chr8	24355215	+	FALSE	TRUE	30	4	0.133333	major	0.179	0.00942157	0.0495478
ADAM28	ENSG00000042980.13	ADAM28-201-UTR-3539	ENST00000265769.9-UTR-3539	ADAM28.11	11	chr8	24355475	+	FALSE	TRUE	30	6	0.2	major	0	0.162585	0.185079
ADAM28	ENSG00000042980.13	ADAM28-201-UTR-2785	ENST00000265769.9-UTR-2785	ADAM28.12	12	chr8	24356229	+	FALSE	TRUE	30	4	0.133333	major	0.01	0.0542445	0.126133
ADAM28	ENSG00000042980.13	ADAM28-201-UTR-868	ENST00000265769.9-UTR-868	ADAM28.13	13	chr8	24358146	+	FALSE	TRUE	30	1	0.0333333	minor	0.034	0.175101	0.253648
ADAM28	ENSG00000042980.13	ADAM28-201-UTR-153	ENST00000265769.9-UTR-153	ADAM28.14	14	chr8	24358861	+	FALSE	TRUE	30	1	0.0333333	minor	0.162	0.0348425	0.178851
ADAM28	ENSG00000042980.13	ADAM28-201-UTR-119	ENST00000265769.9-UTR-119	ADAM28.15	15	chr8	24358895	+	FALSE	TRUE	30	1	0.0333333	minor	0.217	0.0383688	0.178969
ADAM28	ENSG00000042980.13	ADAM28-201	ENST00000265769.9	ADAM28.16	16	chr8	24359014	+	FALSE	FALSE	30	1	0.0333333	minor	0.056	0.0259927	0.0585134
ADAM29	ENSG00000168594.15	ADAM29-211	ENST00000514159.1	ADAM29.1	1	chr4	174978105	+	FALSE	FALSE	0	0			0.001	0.00119436	0.497945
ADAM29	ENSG00000168594.15	ADAM29-201	ENST00000359240.7	ADAM29.2	2	chr4	174978180	+	FALSE	FALSE	0	0			0.082	0.282646	0.387651
ADAM30	ENSG00000134249.7	ADAM30-201	ENST00000369400.2	ADAM30.1	1	chr1	119893533	-	FALSE	FALSE	0	0			0	0.28986	0.307783
ADAM32	ENSG00000197140.15	ADAM32-203	ENST00000437682.6	ADAM32.1	1	chr8	39284909	+	FALSE	FALSE	0	0			0.166	0.608067	0.672815
ADAM32	ENSG00000197140.15	ADAM32-206	ENST00000519315.5	ADAM32.2	2	chr8	39284909	+	FALSE	FALSE	0	0			0.166	0.608067	0.672815
ADAM32	ENSG00000197140.15	ADAM32-201	ENST00000379907.9	ADAM32.3	3	chr8	39284917	+	FALSE	FALSE	0	0			0.166	0.648782	0.700483
ADAM33	ENSG00000149451.19	ADAM33-202	ENST00000356518.7	ADAM33.1	1	chr20	3667975	-	FALSE	FALSE	24	24	1	major	0.005	0.35124	0.372457
ADAM33	ENSG00000149451.19	ADAM33-201	ENST00000350009.6	ADAM33.2	2	chr20	3667974	-	FALSE	FALSE	24	24	1	major	0.005	0.347482	0.369911
ADAM33	ENSG00000149451.19	ADAM33-203	ENST00000379861.8	ADAM33.3	3	chr20	3667970	-	FALSE	FALSE	24	24	1	major	0.005	0.365604	0.389493
ADAM7	ENSG00000069206.15	ADAM7-203	ENST00000441335.6	ADAM7.1	1	chr8	24467647	+	TRUE	FALSE	1	0	0	minor	0.004	0.208409	0.325327
ADAM7	ENSG00000069206.15	ADAM7-202	ENST00000380789.5	ADAM7.2	2	chr8	24509548	+	TRUE	FALSE	1	0	0	minor	0.139	0.215346	0.624177
ADAM7	ENSG00000069206.15	ADAM7-201	ENST00000175238.10	ADAM7.3	3	chr8	24509565	+	TRUE	FALSE	1	0	0	minor	0.139	0.253853	0.627421
ADAM7	ENSG00000069206.15	ADAM7-204	ENST00000520720.1	ADAM7.4	4	chr8	24526970	+	FALSE	FALSE	1	0	0	minor	0.012	0.0568231	0.122485
ADAM7	ENSG00000069206.15	ADAM7-204-UTR+164	ENST00000520720.1-UTR+164	ADAM7.5	5	chr8	24527134	+	FALSE	TRUE	1	1	1	major	0.027	0.04885	0.0861503
ADAM8	ENSG00000151651.16	ADAM8-205	ENST00000485491.6	ADAM8.1	1	chr10	133262968	-	FALSE	FALSE	40	0	0	minor	0	0.000315001	0.00197964
ADAM8	ENSG00000151651.16	ADAM8-202	ENST00000445355.8	ADAM8.2	2	chr10	133262423	-	FALSE	FALSE	40	40	1	major	0.018	0.306037	0.312422
ADAM8	ENSG00000151651.16	ADAM8-201	ENST00000415217.7	ADAM8.3	3	chr10	133262420	-	FALSE	FALSE	40	40	1	major	0.018	0.327629	0.333459
ADAM9	ENSG00000168615.13	ADAM9-203-UTR-429	ENST00000466936.5-UTR-429	ADAM9.1	1	chr8	39015587	+	TRUE	TRUE	88	1	0.0113636	minor	0.212	0.274613	0.343857
ADAM9	ENSG00000168615.13	ADAM9-203	ENST00000466936.5	ADAM9.2	2	chr8	39016016	+	TRUE	FALSE	88	3	0.0340909	minor	0.518	0.597613	0.669032
ADAM9	ENSG00000168615.13	ADAM9-206	ENST00000481513.5	ADAM9.3	3	chr8	39016019	+	TRUE	FALSE	88	3	0.0340909	minor	0.495	0.626012	0.683767
ADAM9	ENSG00000168615.13	ADAM9-209-UTR-1354	ENST00000487273.7-UTR-1354	ADAM9.4	4	chr8	39103907	+	FALSE	TRUE	88	3	0.0340909	minor	0.159	0.0599574	0.108447
ADAM9	ENSG00000168615.13	ADAM9-209-UTR-358	ENST00000487273.7-UTR-358	ADAM9.5	5	chr8	39104903	+	FALSE	TRUE	88	24	0.272727	major	0.901	0.104224	0.810446
ADAM9	ENSG00000168615.13	ADAM9-209-UTR-261	ENST00000487273.7-UTR-261	ADAM9.6	6	chr8	39105000	+	FALSE	TRUE	88	88	1	major	0.609	0.891971	0.928146
ADAM9	ENSG00000168615.13	ADAM9-209	ENST00000487273.7	ADAM9.7	7	chr8	39105261	+	FALSE	FALSE	88	0	0	minor	0.17	0.502871	0.523698
ADAM9	ENSG00000168615.13	ADAM9-212	ENST00000676643.1	ADAM9.8	8	chr8	39105355	+	FALSE	FALSE	88	0	0	minor	0.346	0.000824188	0.363897
ADAM9	ENSG00000168615.13	ADAM9-214	ENST00000676765.1	ADAM9.9	9	chr8	39105445	+	FALSE	FALSE	88	6	0.0681818	minor	0.435	0.228398	0.246003
ADAMDEC1	ENSG00000134028.14	ADAMDEC1-201	ENST00000256412.8	ADAMDEC1.1	1	chr8	24406013	+	FALSE	FALSE	23	23	1	major	0.166	0.716873	0.736219
ADAMTS1	ENSG00000154734.16	ADAMTS1-202-UTR-1028	ENST00000451462.6-UTR-1028	ADAMTS1.1	1	chr21	26837315	-	FALSE	TRUE	81	2	0.0246914	minor	0.571	0.200295	0.264874
ADAMTS1	ENSG00000154734.16	ADAMTS1-202-UTR-724	ENST00000451462.6-UTR-724	ADAMTS1.2	2	chr21	26837011	-	FALSE	TRUE	81	15	0.185185	major	0.002	0.043787	0.129896
ADAMTS1	ENSG00000154734.16	ADAMTS1-202-UTR-583	ENST00000451462.6-UTR-583	ADAMTS1.3	3	chr21	26836870	-	FALSE	TRUE	81	13	0.160494	major	0	0.124966	0.139327
ADAMTS1	ENSG00000154734.16	ADAMTS1-202-UTR-191	ENST00000451462.6-UTR-191	ADAMTS1.4	4	chr21	26836478	-	FALSE	TRUE	81	8	0.0987654	minor	0.972	0.102328	0.505491
ADAMTS1	ENSG00000154734.16	ADAMTS1-202-UTR-126	ENST00000451462.6-UTR-126	ADAMTS1.5	5	chr21	26836413	-	FALSE	TRUE	81	34	0.419753	major	0.994	0.229461	0.360716
ADAMTS1	ENSG00000154734.16	ADAMTS1-202	ENST00000451462.6	ADAMTS1.6	6	chr21	26836287	-	FALSE	FALSE	81	79	0.975309	major	0.503	0.802547	0.827205
ADAMTS1	ENSG00000154734.16	ADAMTS1-201	ENST00000284984.8	ADAMTS1.7	7	chr21	26835755	-	FALSE	FALSE	81	7	0.0864198	minor	0.051	0.0931502	0.1912
ADAMTS1	ENSG00000154734.16	ADAMTS1-201-UTR+4863	ENST00000284984.8-UTR+4863	ADAMTS1.8	8	chr21	26830892	-	FALSE	TRUE	81	1	0.0123457	minor	0.006	0.262502	0.377851
ADAMTS10	ENSG00000142303.14	ADAMTS10-205	ENST00000595838.5	ADAMTS10.1	1	chr19	8580242	-	FALSE	FALSE	22	22	1	major	0.465	0.26171	0.276283
ADAMTS10	ENSG00000142303.14	ADAMTS10-211	ENST00000597188.6	ADAMTS10.2	2	chr19	8580240	-	FALSE	FALSE	22	22	1	major	0.446	0.254338	0.278762
ADAMTS12	ENSG00000151388.11	ADAMTS12-206-UTR-124	ENST00000515401.1-UTR-124	ADAMTS12.1	1	chr5	33751322	-	TRUE	TRUE	24	10	0.416667	major	0.0522388	0.531439	0.585082
ADAMTS12	ENSG00000151388.11	ADAMTS12-206	ENST00000515401.1	ADAMTS12.2	2	chr5	33751198	-	TRUE	FALSE	24	1	0.0416667	minor	0.072	0.0859566	0.519271
ADAMTS12	ENSG00000151388.11	ADAMTS12-201	ENST00000352040.7	ADAMTS12.3	3	chr5	33527181	-	FALSE	FALSE	24	0	0	minor	0.077193	0.0174307	0.10004
ADAMTS12	ENSG00000151388.11	ADAMTS12-203	ENST00000504830.6	ADAMTS12.4	4	chr5	33523535	-	FALSE	FALSE	24	21	0.875	major	0.395	0.596024	0.67815
ADAMTS13	ENSG00000160323.19	ADAMTS13-204	ENST00000371911.7	ADAMTS13.1	1	chr9	133429910	+	TRUE	FALSE	4	0	0	minor	0.317857	0.000353895	0.00313525
ADAMTS13	ENSG00000160323.19	ADAMTS13-201	ENST00000355699.7	ADAMTS13.2	2	chr9	133459386	+	FALSE	FALSE	4	4	1	major	0.209	0.185866	0.22161
ADAMTS13	ENSG00000160323.19	ADAMTS13-205	ENST00000371916.5	ADAMTS13.3	3	chr9	133459402	+	FALSE	FALSE	4	0	0	minor	0.209	0.124977	0.244423
ADAMTS14	ENSG00000138316.11	ADAMTS14-201	ENST00000373207.2	ADAMTS14.1	1	chr10	70762441	+	FALSE	FALSE	4	4	1	major	0.157	0.0863112	0.0972263
ADAMTS15	ENSG00000166106.4	ADAMTS15-201	ENST00000299164.4	ADAMTS15.1	1	chr11	130476645	+	FALSE	FALSE	27	27	1	major	0.213	0.594213	0.601671
ADAMTS16	ENSG00000145536.15	ADAMTS16-203	ENST00000511368.5	ADAMTS16.1	1	chr5	5223727	+	TRUE	FALSE	11	0	0	minor	0.007	0.0937472	0.529719
ADAMTS16	ENSG00000145536.15	ADAMTS16-201	ENST00000274181.7	ADAMTS16.2	2	chr5	5320304	+	FALSE	FALSE	11	11	1	major	0.398	0.335754	0.348425
ADAMTS17	ENSG00000140470.15	ADAMTS17-208	ENST00000561355.2	ADAMTS17.1	1	chr15	100305888	-	TRUE	FALSE	11	0	0	minor	0.107	0.435068	0.509798
ADAMTS17	ENSG00000140470.15	ADAMTS17-209	ENST00000568565.2	ADAMTS17.2	2	chr15	99974402	-	FALSE	FALSE	11	0	0	minor	0.002	0.000447316	0.0077984
ADAMTS17	ENSG00000140470.15	ADAMTS17-201	ENST00000268070.9	ADAMTS17.3	3	chr15	99971437	-	FALSE	FALSE	11	11	1	major	0.587	0.363723	0.401905
ADAMTS18	ENSG00000140873.16	ADAMTS18-201	ENST00000282849.10	ADAMTS18.1	1	chr16	77282128	-	TRUE	FALSE	1	1	1	major	0.674	0.543389	0.755171
ADAMTS18	ENSG00000140873.16	ADAMTS18-203	ENST00000562332.1	ADAMTS18.2	2	chr16	77247813	-	FALSE	FALSE	1	0	0	minor	0.025	0.39312	0.467937
ADAMTS19	ENSG00000145808.10	ADAMTS19-201-UTR-353	ENST00000274487.9-UTR-353	ADAMTS19.1	1	chr5	129738330	+	FALSE	TRUE	11	9	0.818182	major	0.482	0.315156	0.352279
ADAMTS19	ENSG00000145808.10	ADAMTS19-201	ENST00000274487.9	ADAMTS19.2	2	chr5	129738683	+	FALSE	FALSE	11	8	0.727273	major	0.102	0.222011	0.254008
ADAMTS2	ENSG00000087116.16	ADAMTS2-202	ENST00000274609.5	ADAMTS2.1	1	chr5	179150888	-	TRUE	FALSE	32	0	0	minor	0.207	0.0891786	0.299708
ADAMTS2	ENSG00000087116.16	ADAMTS2-203	ENST00000518335.3	ADAMTS2.2	2	chr5	179120172	-	TRUE	FALSE	32	12	0.375	major	0.55	0.287857	0.408501
ADAMTS2	ENSG00000087116.16	ADAMTS2-201-UTR-2996	ENST00000251582.12-UTR-2996	ADAMTS2.3	3	chr5	179113849	-	FALSE	TRUE	32	7	0.21875	major	0.392647	0.109204	0.169537
ADAMTS2	ENSG00000087116.16	ADAMTS2-201-UTR-33	ENST00000251582.12-UTR-33	ADAMTS2.4	4	chr5	179110886	-	FALSE	TRUE	32	1	0.03125	minor	0.543	0.0122829	0.787244
ADAMTS2	ENSG00000087116.16	ADAMTS2-201	ENST00000251582.12	ADAMTS2.5	5	chr5	179110853	-	FALSE	FALSE	32	32	1	major	0.498	0.801345	0.828819
ADAMTS20	ENSG00000173157.18	ADAMTS20-203	ENST00000553158.5	ADAMTS20.1	1	chr12	43423576	-	TRUE	FALSE	3	0	0	minor	0.443	0.00207475	0.0131096
ADAMTS20	ENSG00000173157.18	ADAMTS20-202	ENST00000549670.5	ADAMTS20.2	2	chr12	43422819	-	TRUE	FALSE	3	0	0	minor	0.14	0.132712	0.241612
ADAMTS20	ENSG00000173157.18	ADAMTS20-201	ENST00000389420.8	ADAMTS20.3	3	chr12	43353866	-	FALSE	FALSE	3	0	0	minor	0.088	0.00199584	0.22425
ADAMTS20	ENSG00000173157.18	ADAMTS20-201-UTR+1103	ENST00000389420.8-UTR+1103	ADAMTS20.4	4	chr12	43352763	-	FALSE	TRUE	3	3	1	major	0.331	0.788932	0.808449
ADAMTS3	ENSG00000156140.10	ADAMTS3-204	ENST00000622135.1	ADAMTS3.1	1	chr4	72282041	-	FALSE	FALSE	26	0	0	minor	0.247	0.00104401	0.0153891
ADAMTS3	ENSG00000156140.10	ADAMTS3-201	ENST00000286657.10	ADAMTS3.2	2	chr4	72280969	-	FALSE	FALSE	26	26	1	major	0.412	0.849303	0.883184
ADAMTS4	ENSG00000158859.10	ADAMTS4-201	ENST00000367995.3	ADAMTS4.1	1	chr1	161195979	-	TRUE	FALSE	44	6	0.136364	major	0.026	0.818128	0.839889
ADAMTS4	ENSG00000158859.10	ADAMTS4-202-UTR-5479	ENST00000367996.6-UTR-5479	ADAMTS4.2	2	chr1	161189781	-	FALSE	TRUE	44	5	0.113636	major	0.758	0.00185493	0.130164
ADAMTS4	ENSG00000158859.10	ADAMTS4-202-UTR-5446	ENST00000367996.6-UTR-5446	ADAMTS4.3	3	chr1	161189748	-	FALSE	TRUE	44	44	1	major	0.443	0.0930142	0.126441
ADAMTS4	ENSG00000158859.10	ADAMTS4-202-UTR-2940	ENST00000367996.6-UTR-2940	ADAMTS4.4	4	chr1	161187242	-	FALSE	TRUE	44	1	0.0227273	minor	0.004	0.0137303	0.032471
ADAMTS4	ENSG00000158859.10	ADAMTS4-202	ENST00000367996.6	ADAMTS4.5	5	chr1	161184302	-	FALSE	FALSE	44	9	0.204545	major	0.105	0.4647	0.479358
ADAMTS5	ENSG00000154736.6	ADAMTS5-201-UTR-5419	ENST00000284987.6-UTR-5419	ADAMTS5.1	1	chr21	26923341	-	FALSE	TRUE	28	1	0.0357143	minor	0.698	0.28222	0.312969
ADAMTS5	ENSG00000154736.6	ADAMTS5-201-UTR-3973	ENST00000284987.6-UTR-3973	ADAMTS5.2	2	chr21	26921895	-	FALSE	TRUE	28	1	0.0357143	minor	0.254	0.516205	0.549073
ADAMTS5	ENSG00000154736.6	ADAMTS5-201-UTR-3163	ENST00000284987.6-UTR-3163	ADAMTS5.3	3	chr21	26921085	-	FALSE	TRUE	28	1	0.0357143	minor	1	0.0268151	0.140846
ADAMTS5	ENSG00000154736.6	ADAMTS5-201-UTR-3051	ENST00000284987.6-UTR-3051	ADAMTS5.4	4	chr21	26920973	-	FALSE	TRUE	28	1	0.0357143	minor	0.939	0.0234075	0.0437759
ADAMTS5	ENSG00000154736.6	ADAMTS5-201-UTR-3014	ENST00000284987.6-UTR-3014	ADAMTS5.5	5	chr21	26920936	-	FALSE	TRUE	28	2	0.0714286	minor	0.618	0.00852041	0.0429352
ADAMTS5	ENSG00000154736.6	ADAMTS5-201-UTR-2914	ENST00000284987.6-UTR-2914	ADAMTS5.6	6	chr21	26920836	-	FALSE	TRUE	28	2	0.0714286	minor	0.429	0.0291117	0.220379
ADAMTS5	ENSG00000154736.6	ADAMTS5-201-UTR-2021	ENST00000284987.6-UTR-2021	ADAMTS5.7	7	chr21	26919943	-	FALSE	TRUE	28	6	0.214286	major	0.058	0.174061	0.252513
ADAMTS5	ENSG00000154736.6	ADAMTS5-201-UTR-1770	ENST00000284987.6-UTR-1770	ADAMTS5.8	8	chr21	26919692	-	FALSE	TRUE	28	1	0.0357143	minor	0.025	0.0526695	0.176342
ADAMTS5	ENSG00000154736.6	ADAMTS5-201-UTR-1484	ENST00000284987.6-UTR-1484	ADAMTS5.9	9	chr21	26919406	-	FALSE	TRUE	28	1	0.0357143	minor	0.062	0.278318	0.356317
ADAMTS5	ENSG00000154736.6	ADAMTS5-201	ENST00000284987.6	ADAMTS5.10	10	chr21	26917922	-	FALSE	FALSE	28	28	1	major	0.772	0.114844	0.160453
ADAMTS5	ENSG00000154736.6	ADAMTS5-201-UTR+2729	ENST00000284987.6-UTR+2729	ADAMTS5.11	11	chr21	26915193	-	FALSE	TRUE	28	3	0.107143	major	0	0.101077	0.312997
ADAMTS6	ENSG00000049192.15	ADAMTS6-203	ENST00000381055.8	ADAMTS6.1	1	chr5	65148738	-	FALSE	FALSE	2	2	1	major	0.601	0.274074	0.362303
ADAMTS7	ENSG00000136378.15	ADAMTS7-201	ENST00000388820.5	ADAMTS7.1	1	chr15	78759206	-	FALSE	FALSE	21	21	1	major	0.086	0.0980795	0.118622
ADAMTS8	ENSG00000134917.10	ADAMTS8-201	ENST00000257359.7	ADAMTS8.1	1	chr11	130404923	-	FALSE	FALSE	10	10	1	major	0.787	0.179448	0.188246
ADAMTS9	ENSG00000163638.13	ADAMTS9-202	ENST00000459780.1	ADAMTS9.1	1	chr3	64649942	-	TRUE	FALSE	57	0	0	minor	0.06	0.0146124	0.325672
ADAMTS9	ENSG00000163638.13	ADAMTS9-207	ENST00000481060.2	ADAMTS9.2	2	chr3	64521481	-	TRUE	FALSE	57	0	0	minor	0.015	0.595826	0.605905
ADAMTS9	ENSG00000163638.13	ADAMTS9-201	ENST00000295903.8	ADAMTS9.3	3	chr3	64515813	-	FALSE	FALSE	57	0	0	minor	0.413	0.055801	0.0655164
ADAMTS9	ENSG00000163638.13	ADAMTS9-210	ENST00000498707.5	ADAMTS9.4	4	chr3	64515654	-	FALSE	FALSE	57	57	1	major	0.675	0.633834	0.68756
ADAMTSL1	ENSG00000178031.18	ADAMTSL1-210	ENST00000431052.6	ADAMTSL1.1	1	chr9	18574527	+	TRUE	FALSE	16	3	0.1875	major	0.167	0.149384	0.296373
ADAMTSL1	ENSG00000178031.18	ADAMTSL1-208	ENST00000380570.8	ADAMTSL1.2	2	chr9	18622619	+	TRUE	FALSE	16	0	0	minor	0.003	0.000592128	0.00828212
ADAMTSL1	ENSG00000178031.18	ADAMTSL1-207	ENST00000380566.8	ADAMTSL1.3	3	chr9	18681483	+	TRUE	FALSE	16	0	0	minor	0.197	0.659847	0.672387
ADAMTSL1	ENSG00000178031.18	ADAMTSL1-202	ENST00000327883.11	ADAMTSL1.4	4	chr9	18684957	+	TRUE	FALSE	16	2	0.125	major	0.06	0.267368	0.334027
ADAMTSL1	ENSG00000178031.18	ADAMTSL1-201	ENST00000276935.6	ADAMTSL1.5	5	chr9	18723917	+	TRUE	FALSE	16	3	0.1875	major	0.008	0.277346	0.355354
ADAMTSL1	ENSG00000178031.18	ADAMTSL1-203	ENST00000380538.4	ADAMTSL1.6	6	chr9	18890790	+	TRUE	FALSE	16	0	0	minor	0.905	0.0325428	0.0853302
ADAMTSL1	ENSG00000178031.18	ADAMTSL1-204	ENST00000380545.9	ADAMTSL1.7	7	chr9	18908609	+	FALSE	FALSE	16	0	0	minor	0.476	0.00169843	0.00563713
ADAMTSL1	ENSG00000178031.18	ADAMTSL1-205	ENST00000380548.9	ADAMTSL1.8	8	chr9	18910950	+	FALSE	FALSE	16	15	0.9375	major	0.674	0.576449	0.590242
ADAMTSL2	ENSG00000197859.11	ADAMTSL2-202	ENST00000393060.1	ADAMTSL2.1	1	chr9	133575518	+	FALSE	FALSE	10	10	1	major	0.286	0.145277	0.149201
ADAMTSL2	ENSG00000197859.11	ADAMTSL2-201	ENST00000354484.8	ADAMTSL2.2	2	chr9	133575519	+	FALSE	FALSE	10	10	1	major	0.286	0.148516	0.152308
ADAMTSL3	ENSG00000156218.13	ADAMTSL3-205	ENST00000567476.1	ADAMTSL3.1	1	chr15	84039427	+	FALSE	FALSE	10	0	0	minor	0.69	0.000277774	0.155816
ADAMTSL3	ENSG00000156218.13	ADAMTSL3-201-UTR-182	ENST00000286744.10-UTR-182	ADAMTSL3.2	2	chr15	84039660	+	FALSE	TRUE	10	1	0.1	major	0.759	0.0481227	0.204612
ADAMTSL3	ENSG00000156218.13	ADAMTSL3-201	ENST00000286744.10	ADAMTSL3.3	3	chr15	84039842	+	FALSE	FALSE	10	9	0.9	major	0.491	0.234551	0.441063
ADAMTSL4	ENSG00000143382.16	ADAMTSL4-204	ENST00000369041.9	ADAMTSL4.1	1	chr1	150558748	+	TRUE	FALSE	33	5	0.151515	major	0.00405405	0.0660916	0.0732108
ADAMTSL4	ENSG00000143382.16	ADAMTSL4-207-UTR-183	ENST00000674043.1-UTR-183	ADAMTSL4.2	2	chr1	150560484	+	FALSE	TRUE	33	1	0.030303	minor	0.113	0.00326087	0.0202046
ADAMTSL4	ENSG00000143382.16	ADAMTSL4-207	ENST00000674043.1	ADAMTSL4.3	3	chr1	150560667	+	FALSE	FALSE	33	0	0	minor	0.063	0.000368657	0.00715709
ADAMTSL4	ENSG00000143382.16	ADAMTSL4-203	ENST00000369039.9	ADAMTSL4.4	4	chr1	150560932	+	FALSE	FALSE	33	32	0.969697	major	0.574	0.227542	0.239217
ADAMTSL4	ENSG00000143382.16	ADAMTSL4-201	ENST00000271643.9	ADAMTSL4.5	5	chr1	150560933	+	FALSE	FALSE	33	32	0.969697	major	0.565	0.222603	0.234414
ADAMTSL4	ENSG00000143382.16	ADAMTSL4-202	ENST00000369038.6	ADAMTSL4.6	6	chr1	150560937	+	FALSE	FALSE	33	32	0.969697	major	0.527	0.241366	0.254512
ADAMTSL5	ENSG00000185761.11	ADAMTSL5-202	ENST00000395467.6	ADAMTSL5.1	1	chr19	1506262	-	FALSE	FALSE	13	0	0	minor		0.000804293	0.00410032
ADAMTSL5	ENSG00000185761.11	ADAMTSL5-201	ENST00000330475.9	ADAMTSL5.2	2	chr19	1505022	-	FALSE	FALSE	13	13	1	major	0.042	0.0314952	0.0666894
ADAP1	ENSG00000105963.15	ADAP1-206	ENST00000453175.6	ADAP1.1	1	chr7	898917	-	FALSE	FALSE	31	0	0	minor		0.0041355	0.00725239
ADAP1	ENSG00000105963.15	ADAP1-204	ENST00000446141.5	ADAP1.2	2	chr7	897909	-	FALSE	FALSE	31	31	1	major	0.301	0.0177533	0.0223165
ADAP1	ENSG00000105963.15	ADAP1-219	ENST00000649206.1	ADAP1.3	3	chr7	897903	-	FALSE	FALSE	31	31	1	major	0.306	0.0209653	0.026112
ADAP1	ENSG00000105963.15	ADAP1-205	ENST00000449296.6	ADAP1.4	4	chr7	897901	-	FALSE	FALSE	31	31	1	major	0.306	0.0215532	0.0263939
ADAP1	ENSG00000105963.15	ADAP1-201	ENST00000265846.10	ADAP1.5	5	chr7	897900	-	FALSE	FALSE	31	31	1	major	0.306	0.0218127	0.0266839
ADAP2	ENSG00000184060.11	ADAP2-204	ENST00000580525.5	ADAP2.1	1	chr17	30958220	+	FALSE	FALSE	22	22	1	major	0.341	0.598263	0.644105
ADAP2	ENSG00000184060.11	ADAP2-209	ENST00000584828.5	ADAP2.2	2	chr17	30958339	+	FALSE	FALSE	22	0	0	minor	0	0.00200085	0.393271
ADAP2	ENSG00000184060.11	ADAP2-201-UTR-132	ENST00000330889.8-UTR-132	ADAP2.3	3	chr17	30959190	+	FALSE	TRUE	22	11	0.5	major	0.022	0.0612153	0.0778971
ADAP2	ENSG00000184060.11	ADAP2-201	ENST00000330889.8	ADAP2.4	4	chr17	30959322	+	FALSE	FALSE	22	5	0.227273	major	0.033	0.0254056	0.0639503
ADAP2	ENSG00000184060.11	ADAP2-201-UTR+76	ENST00000330889.8-UTR+76	ADAP2.5	5	chr17	30959398	+	FALSE	TRUE	22	3	0.136364	major	0.139	0.0287591	0.138591
ADAP2	ENSG00000184060.11	ADAP2-201-UTR+1374	ENST00000330889.8-UTR+1374	ADAP2.6	6	chr17	30960696	+	FALSE	TRUE	22	1	0.0454545	minor	0.014	0.0674081	0.0813943
ADAR	ENSG00000160710.18	ADAR-231	ENST00000681683.1	ADAR.1	1	chr1	154584365	-	FALSE	FALSE	101	0	0	minor	0.014	0.00119215	0.0184169
ADAR	ENSG00000160710.18	ADAR-208-UTR-63	ENST00000529168.2-UTR-63	ADAR.2	2	chr1	154582293	-	FALSE	TRUE	101	20	0.19802	major	0.659	0.0702124	0.0837876
ADAR	ENSG00000160710.18	ADAR-208	ENST00000529168.2	ADAR.3	3	chr1	154582230	-	FALSE	FALSE	101	0	0	minor	0.165	0.0106936	0.0851036
ADAR	ENSG00000160710.18	ADAR-212	ENST00000648311.1	ADAR.4	4	chr1	154582107	-	FALSE	FALSE	101	5	0.049505	minor	0.449	0.101219	0.58719
ADAR	ENSG00000160710.18	ADAR-217	ENST00000649042.1	ADAR.5	5	chr1	154582096	-	FALSE	FALSE	101	7	0.0693069	minor	0.415	0.206887	0.605034
ADAR	ENSG00000160710.18	ADAR-216	ENST00000649022.2	ADAR.6	6	chr1	154582069	-	FALSE	FALSE	101	99	0.980198	major	0.506	0.368467	0.674268
ADAR	ENSG00000160710.18	ADAR-201	ENST00000368471.8	ADAR.7	7	chr1	154582067	-	FALSE	FALSE	101	99	0.980198	major	0.506	0.380925	0.676709
ADAR	ENSG00000160710.18	ADAR-202	ENST00000368474.9	ADAR.8	8	chr1	154582057	-	FALSE	FALSE	101	98	0.970297	major	0.478	0.393209	0.690877
ADAR	ENSG00000160710.18	ADAR-224	ENST00000679899.1	ADAR.9	9	chr1	154581695	-	FALSE	FALSE	101	0	0	minor	0	0.00050262	0.00512358
ADARB1	ENSG00000197381.17	ADARB1-205	ENST00000437626.5	ADARB1.1	1	chr21	45226559	+	FALSE	FALSE	51	51	1	major	0.336	0.658324	0.726948
ADARB1	ENSG00000197381.17	ADARB1-201	ENST00000348831.9	ADARB1.2	2	chr21	45226560	+	FALSE	FALSE	51	51	1	major	0.332	0.662928	0.72837
ADARB2	ENSG00000185736.16	ADARB2-201	ENST00000381305.1	ADARB2.1	1	chr10	1183151	-	FALSE	FALSE	4	0	0	minor	0	0.000272462	0.00399273
ADARB2	ENSG00000185736.16	ADARB2-202	ENST00000381310.7	ADARB2.2	2	chr10	1182134	-	FALSE	FALSE	4	3	0.75	major	0.011	0.25319	0.395203
ADARB2	ENSG00000185736.16	ADARB2-203-UTR-4033	ENST00000381312.6-UTR-4033	ADARB2.3	3	chr10	1181346	-	FALSE	TRUE	4	2	0.5	major	0.1	0.156014	0.314694
ADARB2	ENSG00000185736.16	ADARB2-203	ENST00000381312.6	ADARB2.4	4	chr10	1177313	-	FALSE	FALSE	4	3	0.75	major	0.339	0.459676	0.516653
ADAT1	ENSG00000065457.11	ADAT1-201	ENST00000307921.7	ADAT1.1	1	chr16	75600002	-	TRUE	FALSE	38	0	0	minor	0.654	0.0114355	0.0336321
ADAT1	ENSG00000065457.11	ADAT1-206	ENST00000566450.5	ADAT1.2	2	chr16	75598133	-	TRUE	FALSE	38	0	0	minor	0.089	0.000406131	0.367152
ADAT1	ENSG00000065457.11	ADAT1-210	ENST00000568510.1	ADAT1.3	3	chr16	75596981	-	FALSE	FALSE	38	0	0	minor	0.884	0.179006	0.236687
ADAT1	ENSG00000065457.11	ADAT1-203	ENST00000564657.2	ADAT1.4	4	chr16	75596868	-	FALSE	FALSE	38	38	1	major	0.392	0.331401	0.357687
ADAT2	ENSG00000189007.16	ADAT2-201-UTR-4684	ENST00000237283.9-UTR-4684	ADAT2.1	1	chr6	143427516	-	FALSE	TRUE	12	2	0.166667	major	0.005	0.0711901	0.167394
ADAT2	ENSG00000189007.16	ADAT2-201-UTR-4388	ENST00000237283.9-UTR-4388	ADAT2.2	2	chr6	143427220	-	FALSE	TRUE	12	3	0.25	major	0.986	0.0708324	0.138577
ADAT2	ENSG00000189007.16	ADAT2-201-UTR-4158	ENST00000237283.9-UTR-4158	ADAT2.3	3	chr6	143426990	-	FALSE	TRUE	12	11	0.916667	major	0.522	0.0212484	0.0319796
ADAT2	ENSG00000189007.16	ADAT2-201	ENST00000237283.9	ADAT2.4	4	chr6	143422832	-	FALSE	FALSE	12	0	0	minor	0.328	0.288471	0.309896
ADAT3	ENSG00000213638.6	ADAT3-201	ENST00000329478.4	ADAT3.1	1	chr19	1913447	+	FALSE	FALSE	15	15	1	major	0.013	0.119829	0.130055
ADCK1	ENSG00000063761.16	ADCK1-202	ENST00000341211.5	ADCK1.1	1	chr14	77933952	+	FALSE	FALSE	23	23	1	major	0.328	0.209234	0.222535
ADCK1	ENSG00000063761.16	ADCK1-201	ENST00000238561.10	ADCK1.2	2	chr14	77935014	+	FALSE	FALSE	23	0	0	minor	0.865	0.123627	0.132951
ADCK2	ENSG00000133597.11	ADCK2-202	ENST00000473512.1	ADCK2.1	1	chr7	140695081	+	TRUE	FALSE	49	0	0	minor	0.255	0.00447761	0.265917
ADCK2	ENSG00000133597.11	ADCK2-201	ENST00000072869.9	ADCK2.2	2	chr7	140695110	+	TRUE	FALSE	49	49	1	major	0.185	0.294885	0.303459
ADCK2	ENSG00000133597.11	ADCK2-203	ENST00000476491.5	ADCK2.3	3	chr7	140695945	+	TRUE	FALSE	49	0	0	minor	0.065	0.00587645	0.00997707
ADCK2	ENSG00000133597.11	ADCK2-204	ENST00000483369.5	ADCK2.4	4	chr7	140696261	+	FALSE	FALSE	49	0	0	minor	0.027	0.00115284	0.00705176
ADCK5	ENSG00000173137.12	ADCK5-201	ENST00000308860.11	ADCK5.1	1	chr8	144393242	+	FALSE	FALSE	25	25	1	major	0.286	0.0191465	0.0243391
ADCY1	ENSG00000164742.16	ADCY1-204	ENST00000621543.1	ADCY1.1	1	chr7	45664671	+	TRUE	FALSE	14	1	0.0714286	minor	0.018	0.744661	0.813721
ADCY1	ENSG00000164742.16	ADCY1-202	ENST00000432715.5	ADCY1.2	2	chr7	45664672	+	TRUE	FALSE	14	1	0.0714286	minor	0.018	0.746011	0.814827
ADCY1	ENSG00000164742.16	ADCY1-201	ENST00000297323.12	ADCY1.3	3	chr7	45723116	+	FALSE	FALSE	14	14	1	major	0.514	0.211838	0.483239
ADCY10	ENSG00000143199.18	ADCY10-203	ENST00000476818.2	ADCY10.1	1	chr1	167904610	-	TRUE	FALSE	0	0			0.192	0.6113	0.669517
ADCY10	ENSG00000143199.18	ADCY10-201	ENST00000367848.1	ADCY10.2	2	chr1	167809678	-	FALSE	FALSE	0	0			0.118	0.0808905	0.17746
ADCY10	ENSG00000143199.18	ADCY10-205	ENST00000545172.5	ADCY10.3	3	chr1	167809388	-	FALSE	FALSE	0	0			0.133	0.0226623	0.101174
ADCY10	ENSG00000143199.18	ADCY10-202	ENST00000367851.9	ADCY10.4	4	chr1	167809386	-	FALSE	FALSE	0	0			0.146	0.0226197	0.0998082
ADCY2	ENSG00000078295.17	ADCY2-201	ENST00000338316.9	ADCY2.1	1	chr5	7830081	+	FALSE	FALSE	0	0			0	0.981318	0.984498
ADCY3	ENSG00000138031.15	ADCY3-211	ENST00000498288.1	ADCY3.1	1	chr2	24819369	-	FALSE	FALSE	57	0	0	minor	0.88	0.003258	0.11159
ADCY3	ENSG00000138031.15	ADCY3-202	ENST00000405392.6	ADCY3.2	2	chr2	24819188	-	FALSE	FALSE	57	0	0	minor	0.672	0.029101	0.18994
ADCY3	ENSG00000138031.15	ADCY3-212	ENST00000606682.5	ADCY3.3	3	chr2	24819172	-	FALSE	FALSE	57	57	1	major	0.517	0.225009	0.229771
ADCY3	ENSG00000138031.15	ADCY3-201	ENST00000260600.9	ADCY3.4	4	chr2	24819169	-	FALSE	FALSE	57	57	1	major	0.5	0.244654	0.250528
ADCY4	ENSG00000129467.14	ADCY4-204	ENST00000554068.6	ADCY4.1	1	chr14	24318364	-	FALSE	FALSE	14	13	0.928571	major	0.222	0.0224347	0.0347729
ADCY4	ENSG00000129467.14	ADCY4-202	ENST00000418030.7	ADCY4.2	2	chr14	24318359	-	FALSE	FALSE	14	14	1	major	0.222	0.0253168	0.0360582
ADCY4	ENSG00000129467.14	ADCY4-201	ENST00000310677.8	ADCY4.3	3	chr14	24318349	-	FALSE	FALSE	14	6	0.428571	major	0.219	0.0212485	0.0372079
ADCY5	ENSG00000173175.15	ADCY5-201	ENST00000309879.9	ADCY5.1	1	chr3	123284578	-	FALSE	FALSE	18	0	0	minor	0.2	0.000802764	0.0054452
ADCY5	ENSG00000173175.15	ADCY5-210	ENST00000491190.5	ADCY5.2	2	chr3	123283944	-	FALSE	FALSE	18	10	0.555556	major	0.964	0.114247	0.170288
ADCY5	ENSG00000173175.15	ADCY5-202	ENST00000462833.6	ADCY5.3	3	chr3	123282296	-	FALSE	FALSE	18	17	0.944444	major	0.742	0.48089	0.489142
ADCY6	ENSG00000174233.12	ADCY6-201	ENST00000307885.4	ADCY6.1	1	chr12	48766329	-	FALSE	FALSE	61	0	0	minor	0.895	0.0003259	0.0154464
ADCY6	ENSG00000174233.12	ADCY6-206	ENST00000550422.5	ADCY6.2	2	chr12	48766198	-	FALSE	FALSE	61	61	1	major	0.931	0.571854	0.623466
ADCY6	ENSG00000174233.12	ADCY6-202	ENST00000357869.8	ADCY6.3	3	chr12	48766194	-	FALSE	FALSE	61	61	1	major	0.896	0.589036	0.649202
ADCY7	ENSG00000121281.13	ADCY7-203	ENST00000537579.5	ADCY7.1	1	chr16	50310515	+	TRUE	FALSE	68	3	0.0441176	minor	0.0134328	0.670942	0.711913
ADCY7	ENSG00000121281.13	ADCY7-207	ENST00000566433.6	ADCY7.2	2	chr16	50310523	+	TRUE	FALSE	68	3	0.0441176	minor	0.0133333	0.734656	0.755222
ADCY7	ENSG00000121281.13	ADCY7-201	ENST00000254235.7	ADCY7.3	3	chr16	50318132	+	FALSE	FALSE	68	68	1	major	0.335	0.714966	0.750754
ADCY7	ENSG00000121281.13	ADCY7-202	ENST00000394697.7	ADCY7.4	4	chr16	50318135	+	FALSE	FALSE	68	68	1	major	0.335	0.704614	0.76733
ADCY8	ENSG00000155897.10	ADCY8-202	ENST00000377928.7	ADCY8.1	1	chr8	130780390	-	FALSE	FALSE	0	0			1	0.00174938	0.559506
ADCY8	ENSG00000155897.10	ADCY8-201	ENST00000286355.10	ADCY8.2	2	chr8	130780301	-	FALSE	FALSE	0	0			0.717	0.509807	0.643439
ADCY9	ENSG00000162104.10	ADCY9-201	ENST00000294016.8	ADCY9.1	1	chr16	3962653	-	TRUE	FALSE	26	26	1	major	0.566	0.848909	0.856407
ADCY9	ENSG00000162104.10	ADCY9-207	ENST00000576936.5	ADCY9.2	2	chr16	3953387	-	FALSE	FALSE	26	0	0	minor	0.003	0.0448194	0.176573
ADCYAP1	ENSG00000141433.13	ADCYAP1-202-UTR-2394	ENST00000450565.8-UTR-2394	ADCYAP1.1	1	chr18	909778	+	FALSE	TRUE	9	6	0.666667	major	1	0.456284	0.533743
ADCYAP1	ENSG00000141433.13	ADCYAP1-202-UTR-1118	ENST00000450565.8-UTR-1118	ADCYAP1.2	2	chr18	911054	+	FALSE	TRUE	9	2	0.222222	major	1	0.137099	0.285464
ADCYAP1	ENSG00000141433.13	ADCYAP1-202-UTR-1038	ENST00000450565.8-UTR-1038	ADCYAP1.3	3	chr18	911134	+	FALSE	TRUE	9	1	0.111111	major	1	0.0927275	0.168418
ADCYAP1	ENSG00000141433.13	ADCYAP1-202	ENST00000450565.8	ADCYAP1.4	4	chr18	912172	+	FALSE	FALSE	9	9	1	major	0.999	0.517949	0.547379
ADCYAP1R1	ENSG00000078549.15	ADCYAP1R1-202	ENST00000396211.6	ADCYAP1R1.1	1	chr7	31106709	+	FALSE	FALSE	12	0	0	minor	0.456	0.000404662	0.00266341
ADCYAP1R1	ENSG00000078549.15	ADCYAP1R1-204	ENST00000409489.5	ADCYAP1R1.2	2	chr7	31106844	+	FALSE	FALSE	12	0	0	minor	0.194	0.00186707	0.012977
ADCYAP1R1	ENSG00000078549.15	ADCYAP1R1-203	ENST00000409363.5	ADCYAP1R1.3	3	chr7	31107006	+	FALSE	FALSE	12	0	0	minor	0.208	0.00438436	0.0134828
ADCYAP1R1	ENSG00000078549.15	ADCYAP1R1-201	ENST00000304166.9	ADCYAP1R1.4	4	chr7	31111474	+	FALSE	FALSE	12	12	1	major	0.633	0.366917	0.374791
ADCYAP1R1	ENSG00000078549.15	ADCYAP1R1-207	ENST00000614107.4	ADCYAP1R1.5	5	chr7	31111479	+	FALSE	FALSE	12	12	1	major	0.585	0.373232	0.392481
ADCYAP1R1	ENSG00000078549.15	ADCYAP1R1-207-UTR+4076	ENST00000614107.4-UTR+4076	ADCYAP1R1.6	6	chr7	31115555	+	FALSE	TRUE	12	6	0.5	major	0.027	0.205191	0.230532
ADD1	ENSG00000087274.19	ADD1-227	ENST00000541843.2	ADD1.1	1	chr4	2928346	+	FALSE	FALSE	100	0	0	minor		0.0010678	0.00571007
ADD1	ENSG00000087274.19	ADD1-204	ENST00000398123.6	ADD1.2	2	chr4	2928523	+	FALSE	FALSE	100	0	0	minor	0.06	0.000556695	0.113151
ADD1	ENSG00000087274.19	ADD1-221	ENST00000536424.2	ADD1.3	3	chr4	2928560	+	FALSE	FALSE	100	0	0	minor	0.187356	0.000365985	0.0384003
ADD1	ENSG00000087274.19	ADD1-216	ENST00000513328.6	ADD1.4	4	chr4	2929307	+	TRUE	FALSE	100	0	0	minor	0.028	0.00173819	0.00869053
ADD1	ENSG00000087274.19	ADD1-209	ENST00000503455.6	ADD1.5	5	chr4	2929327	+	TRUE	FALSE	100	0	0	minor	0.028	0.000839986	0.00462386
ADD1	ENSG00000087274.19	ADD1-228	ENST00000651918.1	ADD1.6	6	chr4	2930043	+	FALSE	FALSE	100	0	0	minor	0.768	0.0132693	0.406424
ADD1	ENSG00000087274.19	ADD1-202	ENST00000355842.7	ADD1.7	7	chr4	2930062	+	FALSE	FALSE	100	100	1	major	0.612	0.372599	0.422813
ADD1	ENSG00000087274.19	ADD1-201	ENST00000264758.11	ADD1.8	8	chr4	2930073	+	FALSE	FALSE	100	100	1	major	0.502	0.416504	0.447334
ADD1	ENSG00000087274.19	ADD1-206	ENST00000398129.5	ADD1.9	9	chr4	2930076	+	FALSE	FALSE	100	9	0.09	minor	0.472	0.378325	0.450456
ADD2	ENSG00000075340.23	ADD2-208	ENST00000430656.5	ADD2.1	1	chr2	70676403	-	TRUE	FALSE	8	0	0	minor	0.013	0.000700833	0.00601626
ADD2	ENSG00000075340.23	ADD2-205	ENST00000413157.6	ADD2.2	2	chr2	70675093	-	TRUE	FALSE	8	4	0.5	major	0.947	0.210529	0.3037
ADD2	ENSG00000075340.23	ADD2-202	ENST00000355733.7	ADD2.3	3	chr2	70663483	-	FALSE	FALSE	8	0	0	minor		0.26715	0.572188
ADD2	ENSG00000075340.23	ADD2-204	ENST00000407644.6	ADD2.4	4	chr2	70662130	-	TRUE	FALSE	8	6	0.75	major	0.687	0.0621265	0.0746065
ADD2	ENSG00000075340.23	ADD2-201-UTR-4418	ENST00000264436.9-UTR-4418	ADD2.5	5	chr2	70661202	-	TRUE	TRUE	8	4	0.5	major	0.008	0.00267191	0.00616426
ADD2	ENSG00000075340.23	ADD2-201	ENST00000264436.9	ADD2.6	6	chr2	70656784	-	TRUE	FALSE	8	4	0.5	major	0.484	0.106993	0.14471
ADD3	ENSG00000148700.15	ADD3-203-UTR-688	ENST00000360162.7-UTR-688	ADD3.1	1	chr10	110133642	+	FALSE	TRUE	101	1	0.00990099	minor	0.981081	0.0278886	0.730858
ADD3	ENSG00000148700.15	ADD3-203-UTR-94	ENST00000360162.7-UTR-94	ADD3.2	2	chr10	110134236	+	FALSE	TRUE	101	2	0.019802	minor	0.991	0.378487	0.506962
ADD3	ENSG00000148700.15	ADD3-203	ENST00000360162.7	ADD3.3	3	chr10	110134330	+	FALSE	FALSE	101	86	0.851485	major	0.914	0.676219	0.698693
ADD3	ENSG00000148700.15	ADD3-201-UTR-963	ENST00000277900.12-UTR-963	ADD3.4	4	chr10	110134602	+	FALSE	TRUE	101	13	0.128713	major	0.717	0.27723	0.325145
ADD3	ENSG00000148700.15	ADD3-201-UTR-204	ENST00000277900.12-UTR-204	ADD3.5	5	chr10	110135361	+	FALSE	TRUE	101	1	0.00990099	minor	1	0.267747	0.327099
ADD3	ENSG00000148700.15	ADD3-201	ENST00000277900.12	ADD3.6	6	chr10	110135565	+	FALSE	FALSE	101	100	0.990099	major	0.52	0.60024	0.632377
ADGB	ENSG00000118492.18	ADGB-206	ENST00000473647.1	ADGB.1	1	chr6	146664394	+	TRUE	FALSE	0	0			0	0.684467	0.841522
ADGB	ENSG00000118492.18	ADGB-212	ENST00000681847.1	ADGB.2	2	chr6	146807838	+	TRUE	FALSE	0	0			0.091	0.465091	0.607547
ADGB	ENSG00000118492.18	ADGB-203	ENST00000367490.5	ADGB.3	3	chr6	146815462	+	FALSE	FALSE	0	0			0.125	0.622413	0.71429
ADGRA1	ENSG00000197177.16	ADGRA1-201	ENST00000392606.2	ADGRA1.1	1	chr10	133131428	+	FALSE	FALSE	2	2	1	major	0.23	0.0519471	0.0945697
ADGRA1	ENSG00000197177.16	ADGRA1-202	ENST00000392607.8	ADGRA1.2	2	chr10	133131675	+	FALSE	FALSE	2	0	0	minor	0.132	0.0416837	0.0936103
ADGRA2	ENSG00000020181.18	ADGRA2-201-UTR-974	ENST00000315215.11-UTR-974	ADGRA2.1	1	chr8	37843922	+	FALSE	TRUE	52	16	0.307692	major	0.991	0.0179491	0.209539
ADGRA2	ENSG00000020181.18	ADGRA2-201-UTR-929	ENST00000315215.11-UTR-929	ADGRA2.2	2	chr8	37843967	+	FALSE	TRUE	52	51	0.980769	major	0.827	0.169553	0.205992
ADGRA2	ENSG00000020181.18	ADGRA2-201	ENST00000315215.11	ADGRA2.3	3	chr8	37844896	+	FALSE	FALSE	52	0	0	minor	0.939	0.000501809	0.0067211
ADGRA3	ENSG00000152990.14	ADGRA3-204	ENST00000502482.1	ADGRA3.1	1	chr4	22420038	-	TRUE	FALSE	52	0	0	minor	0.007	0.781654	0.804485
ADGRA3	ENSG00000152990.14	ADGRA3-209	ENST00000508133.5	ADGRA3.2	2	chr4	22414194	-	TRUE	FALSE	52	0	0	minor	0.092	0.0327987	0.0704031
ADGRA3	ENSG00000152990.14	ADGRA3-202	ENST00000334304.10	ADGRA3.3	3	chr4	22387376	-	TRUE	FALSE	52	52	1	major	0.294	0.544565	0.622684
ADGRB1	ENSG00000181790.12	ADGRB1-201	ENST00000323289.6	ADGRB1.1	1	chr8	142545006	+	FALSE	FALSE	7	7	1	major	0.496	0.657818	0.67957
ADGRB1	ENSG00000181790.12	ADGRB1-202	ENST00000517894.6	ADGRB1.2	2	chr8	142545007	+	FALSE	FALSE	7	7	1	major	0.486	0.663635	0.686318
ADGRB1	ENSG00000181790.12	ADGRB1-206	ENST00000643448.1	ADGRB1.3	3	chr8	142545009	+	FALSE	FALSE	7	7	1	major	0.466	0.680024	0.70353
ADGRB2	ENSG00000121753.13	ADGRB2-203	ENST00000398538.5	ADGRB2.1	1	chr1	31727411	-	FALSE	FALSE	15	0	0	minor	1	0.000220483	0.0373337
ADGRB2	ENSG00000121753.13	ADGRB2-212	ENST00000527361.5	ADGRB2.2	2	chr1	31727195	-	FALSE	FALSE	15	0	0	minor	0.967	0.000896807	0.28087
ADGRB2	ENSG00000121753.13	ADGRB2-201	ENST00000373655.6	ADGRB2.3	3	chr1	31727117	-	FALSE	FALSE	15	15	1	major	0.814	0.1786	0.194314
ADGRB2	ENSG00000121753.13	ADGRB2-204	ENST00000398542.5	ADGRB2.4	4	chr1	31727117	-	FALSE	FALSE	15	15	1	major	0.814	0.1786	0.194314
ADGRB3	ENSG00000135298.15	ADGRB3-203	ENST00000546190.5	ADGRB3.1	1	chr6	69388891	+	FALSE	FALSE	10	0	0	minor	0.928	0.0918791	0.111685
ADGRB3	ENSG00000135298.15	ADGRB3-201	ENST00000238918.12	ADGRB3.2	2	chr6	69389505	+	FALSE	FALSE	10	10	1	major	1	0.632915	0.658056
ADGRB3	ENSG00000135298.15	ADGRB3-202	ENST00000370598.6	ADGRB3.3	3	chr6	69389506	+	FALSE	FALSE	10	10	1	major	1	0.619268	0.648489
ADGRD1	ENSG00000111452.13	ADGRD1-213	ENST00000543617.2	ADGRD1.1	1	chr12	131139263	+	FALSE	FALSE	30	0	0	minor	0.01	0.000340421	0.019286
ADGRD1	ENSG00000111452.13	ADGRD1-205	ENST00000535015.5	ADGRD1.2	2	chr12	131139288	+	FALSE	FALSE	30	0	0	minor	0.00666667	0.000459498	0.0131342
ADGRD1	ENSG00000111452.13	ADGRD1-201	ENST00000261654.10	ADGRD1.3	3	chr12	131141469	+	FALSE	FALSE	30	30	1	major	0.37	0.549217	0.564661
ADGRD2	ENSG00000180264.11	ADGRD2-201	ENST00000334810.5	ADGRD2.1	1	chr9	124478589	+	FALSE	FALSE	0	0			0.031	0.0238353	0.0339823
ADGRE1	ENSG00000174837.15	ADGRE1-205	ENST00000450315.7	ADGRE1.1	1	chr19	6940434	+	FALSE	FALSE	10	9	0.9	major	0.109	0.0641412	0.123215
ADGRE1	ENSG00000174837.15	ADGRE1-204	ENST00000381407.9	ADGRE1.2	2	chr19	6940440	+	FALSE	FALSE	10	10	1	major	0.138	0.0832123	0.125474
ADGRE1	ENSG00000174837.15	ADGRE1-202	ENST00000312053.9	ADGRE1.3	3	chr19	6940450	+	FALSE	FALSE	10	9	0.9	major	0.143	0.0764042	0.136046
ADGRE1	ENSG00000174837.15	ADGRE1-203	ENST00000381404.8	ADGRE1.4	4	chr19	6940451	+	FALSE	FALSE	10	9	0.9	major	0.143	0.0650525	0.13605
ADGRE1	ENSG00000174837.15	ADGRE1-201	ENST00000250572.12	ADGRE1.5	5	chr19	6940459	+	FALSE	FALSE	10	7	0.7	major	0.143	0.056626	0.149443
ADGRE1	ENSG00000174837.15	ADGRE1-201-UTR+2360	ENST00000250572.12-UTR+2360	ADGRE1.6	6	chr19	6942819	+	FALSE	TRUE	10	3	0.3	major	0.01	0.644581	0.695057
ADGRE2	ENSG00000127507.18	ADGRE2-212	ENST00000601345.5	ADGRE2.1	1	chr19	14741475	-	TRUE	FALSE	21	0	0	minor	0.097	0.00847381	0.978017
ADGRE2	ENSG00000127507.18	ADGRE2-205	ENST00000594076.5	ADGRE2.2	2	chr19	14736236	-	FALSE	FALSE	21	0	0	minor		0.0190781	0.0530459
ADGRE2	ENSG00000127507.18	ADGRE2-204	ENST00000392965.7	ADGRE2.3	3	chr19	14736107	-	FALSE	FALSE	21	0	0	minor	0.208	0.00152953	0.00812879
ADGRE2	ENSG00000127507.18	ADGRE2-209	ENST00000596991.6	ADGRE2.4	4	chr19	14736079	-	FALSE	FALSE	21	0	0	minor	0.036	0.0018374	0.00994547
ADGRE2	ENSG00000127507.18	ADGRE2-201-UTR-3059	ENST00000315576.8-UTR-3059	ADGRE2.5	5	chr19	14735451	-	FALSE	TRUE	21	1	0.047619	minor	0.064	0.00366688	0.0375423
ADGRE2	ENSG00000127507.18	ADGRE2-201-UTR-403	ENST00000315576.8-UTR-403	ADGRE2.6	6	chr19	14732795	-	FALSE	TRUE	21	15	0.714286	major	0.38	0.11989	0.328904
ADGRE2	ENSG00000127507.18	ADGRE2-201-UTR-312	ENST00000315576.8-UTR-312	ADGRE2.7	7	chr19	14732704	-	FALSE	TRUE	21	18	0.857143	major	0.305	0.220872	0.279213
ADGRE2	ENSG00000127507.18	ADGRE2-201	ENST00000315576.8	ADGRE2.8	8	chr19	14732392	-	FALSE	FALSE	21	0	0	minor	0.223	0.470277	0.506237
ADGRE3	ENSG00000131355.15	ADGRE3-204	ENST00000595472.1	ADGRE3.1	1	chr19	14668620	-	TRUE	FALSE	9	5	0.555556	major	0.083	0.0387619	0.242189
ADGRE3	ENSG00000131355.15	ADGRE3-205	ENST00000599900.5	ADGRE3.2	2	chr19	14619236	-	FALSE	FALSE	9	6	0.666667	major	0.09	0.00518159	0.0356306
ADGRE3	ENSG00000131355.15	ADGRE3-201	ENST00000253673.6	ADGRE3.3	3	chr19	14619117	-	FALSE	FALSE	9	0	0	minor	0.252	0.00323846	0.0136229
ADGRE3	ENSG00000131355.15	ADGRE3-201-UTR+1030	ENST00000253673.6-UTR+1030	ADGRE3.4	4	chr19	14618087	-	FALSE	TRUE	9	4	0.444444	major	0.083	0.387325	0.849881
ADGRE3	ENSG00000131355.15	ADGRE3-201-UTR+1183	ENST00000253673.6-UTR+1183	ADGRE3.5	5	chr19	14617934	-	FALSE	TRUE	9	1	0.111111	major	0.152	0.452563	0.579585
ADGRE5	ENSG00000123146.20	ADGRE5-203	ENST00000358600.7	ADGRE5.1	1	chr19	14408275	+	FALSE	FALSE	87	0	0	minor	0	0.00166978	0.00420423
ADGRE5	ENSG00000123146.20	ADGRE5-201	ENST00000242786.6	ADGRE5.2	2	chr19	14408723	+	FALSE	FALSE	87	87	1	major	0.219	0.33962	0.390425
ADGRE5	ENSG00000123146.20	ADGRE5-202	ENST00000357355.7	ADGRE5.3	3	chr19	14408725	+	FALSE	FALSE	87	87	1	major	0.217	0.352025	0.404715
ADGRF1	ENSG00000153292.16	ADGRF1-202	ENST00000371243.2	ADGRF1.1	1	chr6	47019886	-	TRUE	FALSE	5	1	0.2	major	0.552	0.674186	0.717048
ADGRF1	ENSG00000153292.16	ADGRF1-201	ENST00000283297.5	ADGRF1.2	2	chr6	47000222	-	FALSE	FALSE	5	0	0	minor	0.244	0.298903	0.395447
ADGRF1	ENSG00000153292.16	ADGRF1-203-UTR-1671	ENST00000371253.7-UTR-1671	ADGRF1.3	3	chr6	46999379	-	FALSE	TRUE	5	2	0.4	major	0.009	0.327407	0.374087
ADGRF1	ENSG00000153292.16	ADGRF1-203	ENST00000371253.7	ADGRF1.4	4	chr6	46997708	-	FALSE	FALSE	5	5	1	major	0.026	0.434386	0.603375
ADGRF3	ENSG00000173567.16	ADGRF3-201	ENST00000311519.5	ADGRF3.1	1	chr2	26309944	-	TRUE	FALSE	0	0			0.008	0.000757596	0.00476284
ADGRF3	ENSG00000173567.16	ADGRF3-203	ENST00000421160.6	ADGRF3.2	2	chr2	26309216	-	TRUE	FALSE	0	0			0.15	0.000534226	0.0249947
ADGRF3	ENSG00000173567.16	ADGRF3-202	ENST00000333478.10	ADGRF3.3	3	chr2	26308395	-	FALSE	FALSE	0	0			0.003	0.295679	0.443137
ADGRF3	ENSG00000173567.16	ADGRF3-210	ENST00000651242.2	ADGRF3.4	4	chr2	26308175	-	FALSE	FALSE	0	0			0.023	0.487802	0.531418
ADGRF4	ENSG00000153294.12	ADGRF4-201	ENST00000283303.3	ADGRF4.1	1	chr6	47722014	+	FALSE	FALSE	7	7	1	major	0.007	0.304166	0.41543
ADGRF4	ENSG00000153294.12	ADGRF4-202	ENST00000327753.7	ADGRF4.2	2	chr6	47722021	+	FALSE	FALSE	7	7	1	major	0.014	0.32598	0.434585
ADGRF5	ENSG00000069122.19	ADGRF5-201-UTR-1209	ENST00000265417.7-UTR-1209	ADGRF5.1	1	chr6	46853808	-	FALSE	TRUE	23	2	0.0869565	minor	0.234	0.0450423	0.0801678
ADGRF5	ENSG00000069122.19	ADGRF5-201-UTR-63	ENST00000265417.7-UTR-63	ADGRF5.2	2	chr6	46852662	-	FALSE	TRUE	23	4	0.173913	major	0.217	0.00254182	0.264577
ADGRF5	ENSG00000069122.19	ADGRF5-201	ENST00000265417.7	ADGRF5.3	3	chr6	46852599	-	FALSE	FALSE	23	23	1	major	0.311	0.118574	0.256276
ADGRF5	ENSG00000069122.19	ADGRF5-202	ENST00000283296.12	ADGRF5.4	4	chr6	46852522	-	FALSE	FALSE	23	16	0.695652	major	0.008	0.076883	0.153317
ADGRG1	ENSG00000205336.14	ADGRG1-241	ENST00000565976.6	ADGRG1.1	1	chr16	57664020	+	FALSE	FALSE	66	0	0	minor	0	0.000252053	0.00844304
ADGRG1	ENSG00000205336.14	ADGRG1-201-UTR-31	ENST00000388813.9-UTR-31	ADGRG1.2	2	chr16	57664985	+	FALSE	TRUE	66	5	0.0757576	minor	0.126984	0.191486	0.536924
ADGRG1	ENSG00000205336.14	ADGRG1-201	ENST00000388813.9	ADGRG1.3	3	chr16	57665016	+	FALSE	FALSE	66	66	1	major	0.123404	0.227438	0.556807
ADGRG1	ENSG00000205336.14	ADGRG1-265	ENST00000568908.5	ADGRG1.4	4	chr16	57665022	+	FALSE	FALSE	66	66	1	major	0.116	0.241785	0.555359
ADGRG1	ENSG00000205336.14	ADGRG1-214	ENST00000562558.6	ADGRG1.5	5	chr16	57665025	+	FALSE	FALSE	66	66	1	major	0.095	0.254815	0.566533
ADGRG1	ENSG00000205336.14	ADGRG1-254	ENST00000567835.5	ADGRG1.6	6	chr16	57665028	+	FALSE	FALSE	66	66	1	major	0.078	0.214807	0.491837
ADGRG1	ENSG00000205336.14	ADGRG1-202	ENST00000456916.5	ADGRG1.7	7	chr16	57665032	+	FALSE	FALSE	66	66	1	major	0.075	0.232255	0.488684
ADGRG1	ENSG00000205336.14	ADGRG1-216	ENST00000562631.7	ADGRG1.8	8	chr16	57665567	+	FALSE	FALSE	66	0	0	minor	0.004	0.0102822	0.0251996
ADGRG1	ENSG00000205336.14	ADGRG1-266	ENST00000568909.5	ADGRG1.9	9	chr16	57665580	+	FALSE	FALSE	66	0	0	minor	0.004	0.0128543	0.0180653
ADGRG2	ENSG00000173698.18	ADGRG2-201	ENST00000340581.3	ADGRG2.1	1	chrX	18990010	-	FALSE	FALSE	20	0	0	minor	0.226	0.000583128	0.0205064
ADGRG2	ENSG00000173698.18	ADGRG2-203	ENST00000356606.8	ADGRG2.2	2	chrX	18989315	-	FALSE	FALSE	20	20	1	major	0.474	0.380226	0.473879
ADGRG2	ENSG00000173698.18	ADGRG2-204	ENST00000357544.7	ADGRG2.3	3	chrX	18989314	-	FALSE	FALSE	20	20	1	major	0.465	0.385419	0.476015
ADGRG2	ENSG00000173698.18	ADGRG2-208	ENST00000379873.6	ADGRG2.4	4	chrX	18989309	-	FALSE	FALSE	20	20	1	major	0.42	0.413664	0.497133
ADGRG2	ENSG00000173698.18	ADGRG2-207	ENST00000379869.8	ADGRG2.5	5	chrX	18989307	-	FALSE	FALSE	20	20	1	major	0.4	0.418293	0.500531
ADGRG3	ENSG00000182885.17	ADGRG3-202	ENST00000450388.7	ADGRG3.1	1	chr16	57688695	+	FALSE	FALSE	17	0	0	minor	0	0.00164218	0.00945427
ADGRG3	ENSG00000182885.17	ADGRG3-201	ENST00000333493.9	ADGRG3.2	2	chr16	57689378	+	FALSE	FALSE	17	17	1	major	0.065	0.128023	0.137752
ADGRG4	ENSG00000156920.11	ADGRG4-202	ENST00000394141.1	ADGRG4.1	1	chrX	136416684	+	FALSE	FALSE	0	0			0.433	0.141424	0.894468
ADGRG4	ENSG00000156920.11	ADGRG4-201	ENST00000370652.5	ADGRG4.2	2	chrX	136416888	+	FALSE	FALSE	0	0			0.14	0.563984	0.577927
ADGRG4	ENSG00000156920.11	ADGRG4-203	ENST00000394143.6	ADGRG4.3	3	chrX	136416890	+	FALSE	FALSE	0	0			0.138	0.568784	0.582895
ADGRG5	ENSG00000159618.16	ADGRG5-207	ENST00000615867.4	ADGRG5.1	1	chr16	57565313	+	TRUE	FALSE	5	2	0.4	major	0.0139785	0.00969164	0.0458001
ADGRG5	ENSG00000159618.16	ADGRG5-202	ENST00000349457.8	ADGRG5.2	2	chr16	57577189	+	TRUE	FALSE	5	4	0.8	major	0.012	0.112488	0.407292
ADGRG5	ENSG00000159618.16	ADGRG5-201	ENST00000340339.4	ADGRG5.3	3	chr16	57577195	+	TRUE	FALSE	5	4	0.8	major	0.024	0.0445862	0.434825
ADGRG6	ENSG00000112414.15	ADGRG6-210	ENST00000508295.2	ADGRG6.1	1	chr6	142400776	+	TRUE	FALSE	58	0	0	minor	0	0.178213	0.220789
ADGRG6	ENSG00000112414.15	ADGRG6-203-UTR-2300	ENST00000367608.6-UTR-2300	ADGRG6.2	2	chr6	142443954	+	FALSE	TRUE	58	3	0.0517241	minor	0	0.292452	0.326802
ADGRG6	ENSG00000112414.15	ADGRG6-203-UTR-92	ENST00000367608.6-UTR-92	ADGRG6.3	3	chr6	142446162	+	FALSE	TRUE	58	2	0.0344828	minor	0.894	0.076323	0.48863
ADGRG6	ENSG00000112414.15	ADGRG6-203	ENST00000367608.6	ADGRG6.4	4	chr6	142446254	+	FALSE	FALSE	58	58	1	major	0.982	0.498985	0.528394
ADGRG6	ENSG00000112414.15	ADGRG6-202	ENST00000296932.13	ADGRG6.5	5	chr6	142446261	+	FALSE	FALSE	58	57	0.982759	major	0.982	0.531308	0.551981
ADGRG6	ENSG00000112414.15	ADGRG6-201	ENST00000230173.10	ADGRG6.6	6	chr6	142446266	+	FALSE	FALSE	58	42	0.724138	major	0.982	0.423857	0.550007
ADGRG7	ENSG00000144820.8	ADGRG7-202	ENST00000475887.1	ADGRG7.1	1	chr3	100695258	+	FALSE	FALSE	4	0	0	minor	0.087	0.000682564	0.168931
ADGRG7	ENSG00000144820.8	ADGRG7-201-UTR-59	ENST00000273352.8-UTR-59	ADGRG7.2	2	chr3	100695420	+	FALSE	TRUE	4	4	1	major	0.156	0.212002	0.339677
ADGRG7	ENSG00000144820.8	ADGRG7-201	ENST00000273352.8	ADGRG7.3	3	chr3	100695479	+	FALSE	FALSE	4	0	0	minor	0.086	0.0274597	0.402385
ADGRL1	ENSG00000072071.17	ADGRL1-201-UTR-1790	ENST00000340736.10-UTR-1790	ADGRL1.1	1	chr19	14149533	-	FALSE	TRUE	21	2	0.0952381	minor	0.705	0.00132448	0.00948289
ADGRL1	ENSG00000072071.17	ADGRL1-201	ENST00000340736.10	ADGRL1.2	2	chr19	14147743	-	FALSE	FALSE	21	19	0.904762	major	0.608	0.684076	0.831971
ADGRL2	ENSG00000117114.21	ADGRL2-240	ENST00000674489.1	ADGRL2.1	1	chr1	81987353	+	TRUE	FALSE	63	0	0	minor	1	0.000301508	0.0639053
ADGRL2	ENSG00000117114.21	ADGRL2-206	ENST00000370721.5	ADGRL2.2	2	chr1	81991368	+	FALSE	FALSE	63	0	0	minor	1	0.0241483	0.164314
ADGRL2	ENSG00000117114.21	ADGRL2-202	ENST00000359929.7	ADGRL2.3	3	chr1	81991426	+	FALSE	FALSE	63	0	0	minor	0.715	0.0182952	0.131241
ADGRL2	ENSG00000117114.21	ADGRL2-225	ENST00000674208.1	ADGRL2.4	4	chr1	81991794	+	FALSE	FALSE	63	0	0	minor	1	0.00256569	0.374882
ADGRL2	ENSG00000117114.21	ADGRL2-234	ENST00000674407.1	ADGRL2.5	5	chr1	81991812	+	FALSE	FALSE	63	35	0.555556	major	1	0.194163	0.378813
ADGRL2	ENSG00000117114.21	ADGRL2-237-UTR-332	ENST00000674442.1-UTR-332	ADGRL2.6	6	chr1	81991848	+	FALSE	TRUE	63	15	0.238095	major	0.959	0.0803754	0.387595
ADGRL2	ENSG00000117114.21	ADGRL2-237	ENST00000674442.1	ADGRL2.7	7	chr1	81992180	+	FALSE	FALSE	63	0	0	minor	0.998	0.00436157	0.566865
ADGRL2	ENSG00000117114.21	ADGRL2-201	ENST00000319517.10	ADGRL2.8	8	chr1	81992196	+	FALSE	FALSE	63	2	0.031746	minor	1	0.13957	0.547149
ADGRL2	ENSG00000117114.21	ADGRL2-236-UTR-171	ENST00000674419.1-UTR-171	ADGRL2.9	9	chr1	81992222	+	FALSE	TRUE	63	8	0.126984	major	1	0.276008	0.603232
ADGRL2	ENSG00000117114.21	ADGRL2-236	ENST00000674419.1	ADGRL2.10	10	chr1	81992393	+	FALSE	FALSE	63	0	0	minor	1	0.00233563	0.400347
ADGRL2	ENSG00000117114.21	ADGRL2-223	ENST00000674168.1	ADGRL2.11	11	chr1	81992395	+	FALSE	FALSE	63	0	0	minor	1	0.00296201	0.397037
ADGRL2	ENSG00000117114.21	ADGRL2-227	ENST00000674307.1	ADGRL2.12	12	chr1	81992397	+	FALSE	FALSE	63	0	0	minor	0.999	0.00362763	0.395519
ADGRL2	ENSG00000117114.21	ADGRL2-233	ENST00000674393.1	ADGRL2.13	13	chr1	81992403	+	FALSE	FALSE	63	1	0.015873	minor	0.948	0.00613798	0.380852
ADGRL2	ENSG00000117114.21	ADGRL2-226	ENST00000674209.1	ADGRL2.14	14	chr1	81992404	+	FALSE	FALSE	63	1	0.015873	minor	0.938	0.00765764	0.39063
ADGRL2	ENSG00000117114.21	ADGRL2-210	ENST00000370728.5	ADGRL2.15	15	chr1	81992422	+	FALSE	FALSE	63	62	0.984127	major	0.758	0.387665	0.404219
ADGRL2	ENSG00000117114.21	ADGRL2-212	ENST00000402328.2	ADGRL2.16	16	chr1	81992423	+	FALSE	FALSE	63	62	0.984127	major	0.748	0.44455	0.467499
ADGRL2	ENSG00000117114.21	ADGRL2-242	ENST00000686636.1	ADGRL2.17	17	chr1	81993932	+	FALSE	FALSE	63	0	0	minor	0.003	0.294162	0.4123
ADGRL2	ENSG00000117114.21	ADGRL2-242-UTR+2653	ENST00000686636.1-UTR+2653	ADGRL2.18	18	chr1	81996585	+	FALSE	TRUE	63	1	0.015873	minor	0.358	0.373109	0.735856
ADGRL3	ENSG00000150471.17	ADGRL3-206	ENST00000507164.5	ADGRL3.1	1	chr4	62070993	+	FALSE	FALSE	20	0	0	minor	0.897	0.00480689	0.0818517
ADGRL3	ENSG00000150471.17	ADGRL3-202	ENST00000504896.5	ADGRL3.2	2	chr4	62071038	+	FALSE	FALSE	20	0	0	minor	0.861	0.0275891	0.133901
ADGRL3	ENSG00000150471.17	ADGRL3-207	ENST00000507625.5	ADGRL3.3	3	chr4	62071058	+	FALSE	FALSE	20	0	0	minor	0.861	0.00447697	0.113497
ADGRL3	ENSG00000150471.17	ADGRL3-204	ENST00000506720.5	ADGRL3.4	4	chr4	62071127	+	FALSE	FALSE	20	0	0	minor	0.875	0.000538571	0.096269
ADGRL3	ENSG00000150471.17	ADGRL3-203	ENST00000506700.5	ADGRL3.5	5	chr4	62071138	+	FALSE	FALSE	20	0	0	minor	0.875	0.000273644	0.0615234
ADGRL3	ENSG00000150471.17	ADGRL3-201	ENST00000502815.1	ADGRL3.6	6	chr4	62072437	+	FALSE	FALSE	20	20	1	major	0.876	0.438375	0.511333
ADGRL3	ENSG00000150471.17	ADGRL3-217	ENST00000514591.5	ADGRL3.7	7	chr4	62072466	+	FALSE	FALSE	20	0	0	minor	0.804	0.0228552	0.49093
ADGRL3	ENSG00000150471.17	ADGRL3-215	ENST00000512091.6	ADGRL3.8	8	chr4	62078335	+	FALSE	FALSE	20	7	0.35	major	0.843	0.893024	0.917602
ADGRL4	ENSG00000162618.15	ADGRL4-207	ENST00000656841.1	ADGRL4.1	1	chr1	78890672	-	TRUE	FALSE	24	0	0	minor	0.049	0.0010893	0.775855
ADGRL4	ENSG00000162618.15	ADGRL4-204-UTR-70	ENST00000655029.1-UTR-70	ADGRL4.2	2	chr1	78890601	-	TRUE	TRUE	24	23	0.958333	major	0.203	0.506038	0.763228
ADGRL4	ENSG00000162618.15	ADGRL4-204	ENST00000655029.1	ADGRL4.3	3	chr1	78890531	-	TRUE	FALSE	24	0	0	minor	0.068	0.00829301	0.883438
ADGRL4	ENSG00000162618.15	ADGRL4-211-UTR-548	ENST00000661030.1-UTR-548	ADGRL4.4	4	chr1	78890508	-	TRUE	TRUE	24	9	0.375	major	0.014	0.219152	0.787738
ADGRL4	ENSG00000162618.15	ADGRL4-211-UTR-335	ENST00000661030.1-UTR-335	ADGRL4.5	5	chr1	78890295	-	TRUE	TRUE	24	7	0.291667	major	0.064	0.324436	0.397737
ADGRL4	ENSG00000162618.15	ADGRL4-211	ENST00000661030.1	ADGRL4.6	6	chr1	78889960	-	TRUE	FALSE	24	10	0.416667	major	0.444	0.188511	0.321534
ADGRL4	ENSG00000162618.15	ADGRL4-217	ENST00000671209.1	ADGRL4.7	7	chr1	78889919	-	TRUE	FALSE	24	3	0.125	major	0.154	0.0656201	0.347987
ADGRL4	ENSG00000162618.15	ADGRL4-202	ENST00000401034.7	ADGRL4.8	8	chr1	78889764	-	FALSE	FALSE	24	9	0.375	major	0.392	0.315635	0.368918
ADGRL4	ENSG00000162618.15	ADGRL4-201	ENST00000370742.4	ADGRL4.9	9	chr1	78889764	-	FALSE	FALSE	24	9	0.375	major	0.392	0.315635	0.368918
ADGRL4	ENSG00000162618.15	ADGRL4-201-UTR+1592	ENST00000370742.4-UTR+1592	ADGRL4.10	10	chr1	78888172	-	FALSE	TRUE	24	1	0.0416667	minor	0.163	0.83411	0.843437
ADGRL4	ENSG00000162618.15	ADGRL4-201-UTR+1935	ENST00000370742.4-UTR+1935	ADGRL4.11	11	chr1	78887829	-	FALSE	TRUE	24	1	0.0416667	minor	0.02	0.438278	0.550646
ADGRV1	ENSG00000164199.18	ADGRV1-214	ENST00000638975.1	ADGRV1.1	1	chr5	90792667	+	TRUE	FALSE	27	0	0	minor	0.163	0.00155114	0.265589
ADGRV1	ENSG00000164199.18	ADGRV1-206	ENST00000507314.2	ADGRV1.2	2	chr5	90793286	+	TRUE	FALSE	27	0	0	minor	0.176	0.0337986	0.179739
ADGRV1	ENSG00000164199.18	ADGRV1-222	ENST00000639821.1	ADGRV1.3	3	chr5	91163939	+	FALSE	FALSE	27	0	0	minor	0.0269663	0.00185526	0.0452885
ADGRV1	ENSG00000164199.18	ADGRV1-202	ENST00000425867.3	ADGRV1.4	4	chr5	91164166	+	FALSE	FALSE	27	0	0	minor	0.452	0.00241126	0.821336
ADGRV1	ENSG00000164199.18	ADGRV1-237	ENST00000640815.1	ADGRV1.5	5	chr5	91164216	+	FALSE	FALSE	27	27	1	major	0.409	0.817894	0.82765
ADGRV1	ENSG00000164199.18	ADGRV1-201	ENST00000405460.9	ADGRV1.6	6	chr5	91164437	+	FALSE	FALSE	27	2	0.0740741	minor	0.011	0.0355224	0.106474
ADH1A	ENSG00000187758.8	ADH1A-201-UTR-32	ENST00000209668.3-UTR-32	ADH1A.1	1	chr4	99276401	-	FALSE	TRUE	12	1	0.0833333	minor	0.156	0.112107	0.634654
ADH1A	ENSG00000187758.8	ADH1A-201	ENST00000209668.3	ADH1A.2	2	chr4	99276369	-	FALSE	FALSE	12	12	1	major	0.064	0.525475	0.642498
ADH1B	ENSG00000196616.14	ADH1B-207	ENST00000639454.1	ADH1B.1	1	chr4	99307843	-	FALSE	FALSE	44	0	0	minor		0.00211836	0.0290711
ADH1B	ENSG00000196616.14	ADH1B-203-UTR-133	ENST00000506651.5-UTR-133	ADH1B.2	2	chr4	99307626	-	FALSE	TRUE	44	28	0.636364	major	0	0.0674506	0.138969
ADH1B	ENSG00000196616.14	ADH1B-203-UTR-41	ENST00000506651.5-UTR-41	ADH1B.3	3	chr4	99307534	-	FALSE	TRUE	44	1	0.0227273	minor	0	0.0122547	0.0260176
ADH1B	ENSG00000196616.14	ADH1B-203	ENST00000506651.5	ADH1B.4	4	chr4	99307493	-	FALSE	FALSE	44	0	0	minor	0	0.000608906	0.0196503
ADH1B	ENSG00000196616.14	ADH1B-205-UTR-2368	ENST00000625860.2-UTR-2368	ADH1B.5	5	chr4	99307345	-	FALSE	TRUE	44	1	0.0227273	minor	0	0.00460661	0.234746
ADH1B	ENSG00000196616.14	ADH1B-205-UTR-2080	ENST00000625860.2-UTR-2080	ADH1B.6	6	chr4	99307057	-	FALSE	TRUE	44	5	0.113636	major	0.077	0.00494639	0.13662
ADH1B	ENSG00000196616.14	ADH1B-205-UTR-2033	ENST00000625860.2-UTR-2033	ADH1B.7	7	chr4	99307010	-	FALSE	TRUE	44	12	0.272727	major	0.046	0.0059994	0.0657541
ADH1B	ENSG00000196616.14	ADH1B-205-UTR-1993	ENST00000625860.2-UTR-1993	ADH1B.8	8	chr4	99306970	-	FALSE	TRUE	44	10	0.227273	major	0.017	0.011776	0.0962262
ADH1B	ENSG00000196616.14	ADH1B-205-UTR-1800	ENST00000625860.2-UTR-1800	ADH1B.9	9	chr4	99306777	-	FALSE	TRUE	44	2	0.0454545	minor	0.005	0.00219406	0.0717194
ADH1B	ENSG00000196616.14	ADH1B-205-UTR-1753	ENST00000625860.2-UTR-1753	ADH1B.10	10	chr4	99306730	-	FALSE	TRUE	44	7	0.159091	major	0.014	0.00122735	0.0111505
ADH1B	ENSG00000196616.14	ADH1B-205-UTR-1606	ENST00000625860.2-UTR-1606	ADH1B.11	11	chr4	99306583	-	FALSE	TRUE	44	6	0.136364	major	0.056	0.00177946	0.153111
ADH1B	ENSG00000196616.14	ADH1B-205-UTR-1559	ENST00000625860.2-UTR-1559	ADH1B.12	12	chr4	99306536	-	FALSE	TRUE	44	1	0.0227273	minor	0.053	0.00685455	0.131805
ADH1B	ENSG00000196616.14	ADH1B-205-UTR-1525	ENST00000625860.2-UTR-1525	ADH1B.13	13	chr4	99306502	-	FALSE	TRUE	44	41	0.931818	major	0.008	0.100492	0.168387
ADH1B	ENSG00000196616.14	ADH1B-205-UTR-1411	ENST00000625860.2-UTR-1411	ADH1B.14	14	chr4	99306388	-	FALSE	TRUE	44	12	0.272727	major	0.004	0.00770035	0.0372681
ADH1B	ENSG00000196616.14	ADH1B-205-UTR-24	ENST00000625860.2-UTR-24	ADH1B.15	15	chr4	99305001	-	FALSE	TRUE	44	7	0.159091	major	0.008	0.278357	0.461177
ADH1B	ENSG00000196616.14	ADH1B-205	ENST00000625860.2	ADH1B.16	16	chr4	99304977	-	FALSE	FALSE	44	0	0	minor	0.012	0.0501853	0.609476
ADH1B	ENSG00000196616.14	ADH1B-201	ENST00000305046.13	ADH1B.17	17	chr4	99304971	-	FALSE	FALSE	44	0	0	minor	0.012	0.0572303	0.658146
ADH1B	ENSG00000196616.14	ADH1B-201-UTR+63	ENST00000305046.13-UTR+63	ADH1B.18	18	chr4	99304908	-	FALSE	TRUE	44	7	0.159091	major	0.004	0.159283	0.44872
ADH1C	ENSG00000248144.6	ADH1C-204-UTR-39	ENST00000515683.6-UTR-39	ADH1C.1	1	chr4	99336536	-	FALSE	TRUE	37	10	0.27027	major	0.121	0.0877252	0.473936
ADH1C	ENSG00000248144.6	ADH1C-204	ENST00000515683.6	ADH1C.2	2	chr4	99336497	-	FALSE	FALSE	37	37	1	major	0.004	0.327819	0.483685
ADH4	ENSG00000198099.10	ADH4-207	ENST00000505590.5	ADH4.1	1	chr4	99124379	-	FALSE	FALSE	6	0	0	minor	0.183	0.000768702	0.0265556
ADH4	ENSG00000198099.10	ADH4-201-UTR-475	ENST00000265512.12-UTR-475	ADH4.2	2	chr4	99124133	-	FALSE	TRUE	6	6	1	major	0.125	0.269298	0.371426
ADH4	ENSG00000198099.10	ADH4-201-UTR-422	ENST00000265512.12-UTR-422	ADH4.3	3	chr4	99124080	-	FALSE	TRUE	6	1	0.166667	major	0.476	0.013294	0.429293
ADH4	ENSG00000198099.10	ADH4-201	ENST00000265512.12	ADH4.4	4	chr4	99123658	-	FALSE	FALSE	6	2	0.333333	major	0.381	0.23503	0.381289
ADH4	ENSG00000198099.10	ADH4-209	ENST00000508393.5	ADH4.5	5	chr4	99123657	-	FALSE	FALSE	6	2	0.333333	major	0.386	0.243424	0.364809
ADH5	ENSG00000197894.12	ADH5-213	ENST00000626055.2	ADH5.1	1	chr4	99072152	-	FALSE	FALSE	101	101	1	major	0.311	0.773456	0.791501
ADH5	ENSG00000197894.12	ADH5-201-UTR-335	ENST00000296412.14-UTR-335	ADH5.2	2	chr4	99071313	-	FALSE	TRUE	101	8	0.0792079	minor	0.009	0.140748	0.343635
ADH5	ENSG00000197894.12	ADH5-201-UTR-285	ENST00000296412.14-UTR-285	ADH5.3	3	chr4	99071263	-	FALSE	TRUE	101	39	0.386139	major	0	0.188542	0.394422
ADH5	ENSG00000197894.12	ADH5-201	ENST00000296412.14	ADH5.4	4	chr4	99070978	-	FALSE	FALSE	101	90	0.891089	major	0.011	0.454442	0.481068
ADH6	ENSG00000172955.17	ADH6-201	ENST00000237653.11	ADH6.1	1	chr4	99204722	-	TRUE	FALSE	8	5	0.625	major	0.155	0.643046	0.654269
ADH6	ENSG00000172955.17	ADH6-203	ENST00000394899.6	ADH6.2	2	chr4	99202639	-	FALSE	FALSE	8	7	0.875	major	0.064	0.677353	0.69411
ADH6	ENSG00000172955.17	ADH6-202	ENST00000394897.5	ADH6.3	3	chr4	99202638	-	FALSE	FALSE	8	7	0.875	major	0.064	0.679312	0.695053
ADH7	ENSG00000196344.12	ADH7-204	ENST00000476959.5	ADH7.1	1	chr4	99413038	-	FALSE	FALSE	3	0	0	minor	0.007	0.00889632	0.0616512
ADH7	ENSG00000196344.12	ADH7-205	ENST00000482593.5	ADH7.2	2	chr4	99413006	-	FALSE	FALSE	3	0	0	minor	0.007	0.0255232	0.0731866
ADH7	ENSG00000196344.12	ADH7-202-UTR-438	ENST00000437033.7-UTR-438	ADH7.3	3	chr4	99412701	-	FALSE	TRUE	3	1	0.333333	major	0.101	0.0494947	0.208217
ADH7	ENSG00000196344.12	ADH7-202-UTR-67	ENST00000437033.7-UTR-67	ADH7.4	4	chr4	99412330	-	FALSE	TRUE	3	1	0.333333	major	0.19	0.150749	0.780518
ADH7	ENSG00000196344.12	ADH7-202	ENST00000437033.7	ADH7.5	5	chr4	99412263	-	FALSE	FALSE	3	3	1	major	0.262	0.44361	0.707634
ADH7	ENSG00000196344.12	ADH7-201	ENST00000209665.8	ADH7.6	6	chr4	99412261	-	FALSE	FALSE	3	3	1	major	0.261	0.442071	0.705181
ADHFE1	ENSG00000147576.17	ADHFE1-204	ENST00000415254.5	ADHFE1.1	1	chr8	66468809	+	FALSE	FALSE	66	66	1	major	0.031	0.364666	0.543968
ADHFE1	ENSG00000147576.17	ADHFE1-203	ENST00000396623.8	ADHFE1.2	2	chr8	66468907	+	FALSE	FALSE	66	2	0.030303	minor	0.04	0.205131	0.250375
ADI1	ENSG00000182551.14	ADI1-203-UTR-131	ENST00000415131.1-UTR-131	ADI1.1	1	chr2	3498792	-	FALSE	TRUE	102	15	0.147059	major	0.058	0.0514543	0.0633206
ADI1	ENSG00000182551.14	ADI1-203	ENST00000415131.1	ADI1.2	2	chr2	3498661	-	FALSE	FALSE	102	0	0	minor	0	0.0041006	0.0549336
ADI1	ENSG00000182551.14	ADI1-202	ENST00000382093.5	ADI1.3	3	chr2	3498453	-	FALSE	FALSE	102	102	1	major	0.004	0.434808	0.461483
ADI1	ENSG00000182551.14	ADI1-201-UTR-902	ENST00000327435.11-UTR-902	ADI1.4	4	chr2	3498268	-	FALSE	TRUE	102	101	0.990196	major	0.015	0.468056	0.502126
ADI1	ENSG00000182551.14	ADI1-201-UTR-557	ENST00000327435.11-UTR-557	ADI1.5	5	chr2	3497923	-	FALSE	TRUE	102	98	0.960784	major	0.09	0.301443	0.327459
ADI1	ENSG00000182551.14	ADI1-201	ENST00000327435.11	ADI1.6	6	chr2	3497366	-	FALSE	FALSE	102	5	0.0490196	minor	0.008	0.168359	0.186546
ADIG	ENSG00000182035.13	ADIG-201	ENST00000373348.4	ADIG.1	1	chr20	38585695	+	TRUE	FALSE	0	0			0.054	0.00967318	0.0197572
ADIG	ENSG00000182035.13	ADIG-202	ENST00000416116.2	ADIG.2	2	chr20	38588463	+	FALSE	FALSE	0	0			0.0310345	0.033325	0.0460491
ADIG	ENSG00000182035.13	ADIG-204	ENST00000537425.3	ADIG.3	3	chr20	38588463	+	FALSE	FALSE	0	0			0.0310345	0.033325	0.0460491
ADIPOQ	ENSG00000181092.10	ADIPOQ-201-UTR-3691	ENST00000320741.7-UTR-3691	ADIPOQ.1	1	chr3	186854772	+	FALSE	TRUE	3	1	0.333333	major	0.023	0.0437945	0.134494
ADIPOQ	ENSG00000181092.10	ADIPOQ-201-UTR-2028	ENST00000320741.7-UTR-2028	ADIPOQ.2	2	chr3	186856435	+	FALSE	TRUE	3	1	0.333333	major	0.022	0.00913361	0.117691
ADIPOQ	ENSG00000181092.10	ADIPOQ-201	ENST00000320741.7	ADIPOQ.3	3	chr3	186858463	+	FALSE	FALSE	3	3	1	major	0.412	0.787995	0.795508
ADIPOR1	ENSG00000159346.13	ADIPOR1-202	ENST00000367254.7	ADIPOR1.1	1	chr1	202941490	-	FALSE	FALSE	99	19	0.191919	major	0.982	0.0327017	0.113703
ADIPOR1	ENSG00000159346.13	ADIPOR1-201-UTR-167	ENST00000340990.10-UTR-167	ADIPOR1.2	2	chr1	202940999	-	FALSE	TRUE	99	1	0.010101	minor	0.983	0.00145045	0.278844
ADIPOR1	ENSG00000159346.13	ADIPOR1-201-UTR-35	ENST00000340990.10-UTR-35	ADIPOR1.3	3	chr1	202940867	-	FALSE	TRUE	99	5	0.0505051	minor	0.982	0.0153933	0.381082
ADIPOR1	ENSG00000159346.13	ADIPOR1-201	ENST00000340990.10	ADIPOR1.4	4	chr1	202940832	-	FALSE	FALSE	99	98	0.989899	major	0.746	0.247709	0.351822
ADIPOR2	ENSG00000006831.10	ADIPOR2-201-UTR-2415	ENST00000357103.5-UTR-2415	ADIPOR2.1	1	chr12	1786259	+	FALSE	TRUE	98	13	0.132653	major	0.924	0.0196894	0.224252
ADIPOR2	ENSG00000006831.10	ADIPOR2-201	ENST00000357103.5	ADIPOR2.2	2	chr12	1788674	+	FALSE	FALSE	98	97	0.989796	major	0.529	0.857156	0.918692
ADIRF	ENSG00000148671.14	ADIRF-201-UTR-186	ENST00000372013.8-UTR-186	ADIRF.1	1	chr10	86970729	+	FALSE	TRUE	84	84	1	major	0.036	0.0561425	0.0752257
ADIRF	ENSG00000148671.14	ADIRF-201	ENST00000372013.8	ADIRF.2	2	chr10	86970915	+	FALSE	FALSE	84	0	0	minor	0	0.000177637	0.00535757
ADK	ENSG00000156110.15	ADK-212	ENST00000673027.1	ADK.1	1	chr10	74708539	+	FALSE	FALSE	100	91	0.91	major	0.72	0.220626	0.283723
ADK	ENSG00000156110.15	ADK-210	ENST00000672604.1	ADK.2	2	chr10	74708549	+	FALSE	FALSE	100	90	0.9	major	0.679	0.25998	0.310752
ADK	ENSG00000156110.15	ADK-208	ENST00000672394.1	ADK.3	3	chr10	74708681	+	FALSE	FALSE	100	5	0.05	minor	0.996	0.0270197	0.263315
ADK	ENSG00000156110.15	ADK-209	ENST00000672429.1	ADK.4	4	chr10	74708699	+	FALSE	FALSE	100	76	0.76	major	0.988	0.230463	0.270899
ADK	ENSG00000156110.15	ADK-201	ENST00000286621.7	ADK.5	5	chr10	74708820	+	FALSE	FALSE	100	0	0	minor	0.783	0.0438112	0.146319
ADK	ENSG00000156110.15	ADK-206	ENST00000541550.6	ADK.6	6	chr10	74708934	+	FALSE	FALSE	100	0	0	minor	0.557	0.0212656	0.346263
ADK	ENSG00000156110.15	ADK-202-UTR-268	ENST00000372734.5-UTR-268	ADK.7	7	chr10	74709022	+	FALSE	TRUE	100	93	0.93	major	0.635	0.166848	0.258118
ADK	ENSG00000156110.15	ADK-202-UTR-174	ENST00000372734.5-UTR-174	ADK.8	8	chr10	74709116	+	FALSE	TRUE	100	2	0.02	minor	0.656	0.0193044	0.115848
ADK	ENSG00000156110.15	ADK-202-UTR-36	ENST00000372734.5-UTR-36	ADK.9	9	chr10	74709254	+	FALSE	TRUE	100	2	0.02	minor	0.108	0.0191105	0.288484
ADK	ENSG00000156110.15	ADK-202	ENST00000372734.5	ADK.10	10	chr10	74709290	+	FALSE	FALSE	100	43	0.43	major	0.108	0.339037	0.369561
ADK	ENSG00000156110.15	ADK-214	ENST00000673352.1	ADK.11	11	chr10	74709926	+	FALSE	FALSE	100	0	0	minor	0.21	0.000153751	0.724175
ADM	ENSG00000148926.10	ADM-205	ENST00000528544.1	ADM.1	1	chr11	10306112	+	TRUE	FALSE	93	0	0	minor	0.01	0.000252872	0.00531716
ADM	ENSG00000148926.10	ADM-202	ENST00000524948.5	ADM.2	2	chr11	10306260	+	TRUE	FALSE	93	0	0	minor	0.220779	0.000384231	0.00414471
ADM	ENSG00000148926.10	ADM-204	ENST00000526492.4	ADM.3	3	chr11	10306530	+	FALSE	FALSE	93	0	0	minor		0.000778029	0.00596881
ADM	ENSG00000148926.10	ADM-203	ENST00000525063.2	ADM.4	4	chr11	10306908	+	FALSE	FALSE	93	0	0	minor	0.351	0.00577027	0.0101275
ADM	ENSG00000148926.10	ADM-206-UTR-199	ENST00000528655.5-UTR-199	ADM.5	5	chr11	10307156	+	FALSE	TRUE	93	24	0.258065	major	0.872	0.0206128	0.0902225
ADM	ENSG00000148926.10	ADM-206-UTR-151	ENST00000528655.5-UTR-151	ADM.6	6	chr11	10307204	+	FALSE	TRUE	93	30	0.322581	major	0.757	0.0129106	0.0638096
ADM	ENSG00000148926.10	ADM-206	ENST00000528655.5	ADM.7	7	chr11	10307355	+	FALSE	FALSE	93	1	0.0107527	minor	0.971	0.00330928	0.168429
ADM	ENSG00000148926.10	ADM-207	ENST00000530439.1	ADM.8	8	chr11	10307362	+	FALSE	FALSE	93	4	0.0430108	minor	0.952	0.00712626	0.161679
ADM	ENSG00000148926.10	ADM-208	ENST00000534464.1	ADM.9	9	chr11	10307395	+	FALSE	FALSE	93	89	0.956989	major	0.63	0.140708	0.177949
ADM	ENSG00000148926.10	ADM-201	ENST00000278175.10	ADM.10	10	chr11	10307397	+	FALSE	FALSE	93	89	0.956989	major	0.61	0.149923	0.192296
ADM2	ENSG00000128165.9	ADM2-201	ENST00000395737.2	ADM2.1	1	chr22	50486437	+	FALSE	FALSE	5	5	1	major	0.021	0.478798	0.50086
ADM2	ENSG00000128165.9	ADM2-202	ENST00000395738.2	ADM2.2	2	chr22	50486440	+	FALSE	FALSE	5	5	1	major	0.021	0.47297	0.520994
ADM5	ENSG00000224420.4	ADM5-201	ENST00000420022.4	ADM5.1	1	chr19	49690575	+	FALSE	FALSE	14	14	1	major	0.02	0.110246	0.144719
ADNP	ENSG00000101126.18	ADNP-208	ENST00000645081.1	ADNP.1	1	chr20	50890372	-	TRUE	FALSE	99	0	0	minor	0.994	0.00307603	0.558897
ADNP	ENSG00000101126.18	ADNP-201	ENST00000349014.8	ADNP.2	2	chr20	50890349	-	TRUE	FALSE	99	98	0.989899	major	0.982	0.521922	0.590471
ADNP	ENSG00000101126.18	ADNP-204	ENST00000396032.8	ADNP.3	3	chr20	50890336	-	TRUE	FALSE	99	86	0.868687	major	0.963	0.487374	0.602493
ADNP	ENSG00000101126.18	ADNP-203	ENST00000396029.8	ADNP.4	4	chr20	50889048	-	FALSE	FALSE	99	52	0.525253	major	0.574	0.601869	0.655313
ADNP	ENSG00000101126.18	ADNP-205	ENST00000621696.5	ADNP.5	5	chr20	50888918	-	FALSE	FALSE	99	0	0	minor	0.015	0.0846687	0.101293
ADNP	ENSG00000101126.18	ADNP-202	ENST00000371602.9	ADNP.6	6	chr20	50888916	-	FALSE	FALSE	99	0	0	minor	0.013	0.0916096	0.107394
ADNP2	ENSG00000101544.9	ADNP2-203	ENST00000560561.1	ADNP2.1	1	chr18	80136010	+	TRUE	FALSE	72	0	0	minor		0.00270338	0.0111361
ADNP2	ENSG00000101544.9	ADNP2-201	ENST00000262198.9	ADNP2.2	2	chr18	80140346	+	TRUE	FALSE	72	72	1	major	0.683	0.509293	0.561855
ADNP2	ENSG00000101544.9	ADNP2-205	ENST00000561195.1	ADNP2.3	3	chr18	80147523	+	FALSE	FALSE	72	0	0	minor	0	0.000535017	0.00318215
ADO	ENSG00000181915.5	ADO-201-UTR-1144	ENST00000373783.3-UTR-1144	ADO.1	1	chr10	62807335	+	FALSE	TRUE	72	32	0.444444	major	0.889	0.389706	0.554993
ADO	ENSG00000181915.5	ADO-201	ENST00000373783.3	ADO.2	2	chr10	62808479	+	FALSE	FALSE	72	70	0.972222	major	0.615	0.30154	0.329699
ADORA1	ENSG00000163485.17	ADORA1-209	ENST00000640524.1	ADORA1.1	1	chr1	203165089	+	TRUE	FALSE	5	0	0	minor		0.00151557	0.0247879
ADORA1	ENSG00000163485.17	ADORA1-208	ENST00000618295.1	ADORA1.2	2	chr1	203166062	+	FALSE	FALSE	5	0	0	minor	0.19	0.000586487	0.00496514
ADORA1	ENSG00000163485.17	ADORA1-203	ENST00000367235.1	ADORA1.3	3	chr1	203166749	+	FALSE	FALSE	5	0	0	minor	0.087	0.000506221	0.00639479
ADORA1	ENSG00000163485.17	ADORA1-201	ENST00000309502.7	ADORA1.4	4	chr1	203167404	+	FALSE	FALSE	5	5	1	major	0.132	0.0286219	0.0417599
ADORA1	ENSG00000163485.17	ADORA1-202	ENST00000337894.9	ADORA1.5	5	chr1	203167405	+	FALSE	FALSE	5	5	1	major	0.13	0.0293586	0.0423894
ADORA2A	ENSG00000128271.22	ADORA2A-213	ENST00000610595.4	ADORA2A.1	1	chr22	24442356	+	FALSE	FALSE	31	31	1	major	0.483	0.331805	0.380031
ADORA2A	ENSG00000128271.22	ADORA2A-201	ENST00000337539.12	ADORA2A.2	2	chr22	24442357	+	FALSE	FALSE	31	31	1	major	0.473	0.319597	0.373195
ADORA2B	ENSG00000170425.4	ADORA2B-201	ENST00000304222.3	ADORA2B.1	1	chr17	15975746	+	FALSE	FALSE	27	27	1	major	0.512	0.159529	0.259133
ADORA2B	ENSG00000170425.4	ADORA2B-201-UTR+54	ENST00000304222.3-UTR+54	ADORA2B.2	2	chr17	15975800	+	FALSE	TRUE	27	2	0.0740741	minor	0.189	0.0867355	0.179601
ADORA2B	ENSG00000170425.4	ADORA2B-201-UTR+720	ENST00000304222.3-UTR+720	ADORA2B.3	3	chr17	15976466	+	FALSE	TRUE	27	1	0.037037	minor	0.064	0.577442	0.673926
ADORA3	ENSG00000282608.2	ADORA3-204-UTR-201	ENST00000632535.1-UTR-201	ADORA3.1	1	chr1	111500029	-	FALSE	TRUE	9	3	0.333333	major		0.374732	0.389779
ADORA3	ENSG00000282608.2	ADORA3-204	ENST00000632535.1	ADORA3.2	2	chr1	111499828	-	FALSE	FALSE	9	0	0	minor	0.006	0.00025664	0.026345
ADORA3	ENSG00000282608.2	ADORA3-201	ENST00000241356.5	ADORA3.3	3	chr1	111499429	-	FALSE	FALSE	9	9	1	major	0.282	0.17432	0.249712
ADPGK	ENSG00000159322.18	ADPGK-206	ENST00000563907.5	ADPGK.1	1	chr15	72752430	-	FALSE	FALSE	100	0	0	minor		0.00143855	0.0163999
ADPGK	ENSG00000159322.18	ADPGK-201-UTR-103	ENST00000311669.12-UTR-103	ADPGK.2	2	chr15	72751472	-	FALSE	TRUE	100	1	0.01	minor	0.658	0.00201917	0.253515
ADPGK	ENSG00000159322.18	ADPGK-201	ENST00000311669.12	ADPGK.3	3	chr15	72751369	-	FALSE	FALSE	100	100	1	major	0.514	0.572233	0.750308
ADPGK	ENSG00000159322.18	ADPGK-202	ENST00000456471.3	ADPGK.4	4	chr15	72751294	-	FALSE	FALSE	100	4	0.04	minor	0.002	0.11818	0.584745
ADPRH	ENSG00000144843.12	ADPRH-205	ENST00000478927.5	ADPRH.1	1	chr3	119588007	+	FALSE	FALSE	30	0	0	minor	0.153	0.00171752	0.00562107
ADPRH	ENSG00000144843.12	ADPRH-202	ENST00000465513.1	ADPRH.2	2	chr3	119588064	+	FALSE	FALSE	30	0	0	minor	0.057	0.000897566	0.0233346
ADPRH	ENSG00000144843.12	ADPRH-201	ENST00000357003.8	ADPRH.3	3	chr3	119589945	+	FALSE	FALSE	30	30	1	major	0.032	0.314711	0.337059
ADPRHL1	ENSG00000153531.15	ADPRHL1-202-UTR-34	ENST00000375418.8-UTR-34	ADPRHL1.1	1	chr13	113421979	-	TRUE	TRUE	7	2	0.285714	major	0.102	0.135325	0.215451
ADPRHL1	ENSG00000153531.15	ADPRHL1-202	ENST00000375418.8	ADPRHL1.2	2	chr13	113421945	-	TRUE	FALSE	7	3	0.428571	major	0.102	0.0508603	0.251009
ADPRHL1	ENSG00000153531.15	ADPRHL1-201	ENST00000356501.8	ADPRHL1.3	3	chr13	113421940	-	TRUE	FALSE	7	3	0.428571	major	0.102	0.0571709	0.263463
ADPRHL1	ENSG00000153531.15	ADPRHL1-204	ENST00000612156.3	ADPRHL1.4	4	chr13	113399611	-	FALSE	FALSE	7	5	0.714286	major	0.149	0.41208	0.655593
ADPRM	ENSG00000170222.12	ADPRM-204	ENST00000609540.1	ADPRM.1	1	chr17	10711230	+	FALSE	FALSE	78	78	1	major	0.137	0.183172	0.390168
ADPRM	ENSG00000170222.12	ADPRM-201	ENST00000379774.5	ADPRM.2	2	chr17	10711558	+	FALSE	FALSE	78	0	0	minor	0.037	0.000574676	0.0527374
ADPRS	ENSG00000116863.11	ADPRS-201	ENST00000373178.5	ADPRS.1	1	chr1	36093932	+	FALSE	FALSE	97	97	1	major	0.491	0.398769	0.405678
ADRA1A	ENSG00000120907.18	ADRA1A-203	ENST00000380572.3	ADRA1A.1	1	chr8	26779053	-	TRUE	FALSE	0	0			0.024	0.124142	0.414071
ADRA1A	ENSG00000120907.18	ADRA1A-201	ENST00000276393.8	ADRA1A.2	2	chr8	26769705	-	TRUE	FALSE	0	0			0.566	0.00040176	0.0139973
ADRA1A	ENSG00000120907.18	ADRA1A-204	ENST00000380573.4	ADRA1A.3	3	chr8	26768809	-	TRUE	FALSE	0	0			0.118	0.0319798	0.0715618
ADRA1A	ENSG00000120907.18	ADRA1A-202	ENST00000354550.4	ADRA1A.4	4	chr8	26765854	-	TRUE	FALSE	0	0			0.027	0.00165906	0.0265052
ADRA1A	ENSG00000120907.18	ADRA1A-210	ENST00000519229.5	ADRA1A.5	5	chr8	26756560	-	TRUE	FALSE	0	0			0.059	0.00739261	0.0448863
ADRA1A	ENSG00000120907.18	ADRA1A-205	ENST00000380582.7	ADRA1A.6	6	chr8	26756396	-	TRUE	FALSE	0	0			0.195	0.000448313	0.0720949
ADRA1A	ENSG00000120907.18	ADRA1A-206	ENST00000380586.5	ADRA1A.7	7	chr8	26748150	-	FALSE	FALSE	0	0			0.004	0.0014206	0.100443
ADRA1B	ENSG00000170214.5	ADRA1B-201	ENST00000306675.5	ADRA1B.1	1	chr5	159973012	+	FALSE	FALSE	4	4	1	major	0.412	0.177913	0.195582
ADRA1D	ENSG00000171873.8	ADRA1D-201-UTR-54	ENST00000379453.6-UTR-54	ADRA1D.1	1	chr20	4220684	-	FALSE	TRUE	3	3	1	major	0.143	0.0509768	0.287554
ADRA1D	ENSG00000171873.8	ADRA1D-201	ENST00000379453.6	ADRA1D.2	2	chr20	4220630	-	FALSE	FALSE	3	0	0	minor	0.115	0.00173194	0.307389
ADRA2A	ENSG00000150594.7	ADRA2A-201-UTR-115	ENST00000280155.4-UTR-115	ADRA2A.1	1	chr10	111080792	+	FALSE	TRUE	19	19	1	major	0.937	0.341293	0.561714
ADRA2A	ENSG00000150594.7	ADRA2A-201	ENST00000280155.4	ADRA2A.2	2	chr10	111080907	+	FALSE	FALSE	19	4	0.210526	major	0.045	0.218579	0.290876
ADRA2B	ENSG00000274286.2	ADRA2B-201	ENST00000620793.2	ADRA2B.1	1	chr2	96112876	-	FALSE	FALSE	4	4	1	major	0.405	0.463615	0.475182
ADRA2C	ENSG00000184160.8	ADRA2C-202	ENST00000509482.1	ADRA2C.1	1	chr4	3768491	+	FALSE	FALSE	7	0	0	minor	0.82	0.0146497	0.356142
ADRA2C	ENSG00000184160.8	ADRA2C-201	ENST00000330055.7	ADRA2C.2	2	chr4	3768526	+	FALSE	FALSE	7	7	1	major	0.553	0.380604	0.419255
ADRB1	ENSG00000043591.6	ADRB1-201-UTR-288	ENST00000369295.4-UTR-288	ADRB1.1	1	chr10	114046616	+	FALSE	TRUE	6	1	0.166667	major	0.819	0.606059	0.768014
ADRB1	ENSG00000043591.6	ADRB1-201	ENST00000369295.4	ADRB1.2	2	chr10	114046904	+	FALSE	FALSE	6	6	1	major	0.788	0.399225	0.474318
ADRB1	ENSG00000043591.6	ADRB1-201-UTR+2092	ENST00000369295.4-UTR+2092	ADRB1.3	3	chr10	114048996	+	FALSE	TRUE	6	1	0.166667	major	0.333	0.190002	0.246564
ADRB2	ENSG00000169252.6	ADRB2-201-UTR-460	ENST00000305988.6-UTR-460	ADRB2.1	1	chr5	148828163	+	FALSE	TRUE	44	3	0.0681818	minor	0.895	0.0323797	0.161687
ADRB2	ENSG00000169252.6	ADRB2-201-UTR-379	ENST00000305988.6-UTR-379	ADRB2.2	2	chr5	148828244	+	FALSE	TRUE	44	6	0.136364	major	0.845	0.0231862	0.174723
ADRB2	ENSG00000169252.6	ADRB2-201-UTR-293	ENST00000305988.6-UTR-293	ADRB2.3	3	chr5	148828330	+	FALSE	TRUE	44	1	0.0227273	minor	0.274	0.00640044	0.0873292
ADRB2	ENSG00000169252.6	ADRB2-201	ENST00000305988.6	ADRB2.4	4	chr5	148828623	+	FALSE	FALSE	44	44	1	major	0.857	0.182151	0.200898
ADRB3	ENSG00000188778.6	ADRB3-201-UTR-573	ENST00000345060.5-UTR-573	ADRB3.1	1	chr8	37963563	-	FALSE	TRUE	6	3	0.5	major	0.452	0.393777	0.40744
ADRB3	ENSG00000188778.6	ADRB3-201	ENST00000345060.5	ADRB3.2	2	chr8	37962990	-	FALSE	FALSE	6	5	0.833333	major	0.089	0.333571	0.377568
ADRM1	ENSG00000130706.13	ADRM1-205	ENST00000620230.4	ADRM1.1	1	chr20	62308860	+	FALSE	FALSE	102	102	1	major	0.218	0.523775	0.528917
ADRM1	ENSG00000130706.13	ADRM1-201	ENST00000253003.7	ADRM1.2	2	chr20	62308862	+	FALSE	FALSE	102	102	1	major	0.218	0.517209	0.533036
ADSL	ENSG00000239900.14	ADSL-211	ENST00000623632.4	ADSL.1	1	chr22	40366614	+	TRUE	FALSE	22	1	0.0454545	minor	0.049	0.0227555	0.198059
ADSL	ENSG00000239900.14	ADSL-201	ENST00000216194.11	ADSL.2	2	chr22	40366614	+	TRUE	FALSE	22	1	0.0454545	minor	0.049	0.0227555	0.198059
ADSL	ENSG00000239900.14	ADSL-231-UTR-321	ENST00000680378.1-UTR-321	ADSL.3	3	chr22	40366644	+	TRUE	TRUE	22	15	0.681818	major	0.038	0.0123908	0.0728937
ADSL	ENSG00000239900.14	ADSL-231-UTR-255	ENST00000680378.1-UTR-255	ADSL.4	4	chr22	40366710	+	TRUE	TRUE	22	6	0.272727	major	0.028	0.00400137	0.0582746
ADSL	ENSG00000239900.14	ADSL-231-UTR-219	ENST00000680378.1-UTR-219	ADSL.5	5	chr22	40366746	+	TRUE	TRUE	22	2	0.0909091	minor	0.047	0.00803981	0.036213
ADSL	ENSG00000239900.14	ADSL-231	ENST00000680378.1	ADSL.6	6	chr22	40366965	+	TRUE	FALSE	22	8	0.363636	major	0.011	0.561056	0.967878
ADSL	ENSG00000239900.14	ADSL-216	ENST00000625194.4	ADSL.7	7	chr22	40366968	+	TRUE	FALSE	22	8	0.363636	major	0.011	0.961078	0.968815
ADSL	ENSG00000239900.14	ADSL-202	ENST00000342312.9	ADSL.8	8	chr22	40366996	+	TRUE	FALSE	22	0	0	minor	0.011	0.0100388	0.9767
ADSL	ENSG00000239900.14	ADSL-221	ENST00000637666.2	ADSL.9	9	chr22	40367837	+	TRUE	FALSE	22	0	0	minor	0.041	0.00439719	0.184631
ADSL	ENSG00000239900.14	ADSL-233	ENST00000680978.1	ADSL.10	10	chr22	40367837	+	TRUE	FALSE	22	0	0	minor	0.041	0.00439719	0.184631
ADSL	ENSG00000239900.14	ADSL-203	ENST00000423176.6	ADSL.11	11	chr22	40368038	+	TRUE	FALSE	22	0	0	minor	0.058	0.000841039	0.0354828
ADSL	ENSG00000239900.14	ADSL-213	ENST00000624027.1	ADSL.12	12	chr22	40368105	+	TRUE	FALSE	22	0	0	minor	0.002	0.00263725	0.0111767
ADSL	ENSG00000239900.14	ADSL-208	ENST00000623063.3	ADSL.13	13	chr22	40369367	+	TRUE	FALSE	22	0	0	minor	0.078	0.00911191	0.0648728
ADSL	ENSG00000239900.14	ADSL-228	ENST00000679723.1	ADSL.14	14	chr22	40369425	+	TRUE	FALSE	22	0	0	minor	0.052	0.0203845	0.144815
ADSL	ENSG00000239900.14	ADSL-220	ENST00000636714.1	ADSL.15	15	chr22	40387476	+	TRUE	FALSE	22	0	0	minor	0.326	0.0228529	0.521461
ADSL	ENSG00000239900.14	ADSL-207	ENST00000498234.2	ADSL.16	16	chr22	40390463	+	FALSE	FALSE	22	0	0	minor	0.3	0.0646824	0.0792139
ADSS1	ENSG00000185100.11	ADSS1-208	ENST00000555674.1	ADSS1.1	1	chr14	104747107	+	FALSE	FALSE	24	0	0	minor	0	0.00380856	0.030027
ADSS1	ENSG00000185100.11	ADSS1-201	ENST00000330877.7	ADSS1.2	2	chr14	104747310	+	FALSE	FALSE	24	24	1	major	0.028	0.0752916	0.146421
ADSS2	ENSG00000035687.10	ADSS2-201-UTR-974	ENST00000366535.4-UTR-974	ADSS2.1	1	chr1	244409468	-	FALSE	TRUE	99	5	0.0505051	minor	0.365	0.274769	0.314057
ADSS2	ENSG00000035687.10	ADSS2-201-UTR-354	ENST00000366535.4-UTR-354	ADSS2.2	2	chr1	244408848	-	FALSE	TRUE	99	97	0.979798	major	0.958	0.325697	0.400627
ADSS2	ENSG00000035687.10	ADSS2-201	ENST00000366535.4	ADSS2.3	3	chr1	244408494	-	FALSE	FALSE	99	95	0.959596	major	0.724	0.735207	0.761526
ADTRP	ENSG00000111863.13	ADTRP-205	ENST00000503285.1	ADTRP.1	1	chr6	11717130	-	TRUE	FALSE	4	0	0	minor	0.019	0.375894	0.43381
ADTRP	ENSG00000111863.13	ADTRP-201	ENST00000229583.9	ADTRP.2	2	chr6	11714378	-	FALSE	FALSE	4	0	0	minor	0.049	0.000391909	0.442709
ADTRP	ENSG00000111863.13	ADTRP-203	ENST00000414691.8	ADTRP.3	3	chr6	11713523	-	TRUE	FALSE	4	4	1	major	0.058	0.00435054	0.0303328
ADTRP	ENSG00000111863.13	ADTRP-203-UTR+1902	ENST00000414691.8-UTR+1902	ADTRP.4	4	chr6	11711621	-	FALSE	TRUE	4	1	0.25	major	0.862	0.341782	0.356295
AEBP1	ENSG00000106624.11	AEBP1-201	ENST00000223357.8	AEBP1.1	1	chr7	44114560	+	FALSE	FALSE	64	64	1	major	0.174	0.0296941	0.0406446
AEBP1	ENSG00000106624.11	AEBP1-206	ENST00000450684.2	AEBP1.2	2	chr7	44114562	+	FALSE	FALSE	64	64	1	major	0.174	0.0324928	0.042299
AEBP2	ENSG00000139154.16	AEBP2-209	ENST00000673824.1	AEBP2.1	1	chr12	19518114	+	TRUE	FALSE	80	0	0	minor		0.13712	0.351994
AEBP2	ENSG00000139154.16	AEBP2-208	ENST00000673644.1	AEBP2.2	2	chr12	19518117	+	TRUE	FALSE	80	0	0	minor		0.10525	0.552154
AEBP2	ENSG00000139154.16	AEBP2-207	ENST00000541908.5	AEBP2.3	3	chr12	19518192	+	TRUE	FALSE	80	0	0	minor	0.78	0.0028302	0.33447
AEBP2	ENSG00000139154.16	AEBP2-202-UTR-830	ENST00000360995.8-UTR-830	AEBP2.4	4	chr12	19519393	+	TRUE	TRUE	80	3	0.0375	minor	0.984	0.127668	0.296766
AEBP2	ENSG00000139154.16	AEBP2-202-UTR-119	ENST00000360995.8-UTR-119	AEBP2.5	5	chr12	19520104	+	TRUE	TRUE	80	8	0.1	major	1	0.122	0.159417
AEBP2	ENSG00000139154.16	AEBP2-202	ENST00000360995.8	AEBP2.6	6	chr12	19520223	+	TRUE	FALSE	80	79	0.9875	major	0.978	0.417073	0.453813
AEBP2	ENSG00000139154.16	AEBP2-201-UTR-1604	ENST00000266508.14-UTR-1604	AEBP2.7	7	chr12	19520623	+	TRUE	TRUE	80	2	0.025	minor	0	0.0465574	0.105879
AEBP2	ENSG00000139154.16	AEBP2-201-UTR-668	ENST00000266508.14-UTR-668	AEBP2.8	8	chr12	19521559	+	TRUE	TRUE	80	6	0.075	minor	0.516	0.209537	0.421758
AEBP2	ENSG00000139154.16	AEBP2-201	ENST00000266508.14	AEBP2.9	9	chr12	19522227	+	TRUE	FALSE	80	0	0	minor	0.056	0.137514	0.250204
AEBP2	ENSG00000139154.16	AEBP2-204	ENST00000398864.7	AEBP2.10	10	chr12	19522239	+	TRUE	FALSE	80	0	0	minor	0.056	0.156665	0.265593
AEBP2	ENSG00000139154.16	AEBP2-203	ENST00000398731.3	AEBP2.11	11	chr12	19553272	+	TRUE	FALSE	80	0	0	minor	0.015	0.0296005	0.495547
AEBP2	ENSG00000139154.16	AEBP2-205	ENST00000512223.6	AEBP2.12	12	chr12	19720801	+	FALSE	FALSE	80	0	0	minor	0.057	0.390291	0.399794
AEN	ENSG00000181026.15	AEN-201	ENST00000332810.4	AEN.1	1	chr15	88632281	+	FALSE	FALSE	70	70	1	major	0.352	0.428491	0.444638
AFAP1	ENSG00000196526.11	AFAP1-210	ENST00000614385.1	AFAP1.1	1	chr4	7809439	-	TRUE	FALSE	43	1	0.0232558	minor	0	0.0163492	0.296968
AFAP1	ENSG00000196526.11	AFAP1-203-UTR-2217	ENST00000382543.4-UTR-2217	AFAP1.2	2	chr4	7761145	-	FALSE	TRUE	43	2	0.0465116	minor	0.7	0.158206	0.187632
AFAP1	ENSG00000196526.11	AFAP1-203	ENST00000382543.4	AFAP1.3	3	chr4	7758928	-	FALSE	FALSE	43	0	0	minor	0.962	0.00335246	0.294169
AFAP1	ENSG00000196526.11	AFAP1-201-UTR-164	ENST00000358461.6-UTR-164	AFAP1.4	4	chr4	7758879	-	FALSE	TRUE	43	33	0.767442	major	0.704	0.219828	0.342779
AFAP1	ENSG00000196526.11	AFAP1-201	ENST00000358461.6	AFAP1.5	5	chr4	7758715	-	FALSE	FALSE	43	39	0.906977	major	0.247	0.160312	0.184975
AFAP1	ENSG00000196526.11	AFAP1-202	ENST00000360265.9	AFAP1.6	6	chr4	7758714	-	FALSE	FALSE	43	39	0.906977	major	0.238	0.165489	0.189656
AFAP1L1	ENSG00000157510.14	AFAP1L1-205	ENST00000515000.1	AFAP1L1.1	1	chr5	149340121	+	FALSE	FALSE	18	0	0	minor	0.293	0.00297315	0.0315022
AFAP1L1	ENSG00000157510.14	AFAP1L1-201-UTR-2674	ENST00000296721.9-UTR-2674	AFAP1L1.2	2	chr5	149340963	+	FALSE	TRUE	18	7	0.388889	major	0.087	0.110335	0.133471
AFAP1L1	ENSG00000157510.14	AFAP1L1-201-UTR-2490	ENST00000296721.9-UTR-2490	AFAP1L1.3	3	chr5	149341147	+	FALSE	TRUE	18	17	0.944444	major	0.059	0.21149	0.290256
AFAP1L1	ENSG00000157510.14	AFAP1L1-201-UTR-1870	ENST00000296721.9-UTR-1870	AFAP1L1.4	4	chr5	149341767	+	FALSE	TRUE	18	10	0.555556	major	0.16	0.0641932	0.14448
AFAP1L1	ENSG00000157510.14	AFAP1L1-201-UTR-1731	ENST00000296721.9-UTR-1731	AFAP1L1.5	5	chr5	149341906	+	FALSE	TRUE	18	2	0.111111	major	0.219	0.0037392	0.0276068
AFAP1L1	ENSG00000157510.14	AFAP1L1-201	ENST00000296721.9	AFAP1L1.6	6	chr5	149343637	+	FALSE	FALSE	18	3	0.166667	major	0.013	0.0974467	0.642635
AFAP1L2	ENSG00000169129.15	AFAP1L2-201-UTR-417	ENST00000304129.9-UTR-417	AFAP1L2.1	1	chr10	114295241	-	FALSE	TRUE	30	12	0.4	major	0.456	0.185339	0.270419
AFAP1L2	ENSG00000169129.15	AFAP1L2-201	ENST00000304129.9	AFAP1L2.2	2	chr10	114294824	-	FALSE	FALSE	30	28	0.933333	major	0.678	0.384946	0.408574
AFDN	ENSG00000130396.21	AFDN-210	ENST00000423229.1	AFDN.1	1	chr6	167912164	+	TRUE	FALSE	79	0	0	minor	0.007	0.144025	0.279943
AFDN	ENSG00000130396.21	AFDN-215	ENST00000497596.2	AFDN.2	2	chr6	167923207	+	TRUE	FALSE	79	1	0.0126582	minor	0.01	0.703889	0.736058
AFDN	ENSG00000130396.21	AFDN-201	ENST00000344191.8	AFDN.3	3	chr6	167962661	+	TRUE	FALSE	79	0	0	minor	0.432	0.000307977	0.0262719
AFDN	ENSG00000130396.21	AFDN-212	ENST00000476946.2	AFDN.4	4	chr6	167963060	+	TRUE	FALSE	79	0	0	minor	0.381	0.00226806	0.250517
AFDN	ENSG00000130396.21	AFDN-205	ENST00000392108.7	AFDN.5	5	chr6	167964296	+	TRUE	FALSE	79	5	0.0632911	minor	0.805	0.194656	0.270072
AFDN	ENSG00000130396.21	AFDN-211	ENST00000447894.6	AFDN.6	6	chr6	167969935	+	FALSE	FALSE	79	0	0	minor	0	0.0773839	0.127163
AFDN	ENSG00000130396.21	AFDN-218	ENST00000507704.5	AFDN.7	7	chr6	167970025	+	FALSE	FALSE	79	0	0	minor	0.014	0.00143046	0.055679
AFDN	ENSG00000130396.21	AFDN-202	ENST00000351017.9	AFDN.8	8	chr6	167970090	+	FALSE	FALSE	79	0	0	minor	0.289	0.00798876	0.0469071
AFDN	ENSG00000130396.21	AFDN-203	ENST00000366806.6	AFDN.9	9	chr6	167970232	+	FALSE	FALSE	79	0	0	minor	0.217	0.00113008	0.0414652
AFDN	ENSG00000130396.21	AFDN-222	ENST00000515794.2	AFDN.10	10	chr6	167970308	+	FALSE	FALSE	79	0	0	minor	0.036	0.000306612	0.00548273
AFDN	ENSG00000130396.21	AFDN-213-UTR-755	ENST00000485634.7-UTR-755	AFDN.11	11	chr6	167971157	+	FALSE	TRUE	79	2	0.0253165	minor	0.489	0.0407224	0.0606519
AFDN	ENSG00000130396.21	AFDN-213-UTR-503	ENST00000485634.7-UTR-503	AFDN.12	12	chr6	167971409	+	FALSE	TRUE	79	24	0.303797	major	0.837	0.71388	0.745684
AFDN	ENSG00000130396.21	AFDN-213	ENST00000485634.7	AFDN.13	13	chr6	167971912	+	FALSE	FALSE	79	58	0.734177	major	0.981	0.359808	0.406757
AFDN	ENSG00000130396.21	AFDN-206	ENST00000392112.5	AFDN.14	14	chr6	167972020	+	FALSE	FALSE	79	78	0.987342	major	0.132	0.659792	0.672938
AFDN	ENSG00000130396.21	AFDN-207	ENST00000400822.7	AFDN.15	15	chr6	167972023	+	FALSE	FALSE	79	78	0.987342	major	0.13	0.677187	0.687982
AFF1	ENSG00000172493.23	AFF1-211-UTR-35	ENST00000544085.6-UTR-35	AFF1.1	1	chr4	87141000	+	FALSE	TRUE	92	34	0.369565	major	0.868	0.261438	0.881457
AFF1	ENSG00000172493.23	AFF1-211	ENST00000544085.6	AFF1.2	2	chr4	87141035	+	FALSE	FALSE	92	91	0.98913	major	0.544	0.508819	0.902359
AFF1	ENSG00000172493.23	AFF1-201	ENST00000307808.10	AFF1.3	3	chr4	87141038	+	FALSE	FALSE	92	91	0.98913	major	0.514	0.520684	0.907424
AFF1	ENSG00000172493.23	AFF1-202	ENST00000395146.9	AFF1.4	4	chr4	87141039	+	FALSE	FALSE	92	91	0.98913	major	0.504	0.519999	0.908482
AFF2	ENSG00000155966.14	AFF2-204	ENST00000370458.5	AFF2.1	1	chrX	148904377	+	TRUE	FALSE	4	0	0	minor	0.641	0.366432	0.459944
AFF2	ENSG00000155966.14	AFF2-203	ENST00000370457.9	AFF2.2	2	chrX	148991402	+	FALSE	FALSE	4	0	0	minor	0.819	0.000432356	0.0139988
AFF2	ENSG00000155966.14	AFF2-202-UTR-1849	ENST00000342251.7-UTR-1849	AFF2.3	3	chrX	148992575	+	FALSE	TRUE	4	1	0.25	major	0.486	0.0142822	0.215298
AFF2	ENSG00000155966.14	AFF2-202	ENST00000342251.7	AFF2.4	4	chrX	148994424	+	FALSE	FALSE	4	0	0	minor	1	0.00178623	0.0551769
AFF2	ENSG00000155966.14	AFF2-205-UTR-4940	ENST00000370460.7-UTR-4940	AFF2.5	5	chrX	148995723	+	FALSE	TRUE	4	3	0.75	major	1	0.725028	0.76063
AFF2	ENSG00000155966.14	AFF2-205	ENST00000370460.7	AFF2.6	6	chrX	149000663	+	FALSE	FALSE	4	0	0	minor	0.762	0.454417	0.546885
AFF3	ENSG00000144218.21	AFF3-203	ENST00000409579.5	AFF3.1	1	chr2	99551121	-	FALSE	FALSE	26	0	0	minor	0.482	0.0038226	0.0332158
AFF3	ENSG00000144218.21	AFF3-213	ENST00000445815.2	AFF3.2	2	chr2	99550832	-	FALSE	FALSE	26	0	0	minor	0.235	0.00127345	0.0564275
AFF3	ENSG00000144218.21	AFF3-201-UTR-35	ENST00000317233.8-UTR-35	AFF3.3	3	chr2	99547291	-	FALSE	TRUE	26	4	0.153846	major	0.985	0.0260044	0.167829
AFF3	ENSG00000144218.21	AFF3-201	ENST00000317233.8	AFF3.4	4	chr2	99547256	-	FALSE	FALSE	26	23	0.884615	major	0.832	0.0703941	0.159537
AFF3	ENSG00000144218.21	AFF3-202-UTR-1590	ENST00000409236.6-UTR-1590	AFF3.5	5	chr2	99547009	-	FALSE	TRUE	26	1	0.0384615	minor	0.002	0.00964968	0.0472004
AFF3	ENSG00000144218.21	AFF3-202	ENST00000409236.6	AFF3.6	6	chr2	99545419	-	FALSE	FALSE	26	0	0	minor	0.012	0.16955	0.350396
AFF4	ENSG00000072364.13	AFF4-203	ENST00000378595.7	AFF4.1	1	chr5	132891817	-	TRUE	FALSE	95	40	0.421053	major	0.125	0.944891	0.955211
AFF4	ENSG00000072364.13	AFF4-201-UTR-4793	ENST00000265343.10-UTR-4793	AFF4.2	2	chr5	132880188	-	FALSE	TRUE	95	21	0.221053	major	0.508	0.0530785	0.103462
AFF4	ENSG00000072364.13	AFF4-201-UTR-3555	ENST00000265343.10-UTR-3555	AFF4.3	3	chr5	132878950	-	FALSE	TRUE	95	4	0.0421053	minor	0.586	0.102501	0.137889
AFF4	ENSG00000072364.13	AFF4-201-UTR-1920	ENST00000265343.10-UTR-1920	AFF4.4	4	chr5	132877315	-	FALSE	TRUE	95	1	0.0105263	minor	1	0.140349	0.166034
AFF4	ENSG00000072364.13	AFF4-201-UTR-1073	ENST00000265343.10-UTR-1073	AFF4.5	5	chr5	132876468	-	FALSE	TRUE	95	3	0.0315789	minor	0.626	0.210563	0.353817
AFF4	ENSG00000072364.13	AFF4-201-UTR-122	ENST00000265343.10-UTR-122	AFF4.6	6	chr5	132875517	-	FALSE	TRUE	95	46	0.484211	major	1	0.150612	0.197484
AFF4	ENSG00000072364.13	AFF4-201	ENST00000265343.10	AFF4.7	7	chr5	132875395	-	FALSE	FALSE	95	94	0.989474	major	0.842	0.262469	0.323805
AFG1L	ENSG00000135537.17	AFG1L-202	ENST00000421954.5	AFG1L.1	1	chr6	108523117	+	FALSE	FALSE	1	0	0	minor	0	0.000620885	0.471809
AFG1L	ENSG00000135537.17	AFG1L-201-UTR-456	ENST00000368977.9-UTR-456	AFG1L.2	2	chr6	108525545	+	TRUE	TRUE	1	1	1	major	0.448	0.595325	0.685232
AFG1L	ENSG00000135537.17	AFG1L-201	ENST00000368977.9	AFG1L.3	3	chr6	108526001	+	TRUE	FALSE	1	0	0	minor	0.043	0.0082604	0.0311739
AFG3L2	ENSG00000141385.12	AFG3L2-208-UTR-156	ENST00000688199.1-UTR-156	AFG3L2.1	1	chr18	12329116	-	FALSE	TRUE	100	86	0.86	major	0.744	0.109541	0.158515
AFG3L2	ENSG00000141385.12	AFG3L2-208	ENST00000688199.1	AFG3L2.2	2	chr18	12328960	-	FALSE	FALSE	100	52	0.52	major	0.448	0.220108	0.36711
AFG3L2	ENSG00000141385.12	AFG3L2-209	ENST00000691179.1	AFG3L2.3	3	chr18	12328957	-	FALSE	FALSE	100	100	1	major	0.433	0.273567	0.380118
AFG3L2	ENSG00000141385.12	AFG3L2-201	ENST00000269143.8	AFG3L2.4	4	chr18	12328944	-	FALSE	FALSE	100	56	0.56	major	0.342	0.302362	0.415795
AFM	ENSG00000079557.5	AFM-201	ENST00000226355.5	AFM.1	1	chr4	73504001	+	FALSE	FALSE	5	5	1	major	0.211	0.331652	0.53745
AFMID	ENSG00000183077.16	AFMID-210	ENST00000589256.5	AFMID.1	1	chr17	78197560	+	TRUE	FALSE	88	11	0.125	major	0.287	0.23169	0.269619
AFMID	ENSG00000183077.16	AFMID-205	ENST00000586731.1	AFMID.2	2	chr17	78197560	+	TRUE	FALSE	88	11	0.125	major	0.287	0.23169	0.269619
AFMID	ENSG00000183077.16	AFMID-208	ENST00000588800.5	AFMID.3	3	chr17	78207240	+	FALSE	FALSE	88	0	0	minor	0	0.0016857	0.00790321
AFMID	ENSG00000183077.16	AFMID-214	ENST00000591952.5	AFMID.4	4	chr17	78207329	+	FALSE	FALSE	88	0	0	minor	0.031	0.000918673	0.00579636
AFMID	ENSG00000183077.16	AFMID-201	ENST00000327898.9	AFMID.5	5	chr17	78207701	+	FALSE	FALSE	88	86	0.977273	major	0.04	0.504491	0.561166
AFMID	ENSG00000183077.16	AFMID-202	ENST00000409257.10	AFMID.6	6	chr17	78207702	+	FALSE	FALSE	88	86	0.977273	major	0.04	0.507123	0.562162
AFP	ENSG00000081051.8	AFP-201	ENST00000226359.2	AFP.1	1	chr4	73455743	+	FALSE	FALSE	0	0			0.218987	0.0065647	0.690415
AFP	ENSG00000081051.8	AFP-202	ENST00000395792.7	AFP.2	2	chr4	73456174	+	FALSE	FALSE	0	0			0.008	0.022962	0.165842
AFTPH	ENSG00000119844.16	AFTPH-204	ENST00000409933.5	AFTPH.1	1	chr2	64592035	+	FALSE	FALSE	83	0	0	minor	0.124	9.20657e-05	0.977215
AFTPH	ENSG00000119844.16	AFTPH-203	ENST00000409183.5	AFTPH.2	2	chr2	64592132	+	FALSE	FALSE	83	0	0	minor	0.977	0.0222481	0.935142
AFTPH	ENSG00000119844.16	AFTPH-201-UTR-646	ENST00000238855.11-UTR-646	AFTPH.3	3	chr2	64592351	+	FALSE	TRUE	83	15	0.180723	major	0.984	0.149496	0.617928
AFTPH	ENSG00000119844.16	AFTPH-201	ENST00000238855.11	AFTPH.4	4	chr2	64592997	+	FALSE	FALSE	83	81	0.975904	major	0.932	0.925311	0.942036
AFTPH	ENSG00000119844.16	AFTPH-202	ENST00000238856.8	AFTPH.5	5	chr2	64593005	+	FALSE	FALSE	83	81	0.975904	major	0.862	0.892537	0.951442
AGA	ENSG00000038002.9	AGA-201-UTR-825	ENST00000264595.7-UTR-825	AGA.1	1	chr4	177431599	-	FALSE	TRUE	87	2	0.0229885	minor	0.074	0.062276	0.606029
AGA	ENSG00000038002.9	AGA-201-UTR-789	ENST00000264595.7-UTR-789	AGA.2	2	chr4	177431563	-	FALSE	TRUE	87	86	0.988506	major	0.179	0.44828	0.60874
AGA	ENSG00000038002.9	AGA-201-UTR-360	ENST00000264595.7-UTR-360	AGA.3	3	chr4	177431134	-	FALSE	TRUE	87	6	0.0689655	minor	0.01	0.322066	0.33217
AGA	ENSG00000038002.9	AGA-201	ENST00000264595.7	AGA.4	4	chr4	177430774	-	FALSE	FALSE	87	59	0.678161	major	0.012	0.392756	0.402054
AGA	ENSG00000038002.9	AGA-201-UTR+648	ENST00000264595.7-UTR+648	AGA.5	5	chr4	177430126	-	FALSE	TRUE	87	2	0.0229885	minor	0.007	0.100583	0.323544
AGAP1	ENSG00000157985.19	AGAP1-213	ENST00000619456.4	AGAP1.1	1	chr2	235852853	+	TRUE	FALSE	43	0	0	minor	0.536	0.000331987	0.00459639
AGAP1	ENSG00000157985.19	AGAP1-204	ENST00000409457.5	AGAP1.2	2	chr2	235853202	+	TRUE	FALSE	43	0	0	minor	0.013	0.231282	0.256819
AGAP1	ENSG00000157985.19	AGAP1-202-UTR-1308	ENST00000336665.9-UTR-1308	AGAP1.3	3	chr2	236125246	+	FALSE	TRUE	43	37	0.860465	major	0.99	0.249857	0.433027
AGAP1	ENSG00000157985.19	AGAP1-202-UTR-469	ENST00000336665.9-UTR-469	AGAP1.4	4	chr2	236126085	+	FALSE	TRUE	43	2	0.0465116	minor	0.617	0.437973	0.490394
AGAP1	ENSG00000157985.19	AGAP1-202	ENST00000336665.9	AGAP1.5	5	chr2	236126554	+	FALSE	FALSE	43	2	0.0465116	minor	0.551	0.254463	0.281445
AGAP1	ENSG00000157985.19	AGAP1-201-UTR-140	ENST00000304032.13-UTR-140	AGAP1.6	6	chr2	236131653	+	FALSE	TRUE	43	3	0.0697674	minor	1	0.125189	0.656958
AGAP1	ENSG00000157985.19	AGAP1-201	ENST00000304032.13	AGAP1.7	7	chr2	236131793	+	FALSE	FALSE	43	26	0.604651	major	0.435	0.594613	0.682316
AGAP1	ENSG00000157985.19	AGAP1-207	ENST00000428334.6	AGAP1.8	8	chr2	236131800	+	FALSE	FALSE	43	26	0.604651	major	0.373	0.601594	0.701084
AGAP2	ENSG00000135439.12	AGAP2-204	ENST00000549129.1	AGAP2.1	1	chr12	57730383	-	TRUE	FALSE	6	0	0	minor	0.07	0.0157971	0.0223141
AGAP2	ENSG00000135439.12	AGAP2-202	ENST00000328568.9	AGAP2.2	2	chr12	57725197	-	FALSE	FALSE	6	6	1	major	0.908	0.1483	0.157989
AGAP2	ENSG00000135439.12	AGAP2-201	ENST00000257897.7	AGAP2.3	3	chr12	57723761	-	FALSE	FALSE	6	0	0	minor	0.014	0.0272235	0.0407961
AGAP2	ENSG00000135439.12	AGAP2-201-UTR+2213	ENST00000257897.7-UTR+2213	AGAP2.4	4	chr12	57721548	-	FALSE	TRUE	6	1	0.166667	major	0.377	0.00182641	0.0276307
AGAP3	ENSG00000133612.19	AGAP3-208	ENST00000468796.1	AGAP3.1	1	chr7	151122793	+	TRUE	FALSE	78	0	0	minor	1	0.00366732	0.00954214
AGAP3	ENSG00000133612.19	AGAP3-211	ENST00000473312.5	AGAP3.2	2	chr7	151123635	+	TRUE	FALSE	78	17	0.217949	major	0.874	0.440073	0.447141
AGAP3	ENSG00000133612.19	AGAP3-216	ENST00000479901.5	AGAP3.3	3	chr7	151123636	+	TRUE	FALSE	78	17	0.217949	major	0.872	0.447545	0.453852
AGAP3	ENSG00000133612.19	AGAP3-201	ENST00000335367.7	AGAP3.4	4	chr7	151123638	+	TRUE	FALSE	78	17	0.217949	major	0.87	0.461585	0.466939
AGAP3	ENSG00000133612.19	AGAP3-202	ENST00000397238.7	AGAP3.5	5	chr7	151144434	+	FALSE	FALSE	78	78	1	major	0.488	0.106002	0.206276
AGAP3	ENSG00000133612.19	AGAP3-203	ENST00000461065.1	AGAP3.6	6	chr7	151144436	+	FALSE	FALSE	78	78	1	major	0.475	0.118311	0.204728
AGAP4	ENSG00000188234.15	AGAP4-202	ENST00000448048.7	AGAP4.1	1	chr10	45825613	-	FALSE	FALSE	48	45	0.9375	major	0.1	0.408451	0.624986
AGAP4	ENSG00000188234.15	AGAP4-205	ENST00000616763.6	AGAP4.2	2	chr10	45825594	-	FALSE	FALSE	48	46	0.958333	major	0.09	0.629896	0.687297
AGAP4	ENSG00000188234.15	AGAP4-205-UTR+3095	ENST00000616763.6-UTR+3095	AGAP4.3	3	chr10	45822499	-	FALSE	TRUE	48	11	0.229167	major	0.15	0.756881	0.774843
AGAP5	ENSG00000172650.15	AGAP5-201	ENST00000374094.9	AGAP5.1	1	chr10	73674295	-	FALSE	FALSE	14	2	0.142857	major	0.06	0.0511108	0.223591
AGAP5	ENSG00000172650.15	AGAP5-202	ENST00000443782.6	AGAP5.2	2	chr10	73674287	-	FALSE	FALSE	14	1	0.0714286	minor	0.04	0.119214	0.25684
AGAP5	ENSG00000172650.15	AGAP5-202-UTR+3506	ENST00000443782.6-UTR+3506	AGAP5.3	3	chr10	73670781	-	FALSE	TRUE	14	12	0.857143	major	0.101	0.768551	0.786519
AGAP6	ENSG00000204149.15	AGAP6-207	ENST00000679810.1	AGAP6.1	1	chr10	50009348	+	FALSE	FALSE	61	0	0	minor		0.179959	0.327035
AGAP6	ENSG00000204149.15	AGAP6-201	ENST00000374056.10	AGAP6.2	2	chr10	50010499	+	FALSE	FALSE	61	59	0.967213	major	0.004	0.63379	0.674578
AGAP6	ENSG00000204149.15	AGAP6-201-UTR+3097	ENST00000374056.10-UTR+3097	AGAP6.3	3	chr10	50013596	+	FALSE	TRUE	61	6	0.0983607	minor	0.024	0.756699	0.77526
AGAP9	ENSG00000204172.12	AGAP9-201	ENST00000452145.6	AGAP9.1	1	chr10	47501854	-	FALSE	FALSE	32	0	0	minor	0.198	0.000271744	0.509548
AGAP9	ENSG00000204172.12	AGAP9-201-UTR+79	ENST00000452145.6-UTR+79	AGAP9.2	2	chr10	47501775	-	FALSE	TRUE	32	19	0.59375	major	0.041	0.199485	0.317391
AGAP9	ENSG00000204172.12	AGAP9-201-UTR+3195	ENST00000452145.6-UTR+3195	AGAP9.3	3	chr10	47498659	-	FALSE	TRUE	32	23	0.71875	major	0.077	0.775971	0.793153
AGBL1	ENSG00000273540.5	AGBL1-205	ENST00000614907.3	AGBL1.1	1	chr15	86916156	+	TRUE	FALSE	0	0			1	0.525583	0.544474
AGBL1	ENSG00000273540.5	AGBL1-201	ENST00000441037.7	AGBL1.2	2	chr15	87029052	+	TRUE	FALSE	0	0			0.018	0.00950186	0.141291
AGBL2	ENSG00000165923.17	AGBL2-204	ENST00000528244.5	AGBL2.1	1	chr11	47666615	-	TRUE	FALSE	1	0	0	minor	0.159	0.141657	0.167399
AGBL2	ENSG00000165923.17	AGBL2-202	ENST00000525123.6	AGBL2.2	2	chr11	47659591	-	FALSE	FALSE	1	1	1	major	0.415	0.54753	0.579441
AGBL3	ENSG00000146856.14	AGBL3-203	ENST00000436302.6	AGBL3.1	1	chr7	135135778	+	TRUE	FALSE	2	2	1	major	0.316	0.255123	0.317747
AGBL3	ENSG00000146856.14	AGBL3-202	ENST00000435976.6	AGBL3.2	2	chr7	135147963	+	FALSE	FALSE	2	0	0	minor	0.357	0.0412021	0.100667
AGBL4	ENSG00000186094.18	AGBL4-201	ENST00000371836.1	AGBL4.1	1	chr1	48817507	-	TRUE	FALSE	0	0			0.263	0.00944648	0.532647
AGBL4	ENSG00000186094.18	AGBL4-202	ENST00000371838.5	AGBL4.2	2	chr1	48634208	-	TRUE	FALSE	0	0			0.117	0.0034426	0.0943464
AGBL4	ENSG00000186094.18	AGBL4-204	ENST00000416121.5	AGBL4.3	3	chr1	48583870	-	TRUE	FALSE	0	0			0.565	0.767261	0.783827
AGBL4	ENSG00000186094.18	AGBL4-203	ENST00000371839.6	AGBL4.4	4	chr1	48532854	-	FALSE	FALSE	0	0			0.707	0.47418	0.511243
AGBL5	ENSG00000084693.16	AGBL5-201	ENST00000323064.12	AGBL5.1	1	chr2	27059535	+	TRUE	FALSE	48	44	0.916667	major	0.735	0.134645	0.149542
AGBL5	ENSG00000084693.16	AGBL5-205	ENST00000441931.1	AGBL5.2	2	chr2	27067835	+	TRUE	FALSE	48	0	0	minor	0.286	0.160882	0.207499
AGBL5	ENSG00000084693.16	AGBL5-202	ENST00000360131.5	AGBL5.3	3	chr2	27070618	+	FALSE	FALSE	48	16	0.333333	major	1	0.517566	0.528493
AGER	ENSG00000204305.16	AGER-213	ENST00000538695.2	AGER.1	1	chr6	32183409	-	TRUE	FALSE	55	0	0	minor	0	0.00464141	0.00851344
AGER	ENSG00000204305.16	AGER-206	ENST00000375076.9	AGER.2	2	chr6	32180969	-	FALSE	FALSE	55	55	1	major	0.077	0.406069	0.425748
AGER	ENSG00000204305.16	AGER-204	ENST00000375069.7	AGER.3	3	chr6	32180968	-	FALSE	FALSE	55	55	1	major	0.074	0.414319	0.431648
AGER	ENSG00000204305.16	AGER-205	ENST00000375070.7	AGER.4	4	chr6	32180968	-	FALSE	FALSE	55	55	1	major	0.074	0.414319	0.431648
AGER	ENSG00000204305.16	AGER-203	ENST00000375067.7	AGER.5	5	chr6	32180968	-	FALSE	FALSE	55	55	1	major	0.074	0.414319	0.431648
AGER	ENSG00000204305.16	AGER-201	ENST00000375055.6	AGER.6	6	chr6	32180968	-	FALSE	FALSE	55	55	1	major	0.074	0.414319	0.431648
AGFG1	ENSG00000173744.18	AGFG1-202	ENST00000373671.7	AGFG1.1	1	chr2	227554545	+	FALSE	FALSE	85	0	0	minor	1	0.0111018	0.0442255
AGFG1	ENSG00000173744.18	AGFG1-203	ENST00000409171.5	AGFG1.2	2	chr2	227554545	+	FALSE	FALSE	85	0	0	minor	1	0.0111018	0.0442255
AGFG1	ENSG00000173744.18	AGFG1-205	ENST00000409979.6	AGFG1.3	3	chr2	227554559	+	FALSE	FALSE	85	0	0	minor	1	0.0358187	0.0568358
AGFG1	ENSG00000173744.18	AGFG1-207	ENST00000458212.1	AGFG1.4	4	chr2	227554912	+	FALSE	FALSE	85	0	0	minor	1	0.00749799	0.0743463
AGFG1	ENSG00000173744.18	AGFG1-204-UTR-608	ENST00000409315.5-UTR-608	AGFG1.5	5	chr2	227555120	+	FALSE	TRUE	85	76	0.894118	major	1	0.622617	0.706743
AGFG1	ENSG00000173744.18	AGFG1-204	ENST00000409315.5	AGFG1.6	6	chr2	227555728	+	FALSE	FALSE	85	0	0	minor	0.746	0.0103338	0.0474655
AGFG1	ENSG00000173744.18	AGFG1-201-UTR-5296	ENST00000310078.13-UTR-5296	AGFG1.7	7	chr2	227555921	+	FALSE	TRUE	85	2	0.0235294	minor	0.714	0.189242	0.21862
AGFG1	ENSG00000173744.18	AGFG1-201-UTR-4551	ENST00000310078.13-UTR-4551	AGFG1.8	8	chr2	227556666	+	FALSE	TRUE	85	51	0.6	major	0.711	0.377224	0.453412
AGFG1	ENSG00000173744.18	AGFG1-201-UTR-867	ENST00000310078.13-UTR-867	AGFG1.9	9	chr2	227560350	+	FALSE	TRUE	85	3	0.0352941	minor	0.751	0.0886181	0.673015
AGFG1	ENSG00000173744.18	AGFG1-201	ENST00000310078.13	AGFG1.10	10	chr2	227561217	+	FALSE	FALSE	85	59	0.694118	major	0.737	0.691176	0.714191
AGFG2	ENSG00000106351.13	AGFG2-202	ENST00000429987.1	AGFG2.1	1	chr7	100565248	+	FALSE	FALSE	3	0	0	minor	0	0.000459236	0.0103987
AGFG2	ENSG00000106351.13	AGFG2-201-UTR-2556	ENST00000300176.9-UTR-2556	AGFG2.2	2	chr7	100565664	+	FALSE	TRUE	3	2	0.666667	major	0.512	0.00551057	0.0353433
AGFG2	ENSG00000106351.13	AGFG2-201	ENST00000300176.9	AGFG2.3	3	chr7	100568220	+	FALSE	FALSE	3	2	0.666667	major	0.001	0.0289135	0.0429111
AGGF1	ENSG00000164252.13	AGGF1-204	ENST00000506806.1	AGGF1.1	1	chr5	77036058	+	TRUE	FALSE	62	0	0	minor	0.052	0.0136352	0.0712622
AGGF1	ENSG00000164252.13	AGGF1-201-UTR-1795	ENST00000312916.12-UTR-1795	AGGF1.2	2	chr5	77063439	+	FALSE	TRUE	62	3	0.0483871	minor	0.431	0.201158	0.261648
AGGF1	ENSG00000164252.13	AGGF1-201-UTR-1583	ENST00000312916.12-UTR-1583	AGGF1.3	3	chr5	77063651	+	FALSE	TRUE	62	9	0.145161	major	0.61	0.0736644	0.280661
AGGF1	ENSG00000164252.13	AGGF1-201-UTR-1144	ENST00000312916.12-UTR-1144	AGGF1.4	4	chr5	77064090	+	FALSE	TRUE	62	49	0.790323	major	0.292	0.356597	0.420648
AGGF1	ENSG00000164252.13	AGGF1-201-UTR-245	ENST00000312916.12-UTR-245	AGGF1.5	5	chr5	77064989	+	FALSE	TRUE	62	2	0.0322581	minor	0.873	0.156	0.252134
AGGF1	ENSG00000164252.13	AGGF1-201-UTR-25	ENST00000312916.12-UTR-25	AGGF1.6	6	chr5	77065209	+	FALSE	TRUE	62	40	0.645161	major	0.75	0.1561	0.250391
AGGF1	ENSG00000164252.13	AGGF1-201	ENST00000312916.12	AGGF1.7	7	chr5	77065234	+	FALSE	FALSE	62	2	0.0322581	minor	0.551	0.00837119	0.24871
AGK	ENSG00000006530.18	AGK-204	ENST00000492693.5	AGK.1	1	chr7	141594195	+	TRUE	FALSE	57	0	0	minor	0.145	0.334265	0.375361
AGK	ENSG00000006530.18	AGK-223	ENST00000650006.1	AGK.2	2	chr7	141650599	+	TRUE	FALSE	57	1	0.0175439	minor	0.03	0.11031	0.121104
AGK	ENSG00000006530.18	AGK-202	ENST00000473247.5	AGK.3	3	chr7	141653147	+	FALSE	FALSE	57	0	0	minor	0.037	0.00338392	0.0104024
AGK	ENSG00000006530.18	AGK-213	ENST00000648068.1	AGK.4	4	chr7	141653831	+	FALSE	FALSE	57	0	0	minor	0.536	0.00108613	0.484446
AGK	ENSG00000006530.18	AGK-225-UTR-160	ENST00000650547.1-UTR-160	AGK.5	5	chr7	141653898	+	FALSE	TRUE	57	53	0.929825	major	0.422	0.3168	0.426269
AGK	ENSG00000006530.18	AGK-225-UTR-59	ENST00000650547.1-UTR-59	AGK.6	6	chr7	141653999	+	FALSE	TRUE	57	2	0.0350877	minor	0.44	0.264508	0.283624
AGK	ENSG00000006530.18	AGK-225	ENST00000650547.1	AGK.7	7	chr7	141654058	+	FALSE	FALSE	57	0	0	minor	0.025	0.00257036	0.395929
AGK	ENSG00000006530.18	AGK-214	ENST00000648395.1	AGK.8	8	chr7	141654072	+	FALSE	FALSE	57	0	0	minor	0.051	0.00208369	0.294476
AGK	ENSG00000006530.18	AGK-222	ENST00000649914.1	AGK.9	9	chr7	141654097	+	FALSE	FALSE	57	0	0	minor	0.091	0.00268955	0.225771
AGK	ENSG00000006530.18	AGK-210-UTR-266	ENST00000629555.2-UTR-266	AGK.10	10	chr7	141654143	+	FALSE	TRUE	57	6	0.105263	major	0.089	0.162576	0.232883
AGK	ENSG00000006530.18	AGK-210-UTR-149	ENST00000629555.2-UTR-149	AGK.11	11	chr7	141654260	+	FALSE	TRUE	57	1	0.0175439	minor	0.281	0.184802	0.248045
AGK	ENSG00000006530.18	AGK-210	ENST00000629555.2	AGK.12	12	chr7	141654409	+	FALSE	FALSE	57	1	0.0175439	minor	0.061	0.117467	0.135792
AGK	ENSG00000006530.18	AGK-218	ENST00000649286.2	AGK.13	13	chr7	141655244	+	FALSE	FALSE	57	0	0	minor	0.025	0.170123	0.176438
AGL	ENSG00000162688.17	AGL-201-UTR-2033	ENST00000294724.8-UTR-2033	AGL.1	1	chr1	99921987	+	FALSE	TRUE	79	1	0.0126582	minor	0.268	0.301052	0.758521
AGL	ENSG00000162688.17	AGL-201	ENST00000294724.8	AGL.2	2	chr1	99924020	+	FALSE	FALSE	79	79	1	major	0.463	0.775993	0.8209
AGL	ENSG00000162688.17	AGL-204	ENST00000370161.6	AGL.3	3	chr1	99924023	+	FALSE	FALSE	79	79	1	major	0.46	0.788796	0.830218
AGMAT	ENSG00000116771.6	AGMAT-201-UTR-1853	ENST00000375826.4-UTR-1853	AGMAT.1	1	chr1	15573552	-	FALSE	TRUE	9	3	0.333333	major	0.255	0.0115421	0.0223284
AGMAT	ENSG00000116771.6	AGMAT-201-UTR-1614	ENST00000375826.4-UTR-1614	AGMAT.2	2	chr1	15573313	-	FALSE	TRUE	9	1	0.111111	major	0.427	0.00624384	0.0808396
AGMAT	ENSG00000116771.6	AGMAT-201	ENST00000375826.4	AGMAT.3	3	chr1	15571699	-	FALSE	FALSE	9	9	1	major	0.942	0.0106759	0.93398
AGMO	ENSG00000187546.14	AGMO-203	ENST00000418075.1	AGMO.1	1	chr7	15358214	-	TRUE	FALSE	7	0	0	minor	0.034	0.102112	0.250097
AGMO	ENSG00000187546.14	AGMO-202	ENST00000407277.6	AGMO.2	2	chr7	15306235	-	TRUE	FALSE	7	0	0	minor	0.441	0.467727	0.553569
AGMO	ENSG00000187546.14	AGMO-201-UTR-831	ENST00000342526.8-UTR-831	AGMO.3	3	chr7	15201148	-	FALSE	TRUE	7	7	1	major	0.107	0.224874	0.553041
AGMO	ENSG00000187546.14	AGMO-201	ENST00000342526.8	AGMO.4	4	chr7	15200317	-	FALSE	FALSE	7	0	0	minor	0.042	0.27311	0.311801
AGMO	ENSG00000187546.14	AGMO-201-UTR+940	ENST00000342526.8-UTR+940	AGMO.5	5	chr7	15199377	-	FALSE	TRUE	7	2	0.285714	major	0.03	0.471976	0.55264
AGO1	ENSG00000092847.13	AGO1-202	ENST00000373206.5	AGO1.1	1	chr1	35920958	+	FALSE	FALSE	43	2	0.0465116	minor	0.993	0.00341962	0.0312749
AGO1	ENSG00000092847.13	AGO1-204-UTR-1249	ENST00000674304.1-UTR-1249	AGO1.2	2	chr1	35923049	+	FALSE	TRUE	43	4	0.0930233	minor	0.461	0.0792507	0.126115
AGO1	ENSG00000092847.13	AGO1-204	ENST00000674304.1	AGO1.3	3	chr1	35924298	+	FALSE	FALSE	43	37	0.860465	major	0.994	0.0573357	0.0652675
AGO1	ENSG00000092847.13	AGO1-201-UTR-924	ENST00000373204.6-UTR-924	AGO1.4	4	chr1	35929608	+	FALSE	TRUE	43	11	0.255814	major	0.815	0.347238	0.435356
AGO1	ENSG00000092847.13	AGO1-201	ENST00000373204.6	AGO1.5	5	chr1	35930532	+	FALSE	FALSE	43	2	0.0465116	minor	0.199	0.348725	0.403169
AGO2	ENSG00000123908.12	AGO2-205-UTR-352	ENST00000519980.5-UTR-352	AGO2.1	1	chr8	140531773	-	FALSE	TRUE	73	15	0.205479	major	1	0.0268742	0.074992
AGO2	ENSG00000123908.12	AGO2-205-UTR-253	ENST00000519980.5-UTR-253	AGO2.2	2	chr8	140531674	-	FALSE	TRUE	73	4	0.0547945	minor	0.853	0.0224994	0.0340376
AGO2	ENSG00000123908.12	AGO2-205	ENST00000519980.5	AGO2.3	3	chr8	140531421	-	FALSE	FALSE	73	0	0	minor	0.459	8.51921e-05	0.768571
AGO2	ENSG00000123908.12	AGO2-201-UTR-11188	ENST00000220592.10-UTR-11188	AGO2.4	4	chr8	140531344	-	FALSE	TRUE	73	10	0.136986	major	1	0.708887	0.733066
AGO2	ENSG00000123908.12	AGO2-201-UTR-2920	ENST00000220592.10-UTR-2920	AGO2.5	5	chr8	140523076	-	FALSE	TRUE	73	4	0.0547945	minor	0.999	0.0199285	0.432064
AGO2	ENSG00000123908.12	AGO2-201-UTR-2840	ENST00000220592.10-UTR-2840	AGO2.6	6	chr8	140522996	-	FALSE	TRUE	73	27	0.369863	major	0.949	0.369954	0.406264
AGO2	ENSG00000123908.12	AGO2-201-UTR-225	ENST00000220592.10-UTR-225	AGO2.7	7	chr8	140520381	-	FALSE	TRUE	73	3	0.0410959	minor	1	0.737567	0.773732
AGO2	ENSG00000123908.12	AGO2-201-UTR-59	ENST00000220592.10-UTR-59	AGO2.8	8	chr8	140520215	-	FALSE	TRUE	73	4	0.0547945	minor	1	0.0467585	0.605633
AGO2	ENSG00000123908.12	AGO2-201	ENST00000220592.10	AGO2.9	9	chr8	140520156	-	FALSE	FALSE	73	69	0.945205	major	0.613	0.463392	0.569966
AGO3	ENSG00000126070.20	AGO3-204	ENST00000397828.3	AGO3.1	1	chr1	35982652	+	TRUE	FALSE	35	0	0	minor		0.0105953	0.0300336
AGO3	ENSG00000126070.20	AGO3-202	ENST00000324350.9	AGO3.2	2	chr1	35983409	+	TRUE	FALSE	35	11	0.314286	major	0	0.998278	0.999228
AGO3	ENSG00000126070.20	AGO3-201-UTR-351	ENST00000246314.10-UTR-351	AGO3.3	3	chr1	36056111	+	FALSE	TRUE	35	5	0.142857	major	0.996	0.0257262	0.549647
AGO3	ENSG00000126070.20	AGO3-201	ENST00000246314.10	AGO3.4	4	chr1	36056462	+	FALSE	FALSE	35	2	0.0571429	minor	0.362	0.152382	0.18288
AGO3	ENSG00000126070.20	AGO3-203-UTR-15007	ENST00000373191.9-UTR-15007	AGO3.5	5	chr1	36057493	+	FALSE	TRUE	35	1	0.0285714	minor	0.992	0.169211	0.208943
AGO3	ENSG00000126070.20	AGO3-203-UTR-9599	ENST00000373191.9-UTR-9599	AGO3.6	6	chr1	36062901	+	FALSE	TRUE	35	9	0.257143	major	1	0.189465	0.391459
AGO3	ENSG00000126070.20	AGO3-203-UTR-9349	ENST00000373191.9-UTR-9349	AGO3.7	7	chr1	36063151	+	FALSE	TRUE	35	15	0.428571	major	0.909	0.188011	0.25367
AGO3	ENSG00000126070.20	AGO3-203-UTR-468	ENST00000373191.9-UTR-468	AGO3.8	8	chr1	36072032	+	FALSE	TRUE	35	18	0.514286	major	0.843	0.779785	0.819892
AGO3	ENSG00000126070.20	AGO3-203	ENST00000373191.9	AGO3.9	9	chr1	36072500	+	FALSE	FALSE	35	6	0.171429	major	0.665	0.800075	0.831301
AGO4	ENSG00000134698.11	AGO4-201-UTR-3382	ENST00000373210.4-UTR-3382	AGO4.1	1	chr1	35854508	+	TRUE	TRUE	50	1	0.02	minor	0.796	0.17936	0.212129
AGO4	ENSG00000134698.11	AGO4-201-UTR-2967	ENST00000373210.4-UTR-2967	AGO4.2	2	chr1	35854923	+	FALSE	TRUE	50	2	0.04	minor	0.801	0.178246	0.206293
AGO4	ENSG00000134698.11	AGO4-201-UTR-2459	ENST00000373210.4-UTR-2459	AGO4.3	3	chr1	35855431	+	FALSE	TRUE	50	5	0.1	major	0.84	0.263501	0.307763
AGO4	ENSG00000134698.11	AGO4-201-UTR-228	ENST00000373210.4-UTR-228	AGO4.4	4	chr1	35857662	+	FALSE	TRUE	50	19	0.38	major	0.989	0.453841	0.477788
AGO4	ENSG00000134698.11	AGO4-201	ENST00000373210.4	AGO4.5	5	chr1	35857890	+	FALSE	FALSE	50	47	0.94	major	0.712	0.509799	0.594882
AGPAT1	ENSG00000204310.13	AGPAT1-201	ENST00000336984.6	AGPAT1.1	1	chr6	32168212	-	FALSE	FALSE	99	99	1	major	0.639	0.409476	0.596554
AGPAT2	ENSG00000169692.13	AGPAT2-205	ENST00000538402.1	AGPAT2.1	1	chr9	136673150	-	FALSE	FALSE	89	89	1	major	0.088	0.0122707	0.0170274
AGPAT2	ENSG00000169692.13	AGPAT2-201	ENST00000371694.7	AGPAT2.2	2	chr9	136673143	-	FALSE	FALSE	89	89	1	major	0.088	0.0134819	0.0200169
AGPAT3	ENSG00000160216.21	AGPAT3-218	ENST00000546158.1	AGPAT3.1	1	chr21	43982717	+	FALSE	FALSE	62	0	0	minor	0.564	0.00199443	0.00841377
AGPAT3	ENSG00000160216.21	AGPAT3-202	ENST00000327505.6	AGPAT3.2	2	chr21	43984673	+	FALSE	FALSE	62	51	0.822581	major	0.388	0.416735	0.445952
AGPAT3	ENSG00000160216.21	AGPAT3-205-UTR-1140	ENST00000398063.6-UTR-1140	AGPAT3.3	3	chr21	43985396	+	FALSE	TRUE	62	6	0.0967742	minor	0.009	0.505535	0.561499
AGPAT3	ENSG00000160216.21	AGPAT3-205	ENST00000398063.6	AGPAT3.4	4	chr21	43986536	+	FALSE	FALSE	62	25	0.403226	major	0.849	0.175165	0.226004
AGPAT3	ENSG00000160216.21	AGPAT3-201-UTR-462	ENST00000291572.13-UTR-462	AGPAT3.5	5	chr21	43987130	+	FALSE	TRUE	62	11	0.177419	major	0.074	0.123305	0.155381
AGPAT3	ENSG00000160216.21	AGPAT3-201	ENST00000291572.13	AGPAT3.6	6	chr21	43987592	+	FALSE	FALSE	62	0	0	minor	0.077	0.231455	0.335103
AGPAT4	ENSG00000026652.15	AGPAT4-202-UTR-258	ENST00000366905.3-UTR-258	AGPAT4.1	1	chr6	161166096	-	TRUE	TRUE	51	19	0.372549	major	0	0.174866	0.180125
AGPAT4	ENSG00000026652.15	AGPAT4-202	ENST00000366905.3	AGPAT4.2	2	chr6	161165838	-	TRUE	FALSE	51	0	0	minor	0.012	0.000882094	0.0203148
AGPAT4	ENSG00000026652.15	AGPAT4-205	ENST00000437165.1	AGPAT4.3	3	chr6	161143956	-	TRUE	FALSE	51	0	0	minor	0.033	0.000908276	0.0174363
AGPAT4	ENSG00000026652.15	AGPAT4-203-UTR-6127	ENST00000366911.9-UTR-6127	AGPAT4.4	4	chr6	161136106	-	FALSE	TRUE	51	3	0.0588235	minor	0.676	0.210953	0.287757
AGPAT4	ENSG00000026652.15	AGPAT4-203-UTR-6095	ENST00000366911.9-UTR-6095	AGPAT4.5	5	chr6	161136074	-	FALSE	TRUE	51	41	0.803922	major	0.383	0.063847	0.366115
AGPAT4	ENSG00000026652.15	AGPAT4-203-UTR-48	ENST00000366911.9-UTR-48	AGPAT4.6	6	chr6	161130027	-	FALSE	TRUE	51	11	0.215686	major	0.139	0.185942	0.251585
AGPAT4	ENSG00000026652.15	AGPAT4-203	ENST00000366911.9	AGPAT4.7	7	chr6	161129979	-	FALSE	FALSE	51	6	0.117647	major	0.041	0.0847657	0.174548
AGPAT4	ENSG00000026652.15	AGPAT4-201	ENST00000320285.9	AGPAT4.8	8	chr6	161129967	-	FALSE	FALSE	51	6	0.117647	major	0.047	0.112901	0.180224
AGPAT5	ENSG00000155189.12	AGPAT5-202	ENST00000518327.1	AGPAT5.1	1	chr8	6757695	+	FALSE	FALSE	80	0	0	minor	0.642	0.00726336	0.0203587
AGPAT5	ENSG00000155189.12	AGPAT5-201-UTR-3497	ENST00000285518.11-UTR-3497	AGPAT5.2	2	chr8	6758006	+	FALSE	TRUE	80	4	0.05	minor	0.937	0.137258	0.543157
AGPAT5	ENSG00000155189.12	AGPAT5-201-UTR-1872	ENST00000285518.11-UTR-1872	AGPAT5.3	3	chr8	6759631	+	FALSE	TRUE	80	68	0.85	major	0.874	0.178667	0.842788
AGPAT5	ENSG00000155189.12	AGPAT5-201-UTR-1841	ENST00000285518.11-UTR-1841	AGPAT5.4	4	chr8	6759662	+	FALSE	TRUE	80	48	0.6	major	0.621	0.643928	0.868641
AGPAT5	ENSG00000155189.12	AGPAT5-201-UTR-56	ENST00000285518.11-UTR-56	AGPAT5.5	5	chr8	6761447	+	FALSE	TRUE	80	10	0.125	major	0.29	0.285955	0.757192
AGPAT5	ENSG00000155189.12	AGPAT5-201	ENST00000285518.11	AGPAT5.6	6	chr8	6761503	+	FALSE	FALSE	80	10	0.125	major	0.195	0.260176	0.783905
AGPS	ENSG00000018510.18	AGPS-216	ENST00000680770.1	AGPS.1	1	chr2	177524950	+	TRUE	FALSE	45	0	0	minor	0.161	0.395118	0.44969
AGPS	ENSG00000018510.18	AGPS-222	ENST00000681449.1	AGPS.2	2	chr2	177538243	+	TRUE	FALSE	45	1	0.0222222	minor	0.633673	0.00282157	0.190292
AGPS	ENSG00000018510.18	AGPS-202-UTR-135	ENST00000409888.1-UTR-135	AGPS.3	3	chr2	177538283	+	TRUE	TRUE	45	4	0.0888889	minor	0.835	0.0781105	0.170876
AGPS	ENSG00000018510.18	AGPS-202	ENST00000409888.1	AGPS.4	4	chr2	177538418	+	TRUE	FALSE	45	0	0	minor	0.651	0.00229944	0.0223411
AGPS	ENSG00000018510.18	AGPS-208-UTR-3626	ENST00000679478.1-UTR-3626	AGPS.5	5	chr2	177540139	+	TRUE	TRUE	45	6	0.133333	major	0.55	0.583733	0.732317
AGPS	ENSG00000018510.18	AGPS-208-UTR-2579	ENST00000679478.1-UTR-2579	AGPS.6	6	chr2	177541186	+	TRUE	TRUE	45	1	0.0222222	minor	0.759	0.253682	0.338122
AGPS	ENSG00000018510.18	AGPS-208-UTR-1713	ENST00000679478.1-UTR-1713	AGPS.7	7	chr2	177542052	+	TRUE	TRUE	45	19	0.422222	major	0.99	0.446489	0.573299
AGPS	ENSG00000018510.18	AGPS-208	ENST00000679478.1	AGPS.8	8	chr2	177543765	+	TRUE	FALSE	45	0	0	minor	0.89	0.000683373	0.740546
AGPS	ENSG00000018510.18	AGPS-201	ENST00000264167.11	AGPS.9	9	chr2	177543834	+	TRUE	FALSE	45	38	0.844444	major	0.847	0.604379	0.631269
AGPS	ENSG00000018510.18	AGPS-204	ENST00000637633.2	AGPS.10	10	chr2	177559299	+	TRUE	FALSE	45	0	0	minor	0.422	0.489611	0.538256
AGPS	ENSG00000018510.18	AGPS-207	ENST00000679459.1	AGPS.11	11	chr2	177567024	+	FALSE	FALSE	45	0	0	minor	0.005	0.000247844	0.0194242
AGR2	ENSG00000106541.12	AGR2-201	ENST00000401412.5	AGR2.1	1	chr7	16794674	-	TRUE	FALSE	65	0	0	minor	0.454	0.000421835	0.0781937
AGR2	ENSG00000106541.12	AGR2-204-UTR-128	ENST00000450569.5-UTR-128	AGR2.2	2	chr7	16792768	-	FALSE	TRUE	65	8	0.123077	major	0.029	0.00658609	0.441048
AGR2	ENSG00000106541.12	AGR2-204-UTR-42	ENST00000450569.5-UTR-42	AGR2.3	3	chr7	16792682	-	FALSE	TRUE	65	51	0.784615	major	0.341	0.135614	0.433416
AGR2	ENSG00000106541.12	AGR2-204	ENST00000450569.5	AGR2.4	4	chr7	16792640	-	FALSE	FALSE	65	65	1	major	0.305	0.227548	0.549375
AGR2	ENSG00000106541.12	AGR2-203	ENST00000419304.7	AGR2.5	5	chr7	16791811	-	FALSE	FALSE	65	33	0.507692	major	0.208	0.217942	0.232397
AGR3	ENSG00000173467.9	AGR3-202	ENST00000402239.7	AGR3.1	1	chr7	16860453	-	TRUE	FALSE	48	0	0	minor	0	0.0119722	0.018047
AGR3	ENSG00000173467.9	AGR3-201-UTR-37	ENST00000310398.7-UTR-37	AGR3.2	2	chr7	16859449	-	FALSE	TRUE	48	11	0.229167	major	0.071	0.00149082	0.746115
AGR3	ENSG00000173467.9	AGR3-201	ENST00000310398.7	AGR3.3	3	chr7	16859412	-	FALSE	FALSE	48	48	1	major	0.05	0.745065	0.758253
AGR3	ENSG00000173467.9	AGR3-201-UTR+4731	ENST00000310398.7-UTR+4731	AGR3.4	4	chr7	16854681	-	FALSE	TRUE	48	13	0.270833	major	0.046	0.545034	0.630415
AGRN	ENSG00000188157.15	AGRN-201	ENST00000379370.7	AGRN.1	1	chr1	1056116	+	FALSE	FALSE	72	72	1	major	0.186	0.554944	0.572114
AGRN	ENSG00000188157.15	AGRN-208	ENST00000620552.4	AGRN.2	2	chr1	1056118	+	FALSE	FALSE	72	71	0.986111	major	0.18	0.562576	0.573541
AGRP	ENSG00000159723.5	AGRP-201	ENST00000290953.3	AGRP.1	1	chr16	67482571	-	FALSE	FALSE	5	5	1	major	0.373	0.12019	0.14603
AGT	ENSG00000135744.9	AGT-203	ENST00000679684.1	AGT.1	1	chr1	230703767	-	TRUE	FALSE	26	0	0	minor	0	0.000700977	0.00821443
AGT	ENSG00000135744.9	AGT-207	ENST00000679957.1	AGT.2	2	chr1	230703141	-	TRUE	FALSE	26	0	0	minor	0.05	0.00112506	0.00776112
AGT	ENSG00000135744.9	AGT-201-UTR-206	ENST00000366667.6-UTR-206	AGT.3	3	chr1	230702729	-	TRUE	TRUE	26	25	0.961538	major	0	0.351105	0.368247
AGT	ENSG00000135744.9	AGT-201	ENST00000366667.6	AGT.4	4	chr1	230702523	-	TRUE	FALSE	26	6	0.230769	major	0.191	0.241917	0.304621
AGT	ENSG00000135744.9	AGT-208	ENST00000680041.1	AGT.5	5	chr1	230702155	-	TRUE	FALSE	26	0	0	minor	0.008	0.25599	0.283184
AGT	ENSG00000135744.9	AGT-209	ENST00000680783.1	AGT.6	6	chr1	230690776	-	FALSE	FALSE	26	0	0	minor	0.126	0.0102275	0.329679
AGTPBP1	ENSG00000135049.16	AGTPBP1-208-UTR-271	ENST00000628899.1-UTR-271	AGTPBP1.1	1	chr9	85546942	-	FALSE	TRUE	67	17	0.253731	major	0.95	0.521537	0.622686
AGTPBP1	ENSG00000135049.16	AGTPBP1-208	ENST00000628899.1	AGTPBP1.2	2	chr9	85546671	-	FALSE	FALSE	67	0	0	minor	0.843	0.00219369	0.109768
AGTPBP1	ENSG00000135049.16	AGTPBP1-201-UTR-33	ENST00000337006.8-UTR-33	AGTPBP1.3	3	chr9	85546573	-	FALSE	TRUE	67	3	0.0447761	minor	0.888	0.0566914	0.638476
AGTPBP1	ENSG00000135049.16	AGTPBP1-201	ENST00000337006.8	AGTPBP1.4	4	chr9	85546540	-	FALSE	FALSE	67	60	0.895522	major	0.944	0.592553	0.673761
AGTPBP1	ENSG00000135049.16	AGTPBP1-202	ENST00000357081.8	AGTPBP1.5	5	chr9	85546539	-	FALSE	FALSE	67	60	0.895522	major	0.944	0.589534	0.678039
AGTPBP1	ENSG00000135049.16	AGTPBP1-202-UTR+3799	ENST00000357081.8-UTR+3799	AGTPBP1.6	6	chr9	85542740	-	FALSE	TRUE	67	18	0.268657	major	0.692	0.398638	0.710705
AGTPBP1	ENSG00000135049.16	AGTPBP1-202-UTR+4907	ENST00000357081.8-UTR+4907	AGTPBP1.7	7	chr9	85541632	-	FALSE	TRUE	67	2	0.0298507	minor	0.397	0.277834	0.413466
AGTR1	ENSG00000144891.19	AGTR1-205	ENST00000461609.1	AGTR1.1	1	chr3	148742247	+	FALSE	FALSE	34	0	0	minor	0.25	0.00189353	0.0242728
AGTR1	ENSG00000144891.19	AGTR1-202	ENST00000402260.2	AGTR1.2	2	chr3	148743001	+	FALSE	FALSE	34	34	1	major	0.818	0.451655	0.684312
AGTR1	ENSG00000144891.19	AGTR1-201	ENST00000349243.8	AGTR1.3	3	chr3	148743003	+	FALSE	FALSE	34	34	1	major	0.816	0.449532	0.683348
AGTR1	ENSG00000144891.19	AGTR1-203	ENST00000404754.2	AGTR1.4	4	chr3	148743008	+	FALSE	FALSE	34	34	1	major	0.8	0.481926	0.694197
AGTR2	ENSG00000180772.8	AGTR2-203	ENST00000681852.1	AGTR2.1	1	chrX	116173372	+	FALSE	FALSE	12	0	0	minor	0.116	0.000497096	0.391322
AGTR2	ENSG00000180772.8	AGTR2-201-UTR-78	ENST00000371906.5-UTR-78	AGTR2.2	2	chrX	116174896	+	FALSE	TRUE	12	1	0.0833333	minor	0.627	0.138253	0.840391
AGTR2	ENSG00000180772.8	AGTR2-201	ENST00000371906.5	AGTR2.3	3	chrX	116174974	+	FALSE	FALSE	12	12	1	major	0.3	0.771381	0.857629
AGTRAP	ENSG00000177674.16	AGTRAP-205	ENST00000400895.6	AGTRAP.1	1	chr1	11750316	+	TRUE	FALSE	99	0	0	minor	0	0.00057488	0.00494326
AGTRAP	ENSG00000177674.16	AGTRAP-206	ENST00000452018.6	AGTRAP.2	2	chr1	11750409	+	TRUE	FALSE	99	0	0	minor	0	0.000665869	0.00704115
AGTRAP	ENSG00000177674.16	AGTRAP-202	ENST00000376627.6	AGTRAP.3	3	chr1	11750578	+	TRUE	FALSE	99	0	0	minor	0	0.000741054	0.00432877
AGTRAP	ENSG00000177674.16	AGTRAP-212	ENST00000510878.1	AGTRAP.4	4	chr1	11750633	+	TRUE	FALSE	99	0	0	minor	0.04	0.00034514	0.00693918
AGTRAP	ENSG00000177674.16	AGTRAP-204	ENST00000376637.7	AGTRAP.5	5	chr1	11750710	+	TRUE	FALSE	99	0	0	minor	0.008	0.000915738	0.0501739
AGTRAP	ENSG00000177674.16	AGTRAP-201	ENST00000314340.10	AGTRAP.6	6	chr1	11750769	+	TRUE	FALSE	99	99	1	major	0.018	0.0250269	0.0369059
AGTRAP	ENSG00000177674.16	AGTRAP-203	ENST00000376629.8	AGTRAP.7	7	chr1	11750771	+	TRUE	FALSE	99	99	1	major	0.017	0.0301173	0.0383453
AGXT	ENSG00000172482.5	AGXT-201-UTR-1383	ENST00000307503.4-UTR-1383	AGXT.1	1	chr2	240879117	+	FALSE	TRUE	4	4	1	major	0.02	0.0947441	0.101121
AGXT	ENSG00000172482.5	AGXT-201	ENST00000307503.4	AGXT.2	2	chr2	240880500	+	FALSE	FALSE	4	0	0	minor	0.063	0.317422	0.332825
AGXT2	ENSG00000113492.14	AGXT2-201-UTR-375	ENST00000231420.11-UTR-375	AGXT2.1	1	chr5	34998477	-	TRUE	TRUE	4	1	0.25	major	0.032	0.03838	0.0817316
AGXT2	ENSG00000113492.14	AGXT2-204	ENST00000510428.1	AGXT2.2	2	chr5	34998250	-	FALSE	FALSE	4	0	0	minor	0	0.000496517	0.00778053
AGXT2	ENSG00000113492.14	AGXT2-201	ENST00000231420.11	AGXT2.3	3	chr5	34998102	-	FALSE	FALSE	4	4	1	major	0.167	0.203069	0.288635
AGXT2	ENSG00000113492.14	AGXT2-206	ENST00000618015.4	AGXT2.4	4	chr5	34998101	-	FALSE	FALSE	4	4	1	major	0.169	0.208197	0.288063
AHCTF1	ENSG00000153207.16	AHCTF1-201-UTR-1444	ENST00000326225.3-UTR-1444	AHCTF1.1	1	chr1	246840542	-	FALSE	TRUE	81	80	0.987654	major	0.616	0.892148	0.900829
AHCTF1	ENSG00000153207.16	AHCTF1-201-UTR-272	ENST00000326225.3-UTR-272	AHCTF1.2	2	chr1	246839370	-	FALSE	TRUE	81	11	0.135802	major	0.56	0.218894	0.408943
AHCTF1	ENSG00000153207.16	AHCTF1-201	ENST00000326225.3	AHCTF1.3	3	chr1	246839098	-	FALSE	FALSE	81	5	0.0617284	minor	0.135	0.343089	0.412835
AHCY	ENSG00000101444.13	AHCY-205	ENST00000538132.1	AHCY.1	1	chr20	34280270	-	FALSE	FALSE	101	101	1	major	0.612	0.412992	0.444722
AHCY	ENSG00000101444.13	AHCY-201	ENST00000217426.7	AHCY.2	2	chr20	34280268	-	FALSE	FALSE	101	101	1	major	0.593	0.422502	0.452577
AHCYL1	ENSG00000168710.18	AHCYL1-201	ENST00000359172.3	AHCYL1.1	1	chr1	110022389	+	FALSE	FALSE	97	0	0	minor	0.323	0.962011	0.984492
AHCYL1	ENSG00000168710.18	AHCYL1-203-UTR-154	ENST00000393614.8-UTR-154	AHCYL1.2	2	chr1	110023587	+	FALSE	TRUE	97	76	0.783505	major	0.875	0.717351	0.726766
AHCYL1	ENSG00000168710.18	AHCYL1-203	ENST00000393614.8	AHCYL1.3	3	chr1	110023741	+	FALSE	FALSE	97	96	0.989691	major	0.794	0.798402	0.829728
AHCYL1	ENSG00000168710.18	AHCYL1-202	ENST00000369799.10	AHCYL1.4	4	chr1	110023742	+	FALSE	FALSE	97	96	0.989691	major	0.788	0.790042	0.833703
AHCYL2	ENSG00000158467.17	AHCYL2-210	ENST00000490911.5	AHCYL2.1	1	chr7	129427175	+	FALSE	FALSE	66	1	0.0151515	minor	0.992	0.00363393	0.18382
AHCYL2	ENSG00000158467.17	AHCYL2-208	ENST00000474594.5	AHCYL2.2	2	chr7	129427211	+	FALSE	FALSE	66	5	0.0757576	minor	0.799	0.141673	0.160934
AHCYL2	ENSG00000158467.17	AHCYL2-205	ENST00000466924.1	AHCYL2.3	3	chr7	129427212	+	FALSE	FALSE	66	5	0.0757576	minor	0.79	0.14561	0.165522
AHCYL2	ENSG00000158467.17	AHCYL2-201	ENST00000325006.8	AHCYL2.4	4	chr7	129430211	+	FALSE	FALSE	66	66	1	major	0.597	0.664205	0.774822
AHDC1	ENSG00000126705.15	AHDC1-206	ENST00000642245.1	AHDC1.1	1	chr1	27534685	-	FALSE	FALSE	50	7	0.14	major	0.969	0.945628	0.964022
AHDC1	ENSG00000126705.15	AHDC1-207	ENST00000642416.1	AHDC1.2	2	chr1	27534661	-	FALSE	FALSE	50	3	0.06	minor	0.969	0.23597	0.969753
AHDC1	ENSG00000126705.15	AHDC1-202-UTR-173	ENST00000374011.6-UTR-173	AHDC1.3	3	chr1	27534476	-	FALSE	TRUE	50	2	0.04	minor	1	0.0521439	0.0676154
AHDC1	ENSG00000126705.15	AHDC1-202	ENST00000374011.6	AHDC1.4	4	chr1	27534303	-	FALSE	FALSE	50	8	0.16	major	1	0.0946451	0.998308
AHDC1	ENSG00000126705.15	AHDC1-213	ENST00000644989.1	AHDC1.5	5	chr1	27534273	-	FALSE	FALSE	50	44	0.88	major	0.972	0.889943	0.998658
AHDC1	ENSG00000126705.15	AHDC1-217	ENST00000673934.1	AHDC1.6	6	chr1	27534245	-	FALSE	FALSE	50	0	0	minor	0.758	0.000672704	0.999108
AHDC1	ENSG00000126705.15	AHDC1-201	ENST00000247087.10	AHDC1.7	7	chr1	27534035	-	FALSE	FALSE	50	0	0	minor	0.035	0.000553271	0.0025734
AHI1	ENSG00000135541.22	AHI1-258	ENST00000681596.1	AHI1.1	1	chr6	135490478	-	TRUE	FALSE	33	0	0	minor	0.202	0.0359968	0.690006
AHI1	ENSG00000135541.22	AHI1-231	ENST00000680033.1	AHI1.2	2	chr6	135490478	-	TRUE	FALSE	33	0	0	minor	0.202	0.0359968	0.690006
AHI1	ENSG00000135541.22	AHI1-216	ENST00000534469.1	AHI1.3	3	chr6	135490460	-	TRUE	FALSE	33	2	0.0606061	minor	0.201	0.703889	0.755313
AHI1	ENSG00000135541.22	AHI1-244	ENST00000680968.1	AHI1.4	4	chr6	135489919	-	TRUE	FALSE	33	0	0	minor	0.015	0.513603	0.545064
AHI1	ENSG00000135541.22	AHI1-208	ENST00000488690.6	AHI1.5	5	chr6	135489917	-	TRUE	FALSE	33	0	0	minor	0.015	0.522986	0.552384
AHI1	ENSG00000135541.22	AHI1-202	ENST00000327035.10	AHI1.6	6	chr6	135387784	-	TRUE	FALSE	33	0	0	minor	0.04	0.194996	0.263018
AHI1	ENSG00000135541.22	AHI1-203	ENST00000367799.7	AHI1.7	7	chr6	135316605	-	TRUE	FALSE	33	0	0	minor	0.022	0.923636	0.979552
AHI1	ENSG00000135541.22	AHI1-259	ENST00000681670.1	AHI1.8	8	chr6	135309957	-	TRUE	FALSE	33	0	0	minor	0.346	0.0047086	0.481752
AHI1	ENSG00000135541.22	AHI1-262	ENST00000681756.1	AHI1.9	9	chr6	135309924	-	TRUE	FALSE	33	1	0.030303	minor	0.211	0.449284	0.493632
AHI1	ENSG00000135541.22	AHI1-218	ENST00000679450.1	AHI1.10	10	chr6	135285645	-	TRUE	FALSE	33	0	0	minor		0.0464415	0.0658929
AHI1	ENSG00000135541.22	AHI1-249	ENST00000681301.1	AHI1.11	11	chr6	135285645	-	TRUE	FALSE	33	0	0	minor		0.0464415	0.0658929
AHI1	ENSG00000135541.22	AHI1-252	ENST00000681340.1	AHI1.12	12	chr6	135284419	-	FALSE	FALSE	33	0	0	minor	0.187	0.0256721	0.205681
AHI1	ENSG00000135541.22	AHI1-205	ENST00000457866.6	AHI1.13	13	chr6	135283986	-	FALSE	FALSE	33	31	0.939394	major	0.059	0.585967	0.660707
AHI1	ENSG00000135541.22	AHI1-201	ENST00000265602.11	AHI1.14	14	chr6	135283532	-	FALSE	FALSE	33	0	0	minor	0.004	0.390444	0.407375
AHI1	ENSG00000135541.22	AHI1-245	ENST00000681022.1	AHI1.15	15	chr6	135283407	-	FALSE	FALSE	33	0	0	minor	0.091	0.0473625	0.0566049
AHNAK	ENSG00000124942.14	AHNAK-202-UTR-35	ENST00000378024.9-UTR-35	AHNAK.1	1	chr11	62515937	-	TRUE	TRUE	97	1	0.0103093	minor	0.674	0.00296507	0.79152
AHNAK	ENSG00000124942.14	AHNAK-202	ENST00000378024.9	AHNAK.2	2	chr11	62515902	-	TRUE	FALSE	97	97	1	major	0.327	0.696654	0.713934
AHNAK	ENSG00000124942.14	AHNAK-201	ENST00000257247.11	AHNAK.3	3	chr11	62433546	-	FALSE	FALSE	97	57	0.587629	major	0.228	0.62764	0.657172
AHNAK	ENSG00000124942.14	AHNAK-205	ENST00000530124.5	AHNAK.4	4	chr11	62433542	-	FALSE	FALSE	97	57	0.587629	major	0.228	0.66279	0.681721
AHNAK2	ENSG00000185567.7	AHNAK2-201	ENST00000333244.6	AHNAK2.1	1	chr14	104937253	-	FALSE	FALSE	19	19	1	major	0.085	0.119574	0.129766
AHR	ENSG00000106546.14	AHR-201-UTR-2998	ENST00000242057.9-UTR-2998	AHR.1	1	chr7	17343149	+	FALSE	TRUE	69	6	0.0869565	minor	0.243	0.0570841	0.111744
AHR	ENSG00000106546.14	AHR-201-UTR-2705	ENST00000242057.9-UTR-2705	AHR.2	2	chr7	17343442	+	FALSE	TRUE	69	7	0.101449	major	0.41	0.444992	0.495
AHR	ENSG00000106546.14	AHR-201-UTR-2585	ENST00000242057.9-UTR-2585	AHR.3	3	chr7	17343562	+	FALSE	TRUE	69	18	0.26087	major	0.868	0.500305	0.533958
AHR	ENSG00000106546.14	AHR-201-UTR-2060	ENST00000242057.9-UTR-2060	AHR.4	4	chr7	17344087	+	TRUE	TRUE	69	2	0.0289855	minor	0.712	0.104662	0.133982
AHR	ENSG00000106546.14	AHR-201-UTR-1929	ENST00000242057.9-UTR-1929	AHR.5	5	chr7	17344218	+	TRUE	TRUE	69	1	0.0144928	minor	0.883	0.0939564	0.204251
AHR	ENSG00000106546.14	AHR-201-UTR-1800	ENST00000242057.9-UTR-1800	AHR.6	6	chr7	17344347	+	TRUE	TRUE	69	2	0.0289855	minor	0.746	0.150466	0.192635
AHR	ENSG00000106546.14	AHR-201-UTR-449	ENST00000242057.9-UTR-449	AHR.7	7	chr7	17345698	+	FALSE	TRUE	69	2	0.0289855	minor	0.628	0.0406839	0.817741
AHR	ENSG00000106546.14	AHR-201-UTR-380	ENST00000242057.9-UTR-380	AHR.8	8	chr7	17345767	+	FALSE	TRUE	69	66	0.956522	major	0.788	0.802203	0.872253
AHR	ENSG00000106546.14	AHR-201	ENST00000242057.9	AHR.9	9	chr7	17346147	+	FALSE	FALSE	69	59	0.855072	major	0.661	0.798927	0.832038
[truncated: 77,071 more rows]
