# Supplementary material for: Quantifying 3′UTR length from scRNA-seq data reveals changes independent of gene expression
Source: Nat Commun. 2024 May 14;15:4050. doi: 10.1038/s41467-024-48254-9 (PMC11094166; doi:10.1038/s41467-024-48254-9)
Supplement: Supplementary file 4 — Supplementary Dataset 2 [file 41467_2024_48254_MOESM4_ESM.xlsx]

## Sheet: Legend
Column	Description	Details
gene_name	gene symbol	HUGO gene symbol from GENCODE vM25
gene_id	unique gene identifier	Ensembl gene ID from GENCODE vM25
transcript_name	transcript name	Ensembl transcript name from GENCODE vM25. Suffix "-UTR[-+]###" indicates relative position of CS for novel sites. A "-" means upstream; "+" downstream.
transcript_id	unique transcript identifier	Ensembl transcript ID from GENCODE vM25. Suffix "-UTR[-+]###" indicates relative position of CS for novel sites. A "-" means upstream; "+" downstream.
utr_name	readable UTR identifier	Unique identifier for 3'UTR isoform. Uses the HUGO gene symbol plus a suffix ".N" where the N is the ordinal position of the CS from 5'-3'
utr_pos	ordinal position of 3'UTR CS	Considering all isoforms in a gene, ranks them by their 5'-3' position in the genome.
seq	chromosome of origin	Basic chromosomes from mm10.
end_3p	position of CS in chromosome	Genomic position of CS in mm10 coordinates.
strand	genomic strand	Genomic strand of CS in mm10.
is_ipa	is the cleavage site intronic?	Determined by intersecting CS with GENCODE vM25 introns.
is_novel	is the cleavage site new?	Whether the site was not within 30 nt of an existing GENCODE CS.
n_celltypes_gene	number of celltypes detecting gene	Number of celltypes in Mouse Cell Atlas that detected at least one CS in the gene with more than 5 TPM.
n_celltypes_tx	number of celltypes detecting transcript	Number of celltypes in Mouse Cell Atlas that detected this CS with more than 5 TPM.
cs_usage_score	fraction of celltypes with CS	Computed as (n_celltypes_tx)/(n_celltypes_gene)
cs_usage_class	classification of CS	"major" if at least 10% of celltypes expressing the gene detected the CS; otherwise, "minor"
phastCons60way	mean conservation score	Mean phastCons score from 60-genome alignment, across a 100 nt window around the CS. Any sequence in a CDS was excluded.

## Sheet: MWS CS Annots (MCA)
gene_name	gene_id	transcript_name	transcript_id	utr_name	utr_pos	seq	end_3p	strand	is_ipa	is_novel	n_celltypes_gene	n_celltypes_tx	cs_usage_score	cs_usage_class	phastCons60way
0610009B22Rik	ENSMUSG00000007777.9	0610009B22Rik-201-UTR-175	ENSMUST00000007921.8-UTR-175	0610009B22Rik.1	1	chr11	51685561	-	FALSE	TRUE	103	17	0.165049	major	0.539
0610009B22Rik	ENSMUSG00000007777.9	0610009B22Rik-201	ENSMUST00000007921.8	0610009B22Rik.2	2	chr11	51685386	-	FALSE	FALSE	103	102	0.990291	major	0.929
0610010F05Rik	ENSMUSG00000042208.15	0610010F05Rik-204	ENSMUST00000123909.1	0610010F05Rik.1	1	chr11	23576630	-	TRUE	FALSE	47	0	0	minor	0.145
0610010F05Rik	ENSMUSG00000042208.15	0610010F05Rik-202	ENSMUST00000093267.10	0610010F05Rik.2	2	chr11	23573903	-	TRUE	FALSE	47	6	0.12766	major	0.422
0610010F05Rik	ENSMUSG00000042208.15	0610010F05Rik-203	ENSMUST00000109532.8	0610010F05Rik.3	3	chr11	23573788	-	TRUE	FALSE	47	46	0.978723	major	0.505
0610010F05Rik	ENSMUSG00000042208.15	0610010F05Rik-201	ENSMUST00000043356.12	0610010F05Rik.4	4	chr11	23573251	-	TRUE	FALSE	47	0	0	minor	0.142
0610010K14Rik	ENSMUSG00000020831.18	0610010K14Rik-206	ENSMUST00000108576.9	0610010K14Rik.1	1	chr11	70235404	-	FALSE	FALSE	101	0	0	minor	0.824
0610010K14Rik	ENSMUSG00000020831.18	0610010K14Rik-203	ENSMUST00000100950.9	0610010K14Rik.2	2	chr11	70235362	-	FALSE	FALSE	101	0	0	minor	0.516304
0610010K14Rik	ENSMUSG00000020831.18	0610010K14Rik-207	ENSMUST00000108577.7	0610010K14Rik.3	3	chr11	70235208	-	FALSE	FALSE	101	101	1	major	0.436
0610010K14Rik	ENSMUSG00000020831.18	0610010K14Rik-211	ENSMUST00000135390.1	0610010K14Rik.4	4	chr11	70235206	-	FALSE	FALSE	101	101	1	major	0.436
0610010K14Rik	ENSMUSG00000020831.18	0610010K14Rik-210	ENSMUST00000134700.7	0610010K14Rik.5	5	chr11	70235206	-	FALSE	FALSE	101	101	1	major	0.436
0610010K14Rik	ENSMUSG00000020831.18	0610010K14Rik-205	ENSMUST00000108575.8	0610010K14Rik.6	6	chr11	70235206	-	FALSE	FALSE	101	101	1	major	0.436
0610010K14Rik	ENSMUSG00000020831.18	0610010K14Rik-209	ENSMUST00000108579.7	0610010K14Rik.7	7	chr11	70235206	-	FALSE	FALSE	101	101	1	major	0.436
0610010K14Rik	ENSMUSG00000020831.18	0610010K14Rik-202	ENSMUST00000021181.12	0610010K14Rik.8	8	chr11	70235206	-	FALSE	FALSE	101	101	1	major	0.436
0610010K14Rik	ENSMUSG00000020831.18	0610010K14Rik-204	ENSMUST00000102569.9	0610010K14Rik.9	9	chr11	70235206	-	FALSE	FALSE	101	101	1	major	0.436
0610012G03Rik	ENSMUSG00000107002.1	0610012G03Rik-201-UTR-721	ENSMUST00000202722.1-UTR-721	0610012G03Rik.1	1	chr16	31947771	-	FALSE	TRUE	104	104	1	major	0.384
0610012G03Rik	ENSMUSG00000107002.1	0610012G03Rik-201	ENSMUST00000202722.1	0610012G03Rik.2	2	chr16	31947050	-	FALSE	FALSE	104	13	0.125	major
0610030E20Rik	ENSMUSG00000058706.5	0610030E20Rik-201-UTR-3459	ENSMUST00000077783.4-UTR-3459	0610030E20Rik.1	1	chr6	72349689	+	FALSE	TRUE	59	2	0.0338983	minor	0.137
0610030E20Rik	ENSMUSG00000058706.5	0610030E20Rik-201	ENSMUST00000077783.4	0610030E20Rik.2	2	chr6	72353148	+	FALSE	FALSE	59	59	1	major	0.699
0610040J01Rik	ENSMUSG00000060512.7	0610040J01Rik-201	ENSMUST00000081747.7	0610040J01Rik.1	1	chr5	63899625	+	FALSE	FALSE	34	34	1	major	0.311
1110002E22Rik	ENSMUSG00000090066.2	1110002E22Rik-201-UTR-639	ENSMUST00000163080.2-UTR-639	1110002E22Rik.1	1	chr3	138080867	+	FALSE	TRUE	2	1	0.5	major	0.716
1110002E22Rik	ENSMUSG00000090066.2	1110002E22Rik-201	ENSMUST00000163080.2	1110002E22Rik.2	2	chr3	138081506	+	FALSE	FALSE	2	1	0.5	major	0.55
1110004F10Rik	ENSMUSG00000030663.12	1110004F10Rik-203-UTR-189	ENSMUST00000106608.7-UTR-189	1110004F10Rik.1	1	chr7	116104642	+	FALSE	TRUE	103	2	0.0194175	minor	0.997
1110004F10Rik	ENSMUSG00000030663.12	1110004F10Rik-203-UTR-151	ENSMUST00000106608.7-UTR-151	1110004F10Rik.2	2	chr7	116104680	+	FALSE	TRUE	103	100	0.970874	major	0.745
1110004F10Rik	ENSMUSG00000030663.12	1110004F10Rik-203	ENSMUST00000106608.7	1110004F10Rik.3	3	chr7	116104831	+	FALSE	FALSE	103	0	0	minor	0.77
1110004F10Rik	ENSMUSG00000030663.12	1110004F10Rik-202-UTR-133	ENSMUST00000106607.1-UTR-133	1110004F10Rik.4	4	chr7	116105074	+	FALSE	TRUE	103	64	0.621359	major	0.835
1110004F10Rik	ENSMUSG00000030663.12	1110004F10Rik-202-UTR-62	ENSMUST00000106607.1-UTR-62	1110004F10Rik.5	5	chr7	116105145	+	FALSE	TRUE	103	2	0.0194175	minor	0.801
1110004F10Rik	ENSMUSG00000030663.12	1110004F10Rik-202	ENSMUST00000106607.1	1110004F10Rik.6	6	chr7	116105207	+	FALSE	FALSE	103	102	0.990291	major	0.835
1110004F10Rik	ENSMUSG00000030663.12	1110004F10Rik-201	ENSMUST00000032899.11	1110004F10Rik.7	7	chr7	116105210	+	FALSE	FALSE	103	102	0.990291	major	0.805
1110008P14Rik	ENSMUSG00000039195.4	1110008P14Rik-201-UTR-66	ENSMUST00000048792.4-UTR-66	1110008P14Rik.1	1	chr2	32379167	-	FALSE	TRUE	104	1	0.00961538	minor	0.181
1110008P14Rik	ENSMUSG00000039195.4	1110008P14Rik-201	ENSMUST00000048792.4	1110008P14Rik.2	2	chr2	32379101	-	FALSE	FALSE	104	104	1	major	0.129
1110008P14Rik	ENSMUSG00000039195.4	1110008P14Rik-202	ENSMUST00000146423.1	1110008P14Rik.3	3	chr2	32377097	-	FALSE	FALSE	104	3	0.0288462	minor	0
1110012L19Rik	ENSMUSG00000045237.5	1110012L19Rik-201	ENSMUST00000053981.5	1110012L19Rik.1	1	chrX	70389417	+	FALSE	FALSE	94	94	1	major	0
1110017D15Rik	ENSMUSG00000028441.12	1110017D15Rik-206	ENSMUST00000125303.7	1110017D15Rik.1	1	chr4	41505009	-	FALSE	FALSE	11	11	1	major	0.283
1110017D15Rik	ENSMUSG00000028441.12	1110017D15Rik-201	ENSMUST00000030152.12	1110017D15Rik.2	2	chr4	41505009	-	FALSE	FALSE	11	11	1	major	0.283
1110017D15Rik	ENSMUSG00000028441.12	1110017D15Rik-202	ENSMUST00000095126.4	1110017D15Rik.3	3	chr4	41505009	-	FALSE	FALSE	11	11	1	major	0.283
1110025L11Rik	ENSMUSG00000068073.2	1110025L11Rik-201	ENSMUST00000089104.2	1110025L11Rik.1	1	chr16	89063412	-	FALSE	FALSE	0	0			0.081
1110032A03Rik	ENSMUSG00000037971.10	1110032A03Rik-202	ENSMUST00000042576.10	1110032A03Rik.1	1	chr9	50763703	-	FALSE	FALSE	23	1	0.0434783	minor	0.191
1110032A03Rik	ENSMUSG00000037971.10	1110032A03Rik-209	ENSMUST00000177546.7	1110032A03Rik.2	2	chr9	50763701	-	FALSE	FALSE	23	1	0.0434783	minor	0.194
1110032A03Rik	ENSMUSG00000037971.10	1110032A03Rik-201-UTR-511	ENSMUST00000042468.8-UTR-511	1110032A03Rik.3	3	chr9	50763339	-	FALSE	TRUE	23	19	0.826087	major	0.084
1110032A03Rik	ENSMUSG00000037971.10	1110032A03Rik-201	ENSMUST00000042468.8	1110032A03Rik.4	4	chr9	50762828	-	FALSE	FALSE	23	1	0.0434783	minor
1110032A03Rik	ENSMUSG00000037971.10	1110032A03Rik-201-UTR+1460	ENSMUST00000042468.8-UTR+1460	1110032A03Rik.5	5	chr9	50761368	-	FALSE	TRUE	23	2	0.0869565	minor	0.037
1110032F04Rik	ENSMUSG00000046999.2	1110032F04Rik-201	ENSMUST00000054551.2	1110032F04Rik.1	1	chr3	68872163	+	FALSE	FALSE	4	4	1	major	0.819
1110038F14Rik	ENSMUSG00000063236.6	1110038F14Rik-201	ENSMUST00000071792.6	1110038F14Rik.1	1	chr15	76950729	+	FALSE	FALSE	102	102	1	major	0.01
1110038F14Rik	ENSMUSG00000063236.6	1110038F14Rik-202	ENSMUST00000229229.1	1110038F14Rik.2	2	chr15	76950979	+	FALSE	FALSE	102	0	0	minor	0.011
1110038F14Rik	ENSMUSG00000063236.6	1110038F14Rik-202-UTR+78	ENSMUST00000229229.1-UTR+78	1110038F14Rik.3	3	chr15	76951057	+	FALSE	TRUE	102	1	0.00980392	minor	0.138
1110051M20Rik	ENSMUSG00000040591.18	1110051M20Rik-202-UTR-43	ENSMUST00000094835.8-UTR-43	1110051M20Rik.1	1	chr2	91278287	-	TRUE	TRUE	64	3	0.046875	minor	0.36
1110051M20Rik	ENSMUSG00000040591.18	1110051M20Rik-202	ENSMUST00000094835.8	1110051M20Rik.2	2	chr2	91278244	-	TRUE	FALSE	64	64	1	major	0.286
1110051M20Rik	ENSMUSG00000040591.18	1110051M20Rik-203	ENSMUST00000102594.10	1110051M20Rik.3	3	chr2	91277830	-	TRUE	FALSE	64	0	0	minor	0.003
1110051M20Rik	ENSMUSG00000040591.18	1110051M20Rik-201	ENSMUST00000064652.13	1110051M20Rik.4	4	chr2	91275068	-	FALSE	FALSE	64	0	0	minor	0.455
1110057P08Rik	ENSMUSG00000068067.2	1110057P08Rik-201	ENSMUST00000089097.2	1110057P08Rik.1	1	chr16	89175199	+	FALSE	FALSE	0	0			0
1110059E24Rik	ENSMUSG00000035171.9	1110059E24Rik-205	ENSMUST00000178523.1	1110059E24Rik.1	1	chr19	21598551	-	TRUE	FALSE	103	0	0	minor	0.021
1110059E24Rik	ENSMUSG00000035171.9	1110059E24Rik-208	ENSMUST00000179768.7	1110059E24Rik.2	2	chr19	21598325	-	TRUE	FALSE	103	0	0	minor	0.1175
1110059E24Rik	ENSMUSG00000035171.9	1110059E24Rik-201-UTR-684	ENSMUST00000038830.9-UTR-684	1110059E24Rik.3	3	chr19	21597996	-	TRUE	TRUE	103	1	0.00970874	minor	0.053
1110059E24Rik	ENSMUSG00000035171.9	1110059E24Rik-201	ENSMUST00000038830.9	1110059E24Rik.4	4	chr19	21597312	-	TRUE	FALSE	103	103	1	major	0.221
1110059E24Rik	ENSMUSG00000035171.9	1110059E24Rik-202	ENSMUST00000177577.1	1110059E24Rik.5	5	chr19	21581202	-	FALSE	FALSE	103	0	0	minor	0.221
1110059E24Rik	ENSMUSG00000035171.9	1110059E24Rik-202-UTR+3442	ENSMUST00000177577.1-UTR+3442	1110059E24Rik.6	6	chr19	21577760	-	FALSE	TRUE	103	1	0.00970874	minor	0.18
1110059G10Rik	ENSMUSG00000032551.7	1110059G10Rik-202-UTR-399	ENSMUST00000118422.1-UTR-399	1110059G10Rik.1	1	chr9	122947934	-	FALSE	TRUE	101	1	0.00990099	minor	0.2
1110059G10Rik	ENSMUSG00000032551.7	1110059G10Rik-202-UTR-343	ENSMUST00000118422.1-UTR-343	1110059G10Rik.2	2	chr9	122947878	-	FALSE	TRUE	101	3	0.029703	minor	0.181818
1110059G10Rik	ENSMUSG00000032551.7	1110059G10Rik-202-UTR-106	ENSMUST00000118422.1-UTR-106	1110059G10Rik.3	3	chr9	122947641	-	FALSE	TRUE	101	36	0.356436	major	0.236
1110059G10Rik	ENSMUSG00000032551.7	1110059G10Rik-202-UTR-59	ENSMUST00000118422.1-UTR-59	1110059G10Rik.4	4	chr9	122947594	-	FALSE	TRUE	101	5	0.049505	minor	0.261
1110059G10Rik	ENSMUSG00000032551.7	1110059G10Rik-202	ENSMUST00000118422.1	1110059G10Rik.5	5	chr9	122947535	-	FALSE	FALSE	101	99	0.980198	major	0.382
1110059G10Rik	ENSMUSG00000032551.7	1110059G10Rik-201-UTR-1442	ENSMUST00000035154.3-UTR-1442	1110059G10Rik.6	6	chr9	122946531	-	FALSE	TRUE	101	1	0.00990099	minor
1110059G10Rik	ENSMUSG00000032551.7	1110059G10Rik-201	ENSMUST00000035154.3	1110059G10Rik.7	7	chr9	122945089	-	FALSE	FALSE	101	0	0	minor	0.045
1110065P20Rik	ENSMUSG00000078570.10	1110065P20Rik-203	ENSMUST00000137769.2	1110065P20Rik.1	1	chr4	124849546	-	FALSE	FALSE	100	0	0	minor	0.934
1110065P20Rik	ENSMUSG00000078570.10	1110065P20Rik-206	ENSMUST00000185036.1	1110065P20Rik.2	2	chr4	124849490	-	FALSE	FALSE	100	100	1	major	0.854
1110065P20Rik	ENSMUSG00000078570.10	1110065P20Rik-202	ENSMUST00000125776.7	1110065P20Rik.3	3	chr4	124849486	-	FALSE	FALSE	100	100	1	major	0.833
1110065P20Rik	ENSMUSG00000078570.10	1110065P20Rik-201	ENSMUST00000106190.9	1110065P20Rik.4	4	chr4	124849485	-	FALSE	FALSE	100	100	1	major	0.824
1110065P20Rik	ENSMUSG00000078570.10	1110065P20Rik-201-UTR+432	ENSMUST00000106190.9-UTR+432	1110065P20Rik.5	5	chr4	124849053	-	FALSE	TRUE	100	7	0.07	minor	0.798
1190005I06Rik	ENSMUSG00000043687.15	1190005I06Rik-203	ENSMUST00000180677.1	1190005I06Rik.1	1	chr8	120608801	-	FALSE	FALSE	37	0	0	minor	0.005
1190005I06Rik	ENSMUSG00000043687.15	1190005I06Rik-201	ENSMUST00000123927.7	1190005I06Rik.2	2	chr8	120608602	-	FALSE	FALSE	37	37	1	major	0.128
1190007I07Rik	ENSMUSG00000063320.11	1190007I07Rik-204	ENSMUST00000183416.1	1190007I07Rik.1	1	chr10	82622361	-	TRUE	FALSE	90	0	0	minor	0.112
1190007I07Rik	ENSMUSG00000063320.11	1190007I07Rik-203	ENSMUST00000183363.1	1190007I07Rik.2	2	chr10	82620026	-	FALSE	FALSE	90	85	0.944444	major
1190007I07Rik	ENSMUSG00000063320.11	1190007I07Rik-205	ENSMUST00000185168.7	1190007I07Rik.3	3	chr10	82619942	-	FALSE	FALSE	90	0	0	minor
1190007I07Rik	ENSMUSG00000063320.11	1190007I07Rik-202	ENSMUST00000176200.7	1190007I07Rik.4	4	chr10	82619851	-	FALSE	FALSE	90	77	0.855556	major
1190007I07Rik	ENSMUSG00000063320.11	1190007I07Rik-201	ENSMUST00000079648.11	1190007I07Rik.5	5	chr10	82619851	-	FALSE	FALSE	90	77	0.855556	major
1300017J02Rik	ENSMUSG00000033688.10	1300017J02Rik-202	ENSMUST00000123530.7	1300017J02Rik.1	1	chr9	103250624	-	FALSE	FALSE	18	0	0	minor
1300017J02Rik	ENSMUSG00000033688.10	1300017J02Rik-201	ENSMUST00000035163.9	1300017J02Rik.2	2	chr9	103250521	-	FALSE	FALSE	18	18	1	major	0.119
1500009C09Rik	ENSMUSG00000068099.5	1500009C09Rik-201	ENSMUST00000136948.2	1500009C09Rik.1	1	chr15	82260738	+	FALSE	FALSE	6	6	1	major
1500009C09Rik	ENSMUSG00000068099.5	1500009C09Rik-202	ENSMUST00000143238.1	1500009C09Rik.2	2	chr15	82260753	+	FALSE	FALSE	6	6	1	major
1500009L16Rik	ENSMUSG00000087651.3	1500009L16Rik-203	ENSMUST00000218623.1	1500009L16Rik.1	1	chr10	83762163	+	FALSE	FALSE	52	0	0	minor	0.184
1500009L16Rik	ENSMUSG00000087651.3	1500009L16Rik-201-UTR-472	ENSMUST00000150459.2-UTR-472	1500009L16Rik.2	2	chr10	83762290	+	FALSE	TRUE	52	50	0.961538	major	0.59
1500009L16Rik	ENSMUSG00000087651.3	1500009L16Rik-201	ENSMUST00000150459.2	1500009L16Rik.3	3	chr10	83762762	+	FALSE	FALSE	52	37	0.711538	major	0.583
1500011B03Rik	ENSMUSG00000072694.8	1500011B03Rik-202	ENSMUST00000100850.5	1500011B03Rik.1	1	chr5	114822439	-	TRUE	FALSE	73	0	0	minor
1500011B03Rik	ENSMUSG00000072694.8	1500011B03Rik-204	ENSMUST00000140374.1	1500011B03Rik.2	2	chr5	114809036	-	FALSE	FALSE	73	0	0	minor	0.038
1500011B03Rik	ENSMUSG00000072694.8	1500011B03Rik-203	ENSMUST00000112160.3	1500011B03Rik.3	3	chr5	114808196	-	FALSE	FALSE	73	73	1	major	0.258
1520401A03Rik	ENSMUSG00000043747.12	1520401A03Rik-205	ENSMUST00000201734.3	1520401A03Rik.1	1	chr17	23704488	-	FALSE	FALSE	0	0
1600012H06Rik	ENSMUSG00000050088.9	1600012H06Rik-203-UTR-58	ENSMUST00000174004.1-UTR-58	1600012H06Rik.1	1	chr17	14944928	+	TRUE	TRUE	87	6	0.0689655	minor	0.03
1600012H06Rik	ENSMUSG00000050088.9	1600012H06Rik-203	ENSMUST00000174004.1	1600012H06Rik.2	2	chr17	14944986	+	TRUE	FALSE	87	74	0.850575	major	0.505
1600012H06Rik	ENSMUSG00000050088.9	1600012H06Rik-202-UTR-860	ENSMUST00000164837.2-UTR-860	1600012H06Rik.3	3	chr17	14945074	+	TRUE	TRUE	87	1	0.0114943	minor	0.786
1600012H06Rik	ENSMUSG00000050088.9	1600012H06Rik-202-UTR-65	ENSMUST00000164837.2-UTR-65	1600012H06Rik.4	4	chr17	14945869	+	TRUE	TRUE	87	7	0.0804598	minor	0.477
1600012H06Rik	ENSMUSG00000050088.9	1600012H06Rik-202	ENSMUST00000164837.2	1600012H06Rik.5	5	chr17	14945934	+	TRUE	FALSE	87	80	0.91954	major	0.321
1600012H06Rik	ENSMUSG00000050088.9	1600012H06Rik-201	ENSMUST00000052691.8	1600012H06Rik.6	6	chr17	14945936	+	TRUE	FALSE	87	80	0.91954	major	0.321
1600014C10Rik	ENSMUSG00000054676.15	1600014C10Rik-203	ENSMUST00000177983.1	1600014C10Rik.1	1	chr7	38188956	+	TRUE	FALSE	67	0	0	minor	0.103
1600014C10Rik	ENSMUSG00000054676.15	1600014C10Rik-209	ENSMUST00000179992.7	1600014C10Rik.2	2	chr7	38194972	+	FALSE	FALSE	67	0	0	minor	0.0288462
1600014C10Rik	ENSMUSG00000054676.15	1600014C10Rik-207-UTR-178	ENSMUST00000179503.2-UTR-178	1600014C10Rik.3	3	chr7	38195088	+	FALSE	TRUE	67	13	0.19403	major	0.041
1600014C10Rik	ENSMUSG00000054676.15	1600014C10Rik-207	ENSMUST00000179503.2	1600014C10Rik.4	4	chr7	38195266	+	FALSE	FALSE	67	0	0	minor	0
1600014C10Rik	ENSMUSG00000054676.15	1600014C10Rik-208-UTR-986	ENSMUST00000179525.7-UTR-986	1600014C10Rik.5	5	chr7	38195606	+	FALSE	TRUE	67	1	0.0149254	minor	0.125
1600014C10Rik	ENSMUSG00000054676.15	1600014C10Rik-208	ENSMUST00000179525.7	1600014C10Rik.6	6	chr7	38196592	+	FALSE	FALSE	67	64	0.955224	major	0.178
1600014C10Rik	ENSMUSG00000054676.15	1600014C10Rik-201	ENSMUST00000067854.9	1600014C10Rik.7	7	chr7	38197563	+	FALSE	FALSE	67	8	0.119403	major	0.071
1600014C10Rik	ENSMUSG00000054676.15	1600014C10Rik-204	ENSMUST00000178207.7	1600014C10Rik.8	8	chr7	38197568	+	FALSE	FALSE	67	8	0.119403	major	0.071
1600014C23Rik	ENSMUSG00000094690.2	1600014C23Rik-201	ENSMUST00000178179.1	1600014C23Rik.1	1	chr17	45732864	-	FALSE	FALSE	3	3	1	major	0.06
1700001C19Rik	ENSMUSG00000047150.8	1700001C19Rik-202	ENSMUST00000073143.6	1700001C19Rik.1	1	chr17	47413375	-	FALSE	FALSE	4	4	1	major	0.142
1700001C19Rik	ENSMUSG00000047150.8	1700001C19Rik-201-UTR-177	ENSMUST00000061885.8-UTR-177	1700001C19Rik.2	2	chr17	47412911	-	FALSE	TRUE	4	1	0.25	major
1700001C19Rik	ENSMUSG00000047150.8	1700001C19Rik-201	ENSMUST00000061885.8	1700001C19Rik.3	3	chr17	47412734	-	FALSE	FALSE	4	0	0	minor
1700001F09Rik	ENSMUSG00000095384.1	1700001F09Rik-201-UTR-31	ENSMUST00000178178.1-UTR-31	1700001F09Rik.1	1	chr14	43342414	-	FALSE	TRUE	4	2	0.5	major
1700001F09Rik	ENSMUSG00000095384.1	1700001F09Rik-201	ENSMUST00000178178.1	1700001F09Rik.2	2	chr14	43342383	-	FALSE	FALSE	4	4	1	major
1700001J03Rik	ENSMUSG00000095040.2	1700001J03Rik-201	ENSMUST00000073721.6	1700001J03Rik.1	1	chr5	146182441	-	FALSE	FALSE	4	4	1	major
1700001K19Rik	ENSMUSG00000056508.6	1700001K19Rik-201	ENSMUST00000070659.6	1700001K19Rik.1	1	chr12	110667688	-	FALSE	FALSE	4	4	1	major	0.627
1700001L19Rik	ENSMUSG00000021534.8	1700001L19Rik-202	ENSMUST00000222604.1	1700001L19Rik.1	1	chr13	68613287	+	FALSE	FALSE	7	7	1	major	0.032
1700001L19Rik	ENSMUSG00000021534.8	1700001L19Rik-201	ENSMUST00000022007.7	1700001L19Rik.2	2	chr13	68614231	+	FALSE	FALSE	7	0	0	minor	0
1700001O22Rik	ENSMUSG00000044320.14	1700001O22Rik-201	ENSMUST00000050003.8	1700001O22Rik.1	1	chr2	30795301	-	TRUE	FALSE	5	5	1	major	0
1700001P01Rik	ENSMUSG00000018543.8	1700001P01Rik-201	ENSMUST00000107576.1	1700001P01Rik.1	1	chr11	97771481	-	FALSE	FALSE	4	4	1	major	0.013
1700003E16Rik	ENSMUSG00000030030.5	1700003E16Rik-202	ENSMUST00000203203.1	1700003E16Rik.1	1	chr6	83162891	+	FALSE	FALSE	8	0	0	minor	0.174
1700003E16Rik	ENSMUSG00000030030.5	1700003E16Rik-201	ENSMUST00000032106.5	1700003E16Rik.2	2	chr6	83162945	+	FALSE	FALSE	8	8	1	major	0.099
1700003E16Rik	ENSMUSG00000030030.5	1700003E16Rik-201-UTR+29	ENSMUST00000032106.5-UTR+29	1700003E16Rik.3	3	chr6	83162974	+	FALSE	TRUE	8	1	0.125	major	0.085
1700003F12Rik	ENSMUSG00000038523.10	1700003F12Rik-201	ENSMUST00000045116.10	1700003F12Rik.1	1	chr2	154550003	+	FALSE	FALSE	8	8	1	major	0.101
1700003H04Rik	ENSMUSG00000039174.14	1700003H04Rik-202	ENSMUST00000177772.2	1700003H04Rik.1	1	chr3	124573218	-	TRUE	FALSE	4	4	1	major	0.272973
1700003H04Rik	ENSMUSG00000039174.14	1700003H04Rik-203	ENSMUST00000178485.7	1700003H04Rik.2	2	chr3	124565888	-	TRUE	FALSE	4	3	0.75	major	0.025
1700003H04Rik	ENSMUSG00000039174.14	1700003H04Rik-206	ENSMUST00000180162.7	1700003H04Rik.3	3	chr3	124556352	-	FALSE	FALSE	4	0	0	minor	0.429
1700006A11Rik	ENSMUSG00000027973.11	1700006A11Rik-201	ENSMUST00000029598.9	1700006A11Rik.1	1	chr3	124400989	-	FALSE	FALSE	3	3	1	major	0.011
1700007K13Rik	ENSMUSG00000026831.16	1700007K13Rik-201	ENSMUST00000086370.10	1700007K13Rik.1	1	chr2	28462001	-	FALSE	FALSE	19	19	1	major	0.064
1700008O03Rik	ENSMUSG00000008028.15	1700008O03Rik-201	ENSMUST00000107933.7	1700008O03Rik.1	1	chr7	44360043	-	FALSE	FALSE	4	4	1	major	0.947
1700008P02Rik	ENSMUSG00000069118.3	1700008P02Rik-201	ENSMUST00000091364.3	1700008P02Rik.1	1	chr3	6615418	-	FALSE	FALSE	2	2	1	major	0.169
1700009N14Rik	ENSMUSG00000028287.4	1700009N14Rik-201-UTR-80	ENSMUST00000029955.4-UTR-80	1700009N14Rik.1	1	chr4	39451696	+	FALSE	TRUE	4	1	0.25	major	0.962
1700009N14Rik	ENSMUSG00000028287.4	1700009N14Rik-201	ENSMUST00000029955.4	1700009N14Rik.2	2	chr4	39451776	+	FALSE	FALSE	4	4	1	major	0.6
1700010B08Rik	ENSMUSG00000057047.5	1700010B08Rik-201	ENSMUST00000073081.5	1700010B08Rik.1	1	chr2	173722089	+	FALSE	FALSE	5	5	1	major	0.259
1700010B08Rik	ENSMUSG00000057047.5	1700010B08Rik-201-UTR+425	ENSMUST00000073081.5-UTR+425	1700010B08Rik.2	2	chr2	173722514	+	FALSE	TRUE	5	1	0.2	major	0.352
1700010I14Rik	ENSMUSG00000023873.13	1700010I14Rik-203-UTR-108	ENSMUST00000151609.1-UTR-108	1700010I14Rik.1	1	chr17	9008210	+	TRUE	TRUE	16	2	0.125	major	0.0382979
1700010I14Rik	ENSMUSG00000023873.13	1700010I14Rik-203-UTR-75	ENSMUST00000151609.1-UTR-75	1700010I14Rik.2	2	chr17	9008243	+	TRUE	TRUE	16	1	0.0625	minor	0.06875
1700010I14Rik	ENSMUSG00000023873.13	1700010I14Rik-203	ENSMUST00000151609.1	1700010I14Rik.3	3	chr17	9008318	+	TRUE	FALSE	16	16	1	major	0.234
1700010I14Rik	ENSMUSG00000023873.13	1700010I14Rik-201	ENSMUST00000024650.11	1700010I14Rik.4	4	chr17	9008319	+	TRUE	FALSE	16	16	1	major	0.236
1700010I14Rik	ENSMUSG00000023873.13	1700010I14Rik-204	ENSMUST00000232775.1	1700010I14Rik.5	5	chr17	9008319	+	TRUE	FALSE	16	16	1	major	0.236
1700011L22Rik	ENSMUSG00000031682.5	1700011L22Rik-201-UTR-97	ENSMUST00000034109.5-UTR-97	1700011L22Rik.1	1	chr8	79210528	-	FALSE	TRUE	4	4	1	major	0.008
1700011L22Rik	ENSMUSG00000031682.5	1700011L22Rik-201	ENSMUST00000034109.5	1700011L22Rik.2	2	chr8	79210431	-	FALSE	FALSE	4	4	1	major	0.015
1700011M02Rik	ENSMUSG00000079476.1	1700011M02Rik-201	ENSMUST00000113602.1	1700011M02Rik.1	1	chrX	102909651	+	FALSE	FALSE	5	5	1	major	0.065
1700012A03Rik	ENSMUSG00000029766.7	1700012A03Rik-201	ENSMUST00000031778.5	1700012A03Rik.1	1	chr6	32058915	+	FALSE	FALSE	4	4	1	major	0
1700012B07Rik	ENSMUSG00000020617.13	1700012B07Rik-201	ENSMUST00000020941.10	1700012B07Rik.1	1	chr11	109791557	-	TRUE	FALSE	9	9	1	major	0.035
1700012B07Rik	ENSMUSG00000020617.13	1700012B07Rik-202	ENSMUST00000106674.7	1700012B07Rik.2	2	chr11	109787651	-	FALSE	FALSE	9	2	0.222222	major	0.043
1700012B09Rik	ENSMUSG00000031927.9	1700012B09Rik-204	ENSMUST00000191047.6	1700012B09Rik.1	1	chr9	14758191	-	TRUE	FALSE	12	12	1	major	0.184
1700012B09Rik	ENSMUSG00000031927.9	1700012B09Rik-201	ENSMUST00000060330.4	1700012B09Rik.2	2	chr9	14758191	-	TRUE	FALSE	12	12	1	major	0.184
1700012P22Rik	ENSMUSG00000028589.2	1700012P22Rik-201-UTR-65	ENSMUST00000030323.2-UTR-65	1700012P22Rik.1	1	chr4	144418254	-	FALSE	TRUE	4	3	0.75	major	0.07
1700012P22Rik	ENSMUSG00000028589.2	1700012P22Rik-201	ENSMUST00000030323.2	1700012P22Rik.2	2	chr4	144418189	-	FALSE	FALSE	4	4	1	major	0.071
1700012P22Rik	ENSMUSG00000028589.2	1700012P22Rik-201-UTR+454	ENSMUST00000030323.2-UTR+454	1700012P22Rik.3	3	chr4	144417735	-	FALSE	TRUE	4	2	0.5	major	0.066
1700013F07Rik	ENSMUSG00000027886.7	1700013F07Rik-201	ENSMUST00000029485.5	1700013F07Rik.1	1	chr3	108544723	+	FALSE	FALSE	7	7	1	major	0.14
1700013F07Rik	ENSMUSG00000027886.7	1700013F07Rik-201-UTR+61	ENSMUST00000029485.5-UTR+61	1700013F07Rik.2	2	chr3	108544784	+	FALSE	TRUE	7	1	0.142857	major	0.187
1700013G24Rik	ENSMUSG00000041399.3	1700013G24Rik-201	ENSMUST00000048893.3	1700013G24Rik.1	1	chr4	137455461	+	FALSE	FALSE	4	4	1	major	0.098
1700013H16Rik	ENSMUSG00000054727.2	1700013H16Rik-201-UTR-152	ENSMUST00000067940.2-UTR-152	1700013H16Rik.1	1	chrX	53743053	-	FALSE	TRUE	7	3	0.428571	major	0.383
1700013H16Rik	ENSMUSG00000054727.2	1700013H16Rik-201-UTR-38	ENSMUST00000067940.2-UTR-38	1700013H16Rik.2	2	chrX	53742939	-	FALSE	TRUE	7	1	0.142857	major	0.265
1700013H16Rik	ENSMUSG00000054727.2	1700013H16Rik-201	ENSMUST00000067940.2	1700013H16Rik.3	3	chrX	53742901	-	FALSE	FALSE	7	6	0.857143	major	0.191
1700014D04Rik	ENSMUSG00000051054.4	1700014D04Rik-201	ENSMUST00000055343.2	1700014D04Rik.1	1	chr13	59741956	-	FALSE	FALSE	4	0	0	minor
1700014D04Rik	ENSMUSG00000051054.4	1700014D04Rik-203	ENSMUST00000180139.2	1700014D04Rik.2	2	chr13	59740842	-	FALSE	FALSE	4	4	1	major	0.028
1700015F17Rik	ENSMUSG00000079666.8	1700015F17Rik-201-UTR-43	ENSMUST00000115447.1-UTR-43	1700015F17Rik.1	1	chr5	5437870	-	FALSE	TRUE	4	2	0.5	major	0.796
1700015F17Rik	ENSMUSG00000079666.8	1700015F17Rik-202-UTR-43	ENSMUST00000128151.7-UTR-43	1700015F17Rik.2	2	chr5	5437870	-	FALSE	TRUE	4	2	0.5	major	0.796
1700015F17Rik	ENSMUSG00000079666.8	1700015F17Rik-202	ENSMUST00000128151.7	1700015F17Rik.3	3	chr5	5437827	-	FALSE	FALSE	4	4	1	major	0.52
1700015F17Rik	ENSMUSG00000079666.8	1700015F17Rik-201	ENSMUST00000115447.1	1700015F17Rik.4	4	chr5	5437827	-	FALSE	FALSE	4	4	1	major	0.52
1700015G11Rik	ENSMUSG00000094445.7	1700015G11Rik-203-UTR-29	ENSMUST00000185841.1-UTR-29	1700015G11Rik.1	1	chr7	52011719	-	FALSE	TRUE	4	3	0.75	major	0.234
1700015G11Rik	ENSMUSG00000094445.7	1700015G11Rik-203	ENSMUST00000185841.1	1700015G11Rik.2	2	chr7	52011690	-	FALSE	FALSE	4	4	1	major	0.253
1700015G11Rik	ENSMUSG00000094445.7	1700015G11Rik-204	ENSMUST00000190307.6	1700015G11Rik.3	3	chr7	52011687	-	FALSE	FALSE	4	4	1	major	0.24
1700015G11Rik	ENSMUSG00000094445.7	1700015G11Rik-202	ENSMUST00000185758.1	1700015G11Rik.4	4	chr7	52011685	-	FALSE	FALSE	4	4	1	major	0.228
1700015G11Rik	ENSMUSG00000094445.7	1700015G11Rik-201	ENSMUST00000180038.7	1700015G11Rik.5	5	chr7	52011683	-	FALSE	FALSE	4	4	1	major	0.212
1700016C15Rik	ENSMUSG00000015962.5	1700016C15Rik-201-UTR-20	ENSMUST00000016106.5-UTR-20	1700016C15Rik.1	1	chr1	177753304	+	FALSE	TRUE	8	8	1	major	0.079
1700016C15Rik	ENSMUSG00000015962.5	1700016C15Rik-201	ENSMUST00000016106.5	1700016C15Rik.2	2	chr1	177753324	+	FALSE	FALSE	8	1	0.125	major	0.07
1700016D06Rik	ENSMUSG00000031509.10	1700016D06Rik-204	ENSMUST00000191350.1	1700016D06Rik.1	1	chr8	11655480	-	FALSE	FALSE	5	5	1	major	0.307
1700016D06Rik	ENSMUSG00000031509.10	1700016D06Rik-202	ENSMUST00000190741.1	1700016D06Rik.2	2	chr8	11655479	-	FALSE	FALSE	5	5	1	major	0.307
1700016D06Rik	ENSMUSG00000031509.10	1700016D06Rik-201	ENSMUST00000033906.10	1700016D06Rik.3	3	chr8	11654924	-	FALSE	FALSE	5	0	0	minor
1700016H13Rik	ENSMUSG00000029320.11	1700016H13Rik-204	ENSMUST00000120688.5	1700016H13Rik.1	1	chr5	103648771	-	FALSE	FALSE	4	0	0	minor	0
1700016H13Rik	ENSMUSG00000029320.11	1700016H13Rik-203-UTR-28	ENSMUST00000120108.7-UTR-28	1700016H13Rik.2	2	chr5	103648621	-	FALSE	TRUE	4	1	0.25	major	0.098
1700016H13Rik	ENSMUSG00000029320.11	1700016H13Rik-203	ENSMUST00000120108.7	1700016H13Rik.3	3	chr5	103648593	-	FALSE	FALSE	4	4	1	major	0.098
1700016H13Rik	ENSMUSG00000029320.11	1700016H13Rik-205	ENSMUST00000134926.7	1700016H13Rik.4	4	chr5	103648429	-	FALSE	FALSE	4	0	0	minor	0.045
1700016H13Rik	ENSMUSG00000029320.11	1700016H13Rik-202-UTR-317	ENSMUST00000119824.7-UTR-317	1700016H13Rik.5	5	chr5	103648356	-	FALSE	TRUE	4	1	0.25	major	0.062
1700016H13Rik	ENSMUSG00000029320.11	1700016H13Rik-202-UTR-47	ENSMUST00000119824.7-UTR-47	1700016H13Rik.6	6	chr5	103648086	-	FALSE	TRUE	4	4	1	major	0.171
1700016H13Rik	ENSMUSG00000029320.11	1700016H13Rik-202	ENSMUST00000119824.7	1700016H13Rik.7	7	chr5	103648039	-	FALSE	FALSE	4	4	1	major	0.2
1700016K19Rik	ENSMUSG00000053783.5	1700016K19Rik-201	ENSMUST00000066408.5	1700016K19Rik.1	1	chr11	76003569	+	FALSE	FALSE	13	13	1	major	0.213
1700017B05Rik	ENSMUSG00000032300.7	1700017B05Rik-202-UTR-506	ENSMUST00000213199.1-UTR-506	1700017B05Rik.1	1	chr9	57256098	-	TRUE	TRUE	58	1	0.0172414	minor	0.44
1700017B05Rik	ENSMUSG00000032300.7	1700017B05Rik-202	ENSMUST00000213199.1	1700017B05Rik.2	2	chr9	57255592	-	TRUE	FALSE	58	2	0.0344828	minor	0.012
1700017B05Rik	ENSMUSG00000032300.7	1700017B05Rik-204	ENSMUST00000215298.1	1700017B05Rik.3	3	chr9	57253610	-	FALSE	FALSE	58	1	0.0172414	minor	0.044
1700017B05Rik	ENSMUSG00000032300.7	1700017B05Rik-201-UTR-440	ENSMUST00000034846.6-UTR-440	1700017B05Rik.4	4	chr9	57253557	-	FALSE	TRUE	58	14	0.241379	major	0.077
1700017B05Rik	ENSMUSG00000032300.7	1700017B05Rik-201	ENSMUST00000034846.6	1700017B05Rik.5	5	chr9	57253117	-	FALSE	FALSE	58	54	0.931034	major	0.154
1700017N19Rik	ENSMUSG00000056912.12	1700017N19Rik-210	ENSMUST00000218464.1	1700017N19Rik.1	1	chr10	100618143	+	FALSE	FALSE	4	0	0	minor	0.857609
1700017N19Rik	ENSMUSG00000056912.12	1700017N19Rik-208	ENSMUST00000191033.1	1700017N19Rik.2	2	chr10	100618309	+	FALSE	FALSE	4	4	1	major	0.966
1700017N19Rik	ENSMUSG00000056912.12	1700017N19Rik-203	ENSMUST00000187119.6	1700017N19Rik.3	3	chr10	100618312	+	FALSE	FALSE	4	4	1	major	0.966
1700017N19Rik	ENSMUSG00000056912.12	1700017N19Rik-206	ENSMUST00000190386.6	1700017N19Rik.4	4	chr10	100618314	+	FALSE	FALSE	4	4	1	major	0.966
1700017N19Rik	ENSMUSG00000056912.12	1700017N19Rik-201	ENSMUST00000041162.12	1700017N19Rik.5	5	chr10	100618391	+	FALSE	FALSE	4	4	1	major	0.947
1700017N19Rik	ENSMUSG00000056912.12	1700017N19Rik-204	ENSMUST00000188736.6	1700017N19Rik.6	6	chr10	100618397	+	FALSE	FALSE	4	4	1	major	0.947
1700017N19Rik	ENSMUSG00000056912.12	1700017N19Rik-207	ENSMUST00000190708.6	1700017N19Rik.7	7	chr10	100618401	+	FALSE	FALSE	4	4	1	major	0.951
1700018B08Rik	ENSMUSG00000031809.10	1700018B08Rik-201	ENSMUST00000034265.10	1700018B08Rik.1	1	chr8	121530780	-	FALSE	FALSE	5	5	1	major	0.256
1700018F24Rik	ENSMUSG00000029620.4	1700018F24Rik-201	ENSMUST00000031624.4	1700018F24Rik.1	1	chr5	145045681	+	FALSE	FALSE	5	5	1	major
1700018G05Rik	ENSMUSG00000109745.1	1700018G05Rik-201	ENSMUST00000211116.1	1700018G05Rik.1	1	chrX	102929094	+	FALSE	FALSE	5	5	1	major	0.015
1700019A02Rik	ENSMUSG00000060715.9	1700019A02Rik-202	ENSMUST00000190748.1	1700019A02Rik.1	1	chr1	53158600	-	FALSE	FALSE	5	0	0	minor	0.073
1700019A02Rik	ENSMUSG00000060715.9	1700019A02Rik-201	ENSMUST00000072235.9	1700019A02Rik.2	2	chr1	53158577	-	FALSE	FALSE	5	5	1	major	0.007
1700019A02Rik	ENSMUSG00000060715.9	1700019A02Rik-201-UTR+185	ENSMUST00000072235.9-UTR+185	1700019A02Rik.3	3	chr1	53158392	-	FALSE	TRUE	5	3	0.6	major	0.662
1700019A02Rik	ENSMUSG00000060715.9	1700019A02Rik-201-UTR+267	ENSMUST00000072235.9-UTR+267	1700019A02Rik.4	4	chr1	53158310	-	FALSE	TRUE	5	2	0.4	major	0.954
1700019D03Rik	ENSMUSG00000043629.12	1700019D03Rik-205	ENSMUST00000190726.1	1700019D03Rik.1	1	chr1	52925198	-	FALSE	FALSE	10	5	0.5	major	0.181818
1700019D03Rik	ENSMUSG00000043629.12	1700019D03Rik-204	ENSMUST00000186266.1	1700019D03Rik.2	2	chr1	52925188	-	FALSE	FALSE	10	5	0.5	major	0.189
1700019D03Rik	ENSMUSG00000043629.12	1700019D03Rik-206	ENSMUST00000190831.6	1700019D03Rik.3	3	chr1	52925187	-	FALSE	FALSE	10	5	0.5	major	0.189
1700019D03Rik	ENSMUSG00000043629.12	1700019D03Rik-207	ENSMUST00000191441.1	1700019D03Rik.4	4	chr1	52925183	-	FALSE	FALSE	10	5	0.5	major	0.189
1700019D03Rik	ENSMUSG00000043629.12	1700019D03Rik-201-UTR-2802	ENSMUST00000050567.10-UTR-2802	1700019D03Rik.5	5	chr1	52925126	-	FALSE	TRUE	10	6	0.6	major	0.037
1700019D03Rik	ENSMUSG00000043629.12	1700019D03Rik-201-UTR-2636	ENSMUST00000050567.10-UTR-2636	1700019D03Rik.6	6	chr1	52924960	-	FALSE	TRUE	10	4	0.4	major	0.25
1700019D03Rik	ENSMUSG00000043629.12	1700019D03Rik-201	ENSMUST00000050567.10	1700019D03Rik.7	7	chr1	52922324	-	FALSE	FALSE	10	4	0.4	major	0.307
1700019N19Rik	ENSMUSG00000026931.10	1700019N19Rik-202	ENSMUST00000166692.1	1700019N19Rik.1	1	chr19	58785996	-	FALSE	FALSE	5	0	0	minor	0
1700019N19Rik	ENSMUSG00000026931.10	1700019N19Rik-201-UTR-87	ENSMUST00000028299.10-UTR-87	1700019N19Rik.2	2	chr19	58785890	-	FALSE	TRUE	5	3	0.6	major	0.002
1700019N19Rik	ENSMUSG00000026931.10	1700019N19Rik-201-UTR-56	ENSMUST00000028299.10-UTR-56	1700019N19Rik.3	3	chr19	58785859	-	FALSE	TRUE	5	4	0.8	major	0.005
1700019N19Rik	ENSMUSG00000026931.10	1700019N19Rik-201	ENSMUST00000028299.10	1700019N19Rik.4	4	chr19	58785803	-	FALSE	FALSE	5	5	1	major	0.005
1700019N19Rik	ENSMUSG00000026931.10	1700019N19Rik-201-UTR+134	ENSMUST00000028299.10-UTR+134	1700019N19Rik.5	5	chr19	58785669	-	FALSE	TRUE	5	1	0.2	major	0.305
1700019N19Rik	ENSMUSG00000026931.10	1700019N19Rik-201-UTR+2226	ENSMUST00000028299.10-UTR+2226	1700019N19Rik.6	6	chr19	58783577	-	FALSE	TRUE	5	2	0.4	major	0.023
1700020A23Rik	ENSMUSG00000027409.5	1700020A23Rik-203	ENSMUST00000189961.1	1700020A23Rik.1	1	chr2	130406018	+	FALSE	FALSE	4	0	0	minor	0.104
1700020A23Rik	ENSMUSG00000027409.5	1700020A23Rik-202	ENSMUST00000110281.1	1700020A23Rik.2	2	chr2	130406070	+	FALSE	FALSE	4	4	1	major	0.05
1700020A23Rik	ENSMUSG00000027409.5	1700020A23Rik-201	ENSMUST00000028898.4	1700020A23Rik.3	3	chr2	130406074	+	FALSE	FALSE	4	4	1	major	0.05
1700020D05Rik	ENSMUSG00000100937.1	1700020D05Rik-201-UTR-37	ENSMUST00000189704.1-UTR-37	1700020D05Rik.1	1	chr19	5502804	-	FALSE	TRUE	4	3	0.75	major	0
1700020D05Rik	ENSMUSG00000100937.1	1700020D05Rik-201	ENSMUST00000189704.1	1700020D05Rik.2	2	chr19	5502767	-	FALSE	FALSE	4	4	1	major	0
1700020L24Rik	ENSMUSG00000035085.5	1700020L24Rik-202	ENSMUST00000188702.1	1700020L24Rik.1	1	chr11	83440828	+	FALSE	FALSE	5	0	0	minor
1700020L24Rik	ENSMUSG00000035085.5	1700020L24Rik-201	ENSMUST00000037378.5	1700020L24Rik.2	2	chr11	83441233	+	FALSE	FALSE	5	5	1	major	0.087
1700020N01Rik	ENSMUSG00000050844.5	1700020N01Rik-201	ENSMUST00000057341.5	1700020N01Rik.1	1	chr10	21622376	+	FALSE	FALSE	4	4	1	major	0
1700020N15Rik	ENSMUSG00000059690.1	1700020N15Rik-201	ENSMUST00000075654.1	1700020N15Rik.1	1	chrX	69945978	+	FALSE	FALSE	4	4	1	major	0.123
1700021F07Rik	ENSMUSG00000027518.3	1700021F07Rik-201	ENSMUST00000029023.3	1700021F07Rik.1	1	chr2	173528501	+	FALSE	FALSE	4	4	1	major	0.016
1700022I11Rik	ENSMUSG00000028451.12	1700022I11Rik-201	ENSMUST00000030163.11	1700022I11Rik.1	1	chr4	42974326	+	TRUE	FALSE	0	0
1700024B05Rik	ENSMUSG00000052334.11	1700024B05Rik-202	ENSMUST00000168972.1	1700024B05Rik.1	1	chr14	42003819	+	FALSE	FALSE	1	1	1	major	0.05
1700024B05Rik	ENSMUSG00000052334.11	1700024B05Rik-201	ENSMUST00000064162.10	1700024B05Rik.2	2	chr14	42003821	+	FALSE	FALSE	1	1	1	major	0.049
1700024G13Rik	ENSMUSG00000072473.4	1700024G13Rik-201-UTR-333	ENSMUST00000100723.3-UTR-333	1700024G13Rik.1	1	chr14	32376401	-	FALSE	TRUE	6	5	0.833333	major	0.398
1700024G13Rik	ENSMUSG00000072473.4	1700024G13Rik-201-UTR-210	ENSMUST00000100723.3-UTR-210	1700024G13Rik.2	2	chr14	32376278	-	FALSE	TRUE	6	5	0.833333	major	0.377
1700024G13Rik	ENSMUSG00000072473.4	1700024G13Rik-201-UTR-74	ENSMUST00000100723.3-UTR-74	1700024G13Rik.3	3	chr14	32376142	-	FALSE	TRUE	6	5	0.833333	major	0.02
1700024G13Rik	ENSMUSG00000072473.4	1700024G13Rik-201	ENSMUST00000100723.3	1700024G13Rik.4	4	chr14	32376068	-	FALSE	FALSE	6	2	0.333333	major	0.04
1700025B11Rik	ENSMUSG00000101113.1	1700025B11Rik-201	ENSMUST00000190233.1	1700025B11Rik.1	1	chr15	77558239	-	FALSE	FALSE	4	4	1	major	0.093
1700025C18Rik	ENSMUSG00000078935.1	1700025C18Rik-201	ENSMUST00000109304.1	1700025C18Rik.1	1	chr2	165078693	-	FALSE	FALSE	3	3	1	major	0.573
1700025G04Rik	ENSMUSG00000032666.16	1700025G04Rik-201-UTR-8589	ENSMUST00000044581.13-UTR-8589	1700025G04Rik.1	1	chr1	151893113	-	TRUE	TRUE	62	1	0.016129	minor	0.983
1700025G04Rik	ENSMUSG00000032666.16	1700025G04Rik-201-UTR-8061	ENSMUST00000044581.13-UTR-8061	1700025G04Rik.2	2	chr1	151892585	-	TRUE	TRUE	62	58	0.935484	major	0.812
1700025G04Rik	ENSMUSG00000032666.16	1700025G04Rik-201-UTR-6324	ENSMUST00000044581.13-UTR-6324	1700025G04Rik.3	3	chr1	151890848	-	TRUE	TRUE	62	19	0.306452	major	0.91
1700025G04Rik	ENSMUSG00000032666.16	1700025G04Rik-201	ENSMUST00000044581.13	1700025G04Rik.4	4	chr1	151884524	-	TRUE	FALSE	62	18	0.290323	major	0.547
1700028J19Rik	ENSMUSG00000038782.7	1700028J19Rik-201	ENSMUST00000037220.4	1700028J19Rik.1	1	chr7	44229933	-	FALSE	FALSE	7	7	1	major	0.012
1700028J19Rik	ENSMUSG00000038782.7	1700028J19Rik-202	ENSMUST00000206366.1	1700028J19Rik.2	2	chr7	44229930	-	FALSE	FALSE	7	7	1	major	0.012
1700028J19Rik	ENSMUSG00000038782.7	1700028J19Rik-206	ENSMUST00000237383.1	1700028J19Rik.3	3	chr7	44229926	-	FALSE	FALSE	7	7	1	major	0.012
1700028J19Rik	ENSMUSG00000038782.7	1700028J19Rik-205	ENSMUST00000236952.1	1700028J19Rik.4	4	chr7	44229811	-	FALSE	FALSE	7	0	0	minor	0
1700028K03Rik	ENSMUSG00000089798.10	1700028K03Rik-201	ENSMUST00000058921.14	1700028K03Rik.1	1	chr5	107548377	+	TRUE	FALSE	4	4	1	major	0.309
1700028K03Rik	ENSMUSG00000089798.10	1700028K03Rik-202	ENSMUST00000159902.3	1700028K03Rik.2	2	chr5	107549214	+	FALSE	FALSE	4	0	0	minor	0.376
1700028K03Rik	ENSMUSG00000089798.10	1700028K03Rik-205	ENSMUST00000238787.1	1700028K03Rik.3	3	chr5	107551542	+	FALSE	FALSE	4	0	0	minor	0.011
1700028P14Rik	ENSMUSG00000033053.4	1700028P14Rik-201	ENSMUST00000035849.4	1700028P14Rik.1	1	chr19	23558753	-	FALSE	FALSE	10	9	0.9	major	0.113
1700028P14Rik	ENSMUSG00000033053.4	1700028P14Rik-201-UTR+172	ENSMUST00000035849.4-UTR+172	1700028P14Rik.2	2	chr19	23558581	-	FALSE	TRUE	10	3	0.3	major	0.119
1700029F12Rik	ENSMUSG00000052075.7	1700029F12Rik-201	ENSMUST00000091377.4	1700029F12Rik.1	1	chr13	97021864	-	FALSE	FALSE	4	4	1	major
1700029H14Rik	ENSMUSG00000031452.15	1700029H14Rik-203	ENSMUST00000134023.8	1700029H14Rik.1	1	chr8	13550733	-	FALSE	FALSE	4	4	1	major	0.351
1700029H14Rik	ENSMUSG00000031452.15	1700029H14Rik-204	ENSMUST00000151400.9	1700029H14Rik.2	2	chr8	13550733	-	FALSE	FALSE	4	4	1	major	0.351
1700029I15Rik	ENSMUSG00000044916.10	1700029I15Rik-201	ENSMUST00000054316.8	1700029I15Rik.1	1	chr2	92383603	+	TRUE	FALSE	4	4	1	major	0.109524
1700029I15Rik	ENSMUSG00000044916.10	1700029I15Rik-202	ENSMUST00000111280.2	1700029I15Rik.2	2	chr2	92385708	+	FALSE	FALSE	4	2	0.5	major	0.031
1700029J07Rik	ENSMUSG00000071103.10	1700029J07Rik-202	ENSMUST00000098786.2	1700029J07Rik.1	1	chr8	45953608	-	FALSE	FALSE	15	15	1	major	0.18
1700029J07Rik	ENSMUSG00000071103.10	1700029J07Rik-201	ENSMUST00000095323.7	1700029J07Rik.2	2	chr8	45953606	-	FALSE	FALSE	15	15	1	major	0.183
1700029P11Rik	ENSMUSG00000061633.3	1700029P11Rik-201-UTR-108	ENSMUST00000074608.3-UTR-108	1700029P11Rik.1	1	chr15	81981455	+	FALSE	TRUE	7	3	0.428571	major	0.537
1700029P11Rik	ENSMUSG00000061633.3	1700029P11Rik-201	ENSMUST00000074608.3	1700029P11Rik.2	2	chr15	81981563	+	FALSE	FALSE	7	7	1	major	0.328
1700030J22Rik	ENSMUSG00000031847.8	1700030J22Rik-202	ENSMUST00000213068.1	1700030J22Rik.1	1	chr8	116971108	-	FALSE	FALSE	5	4	0.8	major	0.0227848
1700030J22Rik	ENSMUSG00000031847.8	1700030J22Rik-201-UTR-514	ENSMUST00000070577.6-UTR-514	1700030J22Rik.2	2	chr8	116970108	-	FALSE	TRUE	5	3	0.6	major	0.225
1700030J22Rik	ENSMUSG00000031847.8	1700030J22Rik-201	ENSMUST00000070577.6	1700030J22Rik.3	3	chr8	116969594	-	FALSE	FALSE	5	5	1	major	0.063
1700030K09Rik	ENSMUSG00000052794.13	1700030K09Rik-202-UTR-102	ENSMUST00000121902.1-UTR-102	1700030K09Rik.1	1	chr8	72460539	+	FALSE	TRUE	49	49	1	major	0.85
1700030K09Rik	ENSMUSG00000052794.13	1700030K09Rik-202	ENSMUST00000121902.1	1700030K09Rik.2	2	chr8	72460641	+	FALSE	FALSE	49	0	0	minor	0.642
1700030K09Rik	ENSMUSG00000052794.13	1700030K09Rik-201	ENSMUST00000064853.12	1700030K09Rik.3	3	chr8	72461001	+	FALSE	FALSE	49	0	0	minor	0.014
1700031F05Rik	ENSMUSG00000032894.13	1700031F05Rik-201	ENSMUST00000048061.12	1700031F05Rik.1	1	chrX	102859186	-	FALSE	FALSE	0	0
1700031L13Rik	ENSMUSG00000099863.1	1700031L13Rik-203-UTR-103	ENSMUST00000186079.1-UTR-103	1700031L13Rik.1	1	chr5	82122789	-	FALSE	TRUE	4	4	1	major	0.067
1700031L13Rik	ENSMUSG00000099863.1	1700031L13Rik-203	ENSMUST00000186079.1	1700031L13Rik.2	2	chr5	82122686	-	FALSE	FALSE	4	4	1	major	0.001
1700031L13Rik	ENSMUSG00000099863.1	1700031L13Rik-202	ENSMUST00000185607.1	1700031L13Rik.3	3	chr5	82122437	-	FALSE	FALSE	4	3	0.75	major	0.081
1700031L13Rik	ENSMUSG00000099863.1	1700031L13Rik-201	ENSMUST00000185410.1	1700031L13Rik.4	4	chr5	82122427	-	FALSE	FALSE	4	4	1	major	0.003
1700031L13Rik	ENSMUSG00000099863.1	1700031L13Rik-204	ENSMUST00000188072.1	1700031L13Rik.5	5	chr5	82122408	-	FALSE	FALSE	4	1	0.25	major
1700034E13Rik	ENSMUSG00000024532.13	1700034E13Rik-202	ENSMUST00000118724.7	1700034E13Rik.1	1	chr18	52663733	+	FALSE	FALSE	4	4	1	major	0.270769
1700034E13Rik	ENSMUSG00000024532.13	1700034E13Rik-201	ENSMUST00000091904.5	1700034E13Rik.2	2	chr18	52663733	+	FALSE	FALSE	4	4	1	major	0.270769
1700034I23Rik	ENSMUSG00000074619.5	1700034I23Rik-201-UTR-38	ENSMUST00000099123.4-UTR-38	1700034I23Rik.1	1	chr3	40900234	-	FALSE	TRUE	4	1	0.25	major	0.241
1700034I23Rik	ENSMUSG00000074619.5	1700034I23Rik-201	ENSMUST00000099123.4	1700034I23Rik.2	2	chr3	40900196	-	FALSE	FALSE	4	4	1	major	0.256
1700034J05Rik	ENSMUSG00000040163.14	1700034J05Rik-202-UTR-891	ENSMUST00000111622.1-UTR-891	1700034J05Rik.1	1	chr6	146952193	-	FALSE	TRUE	4	2	0.5	major	0.04
1700034J05Rik	ENSMUSG00000040163.14	1700034J05Rik-202-UTR-301	ENSMUST00000111622.1-UTR-301	1700034J05Rik.2	2	chr6	146951603	-	FALSE	TRUE	4	4	1	major	0.242
1700034J05Rik	ENSMUSG00000040163.14	1700034J05Rik-202	ENSMUST00000111622.1	1700034J05Rik.3	3	chr6	146951302	-	FALSE	FALSE	4	4	1	major	0.152
1700034J05Rik	ENSMUSG00000040163.14	1700034J05Rik-201	ENSMUST00000036592.14	1700034J05Rik.4	4	chr6	146950329	-	FALSE	FALSE	4	0	0	minor	0.229
1700037C18Rik	ENSMUSG00000005983.15	1700037C18Rik-205	ENSMUST00000177323.7	1700037C18Rik.1	1	chr16	3905798	-	TRUE	FALSE	18	18	1	major	0.246
1700037C18Rik	ENSMUSG00000005983.15	1700037C18Rik-202	ENSMUST00000115859.7	1700037C18Rik.2	2	chr16	3904303	-	TRUE	FALSE	18	0	0	minor	0
1700037H04Rik	ENSMUSG00000027327.16	1700037H04Rik-201	ENSMUST00000028800.11	1700037H04Rik.1	1	chr2	131146804	-	FALSE	FALSE	99	4	0.040404	minor	0.482
1700037H04Rik	ENSMUSG00000027327.16	1700037H04Rik-202-UTR-28	ENSMUST00000103188.9-UTR-28	1700037H04Rik.2	2	chr2	131146353	-	FALSE	TRUE	99	6	0.0606061	minor	0.684
1700037H04Rik	ENSMUSG00000027327.16	1700037H04Rik-202	ENSMUST00000103188.9	1700037H04Rik.3	3	chr2	131146325	-	FALSE	FALSE	99	99	1	major	0.443
1700040F15Rik	ENSMUSG00000100667.1	1700040F15Rik-201	ENSMUST00000188244.1	1700040F15Rik.1	1	chrY	61134259	+	FALSE	FALSE	0	0			0.681
1700042G07Rik	ENSMUSG00000078593.2	1700042G07Rik-201	ENSMUST00000106492.2	1700042G07Rik.1	1	chr4	116174290	+	FALSE	FALSE	4	4	1	major	0.183
1700049E17Rik1	ENSMUSG00000079271.4	1700049E17Rik1-201-UTR-343	ENSMUST00000095985.4-UTR-343	1700049E17Rik1.1	1	chr14	41932698	+	FALSE	TRUE	5	5	1	major	0.083
1700049E17Rik1	ENSMUSG00000079271.4	1700049E17Rik1-201	ENSMUST00000095985.4	1700049E17Rik1.2	2	chr14	41933041	+	FALSE	FALSE	5	0	0	minor
1700049E17Rik2	ENSMUSG00000090440.2	1700049E17Rik2-201	ENSMUST00000111874.2	1700049E17Rik2.1	1	chr14	41576186	+	FALSE	FALSE	5	0	0	minor
1700049E17Rik2	ENSMUSG00000090440.2	1700049E17Rik2-202-UTR-339	ENSMUST00000163912.2-UTR-339	1700049E17Rik2.2	2	chr14	41580966	+	FALSE	TRUE	5	5	1	major
1700049E17Rik2	ENSMUSG00000090440.2	1700049E17Rik2-202	ENSMUST00000163912.2	1700049E17Rik2.3	3	chr14	41581305	+	FALSE	FALSE	5	0	0	minor
1700056E22Rik	ENSMUSG00000044854.7	1700056E22Rik-201	ENSMUST00000050306.7	1700056E22Rik.1	1	chr1	184033032	-	FALSE	FALSE	24	24	1	major	0.003
1700057G04Rik	ENSMUSG00000074139.8	1700057G04Rik-206	ENSMUST00000185580.6	1700057G04Rik.1	1	chr9	92357819	+	FALSE	FALSE	4	0	0	minor	0
1700057G04Rik	ENSMUSG00000074139.8	1700057G04Rik-201	ENSMUST00000098477.7	1700057G04Rik.2	2	chr9	92357876	+	FALSE	FALSE	4	4	1	major	0
1700064H15Rik	ENSMUSG00000082766.1	1700064H15Rik-201	ENSMUST00000119133.1	1700064H15Rik.1	1	chr3	19610368	-	FALSE	FALSE	0	0			0.002
1700066B19Rik	ENSMUSG00000073598.3	1700066B19Rik-201	ENSMUST00000097617.2	1700066B19Rik.1	1	chr18	35730869	+	FALSE	FALSE	5	5	1	major
1700066M21Rik	ENSMUSG00000038323.3	1700066M21Rik-201-UTR-1806	ENSMUST00000042734.2-UTR-1806	1700066M21Rik.1	1	chr1	57383617	+	FALSE	TRUE	28	5	0.178571	major	0.362
1700066M21Rik	ENSMUSG00000038323.3	1700066M21Rik-201	ENSMUST00000042734.2	1700066M21Rik.2	2	chr1	57385423	+	FALSE	FALSE	28	26	0.928571	major	0.614
1700067K01Rik	ENSMUSG00000046408.15	1700067K01Rik-204	ENSMUST00000239176.1	1700067K01Rik.1	1	chr8	84004670	+	FALSE	FALSE	6	0	0	minor	0.04
1700067K01Rik	ENSMUSG00000046408.15	1700067K01Rik-201	ENSMUST00000060357.14	1700067K01Rik.2	2	chr8	84004770	+	FALSE	FALSE	6	6	1	major	0.294
1700067P10Rik	ENSMUSG00000021545.5	1700067P10Rik-202-UTR-158	ENSMUST00000233043.1-UTR-158	1700067P10Rik.1	1	chr17	48090759	+	FALSE	TRUE	4	4	1	major	0.0622951
1700067P10Rik	ENSMUSG00000021545.5	1700067P10Rik-202-UTR-111	ENSMUST00000233043.1-UTR-111	1700067P10Rik.2	2	chr17	48090806	+	FALSE	TRUE	4	1	0.25	major	0.119
1700067P10Rik	ENSMUSG00000021545.5	1700067P10Rik-202-UTR-54	ENSMUST00000233043.1-UTR-54	1700067P10Rik.3	3	chr17	48090863	+	FALSE	TRUE	4	3	0.75	major	0.066
1700067P10Rik	ENSMUSG00000021545.5	1700067P10Rik-202	ENSMUST00000233043.1	1700067P10Rik.4	4	chr17	48090917	+	FALSE	FALSE	4	3	0.75	major	0.026
1700067P10Rik	ENSMUSG00000021545.5	1700067P10Rik-201	ENSMUST00000022028.5	1700067P10Rik.5	5	chr17	48090918	+	FALSE	FALSE	4	3	0.75	major	0.026
1700069L16Rik	ENSMUSG00000042184.11	1700069L16Rik-201	ENSMUST00000047891.5	1700069L16Rik.1	1	chr5	113703697	-	TRUE	FALSE	3	1	0.333333	major	0.9525
1700069L16Rik	ENSMUSG00000042184.11	1700069L16Rik-203	ENSMUST00000162388.7	1700069L16Rik.2	2	chr5	113692422	-	FALSE	FALSE	3	3	1	major
1700074P13Rik	ENSMUSG00000029883.12	1700074P13Rik-201-UTR-421	ENSMUST00000031935.9-UTR-421	1700074P13Rik.1	1	chr6	40920881	-	FALSE	TRUE	5	5	1	major	0.01
1700074P13Rik	ENSMUSG00000029883.12	1700074P13Rik-201-UTR-99	ENSMUST00000031935.9-UTR-99	1700074P13Rik.2	2	chr6	40920559	-	FALSE	TRUE	5	2	0.4	major	0
1700074P13Rik	ENSMUSG00000029883.12	1700074P13Rik-201	ENSMUST00000031935.9	1700074P13Rik.3	3	chr6	40920460	-	FALSE	FALSE	5	0	0	minor	0.15
1700074P13Rik	ENSMUSG00000029883.12	1700074P13Rik-202	ENSMUST00000122181.7	1700074P13Rik.4	4	chr6	40920437	-	FALSE	FALSE	5	0	0	minor	0.145
1700080O16Rik	ENSMUSG00000031118.8	1700080O16Rik-202	ENSMUST00000114866.1	1700080O16Rik.1	1	chrX	51968892	-	FALSE	FALSE	4	0	0	minor	0.04
1700080O16Rik	ENSMUSG00000031118.8	1700080O16Rik-201	ENSMUST00000033449.7	1700080O16Rik.2	2	chrX	51968695	-	FALSE	FALSE	4	4	1	major	0
1700084M14Rik	ENSMUSG00000057805.4	1700084M14Rik-201	ENSMUST00000078832.4	1700084M14Rik.1	1	chrX	91575210	-	FALSE	FALSE	4	4	1	major	0.108
1700086D15Rik	ENSMUSG00000020548.10	1700086D15Rik-201	ENSMUST00000020855.4	1700086D15Rik.1	1	chr11	65151910	-	FALSE	FALSE	2	2	1	major	0.185
1700088E04Rik	ENSMUSG00000033029.12	1700088E04Rik-209	ENSMUST00000190400.1	1700088E04Rik.1	1	chr15	79137425	-	TRUE	FALSE	19	17	0.894737	major	0.146
1700088E04Rik	ENSMUSG00000033029.12	1700088E04Rik-203	ENSMUST00000186053.6	1700088E04Rik.2	2	chr15	79137423	-	TRUE	FALSE	19	17	0.894737	major	0.146
1700088E04Rik	ENSMUSG00000033029.12	1700088E04Rik-213	ENSMUST00000191006.1	1700088E04Rik.3	3	chr15	79137420	-	TRUE	FALSE	19	17	0.894737	major	0.146
1700088E04Rik	ENSMUSG00000033029.12	1700088E04Rik-207	ENSMUST00000188562.6	1700088E04Rik.4	4	chr15	79135056	-	FALSE	FALSE	19	0	0	minor	0.01
1700088E04Rik	ENSMUSG00000033029.12	1700088E04Rik-211	ENSMUST00000190730.6	1700088E04Rik.5	5	chr15	79135017	-	FALSE	FALSE	19	0	0	minor	0.003
1700088E04Rik	ENSMUSG00000033029.12	1700088E04Rik-210	ENSMUST00000190509.6	1700088E04Rik.6	6	chr15	79134992	-	FALSE	FALSE	19	0	0	minor	0
1700088E04Rik	ENSMUSG00000033029.12	1700088E04Rik-201	ENSMUST00000169604.7	1700088E04Rik.7	7	chr15	79134661	-	TRUE	FALSE	19	15	0.789474	major	0.545
1700088E04Rik	ENSMUSG00000033029.12	1700088E04Rik-206	ENSMUST00000187550.6	1700088E04Rik.8	8	chr15	79134655	-	TRUE	FALSE	19	15	0.789474	major	0.485
1700092M07Rik	ENSMUSG00000090840.2	1700092M07Rik-201	ENSMUST00000163172.1	1700092M07Rik.1	1	chr19	8741225	+	FALSE	FALSE	4	4	1	major	0.184
1700093K21Rik	ENSMUSG00000020286.13	1700093K21Rik-201-UTR-109	ENSMUST00000020527.12-UTR-109	1700093K21Rik.1	1	chr11	23516312	-	FALSE	TRUE	4	1	0.25	major	0.347
1700093K21Rik	ENSMUSG00000020286.13	1700093K21Rik-201-UTR-45	ENSMUST00000020527.12-UTR-45	1700093K21Rik.2	2	chr11	23516248	-	FALSE	TRUE	4	4	1	major	0.54
1700093K21Rik	ENSMUSG00000020286.13	1700093K21Rik-201	ENSMUST00000020527.12	1700093K21Rik.3	3	chr11	23516203	-	FALSE	FALSE	4	4	1	major	0.361
1700094D03Rik	ENSMUSG00000118506.1	1700094D03Rik-202-UTR-121	ENSMUST00000238911.1-UTR-121	1700094D03Rik.1	1	chr3	90065754	+	FALSE	TRUE	24	1	0.0416667	minor	0.208
1700094D03Rik	ENSMUSG00000118506.1	1700094D03Rik-202	ENSMUST00000238911.1	1700094D03Rik.2	2	chr3	90065875	+	FALSE	FALSE	24	24	1	major	0.165
1700094D03Rik	ENSMUSG00000118506.1	1700094D03Rik-201	ENSMUST00000029551.2	1700094D03Rik.3	3	chr3	90068347	+	FALSE	FALSE	24	6	0.25	major	0.016
1700102P08Rik	ENSMUSG00000032611.9	1700102P08Rik-201-UTR-142	ENSMUST00000035234.5-UTR-142	1700102P08Rik.1	1	chr9	108397628	+	TRUE	TRUE	4	3	0.75	major	0.216
1700102P08Rik	ENSMUSG00000032611.9	1700102P08Rik-201-UTR-81	ENSMUST00000035234.5-UTR-81	1700102P08Rik.2	2	chr9	108397689	+	TRUE	TRUE	4	3	0.75	major	0.304
1700102P08Rik	ENSMUSG00000032611.9	1700102P08Rik-201	ENSMUST00000035234.5	1700102P08Rik.3	3	chr9	108397770	+	TRUE	FALSE	4	3	0.75	major	0.108
1700102P08Rik	ENSMUSG00000032611.9	1700102P08Rik-202	ENSMUST00000192995.5	1700102P08Rik.4	4	chr9	108410934	+	FALSE	FALSE	4	4	1	major
1700109H08Rik	ENSMUSG00000008307.11	1700109H08Rik-201	ENSMUST00000008451.11	1700109H08Rik.1	1	chr5	3584356	+	FALSE	FALSE	8	8	1	major	0.072
1700109H08Rik	ENSMUSG00000008307.11	1700109H08Rik-202	ENSMUST00000125740.1	1700109H08Rik.2	2	chr5	3584356	+	FALSE	FALSE	8	8	1	major	0.072
1700113H08Rik	ENSMUSG00000047129.11	1700113H08Rik-203	ENSMUST00000189775.1	1700113H08Rik.1	1	chr10	87230587	+	FALSE	FALSE	4	4	1	major	0.991
1700113H08Rik	ENSMUSG00000047129.11	1700113H08Rik-201	ENSMUST00000169849.2	1700113H08Rik.2	2	chr10	87230588	+	FALSE	FALSE	4	4	1	major	0.991
1700113H08Rik	ENSMUSG00000047129.11	1700113H08Rik-202	ENSMUST00000189456.6	1700113H08Rik.3	3	chr10	87230589	+	FALSE	FALSE	4	4	1	major	0.991
1700122O11Rik	ENSMUSG00000094928.1	1700122O11Rik-201	ENSMUST00000178823.1	1700122O11Rik.1	1	chr17	48036745	-	FALSE	FALSE	3	3	1	major	0.138356
1700123K08Rik	ENSMUSG00000029526.5	1700123K08Rik-201	ENSMUST00000031501.1	1700123K08Rik.1	1	chr5	138561840	-	FALSE	FALSE	3	3	1	major
1700123L14Rik	ENSMUSG00000072878.4	1700123L14Rik-201	ENSMUST00000090061.5	1700123L14Rik.1	1	chr6	96164497	-	FALSE	FALSE	4	4	1	major	0.23
1700123O20Rik	ENSMUSG00000040822.7	1700123O20Rik-203-UTR-197	ENSMUST00000227269.1-UTR-197	1700123O20Rik.1	1	chr14	54690330	+	FALSE	TRUE	102	3	0.0294118	minor	0.002
1700123O20Rik	ENSMUSG00000040822.7	1700123O20Rik-203	ENSMUST00000227269.1	1700123O20Rik.2	2	chr14	54690527	+	FALSE	FALSE	102	0	0	minor	0.095
1700123O20Rik	ENSMUSG00000040822.7	1700123O20Rik-201	ENSMUST00000038539.7	1700123O20Rik.3	3	chr14	54690741	+	FALSE	FALSE	102	102	1	major	0.132
1700125H20Rik	ENSMUSG00000018479.12	1700125H20Rik-201	ENSMUST00000018623.3	1700125H20Rik.1	1	chr11	85181145	+	FALSE	FALSE	4	4	1	major	0.359
1700129C05Rik	ENSMUSG00000021977.11	1700129C05Rik-203	ENSMUST00000162271.1	1700129C05Rik.1	1	chr14	59141326	-	TRUE	FALSE	4	2	0.5	major	0.034
1700129C05Rik	ENSMUSG00000021977.11	1700129C05Rik-202-UTR-33	ENSMUST00000159858.1-UTR-33	1700129C05Rik.2	2	chr14	59133275	-	FALSE	TRUE	4	4	1	major	0
1700129C05Rik	ENSMUSG00000021977.11	1700129C05Rik-202	ENSMUST00000159858.1	1700129C05Rik.3	3	chr14	59133242	-	FALSE	FALSE	4	4	1	major	0
1700129C05Rik	ENSMUSG00000021977.11	1700129C05Rik-204	ENSMUST00000162674.7	1700129C05Rik.4	4	chr14	59133239	-	FALSE	FALSE	4	4	1	major	0
1700129C05Rik	ENSMUSG00000021977.11	1700129C05Rik-201	ENSMUST00000022548.9	1700129C05Rik.5	5	chr14	59133040	-	FALSE	FALSE	4	4	1	major
1810009A15Rik	ENSMUSG00000071653.9	1810009A15Rik-201	ENSMUST00000096251.9	1810009A15Rik.1	1	chr19	8890881	+	FALSE	FALSE	0	0			0.055
1810009J06Rik	ENSMUSG00000094808.2	1810009J06Rik-201	ENSMUST00000076638.6	1810009J06Rik.1	1	chr6	40968435	+	FALSE	FALSE	2	2	1	major	0.021
1810010H24Rik	ENSMUSG00000078607.6	1810010H24Rik-203	ENSMUST00000239464.1	1810010H24Rik.1	1	chr11	107030074	+	FALSE	FALSE	13	0	0	minor	0.706
1810010H24Rik	ENSMUSG00000078607.6	1810010H24Rik-202	ENSMUST00000140447.3	1810010H24Rik.2	2	chr11	107030438	+	FALSE	FALSE	13	13	1	major	0.638
1810010H24Rik	ENSMUSG00000078607.6	1810010H24Rik-201	ENSMUST00000106767.2	1810010H24Rik.3	3	chr11	107030443	+	FALSE	FALSE	13	13	1	major	0.591
1810013L24Rik	ENSMUSG00000022507.6	1810013L24Rik-202	ENSMUST00000229318.1	1810013L24Rik.1	1	chr16	8844131	+	TRUE	FALSE	47	15	0.319149	major	0.007
1810013L24Rik	ENSMUSG00000022507.6	1810013L24Rik-201-UTR-2731	ENSMUST00000023150.6-UTR-2731	1810013L24Rik.2	2	chr16	8856191	+	FALSE	TRUE	47	1	0.0212766	minor	1
1810013L24Rik	ENSMUSG00000022507.6	1810013L24Rik-201-UTR-2547	ENSMUST00000023150.6-UTR-2547	1810013L24Rik.3	3	chr16	8856375	+	FALSE	TRUE	47	10	0.212766	major	0.798
1810013L24Rik	ENSMUSG00000022507.6	1810013L24Rik-201-UTR-2223	ENSMUST00000023150.6-UTR-2223	1810013L24Rik.4	4	chr16	8856699	+	FALSE	TRUE	47	6	0.12766	major	0.991
1810013L24Rik	ENSMUSG00000022507.6	1810013L24Rik-201-UTR-723	ENSMUST00000023150.6-UTR-723	1810013L24Rik.5	5	chr16	8858199	+	FALSE	TRUE	47	17	0.361702	major	0.826
1810013L24Rik	ENSMUSG00000022507.6	1810013L24Rik-201	ENSMUST00000023150.6	1810013L24Rik.6	6	chr16	8858922	+	FALSE	FALSE	47	13	0.276596	major	0.64
1810013L24Rik	ENSMUSG00000022507.6	1810013L24Rik-201-UTR+4021	ENSMUST00000023150.6-UTR+4021	1810013L24Rik.7	7	chr16	8862943	+	FALSE	TRUE	47	24	0.510638	major	0.028
1810020O05Rik	ENSMUSG00000089997.2	1810020O05Rik-202	ENSMUST00000238521.1	1810020O05Rik.1	1	chr6	87675593	-	FALSE	FALSE	5	5	1	major	0.008
1810024B03Rik	ENSMUSG00000044145.2	1810024B03Rik-201	ENSMUST00000056146.1	1810024B03Rik.1	1	chr2	127186355	-	FALSE	FALSE	2	0	0	minor
1810024B03Rik	ENSMUSG00000044145.2	1810024B03Rik-201-UTR+1929	ENSMUST00000056146.1-UTR+1929	1810024B03Rik.2	2	chr2	127184426	-	FALSE	TRUE	2	2	1	major
1810030O07Rik	ENSMUSG00000044148.6	1810030O07Rik-201-UTR-1376	ENSMUST00000060108.6-UTR-1376	1810030O07Rik.1	1	chrX	12656255	-	FALSE	TRUE	94	20	0.212766	major	0.045
1810030O07Rik	ENSMUSG00000044148.6	1810030O07Rik-201	ENSMUST00000060108.6	1810030O07Rik.2	2	chrX	12654879	-	FALSE	FALSE	94	94	1	major	0.156
1810037I17Rik	ENSMUSG00000054091.9	1810037I17Rik-201-UTR-549	ENSMUST00000106429.5-UTR-549	1810037I17Rik.1	1	chr3	122925635	+	FALSE	TRUE	104	1	0.00961538	minor	0.004
1810037I17Rik	ENSMUSG00000054091.9	1810037I17Rik-201-UTR-486	ENSMUST00000106429.5-UTR-486	1810037I17Rik.2	2	chr3	122925698	+	FALSE	TRUE	104	2	0.0192308	minor	0.009
1810037I17Rik	ENSMUSG00000054091.9	1810037I17Rik-201-UTR-449	ENSMUST00000106429.5-UTR-449	1810037I17Rik.3	3	chr3	122925735	+	FALSE	TRUE	104	103	0.990385	major	0.005
1810037I17Rik	ENSMUSG00000054091.9	1810037I17Rik-201	ENSMUST00000106429.5	1810037I17Rik.4	4	chr3	122926184	+	FALSE	FALSE	104	85	0.817308	major	0.717
1810046K07Rik	ENSMUSG00000036027.13	1810046K07Rik-201	ENSMUST00000039959.10	1810046K07Rik.1	1	chr9	51289686	-	FALSE	FALSE	3	3	1	major	0.205
1810049J17Rik	ENSMUSG00000097221.1	1810049J17Rik-201	ENSMUST00000180521.1	1810049J17Rik.1	1	chr15	12321438	-	FALSE	FALSE	0	0			0.47
1810055G02Rik	ENSMUSG00000035372.2	1810055G02Rik-206	ENSMUST00000237955.1	1810055G02Rik.1	1	chr19	3717873	+	FALSE	FALSE	64	64	1	major	0.067
1810055G02Rik	ENSMUSG00000035372.2	1810055G02Rik-202	ENSMUST00000235295.1	1810055G02Rik.2	2	chr19	3717878	+	FALSE	FALSE	64	64	1	major	0.067
1810055G02Rik	ENSMUSG00000035372.2	1810055G02Rik-204	ENSMUST00000235837.1	1810055G02Rik.3	3	chr19	3717880	+	FALSE	FALSE	64	64	1	major	0.067
1810055G02Rik	ENSMUSG00000035372.2	1810055G02Rik-201	ENSMUST00000039048.1	1810055G02Rik.4	4	chr19	3717881	+	FALSE	FALSE	64	64	1	major	0.067
1810058I24Rik	ENSMUSG00000073155.12	1810058I24Rik-201	ENSMUST00000130875.7	1810058I24Rik.1	1	chr6	35261637	+	FALSE	FALSE	104	104	1	major	0.535
1810058I24Rik	ENSMUSG00000073155.12	1810058I24Rik-203-UTR-1715	ENSMUST00000152147.7-UTR-1715	1810058I24Rik.2	2	chr6	35261781	+	FALSE	TRUE	104	8	0.0769231	minor	0.03
1810058I24Rik	ENSMUSG00000073155.12	1810058I24Rik-203-UTR-1684	ENSMUST00000152147.7-UTR-1684	1810058I24Rik.3	3	chr6	35261812	+	FALSE	TRUE	104	3	0.0288462	minor	0.013
1810058I24Rik	ENSMUSG00000073155.12	1810058I24Rik-203-UTR-1635	ENSMUST00000152147.7-UTR-1635	1810058I24Rik.4	4	chr6	35261861	+	FALSE	TRUE	104	1	0.00961538	minor	0.028
1810058I24Rik	ENSMUSG00000073155.12	1810058I24Rik-203	ENSMUST00000152147.7	1810058I24Rik.5	5	chr6	35263496	+	FALSE	FALSE	104	23	0.221154	major	0.182
1810062G17Rik	ENSMUSG00000027713.6	1810062G17Rik-201	ENSMUST00000029268.6	1810062G17Rik.1	1	chr3	36482299	+	FALSE	FALSE	21	21	1	major	0.071
1810065E05Rik	ENSMUSG00000013653.2	1810065E05Rik-201	ENSMUST00000013797.2	1810065E05Rik.1	1	chr11	58426024	+	FALSE	FALSE	5	5	1	major	0.002
2010003K11Rik	ENSMUSG00000042041.7	2010003K11Rik-201	ENSMUST00000048482.7	2010003K11Rik.1	1	chr19	4496788	-	FALSE	FALSE	3	3	1	major	0.171
2010106E10Rik	ENSMUSG00000025528.10	2010106E10Rik-202-UTR-272	ENSMUST00000113412.2-UTR-272	2010106E10Rik.1	1	chrX	112558061	+	FALSE	TRUE	1	1	1	major	0.121
2010106E10Rik	ENSMUSG00000025528.10	2010106E10Rik-202-UTR-230	ENSMUST00000113412.2-UTR-230	2010106E10Rik.2	2	chrX	112558103	+	FALSE	TRUE	1	1	1	major	0.134
2010106E10Rik	ENSMUSG00000025528.10	2010106E10Rik-202	ENSMUST00000113412.2	2010106E10Rik.3	3	chrX	112558333	+	FALSE	FALSE	1	1	1	major	0.444
2010106E10Rik	ENSMUSG00000025528.10	2010106E10Rik-201	ENSMUST00000026602.8	2010106E10Rik.4	4	chrX	112558343	+	FALSE	FALSE	1	1	1	major	0.509
2010109A12Rik	ENSMUSG00000029384.5	2010109A12Rik-201	ENSMUST00000031330.4	2010109A12Rik.1	1	chr5	93213475	+	FALSE	FALSE	7	5	0.714286	major	0.412987
2010109A12Rik	ENSMUSG00000029384.5	2010109A12Rik-201-UTR+129	ENSMUST00000031330.4-UTR+129	2010109A12Rik.2	2	chr5	93213604	+	FALSE	TRUE	7	6	0.857143	major	0.013
2010300C02Rik	ENSMUSG00000026090.16	2010300C02Rik-201	ENSMUST00000160023.5	2010300C02Rik.1	1	chr1	37611677	-	FALSE	FALSE	18	18	1	major	0.465
2010315B03Rik	ENSMUSG00000074829.10	2010315B03Rik-202	ENSMUST00000177714.7	2010315B03Rik.1	1	chr9	124291804	-	FALSE	FALSE	31	31	1	major
2200002D01Rik	ENSMUSG00000030587.5	2200002D01Rik-201-UTR-960	ENSMUST00000032808.5-UTR-960	2200002D01Rik.1	1	chr7	29247521	-	FALSE	TRUE	19	18	0.947368	major	0.295
2200002D01Rik	ENSMUSG00000030587.5	2200002D01Rik-201	ENSMUST00000032808.5	2200002D01Rik.2	2	chr7	29246561	-	FALSE	FALSE	19	4	0.210526	major	0.025
2200002J24Rik	ENSMUSG00000013083.8	2200002J24Rik-201	ENSMUST00000013227.7	2200002J24Rik.1	1	chr7	30700380	+	FALSE	FALSE	0	0			0.006
2210010C04Rik	ENSMUSG00000029882.5	2210010C04Rik-201-UTR-1269	ENSMUST00000031931.5-UTR-1269	2210010C04Rik.1	1	chr6	41031537	-	FALSE	TRUE	12	12	1	major	0.066
2210010C04Rik	ENSMUSG00000029882.5	2210010C04Rik-201-UTR-1136	ENSMUST00000031931.5-UTR-1136	2210010C04Rik.2	2	chr6	41031404	-	FALSE	TRUE	12	8	0.666667	major	0.009
2210010C04Rik	ENSMUSG00000029882.5	2210010C04Rik-201-UTR-1096	ENSMUST00000031931.5-UTR-1096	2210010C04Rik.3	3	chr6	41031364	-	FALSE	TRUE	12	1	0.0833333	minor	0.007
2210010C04Rik	ENSMUSG00000029882.5	2210010C04Rik-201-UTR-138	ENSMUST00000031931.5-UTR-138	2210010C04Rik.4	4	chr6	41030406	-	FALSE	TRUE	12	1	0.0833333	minor	0.22
2210010C04Rik	ENSMUSG00000029882.5	2210010C04Rik-201-UTR-52	ENSMUST00000031931.5-UTR-52	2210010C04Rik.5	5	chr6	41030320	-	FALSE	TRUE	12	1	0.0833333	minor	0.048
2210010C04Rik	ENSMUSG00000029882.5	2210010C04Rik-201-UTR-20	ENSMUST00000031931.5-UTR-20	2210010C04Rik.6	6	chr6	41030288	-	FALSE	TRUE	12	3	0.25	major	0.016
2210010C04Rik	ENSMUSG00000029882.5	2210010C04Rik-201	ENSMUST00000031931.5	2210010C04Rik.7	7	chr6	41030268	-	FALSE	FALSE	12	1	0.0833333	minor	0.009
2210010C04Rik	ENSMUSG00000029882.5	2210010C04Rik-201-UTR+765	ENSMUST00000031931.5-UTR+765	2210010C04Rik.8	8	chr6	41029503	-	FALSE	TRUE	12	1	0.0833333	minor	0.264
2210016F16Rik	ENSMUSG00000021550.6	2210016F16Rik-201-UTR-1864	ENSMUST00000022032.6-UTR-1864	2210016F16Rik.1	1	chr13	58381681	-	FALSE	TRUE	102	102	1	major	0.089
2210016F16Rik	ENSMUSG00000021550.6	2210016F16Rik-201-UTR-1408	ENSMUST00000022032.6-UTR-1408	2210016F16Rik.2	2	chr13	58381225	-	FALSE	TRUE	102	2	0.0196078	minor	0.172
2210016F16Rik	ENSMUSG00000021550.6	2210016F16Rik-201-UTR-1144	ENSMUST00000022032.6-UTR-1144	2210016F16Rik.3	3	chr13	58380961	-	FALSE	TRUE	102	6	0.0588235	minor
2210016F16Rik	ENSMUSG00000021550.6	2210016F16Rik-201	ENSMUST00000022032.6	2210016F16Rik.4	4	chr13	58379817	-	FALSE	FALSE	102	0	0	minor
2210016F16Rik	ENSMUSG00000021550.6	2210016F16Rik-201-UTR+45	ENSMUST00000022032.6-UTR+45	2210016F16Rik.5	5	chr13	58379772	-	FALSE	TRUE	102	5	0.0490196	minor
2210016L21Rik	ENSMUSG00000029559.15	2210016L21Rik-201-UTR-1283	ENSMUST00000031538.8-UTR-1283	2210016L21Rik.1	1	chr5	114948500	+	FALSE	TRUE	98	1	0.0102041	minor	0.009
2210016L21Rik	ENSMUSG00000029559.15	2210016L21Rik-201-UTR-1236	ENSMUST00000031538.8-UTR-1236	2210016L21Rik.2	2	chr5	114948547	+	FALSE	TRUE	98	98	1	major	0
2210016L21Rik	ENSMUSG00000029559.15	2210016L21Rik-201-UTR-756	ENSMUST00000031538.8-UTR-756	2210016L21Rik.3	3	chr5	114949027	+	FALSE	TRUE	98	12	0.122449	major	0.189
2210016L21Rik	ENSMUSG00000029559.15	2210016L21Rik-201	ENSMUST00000031538.8	2210016L21Rik.4	4	chr5	114949783	+	FALSE	FALSE	98	0	0	minor	0.003
2210017I01Rik	ENSMUSG00000103523.1	2210017I01Rik-201	ENSMUST00000195278.1	2210017I01Rik.1	1	chr3	92604718	-	FALSE	FALSE	0	0			0.121
2210407C18Rik	ENSMUSG00000037145.14	2210407C18Rik-201-UTR-44	ENSMUST00000048801.7-UTR-44	2210407C18Rik.1	1	chr11	58608253	-	FALSE	TRUE	7	3	0.428571	major	0.199
2210407C18Rik	ENSMUSG00000037145.14	2210407C18Rik-201	ENSMUST00000048801.7	2210407C18Rik.2	2	chr11	58608209	-	FALSE	FALSE	7	7	1	major	0.333
2210407C18Rik	ENSMUSG00000037145.14	2210407C18Rik-202	ENSMUST00000108821.7	2210407C18Rik.3	3	chr11	58608204	-	FALSE	FALSE	7	0	0	minor	0.344
2210407C18Rik	ENSMUSG00000037145.14	2210407C18Rik-202-UTR+758	ENSMUST00000108821.7-UTR+758	2210407C18Rik.4	4	chr11	58607446	-	FALSE	TRUE	7	7	1	major	0.11
2210408I21Rik	ENSMUSG00000071252.6	2210408I21Rik-202-UTR-370	ENSMUST00000225605.1-UTR-370	2210408I21Rik.1	1	chr13	77193344	+	TRUE	TRUE	7	5	0.714286	major	0.147
2210408I21Rik	ENSMUSG00000071252.6	2210408I21Rik-202	ENSMUST00000225605.1	2210408I21Rik.2	2	chr13	77193714	+	TRUE	FALSE	7	0	0	minor	0.17
2210408I21Rik	ENSMUSG00000071252.6	2210408I21Rik-201-UTR-1002	ENSMUST00000168779.2-UTR-1002	2210408I21Rik.3	3	chr13	77612782	+	FALSE	TRUE	7	2	0.285714	major	0.556
2210408I21Rik	ENSMUSG00000071252.6	2210408I21Rik-201	ENSMUST00000168779.2	2210408I21Rik.4	4	chr13	77613784	+	FALSE	FALSE	7	1	0.142857	major	0.57
2210418O10Rik	ENSMUSG00000078894.9	2210418O10Rik-202	ENSMUST00000135430.1	2210418O10Rik.1	1	chr2	176235715	+	TRUE	FALSE	5	0	0	minor	1
2210418O10Rik	ENSMUSG00000078894.9	2210418O10Rik-204	ENSMUST00000166464.1	2210418O10Rik.2	2	chr2	176237609	+	FALSE	FALSE	5	0	0	minor	0.67
2210418O10Rik	ENSMUSG00000078894.9	2210418O10Rik-203	ENSMUST00000136719.1	2210418O10Rik.3	3	chr2	176238721	+	FALSE	FALSE	5	1	0.2	major	0.223
2210418O10Rik	ENSMUSG00000078894.9	2210418O10Rik-201	ENSMUST00000099009.8	2210418O10Rik.4	4	chr2	176240328	+	FALSE	FALSE	5	3	0.6	major
2210418O10Rik	ENSMUSG00000078894.9	2210418O10Rik-201-UTR+3311	ENSMUST00000099009.8-UTR+3311	2210418O10Rik.5	5	chr2	176243639	+	FALSE	TRUE	5	2	0.4	major	0.058
2300002M23Rik	ENSMUSG00000039269.5	2300002M23Rik-201	ENSMUST00000044326.4	2300002M23Rik.1	1	chr17	35568952	+	FALSE	FALSE	0	0			0.21
2300003K06Rik	ENSMUSG00000078257.2	2300003K06Rik-201	ENSMUST00000105054.2	2300003K06Rik.1	1	chr11	99836802	-	FALSE	FALSE	0	0			0.034
2300009A05Rik	ENSMUSG00000032403.8	2300009A05Rik-201	ENSMUST00000168665.2	2300009A05Rik.1	1	chr9	63394447	-	FALSE	FALSE	103	103	1	major	0.735
2310002L09Rik	ENSMUSG00000028396.5	2310002L09Rik-202	ENSMUST00000095023.1	2310002L09Rik.1	1	chr4	73941579	-	TRUE	FALSE	1	0	0	minor	0.532
2310002L09Rik	ENSMUSG00000028396.5	2310002L09Rik-201	ENSMUST00000030101.3	2310002L09Rik.2	2	chr4	73939371	-	FALSE	FALSE	1	1	1	major	0.259
2310009B15Rik	ENSMUSG00000079283.2	2310009B15Rik-201	ENSMUST00000112025.2	2310009B15Rik.1	1	chr1	138851983	-	FALSE	FALSE	77	77	1	major	0.244
2310011J03Rik	ENSMUSG00000020133.8	2310011J03Rik-201-UTR-455	ENSMUST00000020341.8-UTR-455	2310011J03Rik.1	1	chr10	80318709	-	FALSE	TRUE	99	99	1	major	0
2310011J03Rik	ENSMUSG00000020133.8	2310011J03Rik-201	ENSMUST00000020341.8	2310011J03Rik.2	2	chr10	80318254	-	FALSE	FALSE	99	49	0.494949	major	0.051
2310011J03Rik	ENSMUSG00000020133.8	2310011J03Rik-201-UTR+41	ENSMUST00000020341.8-UTR+41	2310011J03Rik.3	3	chr10	80318213	-	FALSE	TRUE	99	3	0.030303	minor	0.052
2310022A10Rik	ENSMUSG00000049643.15	2310022A10Rik-206	ENSMUST00000190656.1	2310022A10Rik.1	1	chr7	27580634	+	FALSE	FALSE	59	0	0	minor
2310022A10Rik	ENSMUSG00000049643.15	2310022A10Rik-204-UTR-474	ENSMUST00000187032.1-UTR-474	2310022A10Rik.2	2	chr7	27581620	+	FALSE	TRUE	59	4	0.0677966	minor	0.336
2310022A10Rik	ENSMUSG00000049643.15	2310022A10Rik-204	ENSMUST00000187032.1	2310022A10Rik.3	3	chr7	27582094	+	FALSE	FALSE	59	58	0.983051	major	0.422
2310022A10Rik	ENSMUSG00000049643.15	2310022A10Rik-201	ENSMUST00000067386.13	2310022A10Rik.4	4	chr7	27582099	+	FALSE	FALSE	59	58	0.983051	major	0.409
2310022B05Rik	ENSMUSG00000031983.7	2310022B05Rik-201-UTR-1956	ENSMUST00000034464.7-UTR-1956	2310022B05Rik.1	1	chr8	124637712	-	FALSE	TRUE	76	8	0.105263	major	0.677
2310022B05Rik	ENSMUSG00000031983.7	2310022B05Rik-201-UTR-1883	ENSMUST00000034464.7-UTR-1883	2310022B05Rik.2	2	chr8	124637639	-	FALSE	TRUE	76	5	0.0657895	minor	0.064
2310022B05Rik	ENSMUSG00000031983.7	2310022B05Rik-201	ENSMUST00000034464.7	2310022B05Rik.3	3	chr8	124635756	-	FALSE	FALSE	76	76	1	major	0.438
2310030G06Rik	ENSMUSG00000032062.3	2310030G06Rik-201-UTR-524	ENSMUST00000034564.3-UTR-524	2310030G06Rik.1	1	chr9	50740215	-	FALSE	TRUE	29	4	0.137931	major	0
2310030G06Rik	ENSMUSG00000032062.3	2310030G06Rik-201-UTR-472	ENSMUST00000034564.3-UTR-472	2310030G06Rik.2	2	chr9	50740163	-	FALSE	TRUE	29	4	0.137931	major	0
2310030G06Rik	ENSMUSG00000032062.3	2310030G06Rik-201	ENSMUST00000034564.3	2310030G06Rik.3	3	chr9	50739691	-	FALSE	FALSE	29	29	1	major	0.113
2310033P09Rik	ENSMUSG00000020441.6	2310033P09Rik-201	ENSMUST00000020719.6	2310033P09Rik.1	1	chr11	59210738	+	FALSE	FALSE	60	60	1	major	0.295
2310034C09Rik	ENSMUSG00000068078.4	2310034C09Rik-201	ENSMUST00000089111.4	2310034C09Rik.1	1	chr16	88759792	+	FALSE	FALSE	0	0			0.05
2310034G01Rik	ENSMUSG00000099655.2	2310034G01Rik-201	ENSMUST00000189008.2	2310034G01Rik.1	1	chr19	46348201	-	FALSE	FALSE	10	10	1	major
2310039H08Rik	ENSMUSG00000062619.6	2310039H08Rik-201-UTR-119	ENSMUST00000071430.6-UTR-119	2310039H08Rik.1	1	chr17	46773277	+	FALSE	TRUE	103	14	0.135922	major	0.017
2310039H08Rik	ENSMUSG00000062619.6	2310039H08Rik-201	ENSMUST00000071430.6	2310039H08Rik.2	2	chr17	46773396	+	FALSE	FALSE	103	103	1	major	0.113
2310046K23Rik	ENSMUSG00000102308.1	2310046K23Rik-201	ENSMUST00000193521.1	2310046K23Rik.1	1	chr3	92532505	-	FALSE	FALSE	0	0			0.201
2310050C09Rik	ENSMUSG00000090314.2	2310050C09Rik-201	ENSMUST00000163439.2	2310050C09Rik.1	1	chr3	92868359	-	FALSE	FALSE	0	0			0.296
2310057J18Rik	ENSMUSG00000015519.12	2310057J18Rik-201	ENSMUST00000015663.6	2310057J18Rik.1	1	chr10	28972366	-	FALSE	FALSE	0	0			0.006
2310057J18Rik	ENSMUSG00000015519.12	2310057J18Rik-204	ENSMUST00000152363.7	2310057J18Rik.2	2	chr10	28972364	-	FALSE	FALSE	0	0			0.006
2310057J18Rik	ENSMUSG00000015519.12	2310057J18Rik-202	ENSMUST00000140558.7	2310057J18Rik.3	3	chr10	28972288	-	FALSE	FALSE	0	0			0.019
2310057M21Rik	ENSMUSG00000040177.10	2310057M21Rik-201-UTR-4496	ENSMUST00000059438.10-UTR-4496	2310057M21Rik.1	1	chr7	131342716	-	FALSE	TRUE	6	6	1	major	0.118
2310057M21Rik	ENSMUSG00000040177.10	2310057M21Rik-201	ENSMUST00000059438.10	2310057M21Rik.2	2	chr7	131338220	-	FALSE	FALSE	6	0	0	minor
2310057N15Rik	ENSMUSG00000048830.3	2310057N15Rik-201	ENSMUST00000054223.3	2310057N15Rik.1	1	chr16	88773179	-	FALSE	FALSE	0	0			0.053
2310061I04Rik	ENSMUSG00000050705.15	2310061I04Rik-201	ENSMUST00000059740.14	2310061I04Rik.1	1	chr17	35892831	-	FALSE	FALSE	102	0	0	minor	0.286111
2310061I04Rik	ENSMUSG00000050705.15	2310061I04Rik-202	ENSMUST00000146451.7	2310061I04Rik.2	2	chr17	35892687	-	FALSE	FALSE	102	102	1	major	0.549
2310061I04Rik	ENSMUSG00000050705.15	2310061I04Rik-208	ENSMUST00000154670.7	2310061I04Rik.3	3	chr17	35892683	-	FALSE	FALSE	102	102	1	major	0.521
2310061I04Rik	ENSMUSG00000050705.15	2310061I04Rik-203	ENSMUST00000148482.7	2310061I04Rik.4	4	chr17	35892677	-	FALSE	FALSE	102	102	1	major	0.471
2310061N02Rik	ENSMUSG00000050704.3	2310061N02Rik-201	ENSMUST00000050882.3	2310061N02Rik.1	1	chr16	88707169	-	FALSE	FALSE	0	0			0.057
2310079G19Rik	ENSMUSG00000045331.3	2310079G19Rik-201	ENSMUST00000052337.3	2310079G19Rik.1	1	chr16	88626786	-	FALSE	FALSE	0	0			0.103
2410002F23Rik	ENSMUSG00000045411.16	2410002F23Rik-214	ENSMUST00000186606.1	2410002F23Rik.1	1	chr7	44251631	+	FALSE	FALSE	88	0	0	minor	0.002
2410002F23Rik	ENSMUSG00000045411.16	2410002F23Rik-220	ENSMUST00000191537.6	2410002F23Rik.2	2	chr7	44251709	+	FALSE	FALSE	88	0	0	minor	0
2410002F23Rik	ENSMUSG00000045411.16	2410002F23Rik-202	ENSMUST00000071296.10	2410002F23Rik.3	3	chr7	44252312	+	FALSE	FALSE	88	88	1	major	0
2410002F23Rik	ENSMUSG00000045411.16	2410002F23Rik-204	ENSMUST00000107948.7	2410002F23Rik.4	4	chr7	44252313	+	FALSE	FALSE	88	88	1	major	0
2410002F23Rik	ENSMUSG00000045411.16	2410002F23Rik-203	ENSMUST00000084937.10	2410002F23Rik.5	5	chr7	44252315	+	FALSE	FALSE	88	88	1	major	0
2410002F23Rik	ENSMUSG00000045411.16	2410002F23Rik-217	ENSMUST00000188111.6	2410002F23Rik.6	6	chr7	44252317	+	FALSE	FALSE	88	88	1	major	0
2410002F23Rik	ENSMUSG00000045411.16	2410002F23Rik-201	ENSMUST00000055858.13	2410002F23Rik.7	7	chr7	44252319	+	FALSE	FALSE	88	88	1	major	0
2410004B18Rik	ENSMUSG00000036873.13	2410004B18Rik-205	ENSMUST00000188034.1	2410004B18Rik.1	1	chr3	145944198	+	FALSE	FALSE	101	6	0.0594059	minor	0.986
2410004B18Rik	ENSMUSG00000036873.13	2410004B18Rik-207	ENSMUST00000190472.1	2410004B18Rik.2	2	chr3	145944242	+	FALSE	FALSE	101	1	0.00990099	minor	0.868
2410004B18Rik	ENSMUSG00000036873.13	2410004B18Rik-201-UTR-555	ENSMUST00000039571.13-UTR-555	2410004B18Rik.3	3	chr3	145944274	+	FALSE	TRUE	101	101	1	major	0.754
2410004B18Rik	ENSMUSG00000036873.13	2410004B18Rik-201	ENSMUST00000039571.13	2410004B18Rik.4	4	chr3	145944829	+	FALSE	FALSE	101	78	0.772277	major	0.084
2410004P03Rik	ENSMUSG00000071398.8	2410004P03Rik-203	ENSMUST00000190691.1	2410004P03Rik.1	1	chr12	17005590	-	FALSE	FALSE	4	0	0	minor	0.029
2410004P03Rik	ENSMUSG00000071398.8	2410004P03Rik-201-UTR-1638	ENSMUST00000095823.8-UTR-1638	2410004P03Rik.2	2	chr12	17004957	-	FALSE	TRUE	4	4	1	major
2410004P03Rik	ENSMUSG00000071398.8	2410004P03Rik-201	ENSMUST00000095823.8	2410004P03Rik.3	3	chr12	17003319	-	FALSE	FALSE	4	1	0.25	major
2410131K14Rik	ENSMUSG00000032840.7	2410131K14Rik-201-UTR-4577	ENSMUST00000049138.7-UTR-4577	2410131K14Rik.1	1	chr5	118261516	+	FALSE	TRUE	38	9	0.236842	major	0.121
2410131K14Rik	ENSMUSG00000032840.7	2410131K14Rik-201-UTR-2982	ENSMUST00000049138.7-UTR-2982	2410131K14Rik.2	2	chr5	118263111	+	FALSE	TRUE	38	17	0.447368	major	0.32
2410131K14Rik	ENSMUSG00000032840.7	2410131K14Rik-201	ENSMUST00000049138.7	2410131K14Rik.3	3	chr5	118266093	+	FALSE	FALSE	38	20	0.526316	major	0.027
2410137M14Rik	ENSMUSG00000064308.10	2410137M14Rik-202	ENSMUST00000173707.1	2410137M14Rik.1	1	chr17	36977838	-	FALSE	FALSE	0	0			0.334
2410137M14Rik	ENSMUSG00000064308.10	2410137M14Rik-201	ENSMUST00000039846.11	2410137M14Rik.2	2	chr17	36977701	-	FALSE	FALSE	0	0			0.11
2410141K09Rik	ENSMUSG00000074832.11	2410141K09Rik-202	ENSMUST00000172579.3	2410141K09Rik.1	1	chr13	66429892	-	TRUE	FALSE	0	0			0.09
2410141K09Rik	ENSMUSG00000074832.11	2410141K09Rik-203	ENSMUST00000172688.3	2410141K09Rik.2	2	chr13	66418322	-	TRUE	FALSE	0	0
2410141K09Rik	ENSMUSG00000074832.11	2410141K09Rik-201	ENSMUST00000091541.10	2410141K09Rik.3	3	chr13	66418245	-	FALSE	FALSE	0	0
2410141K09Rik	ENSMUSG00000074832.11	2410141K09Rik-204	ENSMUST00000173583.7	2410141K09Rik.4	4	chr13	66418114	-	FALSE	FALSE	0	0
2510002D24Rik	ENSMUSG00000071632.10	2510002D24Rik-202	ENSMUST00000123146.7	2510002D24Rik.1	1	chr16	18837387	+	TRUE	FALSE	43	0	0	minor	0.081
2510002D24Rik	ENSMUSG00000071632.10	2510002D24Rik-204	ENSMUST00000191388.1	2510002D24Rik.2	2	chr16	18840045	+	FALSE	FALSE	43	0	0	minor	0.09
2510002D24Rik	ENSMUSG00000071632.10	2510002D24Rik-201	ENSMUST00000055413.12	2510002D24Rik.3	3	chr16	18840160	+	FALSE	FALSE	43	43	1	major	0.187
2510009E07Rik	ENSMUSG00000043391.10	2510009E07Rik-202	ENSMUST00000231592.1	2510009E07Rik.1	1	chr16	21676722	-	TRUE	FALSE	42	17	0.404762	major	0.05
2510009E07Rik	ENSMUSG00000043391.10	2510009E07Rik-201	ENSMUST00000053336.7	2510009E07Rik.2	2	chr16	21649045	-	FALSE	FALSE	42	38	0.904762	major	0.418
2510039O18Rik	ENSMUSG00000044496.6	2510039O18Rik-201	ENSMUST00000103232.1	2510039O18Rik.1	1	chr4	147947314	+	FALSE	FALSE	82	82	1	major	0.531
2610001J05Rik	ENSMUSG00000052419.7	2610001J05Rik-204-UTR-126	ENSMUST00000185361.1-UTR-126	2610001J05Rik.1	1	chr6	13870127	-	FALSE	TRUE	100	89	0.89	major	0.159
2610001J05Rik	ENSMUSG00000052419.7	2610001J05Rik-204	ENSMUST00000185361.1	2610001J05Rik.2	2	chr6	13870001	-	FALSE	FALSE	100	0	0	minor	0.286
2610001J05Rik	ENSMUSG00000052419.7	2610001J05Rik-203-UTR-48	ENSMUST00000185219.1-UTR-48	2610001J05Rik.3	3	chr6	13869908	-	FALSE	TRUE	100	88	0.88	major	0.15
2610001J05Rik	ENSMUSG00000052419.7	2610001J05Rik-203	ENSMUST00000185219.1	2610001J05Rik.4	4	chr6	13869860	-	FALSE	FALSE	100	1	0.01	minor	0.242
2610001J05Rik	ENSMUSG00000052419.7	2610001J05Rik-202	ENSMUST00000155856.1	2610001J05Rik.5	5	chr6	13869800	-	FALSE	FALSE	100	98	0.98	major	0.176
2610001J05Rik	ENSMUSG00000052419.7	2610001J05Rik-201-UTR-1338	ENSMUST00000139231.1-UTR-1338	2610001J05Rik.6	6	chr6	13869073	-	FALSE	TRUE	100	1	0.01	minor	0.025
2610001J05Rik	ENSMUSG00000052419.7	2610001J05Rik-201	ENSMUST00000139231.1	2610001J05Rik.7	7	chr6	13867735	-	FALSE	FALSE	100	1	0.01	minor	0.034
2610002M06Rik	ENSMUSG00000031242.7	2610002M06Rik-201-UTR-4690	ENSMUST00000120722.1-UTR-4690	2610002M06Rik.1	1	chrX	107787441	-	FALSE	TRUE	97	4	0.0412371	minor	0.101
2610002M06Rik	ENSMUSG00000031242.7	2610002M06Rik-201-UTR-4623	ENSMUST00000120722.1-UTR-4623	2610002M06Rik.2	2	chrX	107787374	-	FALSE	TRUE	97	5	0.0515464	minor	0.075
2610002M06Rik	ENSMUSG00000031242.7	2610002M06Rik-201-UTR-4592	ENSMUST00000120722.1-UTR-4592	2610002M06Rik.3	3	chrX	107787343	-	FALSE	TRUE	97	94	0.969072	major	0.097
2610002M06Rik	ENSMUSG00000031242.7	2610002M06Rik-201-UTR-2708	ENSMUST00000120722.1-UTR-2708	2610002M06Rik.4	4	chrX	107785459	-	FALSE	TRUE	97	2	0.0206186	minor	0.37
2610002M06Rik	ENSMUSG00000031242.7	2610002M06Rik-201-UTR-1450	ENSMUST00000120722.1-UTR-1450	2610002M06Rik.5	5	chrX	107784201	-	FALSE	TRUE	97	3	0.0309278	minor	0.061
2610002M06Rik	ENSMUSG00000031242.7	2610002M06Rik-201	ENSMUST00000120722.1	2610002M06Rik.6	6	chrX	107782751	-	FALSE	FALSE	97	7	0.0721649	minor	0.023
2610008E11Rik	ENSMUSG00000060301.6	2610008E11Rik-204	ENSMUST00000220220.1	2610008E11Rik.1	1	chr10	79068311	-	TRUE	FALSE	33	0	0	minor	0.02
2610008E11Rik	ENSMUSG00000060301.6	2610008E11Rik-201-UTR-478	ENSMUST00000039271.6-UTR-478	2610008E11Rik.2	2	chr10	79064852	-	FALSE	TRUE	33	1	0.030303	minor	0.765
2610008E11Rik	ENSMUSG00000060301.6	2610008E11Rik-201-UTR-437	ENSMUST00000039271.6-UTR-437	2610008E11Rik.3	3	chr10	79064811	-	FALSE	TRUE	33	14	0.424242	major	0.843
2610008E11Rik	ENSMUSG00000060301.6	2610008E11Rik-201	ENSMUST00000039271.6	2610008E11Rik.4	4	chr10	79064374	-	FALSE	FALSE	33	26	0.787879	major	0.765
2610021A01Rik	ENSMUSG00000091474.2	2610021A01Rik-201	ENSMUST00000163475.2	2610021A01Rik.1	1	chr7	41628533	+	FALSE	FALSE	19	19	1	major	0
2610028H24Rik	ENSMUSG00000009114.17	2610028H24Rik-201	ENSMUST00000092406.11	2610028H24Rik.1	1	chr10	76461095	+	FALSE	FALSE	2	2	1	major
2610028H24Rik	ENSMUSG00000009114.17	2610028H24Rik-202	ENSMUST00000105415.2	2610028H24Rik.2	2	chr10	76461110	+	FALSE	FALSE	2	2	1	major
2610028H24Rik	ENSMUSG00000009114.17	2610028H24Rik-202-UTR+94	ENSMUST00000105415.2-UTR+94	2610028H24Rik.3	3	chr10	76461204	+	FALSE	TRUE	2	1	0.5	major
2610042L04Rik	ENSMUSG00000079388.9	2610042L04Rik-201	ENSMUST00000112778.3	2610042L04Rik.1	1	chr14	4353492	+	FALSE	FALSE	14	0	0	minor
2610042L04Rik	ENSMUSG00000079388.9	2610042L04Rik-202-UTR-93	ENSMUST00000165466.7-UTR-93	2610042L04Rik.2	2	chr14	4354595	+	FALSE	TRUE	14	14	1	major
2610042L04Rik	ENSMUSG00000079388.9	2610042L04Rik-202	ENSMUST00000165466.7	2610042L04Rik.3	3	chr14	4354688	+	FALSE	FALSE	14	0	0	minor
2610044O15Rik8	ENSMUSG00000071302.10	2610044O15Rik8-202	ENSMUST00000186619.6	2610044O15Rik8.1	1	chr8	129218117	-	TRUE	FALSE	44	0	0	minor
2610044O15Rik8	ENSMUSG00000071302.10	2610044O15Rik8-201	ENSMUST00000079272.12	2610044O15Rik8.2	2	chr8	129217724	-	FALSE	FALSE	44	0	0	minor
2610044O15Rik8	ENSMUSG00000071302.10	2610044O15Rik8-203	ENSMUST00000188757.6	2610044O15Rik8.3	3	chr8	129217635	-	FALSE	FALSE	44	0	0	minor
2610044O15Rik8	ENSMUSG00000071302.10	2610044O15Rik8-206	ENSMUST00000191043.6	2610044O15Rik8.4	4	chr8	129217543	-	FALSE	FALSE	44	0	0	minor
2610044O15Rik8	ENSMUSG00000071302.10	2610044O15Rik8-205-UTR-915	ENSMUST00000190157.6-UTR-915	2610044O15Rik8.5	5	chr8	129217269	-	FALSE	TRUE	44	43	0.977273	major	0.221
2610044O15Rik8	ENSMUSG00000071302.10	2610044O15Rik8-205-UTR-260	ENSMUST00000190157.6-UTR-260	2610044O15Rik8.6	6	chr8	129216614	-	FALSE	TRUE	44	1	0.0227273	minor
2610044O15Rik8	ENSMUSG00000071302.10	2610044O15Rik8-205	ENSMUST00000190157.6	2610044O15Rik8.7	7	chr8	129216354	-	FALSE	FALSE	44	0	0	minor	0.075
2610301B20Rik	ENSMUSG00000059482.15	2610301B20Rik-201	ENSMUST00000080517.13	2610301B20Rik.1	1	chr4	10899421	+	FALSE	FALSE	69	69	1	major	0.095
2610301B20Rik	ENSMUSG00000059482.15	2610301B20Rik-202	ENSMUST00000101504.2	2610301B20Rik.2	2	chr4	10899425	+	FALSE	FALSE	69	69	1	major	0.07
2610318N02Rik	ENSMUSG00000049916.12	2610318N02Rik-206-UTR-33	ENSMUST00000231681.1-UTR-33	2610318N02Rik.1	1	chr16	17113432	-	FALSE	TRUE	48	1	0.0208333	minor	0.142857
2610318N02Rik	ENSMUSG00000049916.12	2610318N02Rik-206	ENSMUST00000231681.1	2610318N02Rik.2	2	chr16	17113399	-	FALSE	FALSE	48	48	1	major	0.1
2610318N02Rik	ENSMUSG00000049916.12	2610318N02Rik-201	ENSMUST00000093336.7	2610318N02Rik.3	3	chr16	17113398	-	FALSE	FALSE	48	48	1	major	0.1
2610507B11Rik	ENSMUSG00000010277.7	2610507B11Rik-201-UTR-45	ENSMUST00000010421.6-UTR-45	2610507B11Rik.1	1	chr11	78290578	+	FALSE	TRUE	61	56	0.918033	major	0.642
2610507B11Rik	ENSMUSG00000010277.7	2610507B11Rik-201	ENSMUST00000010421.6	2610507B11Rik.2	2	chr11	78290623	+	FALSE	FALSE	61	36	0.590164	major	0.225
2610528A11Rik	ENSMUSG00000096001.2	2610528A11Rik-201	ENSMUST00000179488.2	2610528A11Rik.1	1	chr14	37102142	-	FALSE	FALSE	18	18	1	major	0.063
2610528J11Rik	ENSMUSG00000028536.12	2610528J11Rik-202	ENSMUST00000106367.7	2610528J11Rik.1	1	chr4	118529855	+	FALSE	FALSE	23	0	0	minor	0.08
2610528J11Rik	ENSMUSG00000028536.12	2610528J11Rik-201-UTR-53	ENSMUST00000030261.5-UTR-53	2610528J11Rik.2	2	chr4	118530175	+	FALSE	TRUE	23	22	0.956522	major	0.132
2610528J11Rik	ENSMUSG00000028536.12	2610528J11Rik-201	ENSMUST00000030261.5	2610528J11Rik.3	3	chr4	118530228	+	FALSE	FALSE	23	22	0.956522	major	0.144
2700049A03Rik	ENSMUSG00000034601.17	2700049A03Rik-203	ENSMUST00000149564.7	2700049A03Rik.1	1	chr12	71243303	+	FALSE	FALSE	20	20	1	major	0.274
2700049A03Rik	ENSMUSG00000034601.17	2700049A03Rik-201	ENSMUST00000045907.15	2700049A03Rik.2	2	chr12	71243303	+	FALSE	FALSE	20	20	1	major	0.274
2700062C07Rik	ENSMUSG00000024273.8	2700062C07Rik-201-UTR-34	ENSMUST00000097646.4-UTR-34	2700062C07Rik.1	1	chr18	24477764	+	FALSE	TRUE	94	94	1	major	0.188
2700062C07Rik	ENSMUSG00000024273.8	2700062C07Rik-201	ENSMUST00000097646.4	2700062C07Rik.2	2	chr18	24477798	+	FALSE	FALSE	94	3	0.0319149	minor	0.264
2700062C07Rik	ENSMUSG00000024273.8	2700062C07Rik-201-UTR+163	ENSMUST00000097646.4-UTR+163	2700062C07Rik.3	3	chr18	24477961	+	FALSE	TRUE	94	3	0.0319149	minor	0.296
2700062C07Rik	ENSMUSG00000024273.8	2700062C07Rik-201-UTR+2536	ENSMUST00000097646.4-UTR+2536	2700062C07Rik.4	4	chr18	24480334	+	FALSE	TRUE	94	1	0.0106383	minor	0.769
2700081O15Rik	ENSMUSG00000053080.10	2700081O15Rik-204	ENSMUST00000161907.1	2700081O15Rik.1	1	chr19	7423338	+	FALSE	FALSE	40	0	0	minor	0.011
2700081O15Rik	ENSMUSG00000053080.10	2700081O15Rik-202	ENSMUST00000159348.2	2700081O15Rik.2	2	chr19	7425904	+	FALSE	FALSE	40	40	1	major	0.718
2700097O09Rik	ENSMUSG00000062198.5	2700097O09Rik-201	ENSMUST00000021406.5	2700097O09Rik.1	1	chr12	55045661	-	FALSE	FALSE	6	6	1	major	0.21
2810004N23Rik	ENSMUSG00000031984.8	2810004N23Rik-201-UTR-868	ENSMUST00000034465.8-UTR-868	2810004N23Rik.1	1	chr8	124839356	-	TRUE	TRUE	97	97	1	major	0.004
2810004N23Rik	ENSMUSG00000031984.8	2810004N23Rik-201	ENSMUST00000034465.8	2810004N23Rik.2	2	chr8	124838488	-	TRUE	FALSE	97	0	0	minor	0.415
2810006K23Rik	ENSMUSG00000047635.6	2810006K23Rik-202	ENSMUST00000111477.1	2810006K23Rik.1	1	chr5	124340122	+	TRUE	FALSE	37	0	0	minor	0.003
2810006K23Rik	ENSMUSG00000047635.6	2810006K23Rik-201	ENSMUST00000077376.2	2810006K23Rik.2	2	chr5	124341844	+	FALSE	FALSE	37	37	1	major
2810021J22Rik	ENSMUSG00000020491.15	2810021J22Rik-201-UTR-126	ENSMUST00000073924.9-UTR-126	2810021J22Rik.1	1	chr11	58883162	+	FALSE	TRUE	1	1	1	major	0.424
2810021J22Rik	ENSMUSG00000020491.15	2810021J22Rik-201	ENSMUST00000073924.9	2810021J22Rik.2	2	chr11	58883288	+	FALSE	FALSE	1	0	0	minor	0.132
2810408A11Rik	ENSMUSG00000018570.17	2810408A11Rik-201-UTR-36	ENSMUST00000018714.12-UTR-36	2810408A11Rik.1	1	chr11	69897399	-	FALSE	TRUE	26	4	0.153846	major	0.271212
2810408A11Rik	ENSMUSG00000018570.17	2810408A11Rik-203-UTR-36	ENSMUST00000102580.9-UTR-36	2810408A11Rik.2	2	chr11	69897399	-	FALSE	TRUE	26	4	0.153846	major	0.271212
2810408A11Rik	ENSMUSG00000018570.17	2810408A11Rik-201	ENSMUST00000018714.12	2810408A11Rik.3	3	chr11	69897363	-	FALSE	FALSE	26	25	0.961538	major	0.188
2810408A11Rik	ENSMUSG00000018570.17	2810408A11Rik-203	ENSMUST00000102580.9	2810408A11Rik.4	4	chr11	69897363	-	FALSE	FALSE	26	25	0.961538	major	0.188
2810408A11Rik	ENSMUSG00000018570.17	2810408A11Rik-204	ENSMUST00000108621.8	2810408A11Rik.5	5	chr11	69897358	-	FALSE	FALSE	26	25	0.961538	major	0.188
2810408A11Rik	ENSMUSG00000018570.17	2810408A11Rik-202	ENSMUST00000100969.8	2810408A11Rik.6	6	chr11	69897352	-	FALSE	FALSE	26	24	0.923077	major	0.188
2810408A11Rik	ENSMUSG00000018570.17	2810408A11Rik-202-UTR+2831	ENSMUST00000100969.8-UTR+2831	2810408A11Rik.7	7	chr11	69894521	-	FALSE	TRUE	26	1	0.0384615	minor	0.085
2810459M11Rik	ENSMUSG00000026227.11	2810459M11Rik-201	ENSMUST00000027429.10	2810459M11Rik.1	1	chr1	86053353	+	FALSE	FALSE	6	0	0	minor	0.017
2810459M11Rik	ENSMUSG00000026227.11	2810459M11Rik-202-UTR-1777	ENSMUST00000165824.2-UTR-1777	2810459M11Rik.2	2	chr1	86053679	+	FALSE	TRUE	6	2	0.333333	major	0.033
2810459M11Rik	ENSMUSG00000026227.11	2810459M11Rik-202	ENSMUST00000165824.2	2810459M11Rik.3	3	chr1	86055456	+	FALSE	FALSE	6	6	1	major	0.096
2900026A02Rik	ENSMUSG00000051339.10	2900026A02Rik-201-UTR-4079	ENSMUST00000050125.8-UTR-4079	2900026A02Rik.1	1	chr5	113090402	-	FALSE	TRUE	40	1	0.025	minor	0.376
2900026A02Rik	ENSMUSG00000051339.10	2900026A02Rik-201-UTR-2918	ENSMUST00000050125.8-UTR-2918	2900026A02Rik.2	2	chr5	113089241	-	FALSE	TRUE	40	2	0.05	minor	0.003
2900026A02Rik	ENSMUSG00000051339.10	2900026A02Rik-201	ENSMUST00000050125.8	2900026A02Rik.3	3	chr5	113086323	-	FALSE	FALSE	40	40	1	major	0.279
2900092C05Rik	ENSMUSG00000030385.4	2900092C05Rik-201	ENSMUST00000032541.4	2900092C05Rik.1	1	chr7	12556323	+	FALSE	FALSE	4	4	1	major	0.064
3110001I22Rik	ENSMUSG00000079737.4	3110001I22Rik-201	ENSMUST00000035426.6	3110001I22Rik.1	1	chr16	13678385	+	FALSE	FALSE	16	16	1	major	0.455
3110009E18Rik	ENSMUSG00000026388.15	3110009E18Rik-205	ENSMUST00000153037.1	3110009E18Rik.1	1	chr1	120169511	+	TRUE	FALSE	64	0	0	minor	0.153
3110009E18Rik	ENSMUSG00000026388.15	3110009E18Rik-201	ENSMUST00000027637.12	3110009E18Rik.2	2	chr1	120188189	+	FALSE	FALSE	64	64	1	major	0.0781818
3110009E18Rik	ENSMUSG00000026388.15	3110009E18Rik-203	ENSMUST00000112644.8	3110009E18Rik.3	3	chr1	120188189	+	FALSE	FALSE	64	64	1	major	0.0781818
3110009E18Rik	ENSMUSG00000026388.15	3110009E18Rik-202	ENSMUST00000056038.14	3110009E18Rik.4	4	chr1	120188189	+	FALSE	FALSE	64	64	1	major	0.0781818
3110021N24Rik	ENSMUSG00000094958.1	3110021N24Rik-201	ENSMUST00000178992.1	3110021N24Rik.1	1	chr4	108781904	+	FALSE	FALSE	1	0	0	minor	0.087
3110021N24Rik	ENSMUSG00000094958.1	3110021N24Rik-201-UTR+2894	ENSMUST00000178992.1-UTR+2894	3110021N24Rik.2	2	chr4	108784798	+	FALSE	TRUE	1	1	1	major
3110040M04Rik	ENSMUSG00000114582.1	3110040M04Rik-201	ENSMUST00000224012.1	3110040M04Rik.1	1	chr1	151205065	+	FALSE	FALSE	0	0
3110040N11Rik	ENSMUSG00000025102.14	3110040N11Rik-201-UTR-102	ENSMUST00000026092.8-UTR-102	3110040N11Rik.1	1	chr7	81782284	-	FALSE	TRUE	100	66	0.66	major	0.174
3110040N11Rik	ENSMUSG00000025102.14	3110040N11Rik-201	ENSMUST00000026092.8	3110040N11Rik.2	2	chr7	81782182	-	FALSE	FALSE	100	17	0.17	major	0.272
3110040N11Rik	ENSMUSG00000025102.14	3110040N11Rik-201-UTR+1894	ENSMUST00000026092.8-UTR+1894	3110040N11Rik.3	3	chr7	81780288	-	FALSE	TRUE	100	98	0.98	major	0.796
3110082I17Rik	ENSMUSG00000053553.11	3110082I17Rik-201	ENSMUST00000066052.11	3110082I17Rik.1	1	chr5	139359739	-	FALSE	FALSE	96	96	1	major
3110082J24Rik	ENSMUSG00000086815.4	3110082J24Rik-201	ENSMUST00000127749.3	3110082J24Rik.1	1	chr5	30103889	-	FALSE	FALSE	5	0	0	minor
3110082J24Rik	ENSMUSG00000086815.4	3110082J24Rik-202	ENSMUST00000199573.1	3110082J24Rik.2	2	chr5	30103584	-	FALSE	FALSE	5	5	1	major	0.214
3300002I08Rik	ENSMUSG00000063364.10	3300002I08Rik-201	ENSMUST00000051153.5	3300002I08Rik.1	1	chr2	150310935	-	FALSE	FALSE	7	7	1	major
3425401B19Rik	ENSMUSG00000071540.4	3425401B19Rik-201	ENSMUST00000096038.3	3425401B19Rik.1	1	chr14	32659119	-	FALSE	FALSE	1	1	1	major	0.396
3830403N18Rik	ENSMUSG00000031125.2	3830403N18Rik-201-UTR-213	ENSMUST00000033458.2-UTR-213	3830403N18Rik.1	1	chrX	56153285	+	FALSE	TRUE	22	8	0.363636	major	0.503
3830403N18Rik	ENSMUSG00000031125.2	3830403N18Rik-201	ENSMUST00000033458.2	3830403N18Rik.2	2	chrX	56153498	+	FALSE	FALSE	22	17	0.772727	major	0.486
3830406C13Rik	ENSMUSG00000033111.16	3830406C13Rik-217	ENSMUST00000225773.1	3830406C13Rik.1	1	chr14	12301336	+	TRUE	FALSE	92	4	0.0434783	minor	0.064
3830406C13Rik	ENSMUSG00000033111.16	3830406C13Rik-207-UTR-194	ENSMUST00000223927.1-UTR-194	3830406C13Rik.2	2	chr14	12301539	+	TRUE	TRUE	92	6	0.0652174	minor	0.074
3830406C13Rik	ENSMUSG00000033111.16	3830406C13Rik-207-UTR-150	ENSMUST00000223927.1-UTR-150	3830406C13Rik.3	3	chr14	12301583	+	FALSE	TRUE	92	1	0.0108696	minor	0.057
3830406C13Rik	ENSMUSG00000033111.16	3830406C13Rik-207	ENSMUST00000223927.1	3830406C13Rik.4	4	chr14	12301733	+	FALSE	FALSE	92	0	0	minor	0.004
3830406C13Rik	ENSMUSG00000033111.16	3830406C13Rik-203	ENSMUST00000223631.1	3830406C13Rik.5	5	chr14	12301815	+	FALSE	FALSE	92	0	0	minor	0.094
3830406C13Rik	ENSMUSG00000033111.16	3830406C13Rik-213	ENSMUST00000225294.1	3830406C13Rik.6	6	chr14	12301979	+	FALSE	FALSE	92	85	0.923913	major	0.112
3830406C13Rik	ENSMUSG00000033111.16	3830406C13Rik-205	ENSMUST00000223702.1	3830406C13Rik.7	7	chr14	12301984	+	FALSE	FALSE	92	85	0.923913	major	0.112
3830406C13Rik	ENSMUSG00000033111.16	3830406C13Rik-218	ENSMUST00000225847.1	3830406C13Rik.8	8	chr14	12301985	+	FALSE	FALSE	92	85	0.923913	major	0.112
3830406C13Rik	ENSMUSG00000033111.16	3830406C13Rik-206-UTR-593	ENSMUST00000223762.1-UTR-593	3830406C13Rik.9	9	chr14	12302530	+	FALSE	TRUE	92	4	0.0434783	minor	1
3830406C13Rik	ENSMUSG00000033111.16	3830406C13Rik-206	ENSMUST00000223762.1	3830406C13Rik.10	10	chr14	12303123	+	FALSE	FALSE	92	52	0.565217	major	0.545
3830406C13Rik	ENSMUSG00000033111.16	3830406C13Rik-202	ENSMUST00000163392.2	3830406C13Rik.11	11	chr14	12303231	+	FALSE	FALSE	92	1	0.0108696	minor	0.003
3830417A13Rik	ENSMUSG00000031179.14	3830417A13Rik-201-UTR-178	ENSMUST00000033522.14-UTR-178	3830417A13Rik.1	1	chrX	64178600	+	FALSE	TRUE	5	4	0.8	major	0.063
3830417A13Rik	ENSMUSG00000031179.14	3830417A13Rik-201	ENSMUST00000033522.14	3830417A13Rik.2	2	chrX	64178778	+	FALSE	FALSE	5	2	0.4	major
4430402I18Rik	ENSMUSG00000064202.15	4430402I18Rik-203	ENSMUST00000160542.8	4430402I18Rik.1	1	chr19	28923688	-	FALSE	FALSE	8	0	0	minor	0.041
4430402I18Rik	ENSMUSG00000064202.15	4430402I18Rik-205	ENSMUST00000162110.7	4430402I18Rik.2	2	chr19	28923530	-	TRUE	FALSE	8	8	1	major	0.57
4430402I18Rik	ENSMUSG00000064202.15	4430402I18Rik-201	ENSMUST00000025872.12	4430402I18Rik.3	3	chr19	28923064	-	TRUE	FALSE	8	0	0	minor	0.085
4430402I18Rik	ENSMUSG00000064202.15	4430402I18Rik-208	ENSMUST00000179171.1	4430402I18Rik.4	4	chr19	28893042	-	FALSE	FALSE	8	0	0	minor	0.044
4632433K11Rik	ENSMUSG00000116184.1	4632433K11Rik-201	ENSMUST00000076791.3	4632433K11Rik.1	1	chr7	5035246	+	FALSE	FALSE	0	0			0.292
4833420G17Rik	ENSMUSG00000062822.8	4833420G17Rik-201	ENSMUST00000026519.9	4833420G17Rik.1	1	chr13	119486117	+	FALSE	FALSE	94	94	1	major	0.097
4833420G17Rik	ENSMUSG00000062822.8	4833420G17Rik-204	ENSMUST00000225186.1	4833420G17Rik.2	2	chr13	119486120	+	FALSE	FALSE	94	94	1	major	0.097
4833427G06Rik	ENSMUSG00000032057.9	4833427G06Rik-201-UTR-229	ENSMUST00000170947.2-UTR-229	4833427G06Rik.1	1	chr9	51081344	-	FALSE	TRUE	7	3	0.428571	major	0.081
4833427G06Rik	ENSMUSG00000032057.9	4833427G06Rik-201-UTR-198	ENSMUST00000170947.2-UTR-198	4833427G06Rik.2	2	chr9	51081313	-	FALSE	TRUE	7	7	1	major	0.085
4833427G06Rik	ENSMUSG00000032057.9	4833427G06Rik-201	ENSMUST00000170947.2	4833427G06Rik.3	3	chr9	51081115	-	FALSE	FALSE	7	2	0.285714	major	0.023
4833427G06Rik	ENSMUSG00000032057.9	4833427G06Rik-201-UTR+60	ENSMUST00000170947.2-UTR+60	4833427G06Rik.4	4	chr9	51081055	-	FALSE	TRUE	7	5	0.714286	major	0.124
4833439L19Rik	ENSMUSG00000025871.18	4833439L19Rik-208-UTR-34	ENSMUST00000153065.7-UTR-34	4833439L19Rik.1	1	chr13	54551257	-	FALSE	TRUE	103	4	0.038835	minor	0.627
4833439L19Rik	ENSMUSG00000025871.18	4833439L19Rik-208	ENSMUST00000153065.7	4833439L19Rik.2	2	chr13	54551223	-	FALSE	FALSE	103	103	1	major	0.509
4833439L19Rik	ENSMUSG00000025871.18	4833439L19Rik-201	ENSMUST00000026989.14	4833439L19Rik.3	3	chr13	54551218	-	FALSE	FALSE	103	103	1	major	0.459
4833439L19Rik	ENSMUSG00000025871.18	4833439L19Rik-201-UTR+377	ENSMUST00000026989.14-UTR+377	4833439L19Rik.4	4	chr13	54550841	-	FALSE	TRUE	103	1	0.00970874	minor	0.795
4921504E06Rik	ENSMUSG00000026734.9	4921504E06Rik-201	ENSMUST00000062060.4	4921504E06Rik.1	1	chr2	19462837	-	FALSE	FALSE	3	3	1	major	0.079
4921507P07Rik	ENSMUSG00000029828.4	4921507P07Rik-201-UTR-380	ENSMUST00000031852.4-UTR-380	4921507P07Rik.1	1	chr6	50573682	-	FALSE	TRUE	6	3	0.5	major	0.285507
4921507P07Rik	ENSMUSG00000029828.4	4921507P07Rik-201-UTR-347	ENSMUST00000031852.4-UTR-347	4921507P07Rik.2	2	chr6	50573649	-	FALSE	TRUE	6	5	0.833333	major	0.267
4921507P07Rik	ENSMUSG00000029828.4	4921507P07Rik-201	ENSMUST00000031852.4	4921507P07Rik.3	3	chr6	50573302	-	FALSE	FALSE	6	4	0.666667	major	0.257
4921509C19Rik	ENSMUSG00000061525.2	4921509C19Rik-201	ENSMUST00000080132.2	4921509C19Rik.1	1	chr2	151470542	-	FALSE	FALSE	1	1	1	major
4921511C20Rik	ENSMUSG00000049815.3	4921511C20Rik-201	ENSMUST00000051530.3	4921511C20Rik.1	1	chrX	127395898	+	FALSE	FALSE	3	3	1	major	0.751515
4921517D22Rik	ENSMUSG00000049902.6	4921517D22Rik-201-UTR-1802	ENSMUST00000061597.6-UTR-1802	4921517D22Rik.1	1	chr13	59689204	-	FALSE	TRUE	1	1	1	major	0.292
4921517D22Rik	ENSMUSG00000049902.6	4921517D22Rik-201	ENSMUST00000061597.6	4921517D22Rik.2	2	chr13	59687402	-	FALSE	FALSE	1	1	1	major	0.068
4921524J17Rik	ENSMUSG00000036934.9	4921524J17Rik-201-UTR-511	ENSMUST00000047749.6-UTR-511	4921524J17Rik.1	1	chr8	85409270	-	FALSE	TRUE	98	2	0.0204082	minor	0.999
4921524J17Rik	ENSMUSG00000036934.9	4921524J17Rik-201-UTR-131	ENSMUST00000047749.6-UTR-131	4921524J17Rik.2	2	chr8	85408890	-	FALSE	TRUE	98	3	0.0306122	minor	0.945
4921524J17Rik	ENSMUSG00000036934.9	4921524J17Rik-201-UTR-98	ENSMUST00000047749.6-UTR-98	4921524J17Rik.3	3	chr8	85408857	-	FALSE	TRUE	98	98	1	major	0.881
4921524J17Rik	ENSMUSG00000036934.9	4921524J17Rik-201	ENSMUST00000047749.6	4921524J17Rik.4	4	chr8	85408759	-	FALSE	FALSE	98	0	0	minor	0.236
4921524L21Rik	ENSMUSG00000039540.9	4921524L21Rik-201	ENSMUST00000044829.4	4921524L21Rik.1	1	chr18	6638966	+	FALSE	FALSE	4	4	1	major	0.540206
4921524L21Rik	ENSMUSG00000039540.9	4921524L21Rik-202	ENSMUST00000234337.1	4921524L21Rik.2	2	chr18	6638970	+	FALSE	FALSE	4	4	1	major	0.555
4921524L21Rik	ENSMUSG00000039540.9	4921524L21Rik-202-UTR+85	ENSMUST00000234337.1-UTR+85	4921524L21Rik.3	3	chr18	6639055	+	FALSE	TRUE	4	1	0.25	major
4921524L21Rik	ENSMUSG00000039540.9	4921524L21Rik-202-UTR+2070	ENSMUST00000234337.1-UTR+2070	4921524L21Rik.4	4	chr18	6641040	+	FALSE	TRUE	4	1	0.25	major
4921536K21Rik	ENSMUSG00000020434.4	4921536K21Rik-201-UTR-1954	ENSMUST00000020712.4-UTR-1954	4921536K21Rik.1	1	chr11	3888042	-	FALSE	TRUE	4	1	0.25	major	0.095
4921536K21Rik	ENSMUSG00000020434.4	4921536K21Rik-201-UTR-1915	ENSMUST00000020712.4-UTR-1915	4921536K21Rik.2	2	chr11	3888003	-	FALSE	TRUE	4	4	1	major	0.11
4921536K21Rik	ENSMUSG00000020434.4	4921536K21Rik-201-UTR-1785	ENSMUST00000020712.4-UTR-1785	4921536K21Rik.3	3	chr11	3887873	-	FALSE	TRUE	4	2	0.5	major	0
4921536K21Rik	ENSMUSG00000020434.4	4921536K21Rik-201	ENSMUST00000020712.4	4921536K21Rik.4	4	chr11	3886088	-	FALSE	FALSE	4	1	0.25	major	0.08
4921539E11Rik	ENSMUSG00000028520.12	4921539E11Rik-202	ENSMUST00000097944.3	4921539E11Rik.1	1	chr4	103235183	-	TRUE	FALSE	4	0	0	minor	0.136
4921539E11Rik	ENSMUSG00000028520.12	4921539E11Rik-201	ENSMUST00000030245.9	4921539E11Rik.2	2	chr4	103230445	-	FALSE	FALSE	4	4	1	major	0.135
4930402F06Rik	ENSMUSG00000079421.8	4930402F06Rik-201	ENSMUST00000113009.1	4930402F06Rik.1	1	chr2	35375582	-	FALSE	FALSE	2	0	0	minor	0.113
4930402F06Rik	ENSMUSG00000079421.8	4930402F06Rik-202	ENSMUST00000113010.8	4930402F06Rik.2	2	chr2	35375562	-	FALSE	FALSE	2	0	0	minor	0.075
4930402F06Rik	ENSMUSG00000079421.8	4930402F06Rik-202-UTR+516	ENSMUST00000113010.8-UTR+516	4930402F06Rik.3	3	chr2	35375046	-	FALSE	TRUE	2	2	1	major	0.136
4930402H24Rik	ENSMUSG00000027309.18	4930402H24Rik-202	ENSMUST00000110243.7	4930402H24Rik.1	1	chr2	130805676	-	TRUE	FALSE	46	0	0	minor	0
4930402H24Rik	ENSMUSG00000027309.18	4930402H24Rik-203	ENSMUST00000119422.7	4930402H24Rik.2	2	chr2	130709130	-	FALSE	FALSE	46	1	0.0217391	minor	0.168
4930402H24Rik	ENSMUSG00000027309.18	4930402H24Rik-201	ENSMUST00000044766.14	4930402H24Rik.3	3	chr2	130706200	-	FALSE	FALSE	46	45	0.978261	major	0.399
4930402K13Rik	ENSMUSG00000045797.1	4930402K13Rik-201	ENSMUST00000059967.1	4930402K13Rik.1	1	chrX	9106342	+	FALSE	FALSE	1	1	1	major	0.163
4930404H24Rik	ENSMUSG00000079001.1	4930404H24Rik-201	ENSMUST00000109783.1	4930404H24Rik.1	1	chr2	153493841	+	FALSE	FALSE	0	0			0.092
4930404N11Rik	ENSMUSG00000020234.10	4930404N11Rik-201	ENSMUST00000020456.4	4930404N11Rik.1	1	chr10	81364024	-	FALSE	FALSE	7	0	0	minor
4930404N11Rik	ENSMUSG00000020234.10	4930404N11Rik-204	ENSMUST00000131736.7	4930404N11Rik.2	2	chr10	81363067	-	FALSE	FALSE	7	7	1	major	0.171
4930407I10Rik	ENSMUSG00000075524.3	4930407I10Rik-201	ENSMUST00000100396.3	4930407I10Rik.1	1	chr15	82066540	+	FALSE	FALSE	3	3	1	major	0.259
4930412O13Rik	ENSMUSG00000025783.2	4930412O13Rik-202	ENSMUST00000114919.1	4930412O13Rik.1	1	chr2	9883335	+	TRUE	FALSE	2	0	0	minor	0.009
4930412O13Rik	ENSMUSG00000025783.2	4930412O13Rik-201	ENSMUST00000026889.1	4930412O13Rik.2	2	chr2	9883921	+	FALSE	FALSE	2	2	1	major	0.0523077
4930415L06Rik	ENSMUSG00000035387.5	4930415L06Rik-201	ENSMUST00000088146.2	4930415L06Rik.1	1	chrX	89930098	-	FALSE	FALSE	0	0			0.011
4930415O20Rik	ENSMUSG00000022993.7	4930415O20Rik-201	ENSMUST00000023728.7	4930415O20Rik.1	1	chr15	98589580	+	FALSE	FALSE	14	14	1	major	0.062
4930430F08Rik	ENSMUSG00000046567.10	4930430F08Rik-201-UTR-1284	ENSMUST00000054471.9-UTR-1284	4930430F08Rik.1	1	chr10	100573549	-	FALSE	TRUE	25	4	0.16	major	0.0791045
4930430F08Rik	ENSMUSG00000046567.10	4930430F08Rik-201-UTR-69	ENSMUST00000054471.9-UTR-69	4930430F08Rik.2	2	chr10	100572334	-	FALSE	TRUE	25	21	0.84	major	0.317
4930430F08Rik	ENSMUSG00000046567.10	4930430F08Rik-201	ENSMUST00000054471.9	4930430F08Rik.3	3	chr10	100572265	-	FALSE	FALSE	25	2	0.08	minor	0.052
4930432K21Rik	ENSMUSG00000008129.14	4930432K21Rik-201	ENSMUST00000093375.4	4930432K21Rik.1	1	chr8	84172589	+	FALSE	FALSE	6	6	1	major	0.035
4930432K21Rik	ENSMUSG00000008129.14	4930432K21Rik-202	ENSMUST00000118856.7	4930432K21Rik.2	2	chr8	84172590	+	FALSE	FALSE	6	6	1	major	0.034
4930432M17Rik	ENSMUSG00000074248.7	4930432M17Rik-201	ENSMUST00000098646.3	4930432M17Rik.1	1	chr3	121682835	+	FALSE	FALSE	0	0
4930432M17Rik	ENSMUSG00000074248.7	4930432M17Rik-202	ENSMUST00000196899.4	4930432M17Rik.2	2	chr3	121682982	+	FALSE	FALSE	0	0			0.006
4930433I11Rik	ENSMUSG00000091692.2	4930433I11Rik-201-UTR-37	ENSMUST00000171664.1-UTR-37	4930433I11Rik.1	1	chr7	40995144	+	FALSE	TRUE	2	2	1	major	0.938
4930433I11Rik	ENSMUSG00000091692.2	4930433I11Rik-201	ENSMUST00000171664.1	4930433I11Rik.2	2	chr7	40995181	+	FALSE	FALSE	2	2	1	major	0.75
4930433I11Rik	ENSMUSG00000091692.2	4930433I11Rik-202	ENSMUST00000206529.1	4930433I11Rik.3	3	chr7	40995435	+	FALSE	FALSE	2	0	0	minor	0.055
4930438A08Rik	ENSMUSG00000069873.4	4930438A08Rik-202	ENSMUST00000208022.1	4930438A08Rik.1	1	chr11	58293406	+	FALSE	FALSE	8	0	0	minor
4930438A08Rik	ENSMUSG00000069873.4	4930438A08Rik-201	ENSMUST00000108834.2	4930438A08Rik.2	2	chr11	58294289	+	FALSE	FALSE	8	8	1	major	0.806
4930444G20Rik	ENSMUSG00000069712.5	4930444G20Rik-201	ENSMUST00000092672.5	4930444G20Rik.1	1	chr10	22066307	-	FALSE	FALSE	4	3	0.75	major	0.28
4930444G20Rik	ENSMUSG00000069712.5	4930444G20Rik-201-UTR+546	ENSMUST00000092672.5-UTR+546	4930444G20Rik.2	2	chr10	22065761	-	FALSE	TRUE	4	1	0.25	major
4930444G20Rik	ENSMUSG00000069712.5	4930444G20Rik-201-UTR+1287	ENSMUST00000092672.5-UTR+1287	4930444G20Rik.3	3	chr10	22065020	-	FALSE	TRUE	4	2	0.5	major	0.311
4930444P10Rik	ENSMUSG00000067795.13	4930444P10Rik-201	ENSMUST00000115367.7	4930444P10Rik.1	1	chr1	16065979	-	FALSE	FALSE	6	5	0.833333	major	0.568
4930444P10Rik	ENSMUSG00000067795.13	4930444P10Rik-201-UTR+3141	ENSMUST00000115367.7-UTR+3141	4930444P10Rik.2	2	chr1	16062838	-	FALSE	TRUE	6	1	0.166667	major
4930447A16Rik	ENSMUSG00000022288.1	4930447A16Rik-201	ENSMUST00000022897.1	4930447A16Rik.1	1	chr15	37440644	+	FALSE	FALSE	0	0			0.291
4930447C04Rik	ENSMUSG00000021098.14	4930447C04Rik-208-UTR-1393	ENSMUST00000136075.7-UTR-1393	4930447C04Rik.1	1	chr12	72913052	-	TRUE	TRUE	6	4	0.666667	major	0.137
4930447C04Rik	ENSMUSG00000021098.14	4930447C04Rik-208-UTR-1150	ENSMUST00000136075.7-UTR-1150	4930447C04Rik.2	2	chr12	72912809	-	TRUE	TRUE	6	2	0.333333	major	0.088
4930447C04Rik	ENSMUSG00000021098.14	4930447C04Rik-208	ENSMUST00000136075.7	4930447C04Rik.3	3	chr12	72911659	-	TRUE	FALSE	6	2	0.333333	major	0
4930447C04Rik	ENSMUSG00000021098.14	4930447C04Rik-201	ENSMUST00000044000.11	4930447C04Rik.4	4	chr12	72881109	-	FALSE	FALSE	6	4	0.666667	major	0.355
4930447C04Rik	ENSMUSG00000021098.14	4930447C04Rik-201-UTR+122	ENSMUST00000044000.11-UTR+122	4930447C04Rik.5	5	chr12	72880987	-	FALSE	TRUE	6	1	0.166667	major	0.046
4930447C04Rik	ENSMUSG00000021098.14	4930447C04Rik-201-UTR+916	ENSMUST00000044000.11-UTR+916	4930447C04Rik.6	6	chr12	72880193	-	FALSE	TRUE	6	2	0.333333	major	0.151
4930447F04Rik	ENSMUSG00000031182.2	4930447F04Rik-201	ENSMUST00000033525.2	4930447F04Rik.1	1	chrX	66303361	-	FALSE	FALSE	4	4	1	major	0.073
4930449I24Rik	ENSMUSG00000079093.2	4930449I24Rik-201	ENSMUST00000110598.2	4930449I24Rik.1	1	chr5	146505183	+	FALSE	FALSE	3	3	1	major
4930451I11Rik	ENSMUSG00000045989.4	4930451I11Rik-202	ENSMUST00000205320.1	4930451I11Rik.1	1	chr7	126830477	-	FALSE	FALSE	4	4	1	major	0.005
4930451I11Rik	ENSMUSG00000045989.4	4930451I11Rik-201	ENSMUST00000061695.4	4930451I11Rik.2	2	chr7	126830468	-	FALSE	FALSE	4	4	1	major	0.006
4930452B06Rik	ENSMUSG00000021747.12	4930452B06Rik-201-UTR-80	ENSMUST00000102996.3-UTR-80	4930452B06Rik.1	1	chr14	8431272	-	FALSE	TRUE	8	2	0.25	major	0.801
4930452B06Rik	ENSMUSG00000021747.12	4930452B06Rik-201	ENSMUST00000102996.3	4930452B06Rik.2	2	chr14	8431192	-	FALSE	FALSE	8	8	1	major	0.442
4930453N24Rik	ENSMUSG00000059920.9	4930453N24Rik-201-UTR-3968	ENSMUST00000076991.6-UTR-3968	4930453N24Rik.1	1	chr16	64766104	-	FALSE	TRUE	98	98	1	major	0.648
4930453N24Rik	ENSMUSG00000059920.9	4930453N24Rik-201-UTR-3593	ENSMUST00000076991.6-UTR-3593	4930453N24Rik.2	2	chr16	64765729	-	TRUE	TRUE	98	6	0.0612245	minor	0.152
4930453N24Rik	ENSMUSG00000059920.9	4930453N24Rik-201-UTR-3483	ENSMUST00000076991.6-UTR-3483	4930453N24Rik.3	3	chr16	64765619	-	TRUE	TRUE	98	1	0.0102041	minor	0.117
4930453N24Rik	ENSMUSG00000059920.9	4930453N24Rik-201-UTR-3386	ENSMUST00000076991.6-UTR-3386	4930453N24Rik.4	4	chr16	64765522	-	TRUE	TRUE	98	1	0.0102041	minor	0.004
4930453N24Rik	ENSMUSG00000059920.9	4930453N24Rik-201	ENSMUST00000076991.6	4930453N24Rik.5	5	chr16	64762136	-	TRUE	FALSE	98	5	0.0510204	minor	0.039
4930455H04Rik	ENSMUSG00000080907.1	4930455H04Rik-201	ENSMUST00000117592.1	4930455H04Rik.1	1	chr3	116984406	+	FALSE	FALSE	0	0			0.002
4930467E23Rik	ENSMUSG00000096265.2	4930467E23Rik-201	ENSMUST00000098909.4	4930467E23Rik.1	1	chr8	19753527	+	FALSE	FALSE	0	0			0.064
4930469K13Rik	ENSMUSG00000085684.2	4930469K13Rik-203	ENSMUST00000224226.1	4930469K13Rik.1	1	chr11	34094274	-	TRUE	FALSE	5	0	0	minor	0.94
4930469K13Rik	ENSMUSG00000085684.2	4930469K13Rik-202	ENSMUST00000223852.1	4930469K13Rik.2	2	chr11	34091281	-	TRUE	FALSE	5	5	1	major	0.278
4930470P17Rik	ENSMUSG00000043583.1	4930470P17Rik-201-UTR-24	ENSMUST00000062355.1-UTR-24	4930470P17Rik.1	1	chr2	170579442	-	FALSE	TRUE	3	3	1	major	0.20303
4930470P17Rik	ENSMUSG00000043583.1	4930470P17Rik-201	ENSMUST00000062355.1	4930470P17Rik.2	2	chr2	170579418	-	FALSE	FALSE	3	0	0	minor	0.233
4930474N05Rik	ENSMUSG00000096405.3	4930474N05Rik-203-UTR-1427	ENSMUST00000226305.1-UTR-1427	4930474N05Rik.1	1	chr14	36096854	+	TRUE	TRUE	4	4	1	major	0.029
4930474N05Rik	ENSMUSG00000096405.3	4930474N05Rik-203	ENSMUST00000226305.1	4930474N05Rik.2	2	chr14	36098281	+	FALSE	FALSE	4	0	0	minor
4930480E11Rik	ENSMUSG00000035651.7	4930480E11Rik-201	ENSMUST00000035626.7	4930480E11Rik.1	1	chrX	78371128	+	FALSE	FALSE	3	3	1	major	0.132
4930486L24Rik	ENSMUSG00000050345.9	4930486L24Rik-201-UTR-103	ENSMUST00000091569.6-UTR-103	4930486L24Rik.1	1	chr13	60842715	-	FALSE	TRUE	18	1	0.0555556	minor	0.588
4930486L24Rik	ENSMUSG00000050345.9	4930486L24Rik-201	ENSMUST00000091569.6	4930486L24Rik.2	2	chr13	60842612	-	FALSE	FALSE	18	18	1	major	0.272
4930503B20Rik	ENSMUSG00000090202.1	4930503B20Rik-203-UTR-42	ENSMUST00000149825.1-UTR-42	4930503B20Rik.1	1	chr3	146649608	-	TRUE	TRUE	8	1	0.125	major	0.145
4930503B20Rik	ENSMUSG00000090202.1	4930503B20Rik-203	ENSMUST00000149825.1	4930503B20Rik.2	2	chr3	146649566	-	TRUE	FALSE	8	4	0.5	major	0.155
4930503B20Rik	ENSMUSG00000090202.1	4930503B20Rik-201-UTR-1101	ENSMUST00000049703.5-UTR-1101	4930503B20Rik.3	3	chr3	146646294	-	FALSE	TRUE	8	3	0.375	major	0.683333
4930503B20Rik	ENSMUSG00000090202.1	4930503B20Rik-201	ENSMUST00000049703.5	4930503B20Rik.4	4	chr3	146645193	-	FALSE	FALSE	8	6	0.75	major	0.569
4930503E14Rik	ENSMUSG00000072595.3	4930503E14Rik-201-UTR-43	ENSMUST00000100688.2-UTR-43	4930503E14Rik.1	1	chr14	44163212	-	FALSE	TRUE	3	3	1	major	0
4930503E14Rik	ENSMUSG00000072595.3	4930503E14Rik-201	ENSMUST00000100688.2	4930503E14Rik.2	2	chr14	44163169	-	FALSE	FALSE	3	0	0	minor	0.022
4930503L19Rik	ENSMUSG00000044906.6	4930503L19Rik-202	ENSMUST00000211817.1	4930503L19Rik.1	1	chr18	70453194	-	FALSE	FALSE	0	0			0.078
4930503L19Rik	ENSMUSG00000044906.6	4930503L19Rik-204	ENSMUST00000212155.1	4930503L19Rik.2	2	chr18	70453194	-	FALSE	FALSE	0	0			0.078
4930503L19Rik	ENSMUSG00000044906.6	4930503L19Rik-207	ENSMUST00000212982.1	4930503L19Rik.3	3	chr18	70453194	-	FALSE	FALSE	0	0			0.078
4930503L19Rik	ENSMUSG00000044906.6	4930503L19Rik-201	ENSMUST00000067556.3	4930503L19Rik.4	4	chr18	70453140	-	FALSE	FALSE	0	0			0.03
4930505A04Rik	ENSMUSG00000040919.13	4930505A04Rik-201-UTR-28	ENSMUST00000041763.13-UTR-28	4930505A04Rik.1	1	chr11	30426034	-	FALSE	TRUE	4	3	0.75	major	0.054
4930505A04Rik	ENSMUSG00000040919.13	4930505A04Rik-201	ENSMUST00000041763.13	4930505A04Rik.2	2	chr11	30426006	-	FALSE	FALSE	4	4	1	major	0.051
4930505A04Rik	ENSMUSG00000040919.13	4930505A04Rik-201-UTR+460	ENSMUST00000041763.13-UTR+460	4930505A04Rik.3	3	chr11	30425546	-	FALSE	TRUE	4	4	1	major	0.02
4930512M02Rik	ENSMUSG00000062511.6	4930512M02Rik-201	ENSMUST00000081896.4	4930512M02Rik.1	1	chr11	11589223	-	FALSE	FALSE	0	0			0.056383
4930513O06Rik	ENSMUSG00000031270.1	4930513O06Rik-201	ENSMUST00000033625.1	4930513O06Rik.1	1	chrX	139093405	+	FALSE	FALSE	4	4	1	major	0
4930513O06Rik	ENSMUSG00000031270.1	4930513O06Rik-201-UTR+42	ENSMUST00000033625.1-UTR+42	4930513O06Rik.2	2	chrX	139093447	+	FALSE	TRUE	4	1	0.25	major	0.009
4930516K23Rik	ENSMUSG00000090219.3	4930516K23Rik-202	ENSMUST00000217217.1	4930516K23Rik.1	1	chr7	104058656	-	FALSE	FALSE	0	0			0.002
4930516K23Rik	ENSMUSG00000090219.3	4930516K23Rik-201	ENSMUST00000074064.4	4930516K23Rik.2	2	chr7	104053600	-	FALSE	FALSE	0	0
4930519G04Rik	ENSMUSG00000029564.12	4930519G04Rik-203	ENSMUST00000134389.2	4930519G04Rik.1	1	chr5	114879765	+	TRUE	FALSE	4	4	1	major
4930519G04Rik	ENSMUSG00000029564.12	4930519G04Rik-201-UTR-782	ENSMUST00000031547.11-UTR-782	4930519G04Rik.2	2	chr5	114883098	+	FALSE	TRUE	4	3	0.75	major	0.078
4930519G04Rik	ENSMUSG00000029564.12	4930519G04Rik-201-UTR-221	ENSMUST00000031547.11-UTR-221	4930519G04Rik.3	3	chr5	114883659	+	FALSE	TRUE	4	1	0.25	major
4930519G04Rik	ENSMUSG00000029564.12	4930519G04Rik-201	ENSMUST00000031547.11	4930519G04Rik.4	4	chr5	114883880	+	FALSE	FALSE	4	0	0	minor
4930522H14Rik	ENSMUSG00000060491.14	4930522H14Rik-201-UTR-44	ENSMUST00000082306.7-UTR-44	4930522H14Rik.1	1	chr4	109505409	-	FALSE	TRUE	4	3	0.75	major	0.756522
4930522H14Rik	ENSMUSG00000060491.14	4930522H14Rik-201	ENSMUST00000082306.7	4930522H14Rik.2	2	chr4	109505365	-	FALSE	FALSE	4	4	1	major	0.636
4930522H14Rik	ENSMUSG00000060491.14	4930522H14Rik-202	ENSMUST00000102725.10	4930522H14Rik.3	3	chr4	109505337	-	FALSE	FALSE	4	0	0	minor	0.539
4930522H14Rik	ENSMUSG00000060491.14	4930522H14Rik-202-UTR+1170	ENSMUST00000102725.10-UTR+1170	4930522H14Rik.4	4	chr4	109504167	-	FALSE	TRUE	4	3	0.75	major	0.312
4930522L14Rik	ENSMUSG00000072762.9	4930522L14Rik-201	ENSMUST00000100937.3	4930522L14Rik.1	1	chr5	109738831	-	TRUE	FALSE	38	36	0.947368	major	0.097
4930522L14Rik	ENSMUSG00000072762.9	4930522L14Rik-202	ENSMUST00000112547.7	4930522L14Rik.2	2	chr5	109735990	-	FALSE	FALSE	38	0	0	minor
4930522L14Rik	ENSMUSG00000072762.9	4930522L14Rik-201-UTR+3315	ENSMUST00000100937.3-UTR+3315	4930522L14Rik.3	3	chr5	109735516	-	FALSE	TRUE	38	6	0.157895	major
4930523C07Rik	ENSMUSG00000090394.8	4930523C07Rik-202	ENSMUST00000097513.3	4930523C07Rik.1	1	chr1	160075461	+	FALSE	FALSE	54	0	0	minor	0.024
4930523C07Rik	ENSMUSG00000090394.8	4930523C07Rik-203-UTR-4349	ENSMUST00000163892.7-UTR-4349	4930523C07Rik.2	2	chr1	160075859	+	FALSE	TRUE	54	54	1	major	0.01
4930523C07Rik	ENSMUSG00000090394.8	4930523C07Rik-203-UTR-4191	ENSMUST00000163892.7-UTR-4191	4930523C07Rik.3	3	chr1	160076017	+	FALSE	TRUE	54	24	0.444444	major	0.052
4930523C07Rik	ENSMUSG00000090394.8	4930523C07Rik-203-UTR-1625	ENSMUST00000163892.7-UTR-1625	4930523C07Rik.4	4	chr1	160078583	+	FALSE	TRUE	54	22	0.407407	major	0.328
4930523C07Rik	ENSMUSG00000090394.8	4930523C07Rik-203	ENSMUST00000163892.7	4930523C07Rik.5	5	chr1	160080208	+	FALSE	FALSE	54	1	0.0185185	minor	0.012
4930523C07Rik	ENSMUSG00000090394.8	4930523C07Rik-203-UTR+3124	ENSMUST00000163892.7-UTR+3124	4930523C07Rik.6	6	chr1	160083332	+	FALSE	TRUE	54	1	0.0185185	minor
4930524B15Rik	ENSMUSG00000020299.6	4930524B15Rik-201-UTR-882	ENSMUST00000102829.3-UTR-882	4930524B15Rik.1	1	chr11	31978769	+	FALSE	TRUE	5	5	1	major	0.065
4930524B15Rik	ENSMUSG00000020299.6	4930524B15Rik-201-UTR-626	ENSMUST00000102829.3-UTR-626	4930524B15Rik.2	2	chr11	31979025	+	FALSE	TRUE	5	1	0.2	major	0.21
4930524B15Rik	ENSMUSG00000020299.6	4930524B15Rik-201-UTR-568	ENSMUST00000102829.3-UTR-568	4930524B15Rik.3	3	chr11	31979083	+	FALSE	TRUE	5	4	0.8	major	0.083
4930524B15Rik	ENSMUSG00000020299.6	4930524B15Rik-201	ENSMUST00000102829.3	4930524B15Rik.4	4	chr11	31979651	+	FALSE	FALSE	5	2	0.4	major	0
4930544D05Rik	ENSMUSG00000087279.10	4930544D05Rik-204	ENSMUST00000180052.7	4930544D05Rik.1	1	chr11	70616875	+	FALSE	FALSE	4	4	1	major	0.0144928
4930544D05Rik	ENSMUSG00000087279.10	4930544D05Rik-203	ENSMUST00000144960.1	4930544D05Rik.2	2	chr11	70616877	+	FALSE	FALSE	4	4	1	major	0.0140845
4930544G11Rik	ENSMUSG00000036463.8	4930544G11Rik-201	ENSMUST00000043382.8	4930544G11Rik.1	1	chr6	65954014	+	FALSE	FALSE	4	4	1	major	0.473
4930548H24Rik	ENSMUSG00000029138.4	4930548H24Rik-201-UTR-215	ENSMUST00000031020.4-UTR-215	4930548H24Rik.1	1	chr5	31488261	+	FALSE	TRUE	3	2	0.666667	major	0
4930548H24Rik	ENSMUSG00000029138.4	4930548H24Rik-201	ENSMUST00000031020.4	4930548H24Rik.2	2	chr5	31488476	+	FALSE	FALSE	3	2	0.666667	major	0.069
4930550C14Rik	ENSMUSG00000005131.4	4930550C14Rik-204	ENSMUST00000217318.1	4930550C14Rik.1	1	chr9	53432720	+	FALSE	FALSE	11	0	0	minor	0.067
4930550C14Rik	ENSMUSG00000005131.4	4930550C14Rik-201	ENSMUST00000005262.1	4930550C14Rik.2	2	chr9	53432803	+	FALSE	FALSE	11	10	0.909091	major	0.094
4930550C14Rik	ENSMUSG00000005131.4	4930550C14Rik-203-UTR-24	ENSMUST00000215668.1-UTR-24	4930550C14Rik.3	3	chr9	53434378	+	FALSE	TRUE	11	1	0.0909091	minor	0.179
4930550C14Rik	ENSMUSG00000005131.4	4930550C14Rik-203	ENSMUST00000215668.1	4930550C14Rik.4	4	chr9	53434402	+	FALSE	FALSE	11	0	0	minor	0.159
4930550L24Rik	ENSMUSG00000046180.11	4930550L24Rik-202	ENSMUST00000118305.7	4930550L24Rik.1	1	chrX	58920304	+	FALSE	FALSE	9	9	1	major	0.083
4930555G01Rik	ENSMUSG00000096197.1	4930555G01Rik-201	ENSMUST00000112770.2	4930555G01Rik.1	1	chr14	5059243	+	FALSE	FALSE	1	1	1	major
4930555G01Rik	ENSMUSG00000096197.1	4930555G01Rik-201-UTR+978	ENSMUST00000112770.2-UTR+978	4930555G01Rik.2	2	chr14	5060221	+	FALSE	TRUE	1	1	1	major
4930556J24Rik	ENSMUSG00000034493.1	4930556J24Rik-201	ENSMUST00000042344.1	4930556J24Rik.1	1	chr11	3937541	-	FALSE	FALSE	0	0			0.024
4930558C23Rik	ENSMUSG00000105734.1	4930558C23Rik-201-UTR-164	ENSMUST00000196239.1-UTR-164	4930558C23Rik.1	1	chr3	95386625	-	FALSE	TRUE	6	4	0.666667	major	0.074
4930558C23Rik	ENSMUSG00000105734.1	4930558C23Rik-201-UTR-34	ENSMUST00000196239.1-UTR-34	4930558C23Rik.2	2	chr3	95386495	-	FALSE	TRUE	6	1	0.166667	major	0.116
4930558C23Rik	ENSMUSG00000105734.1	4930558C23Rik-201	ENSMUST00000196239.1	4930558C23Rik.3	3	chr3	95386461	-	FALSE	FALSE	6	5	0.833333	major	0.094
4930558C23Rik	ENSMUSG00000105734.1	4930558C23Rik-201-UTR+2627	ENSMUST00000196239.1-UTR+2627	4930558C23Rik.4	4	chr3	95383834	-	FALSE	TRUE	6	1	0.166667	major
4930558K02Rik	ENSMUSG00000086277.2	4930558K02Rik-202-UTR-88	ENSMUST00000162676.1-UTR-88	4930558K02Rik.1	1	chr1	161942174	-	FALSE	TRUE	3	3	1	major	0.031
4930558K02Rik	ENSMUSG00000086277.2	4930558K02Rik-202	ENSMUST00000162676.1	4930558K02Rik.2	2	chr1	161942086	-	FALSE	FALSE	3	0	0	minor	0.073
4930562C15Rik	ENSMUSG00000022518.16	4930562C15Rik-202	ENSMUST00000171105.8	4930562C15Rik.1	1	chr16	4867621	+	FALSE	FALSE	3	0	0	minor	0.026
4930562C15Rik	ENSMUSG00000022518.16	4930562C15Rik-201	ENSMUST00000100211.10	4930562C15Rik.2	2	chr16	4867686	+	FALSE	FALSE	3	2	0.666667	major	0.111
4930562C15Rik	ENSMUSG00000022518.16	4930562C15Rik-201-UTR+472	ENSMUST00000100211.10-UTR+472	4930562C15Rik.3	3	chr16	4868158	+	FALSE	TRUE	3	1	0.333333	major	0.088
4930563E22Rik	ENSMUSG00000053574.5	4930563E22Rik-201	ENSMUST00000066087.4	4930563E22Rik.1	1	chr11	72217743	+	TRUE	FALSE	0	0			0.21
4930563M21Rik	ENSMUSG00000050702.6	4930563M21Rik-201	ENSMUST00000060468.6	4930563M21Rik.1	1	chr9	55962589	-	FALSE	FALSE	3	3	1	major
4930564D02Rik	ENSMUSG00000051788.4	4930564D02Rik-201	ENSMUST00000070584.4	4930564D02Rik.1	1	chr3	105078806	+	FALSE	FALSE	0	0			0.432
4930568D16Rik	ENSMUSG00000026882.1	4930568D16Rik-201-UTR-32	ENSMUST00000028243.1-UTR-32	4930568D16Rik.1	1	chr2	35354250	-	FALSE	TRUE	4	1	0.25	major	0.333
4930568D16Rik	ENSMUSG00000026882.1	4930568D16Rik-201	ENSMUST00000028243.1	4930568D16Rik.2	2	chr2	35354218	-	FALSE	FALSE	4	4	1	major	0.304
4930572O03Rik	ENSMUSG00000069720.4	4930572O03Rik-201	ENSMUST00000092696.4	4930572O03Rik.1	1	chr5	15652286	-	FALSE	FALSE	3	3	1	major	0.056
4930578G10Rik	ENSMUSG00000054885.11	4930578G10Rik-201	ENSMUST00000068158.9	4930578G10Rik.1	1	chr4	42845996	+	FALSE	FALSE	0	0			0.038
4930578G10Rik	ENSMUSG00000054885.11	4930578G10Rik-202	ENSMUST00000107984.1	4930578G10Rik.2	2	chr4	42846248	+	FALSE	FALSE	0	0			0.11
4930578I06Rik	ENSMUSG00000021961.6	4930578I06Rik-201	ENSMUST00000022532.5	4930578I06Rik.1	1	chr14	63971122	-	FALSE	FALSE	4	4	1	major	0.292
4930579F01Rik	ENSMUSG00000012042.9	4930579F01Rik-202	ENSMUST00000199293.1	4930579F01Rik.1	1	chr3	138164135	-	FALSE	FALSE	5	4	0.8	major	0.39
4930579F01Rik	ENSMUSG00000012042.9	4930579F01Rik-201	ENSMUST00000012186.8	4930579F01Rik.2	2	chr3	138164078	-	FALSE	FALSE	5	5	1	major	0.104
4930579G24Rik	ENSMUSG00000027811.9	4930579G24Rik-201-UTR-1012	ENSMUST00000029388.9-UTR-1012	4930579G24Rik.1	1	chr3	79631808	+	FALSE	TRUE	43	5	0.116279	major	0.127
4930579G24Rik	ENSMUSG00000027811.9	4930579G24Rik-201	ENSMUST00000029388.9	4930579G24Rik.2	2	chr3	79632820	+	FALSE	FALSE	43	42	0.976744	major	0.285
4930583I09Rik	ENSMUSG00000024088.4	4930583I09Rik-201	ENSMUST00000024896.3	4930583I09Rik.1	1	chr17	64832523	-	FALSE	FALSE	0	0			0.026
4930590J08Rik	ENSMUSG00000034063.8	4930590J08Rik-202	ENSMUST00000205569.1	4930590J08Rik.1	1	chr6	91950030	+	FALSE	FALSE	1	0	0	minor	0.26
4930590J08Rik	ENSMUSG00000034063.8	4930590J08Rik-201	ENSMUST00000059318.7	4930590J08Rik.2	2	chr6	91950640	+	FALSE	FALSE	1	0	0	minor	0
4930590J08Rik	ENSMUSG00000034063.8	4930590J08Rik-203	ENSMUST00000205686.1	4930590J08Rik.3	3	chr6	91950725	+	FALSE	FALSE	1	1	1	major	0.156
4930595D18Rik	ENSMUSG00000083193.1	4930595D18Rik-201-UTR-450	ENSMUST00000121608.1-UTR-450	4930595D18Rik.1	1	chr12	111160300	-	FALSE	TRUE	1	1	1	major	0.105
4930595D18Rik	ENSMUSG00000083193.1	4930595D18Rik-201	ENSMUST00000121608.1	4930595D18Rik.2	2	chr12	111159850	-	FALSE	FALSE	1	0	0	minor	0.003
4930595M18Rik	ENSMUSG00000060673.2	4930595M18Rik-201	ENSMUST00000080083.2	4930595M18Rik.1	1	chrX	81419575	-	FALSE	FALSE	2	2	1	major	0.484706
4930596D02Rik	ENSMUSG00000041068.6	4930596D02Rik-201-UTR-35	ENSMUST00000043266.6-UTR-35	4930596D02Rik.1	1	chr14	35809523	-	FALSE	TRUE	4	1	0.25	major
4930596D02Rik	ENSMUSG00000041068.6	4930596D02Rik-201	ENSMUST00000043266.6	4930596D02Rik.2	2	chr14	35809488	-	FALSE	FALSE	4	4	1	major
4931400O07Rik	ENSMUSG00000031194.1	4931400O07Rik-201	ENSMUST00000033537.1	4931400O07Rik.1	1	chrX	62468812	+	FALSE	FALSE	3	3	1	major	0.235
4931406B18Rik	ENSMUSG00000013353.10	4931406B18Rik-203	ENSMUST00000163619.7	4931406B18Rik.1	1	chr7	43498395	-	TRUE	FALSE	0	0			0.096
4931406B18Rik	ENSMUSG00000013353.10	4931406B18Rik-202	ENSMUST00000163474.1	4931406B18Rik.2	2	chr7	43496664	-	TRUE	FALSE	0	0
4931406B18Rik	ENSMUSG00000013353.10	4931406B18Rik-208	ENSMUST00000191516.6	4931406B18Rik.3	3	chr7	43494598	-	TRUE	FALSE	0	0			0.152
4931406B18Rik	ENSMUSG00000013353.10	4931406B18Rik-201	ENSMUST00000013497.7	4931406B18Rik.4	4	chr7	43492044	-	FALSE	FALSE	0	0			0.142
4931406C07Rik	ENSMUSG00000031938.15	4931406C07Rik-209	ENSMUST00000217042.1	4931406C07Rik.1	1	chr9	15296401	-	TRUE	FALSE	60	0	0	minor	0.211
4931406C07Rik	ENSMUSG00000031938.15	4931406C07Rik-208-UTR-503	ENSMUST00000216955.1-UTR-503	4931406C07Rik.2	2	chr9	15284606	-	FALSE	TRUE	60	3	0.05	minor	0
4931406C07Rik	ENSMUSG00000031938.15	4931406C07Rik-208	ENSMUST00000216955.1	4931406C07Rik.3	3	chr9	15284103	-	FALSE	FALSE	60	1	0.0166667	minor	0.213
4931406C07Rik	ENSMUSG00000031938.15	4931406C07Rik-201	ENSMUST00000034414.9	4931406C07Rik.4	4	chr9	15283339	-	FALSE	FALSE	60	60	1	major	0.004
4931406C07Rik	ENSMUSG00000031938.15	4931406C07Rik-203	ENSMUST00000180339.7	4931406C07Rik.5	5	chr9	15283337	-	FALSE	FALSE	60	60	1	major	0.004
4931406P16Rik	ENSMUSG00000066571.13	4931406P16Rik-210	ENSMUST00000206399.1	4931406P16Rik.1	1	chr7	34237580	-	FALSE	FALSE	28	1	0.0357143	minor	0.613
4931406P16Rik	ENSMUSG00000066571.13	4931406P16Rik-201	ENSMUST00000085592.5	4931406P16Rik.2	2	chr7	34236714	-	FALSE	FALSE	28	28	1	major	0.936
4931406P16Rik	ENSMUSG00000066571.13	4931406P16Rik-202	ENSMUST00000108074.7	4931406P16Rik.3	3	chr7	34236707	-	FALSE	FALSE	28	28	1	major	0.893
4931408C20Rik	ENSMUSG00000073722.3	4931408C20Rik-201	ENSMUST00000097801.3	4931408C20Rik.1	1	chr1	26681814	-	FALSE	FALSE	3	3	1	major	0.023
4931414P19Rik	ENSMUSG00000022179.5	4931414P19Rik-202	ENSMUST00000227280.1	4931414P19Rik.1	1	chr14	54584276	-	FALSE	FALSE	14	0	0	minor	0.169091
4931414P19Rik	ENSMUSG00000022179.5	4931414P19Rik-201-UTR-58	ENSMUST00000022786.5-UTR-58	4931414P19Rik.2	2	chr14	54583721	-	FALSE	TRUE	14	1	0.0714286	minor	0.661
4931414P19Rik	ENSMUSG00000022179.5	4931414P19Rik-201	ENSMUST00000022786.5	4931414P19Rik.3	3	chr14	54583663	-	FALSE	FALSE	14	14	1	major	0.374
4931417E11Rik	ENSMUSG00000056197.6	4931417E11Rik-201	ENSMUST00000070163.5	4931417E11Rik.1	1	chr6	73468573	-	FALSE	FALSE	4	4	1	major	0.675
4931422A03Rik	ENSMUSG00000046085.7	4931422A03Rik-201	ENSMUST00000056170.3	4931422A03Rik.1	1	chr2	103992495	-	TRUE	FALSE	4	4	1	major	0.833
4931428F04Rik	ENSMUSG00000014837.15	4931428F04Rik-203-UTR-225	ENSMUST00000212219.1-UTR-225	4931428F04Rik.1	1	chr8	105281907	-	FALSE	TRUE	19	4	0.210526	major	0.299
4931428F04Rik	ENSMUSG00000014837.15	4931428F04Rik-203	ENSMUST00000212219.1	4931428F04Rik.2	2	chr8	105281682	-	FALSE	FALSE	19	1	0.0526316	minor	0.521
4931428F04Rik	ENSMUSG00000014837.15	4931428F04Rik-202	ENSMUST00000171788.7	4931428F04Rik.3	3	chr8	105280410	-	FALSE	FALSE	19	15	0.789474	major	0.405
4931428F04Rik	ENSMUSG00000014837.15	4931428F04Rik-201	ENSMUST00000014981.7	4931428F04Rik.4	4	chr8	105280409	-	FALSE	FALSE	19	15	0.789474	major	0.405
4931428L18Rik	ENSMUSG00000086727.8	4931428L18Rik-203	ENSMUST00000152491.3	4931428L18Rik.1	1	chr1	30997867	-	FALSE	FALSE	1	1	1	major	0.645
4931428L18Rik	ENSMUSG00000086727.8	4931428L18Rik-207	ENSMUST00000233331.1	4931428L18Rik.2	2	chr1	30997842	-	FALSE	FALSE	1	1	1	major	0.434
4931429L15Rik	ENSMUSG00000056617.12	4931429L15Rik-203	ENSMUST00000172280.1	4931429L15Rik.1	1	chr9	46304021	-	FALSE	FALSE	4	0	0	minor	0.068
4931429L15Rik	ENSMUSG00000056617.12	4931429L15Rik-201	ENSMUST00000159565.7	4931429L15Rik.2	2	chr9	46303361	-	FALSE	FALSE	4	0	0	minor	0.05
4931429L15Rik	ENSMUSG00000056617.12	4931429L15Rik-201-UTR+2448	ENSMUST00000159565.7-UTR+2448	4931429L15Rik.3	3	chr9	46300913	-	FALSE	TRUE	4	4	1	major	0.56
4932411N23Rik	ENSMUSG00000058670.5	4932411N23Rik-201	ENSMUST00000081074.4	4932411N23Rik.1	1	chrX	126812462	-	FALSE	FALSE	0	0			0.098
4932414N04Rik	ENSMUSG00000079324.11	4932414N04Rik-201	ENSMUST00000055930.5	4932414N04Rik.1	1	chr2	68748465	+	FALSE	FALSE	5	2	0.4	major	0.13
4932414N04Rik	ENSMUSG00000079324.11	4932414N04Rik-204	ENSMUST00000128259.8	4932414N04Rik.2	2	chr2	68748467	+	FALSE	FALSE	5	2	0.4	major	0.132
4932414N04Rik	ENSMUSG00000079324.11	4932414N04Rik-204-UTR+61	ENSMUST00000128259.8-UTR+61	4932414N04Rik.3	3	chr2	68748528	+	FALSE	TRUE	5	4	0.8	major	0.09
4932415D10Rik	ENSMUSG00000044581.8	4932415D10Rik-202	ENSMUST00000217661.1	4932415D10Rik.1	1	chr10	82282116	-	FALSE	FALSE	3	3	1	major	0.364
4932429P05Rik	ENSMUSG00000079513.1	4932429P05Rik-201	ENSMUST00000113958.1	4932429P05Rik.1	1	chrX	89755491	+	FALSE	FALSE	3	3	1	major	0.166
4932438A13Rik	ENSMUSG00000037270.18	4932438A13Rik-210	ENSMUST00000138950.7	4932438A13Rik.1	1	chr3	37053014	+	FALSE	FALSE	66	65	0.984848	major	0.551
4932438A13Rik	ENSMUSG00000037270.18	4932438A13Rik-215	ENSMUST00000146948.7	4932438A13Rik.2	2	chr3	37053015	+	FALSE	FALSE	66	65	0.984848	major	0.541
4932438A13Rik	ENSMUSG00000037270.18	4932438A13Rik-213	ENSMUST00000141740.7	4932438A13Rik.3	3	chr3	37053016	+	FALSE	FALSE	66	65	0.984848	major	0.531
4932438A13Rik	ENSMUSG00000037270.18	4932438A13Rik-217	ENSMUST00000152564.7	4932438A13Rik.4	4	chr3	37053033	+	FALSE	FALSE	66	7	0.106061	major	0.361
4932438H23Rik	ENSMUSG00000039851.11	4932438H23Rik-201-UTR-1536	ENSMUST00000035689.7-UTR-1536	4932438H23Rik.1	1	chr16	91055471	-	FALSE	TRUE	4	4	1	major	0.002
4932438H23Rik	ENSMUSG00000039851.11	4932438H23Rik-201	ENSMUST00000035689.7	4932438H23Rik.2	2	chr16	91053935	-	FALSE	FALSE	4	0	0	minor	0.002
4933400A11Rik	ENSMUSG00000055357.8	4933400A11Rik-203	ENSMUST00000112102.1	4933400A11Rik.1	1	chrX	169776425	-	FALSE	FALSE	4	0	0	minor	0.188
4933400A11Rik	ENSMUSG00000055357.8	4933400A11Rik-201	ENSMUST00000068874.7	4933400A11Rik.2	2	chrX	169776378	-	FALSE	FALSE	4	2	0.5	major	0.487
4933400A11Rik	ENSMUSG00000055357.8	4933400A11Rik-202	ENSMUST00000068894.1	4933400A11Rik.3	3	chrX	169776257	-	FALSE	FALSE	4	1	0.25	major	0.414
4933400A11Rik	ENSMUSG00000055357.8	4933400A11Rik-202-UTR+57	ENSMUST00000068894.1-UTR+57	4933400A11Rik.4	4	chrX	169776200	-	FALSE	TRUE	4	4	1	major	0.548
4933402D24Rik	ENSMUSG00000025961.1	4933402D24Rik-201-UTR-1107	ENSMUST00000027102.1-UTR-1107	4933402D24Rik.1	1	chr1	63756014	-	FALSE	TRUE	3	3	1	major	0.006
4933402D24Rik	ENSMUSG00000025961.1	4933402D24Rik-201	ENSMUST00000027102.1	4933402D24Rik.2	2	chr1	63754907	-	FALSE	FALSE	3	1	0.333333	major	0.011
4933402E13Rik	ENSMUSG00000045330.8	4933402E13Rik-201	ENSMUST00000051414.1	4933402E13Rik.1	1	chrX	62292078	+	FALSE	FALSE	5	5	1	major	0
4933402J07Rik	ENSMUSG00000069971.5	4933402J07Rik-201-UTR-231	ENSMUST00000093342.5-UTR-231	4933402J07Rik.1	1	chr8	87589193	+	FALSE	TRUE	4	4	1	major	0.007
4933402J07Rik	ENSMUSG00000069971.5	4933402J07Rik-201	ENSMUST00000093342.5	4933402J07Rik.2	2	chr8	87589424	+	FALSE	FALSE	4	4	1	major	0.085
4933402N03Rik	ENSMUSG00000013668.9	4933402N03Rik-201-UTR-499	ENSMUST00000070980.3-UTR-499	4933402N03Rik.1	1	chr7	131138212	-	FALSE	TRUE	2	2	1	major	0
4933402N03Rik	ENSMUSG00000013668.9	4933402N03Rik-201-UTR-459	ENSMUST00000070980.3-UTR-459	4933402N03Rik.2	2	chr7	131138172	-	FALSE	TRUE	2	2	1	major	0
4933402N03Rik	ENSMUSG00000013668.9	4933402N03Rik-201	ENSMUST00000070980.3	4933402N03Rik.3	3	chr7	131137713	-	FALSE	FALSE	2	1	0.5	major	0.252
4933402N22Rik	ENSMUSG00000067848.12	4933402N22Rik-202	ENSMUST00000170301.2	4933402N22Rik.1	1	chr5	11922788	+	FALSE	FALSE	1	0	0	minor
4933402N22Rik	ENSMUSG00000067848.12	4933402N22Rik-201	ENSMUST00000168329.6	4933402N22Rik.2	2	chr5	11922821	+	FALSE	FALSE	1	1	1	major
4933403O08Rik	ENSMUSG00000079460.11	4933403O08Rik-201	ENSMUST00000132037.1	4933403O08Rik.1	1	chrX	112243779	+	FALSE	FALSE	3	0	0	minor	0.009
4933403O08Rik	ENSMUSG00000079460.11	4933403O08Rik-202	ENSMUST00000152343.7	4933403O08Rik.2	2	chrX	112243852	+	FALSE	FALSE	3	3	1	major	0.071
4933405L10Rik	ENSMUSG00000013158.6	4933405L10Rik-202	ENSMUST00000211852.1	4933405L10Rik.1	1	chr8	105710168	+	FALSE	FALSE	4	0	0	minor	0
4933405L10Rik	ENSMUSG00000013158.6	4933405L10Rik-201	ENSMUST00000013302.6	4933405L10Rik.2	2	chr8	105710246	+	FALSE	FALSE	4	4	1	major	0.108
4933405O20Rik	ENSMUSG00000084234.2	4933405O20Rik-201	ENSMUST00000119710.2	4933405O20Rik.1	1	chr7	50600530	+	FALSE	FALSE	4	4	1	major	0.118
4933407L21Rik	ENSMUSG00000026224.11	4933407L21Rik-201	ENSMUST00000027426.10	4933407L21Rik.1	1	chr1	85931754	+	TRUE	FALSE	3	3	1	major	0.017
4933407L21Rik	ENSMUSG00000026224.11	4933407L21Rik-202	ENSMUST00000129392.1	4933407L21Rik.2	2	chr1	85940624	+	FALSE	FALSE	3	0	0	minor	0.0528736
4933409G03Rik	ENSMUSG00000053896.14	4933409G03Rik-201-UTR-80	ENSMUST00000102713.10-UTR-80	4933409G03Rik.1	1	chr2	68616383	+	FALSE	TRUE	4	4	1	major	0.13913
4933409G03Rik	ENSMUSG00000053896.14	4933409G03Rik-201	ENSMUST00000102713.10	4933409G03Rik.2	2	chr2	68616463	+	FALSE	FALSE	4	0	0	minor	0.21
4933411K16Rik	ENSMUSG00000090369.3	4933411K16Rik-201	ENSMUST00000164518.3	4933411K16Rik.1	1	chr19	42053627	+	FALSE	FALSE	4	4	1	major	0.381
4933412E24Rik	ENSMUSG00000071749.3	4933412E24Rik-201	ENSMUST00000096421.3	4933412E24Rik.1	1	chr15	60014866	-	FALSE	FALSE	2	2	1	major	0.087
4933414I15Rik	ENSMUSG00000072983.4	4933414I15Rik-201-UTR-108	ENSMUST00000109123.1-UTR-108	4933414I15Rik.1	1	chr11	50940819	-	FALSE	TRUE	3	3	1	major	0.022
4933414I15Rik	ENSMUSG00000072983.4	4933414I15Rik-201	ENSMUST00000109123.1	4933414I15Rik.2	2	chr11	50940711	-	FALSE	FALSE	3	3	1	major	0.346
4933414I15Rik	ENSMUSG00000072983.4	4933414I15Rik-201-UTR+1116	ENSMUST00000109123.1-UTR+1116	4933414I15Rik.3	3	chr11	50939595	-	FALSE	TRUE	3	3	1	major
4933417A18Rik	ENSMUSG00000021415.13	4933417A18Rik-201-UTR-50	ENSMUST00000160279.7-UTR-50	4933417A18Rik.1	1	chr13	34953147	+	FALSE	TRUE	4	4	1	major	0.133
4933417A18Rik	ENSMUSG00000021415.13	4933417A18Rik-201	ENSMUST00000160279.7	4933417A18Rik.2	2	chr13	34953197	+	FALSE	FALSE	4	4	1	major	0.008
4933417A18Rik	ENSMUSG00000021415.13	4933417A18Rik-201-UTR+3019	ENSMUST00000160279.7-UTR+3019	4933417A18Rik.3	3	chr13	34956216	+	FALSE	TRUE	4	3	0.75	major	0.043
4933421I07Rik	ENSMUSG00000030463.5	4933421I07Rik-201	ENSMUST00000032648.4	4933421I07Rik.1	1	chr7	42445462	-	FALSE	FALSE	3	3	1	major
4933424G06Rik	ENSMUSG00000102416.4	4933424G06Rik-204	ENSMUST00000208994.1	4933424G06Rik.1	1	chr1	36757953	+	FALSE	FALSE	4	4	1	major	0.028
4933427D14Rik	ENSMUSG00000020807.15	4933427D14Rik-201	ENSMUST00000108505.1	4933427D14Rik.1	1	chr11	72195375	-	TRUE	FALSE	0	0			0.04
4933428G20Rik	ENSMUSG00000047988.1	4933428G20Rik-201	ENSMUST00000056955.1	4933428G20Rik.1	1	chr11	97490783	-	FALSE	FALSE	3	0	0	minor
4933428G20Rik	ENSMUSG00000047988.1	4933428G20Rik-201-UTR+381	ENSMUST00000056955.1-UTR+381	4933428G20Rik.2	2	chr11	97490402	-	FALSE	TRUE	3	3	1	major	0.233
4933428M09Rik	ENSMUSG00000042525.5	4933428M09Rik-201	ENSMUST00000113046.1	4933428M09Rik.1	1	chrX	139181009	+	FALSE	FALSE	4	4	1	major	0.104
4933430I17Rik	ENSMUSG00000058046.1	4933430I17Rik-201	ENSMUST00000062145.1	4933430I17Rik.1	1	chr4	62547993	+	FALSE	FALSE	4	4	1	major	0.237
4933434E20Rik	ENSMUSG00000027942.17	4933434E20Rik-201	ENSMUST00000029552.12	4933434E20Rik.1	1	chr3	90059097	+	TRUE	FALSE	100	7	0.07	minor	0.021
4933434E20Rik	ENSMUSG00000027942.17	4933434E20Rik-208	ENSMUST00000162114.7	4933434E20Rik.2	2	chr3	90060994	+	TRUE	FALSE	100	1	0.01	minor	0.062
4933434E20Rik	ENSMUSG00000027942.17	4933434E20Rik-203	ENSMUST00000159064.7	4933434E20Rik.3	3	chr3	90062018	+	FALSE	FALSE	100	3	0.03	minor	0.454
4933434E20Rik	ENSMUSG00000027942.17	4933434E20Rik-202-UTR-341	ENSMUST00000068798.12-UTR-341	4933434E20Rik.4	4	chr3	90062101	+	FALSE	TRUE	100	4	0.04	minor	0.062
4933434E20Rik	ENSMUSG00000027942.17	4933434E20Rik-202	ENSMUST00000068798.12	4933434E20Rik.5	5	chr3	90062442	+	FALSE	FALSE	100	100	1	major	0.231
4933434E20Rik	ENSMUSG00000027942.17	4933434E20Rik-205	ENSMUST00000160640.7	4933434E20Rik.6	6	chr3	90063341	+	FALSE	FALSE	100	0	0	minor	0.002
4933436I01Rik	ENSMUSG00000025288.1	4933436I01Rik-201	ENSMUST00000026325.1	4933436I01Rik.1	1	chrX	67919864	-	FALSE	FALSE	4	4	1	major	0.48
5031410I06Rik	ENSMUSG00000051940.2	5031410I06Rik-201	ENSMUST00000063524.2	5031410I06Rik.1	1	chr5	26098668	-	FALSE	FALSE	6	6	1	major
5031439G07Rik	ENSMUSG00000036046.14	5031439G07Rik-203-UTR-3075	ENSMUST00000165743.1-UTR-3075	5031439G07Rik.1	1	chr15	84948795	-	FALSE	TRUE	33	4	0.121212	major	0
5031439G07Rik	ENSMUSG00000036046.14	5031439G07Rik-203	ENSMUST00000165743.1	5031439G07Rik.2	2	chr15	84945720	-	FALSE	FALSE	33	0	0	minor	0.082
5031439G07Rik	ENSMUSG00000036046.14	5031439G07Rik-201-UTR-76	ENSMUST00000047144.12-UTR-76	5031439G07Rik.3	3	chr15	84944012	-	FALSE	TRUE	33	26	0.787879	major	0.419
5031439G07Rik	ENSMUSG00000036046.14	5031439G07Rik-201-UTR-24	ENSMUST00000047144.12-UTR-24	5031439G07Rik.4	4	chr15	84943960	-	FALSE	TRUE	33	15	0.454545	major	0.136
5031439G07Rik	ENSMUSG00000036046.14	5031439G07Rik-201	ENSMUST00000047144.12	5031439G07Rik.5	5	chr15	84943936	-	FALSE	FALSE	33	1	0.030303	minor	0.049
5330417C22Rik	ENSMUSG00000040412.17	5330417C22Rik-201-UTR-106	ENSMUST00000048012.12-UTR-106	5330417C22Rik.1	1	chr3	108458175	-	FALSE	TRUE	15	14	0.933333	major	0.637
5330417C22Rik	ENSMUSG00000040412.17	5330417C22Rik-201	ENSMUST00000048012.12	5330417C22Rik.2	2	chr3	108458069	-	FALSE	FALSE	15	0	0	minor	0.211
5330417C22Rik	ENSMUSG00000040412.17	5330417C22Rik-202	ENSMUST00000106625.9	5330417C22Rik.3	3	chr3	108455694	-	FALSE	FALSE	15	7	0.466667	major	0.461
5430401F13Rik	ENSMUSG00000094113.7	5430401F13Rik-201	ENSMUST00000075020.9	5430401F13Rik.1	1	chr6	131553757	+	FALSE	FALSE	0	0			0.225
5430401F13Rik	ENSMUSG00000094113.7	5430401F13Rik-202	ENSMUST00000161385.4	5430401F13Rik.2	2	chr6	131553763	+	FALSE	FALSE	0	0			0.225
5430402E10Rik	ENSMUSG00000044121.3	5430402E10Rik-201	ENSMUST00000063127.3	5430402E10Rik.1	1	chrX	77919786	-	FALSE	FALSE	0	0			0.284
5430403G16Rik	ENSMUSG00000072763.2	5430403G16Rik-201	ENSMUST00000092720.3	5430403G16Rik.1	1	chr5	109674545	-	FALSE	FALSE	2	2	1	major
5430427O19Rik	ENSMUSG00000025058.4	5430427O19Rik-201-UTR-2245	ENSMUST00000113976.1-UTR-2245	5430427O19Rik.1	1	chrX	85889254	+	FALSE	TRUE	24	24	1	major	0.329
5430427O19Rik	ENSMUSG00000025058.4	5430427O19Rik-201	ENSMUST00000113976.1	5430427O19Rik.2	2	chrX	85891499	+	FALSE	FALSE	24	0	0	minor
5530400C23Rik	ENSMUSG00000055594.6	5530400C23Rik-201	ENSMUST00000048459.7	5530400C23Rik.1	1	chr6	133295792	+	FALSE	FALSE	0	0			0.143
5530401A14Rik	ENSMUSG00000020703.3	5530401A14Rik-201	ENSMUST00000021044.3	5530401A14Rik.1	1	chr11	81894582	+	FALSE	FALSE	0	0			0.069
5730409E04Rik	ENSMUSG00000073755.4	5730409E04Rik-201-UTR-942	ENSMUST00000097886.3-UTR-942	5730409E04Rik.1	1	chr4	126613429	+	FALSE	TRUE	12	2	0.166667	major
5730409E04Rik	ENSMUSG00000073755.4	5730409E04Rik-201	ENSMUST00000097886.3	5730409E04Rik.2	2	chr4	126614371	+	FALSE	FALSE	12	9	0.75	major	0.209
5730409E04Rik	ENSMUSG00000073755.4	5730409E04Rik-201-UTR+3977	ENSMUST00000097886.3-UTR+3977	5730409E04Rik.3	3	chr4	126618348	+	FALSE	TRUE	12	2	0.166667	major	0.956
5730455P16Rik	ENSMUSG00000057181.15	5730455P16Rik-201-UTR-3150	ENSMUST00000103225.10-UTR-3150	5730455P16Rik.1	1	chr11	80363643	-	FALSE	TRUE	13	8	0.615385	major	0.276
5730455P16Rik	ENSMUSG00000057181.15	5730455P16Rik-201	ENSMUST00000103225.10	5730455P16Rik.2	2	chr11	80360493	-	FALSE	FALSE	13	5	0.384615	major	0.236
5730455P16Rik	ENSMUSG00000057181.15	5730455P16Rik-204	ENSMUST00000179332.7	5730455P16Rik.3	3	chr11	80360492	-	FALSE	FALSE	13	5	0.384615	major	0.239
5730480H06Rik	ENSMUSG00000029089.8	5730480H06Rik-201-UTR-498	ENSMUST00000030968.6-UTR-498	5730480H06Rik.1	1	chr5	48388347	+	TRUE	TRUE	69	7	0.101449	major	0.093
5730480H06Rik	ENSMUSG00000029089.8	5730480H06Rik-201-UTR-298	ENSMUST00000030968.6-UTR-298	5730480H06Rik.2	2	chr5	48388547	+	TRUE	TRUE	69	2	0.0289855	minor	0.342
5730480H06Rik	ENSMUSG00000029089.8	5730480H06Rik-201-UTR-201	ENSMUST00000030968.6-UTR-201	5730480H06Rik.3	3	chr5	48388644	+	TRUE	TRUE	69	2	0.0289855	minor	0.375
5730480H06Rik	ENSMUSG00000029089.8	5730480H06Rik-201	ENSMUST00000030968.6	5730480H06Rik.4	4	chr5	48388845	+	TRUE	FALSE	69	64	0.927536	major	0.131
5730507C01Rik	ENSMUSG00000073197.9	5730507C01Rik-201	ENSMUST00000063216.5	5730507C01Rik.1	1	chr12	18535251	+	FALSE	FALSE	8	8	1	major	0
5730507C01Rik	ENSMUSG00000073197.9	5730507C01Rik-202	ENSMUST00000177778.8	5730507C01Rik.2	2	chr12	18535254	+	FALSE	FALSE	8	8	1	major	0
5730522E02Rik	ENSMUSG00000032985.15	5730522E02Rik-208	ENSMUST00000179180.1	5730522E02Rik.1	1	chr11	25647915	-	TRUE	FALSE	0	0
5730522E02Rik	ENSMUSG00000032985.15	5730522E02Rik-201	ENSMUST00000109511.7	5730522E02Rik.2	2	chr11	25619087	-	TRUE	FALSE	0	0			1
5830411N06Rik	ENSMUSG00000054672.13	5830411N06Rik-202	ENSMUST00000093984.2	5830411N06Rik.1	1	chr7	140299791	+	FALSE	FALSE	0	0			0.006
6030458C11Rik	ENSMUSG00000022195.7	6030458C11Rik-202-UTR-1266	ENSMUST00000227299.1-UTR-1266	6030458C11Rik.1	1	chr15	12810038	-	FALSE	TRUE	37	1	0.027027	minor	0.026
6030458C11Rik	ENSMUSG00000022195.7	6030458C11Rik-202-UTR-1041	ENSMUST00000227299.1-UTR-1041	6030458C11Rik.2	2	chr15	12809813	-	FALSE	TRUE	37	1	0.027027	minor	0.167
6030458C11Rik	ENSMUSG00000022195.7	6030458C11Rik-202-UTR-263	ENSMUST00000227299.1-UTR-263	6030458C11Rik.3	3	chr15	12809035	-	FALSE	TRUE	37	4	0.108108	major	0.013
6030458C11Rik	ENSMUSG00000022195.7	6030458C11Rik-202	ENSMUST00000227299.1	6030458C11Rik.4	4	chr15	12808772	-	FALSE	FALSE	37	9	0.243243	major	0.178
6030458C11Rik	ENSMUSG00000022195.7	6030458C11Rik-204	ENSMUST00000228177.1	6030458C11Rik.5	5	chr15	12808646	-	FALSE	FALSE	37	2	0.0540541	minor	0.271
6030458C11Rik	ENSMUSG00000022195.7	6030458C11Rik-201-UTR-237	ENSMUST00000057256.4-UTR-237	6030458C11Rik.6	6	chr15	12808414	-	FALSE	TRUE	37	27	0.72973	major	0.195
6030458C11Rik	ENSMUSG00000022195.7	6030458C11Rik-201	ENSMUST00000057256.4	6030458C11Rik.7	7	chr15	12808177	-	FALSE	FALSE	37	0	0	minor	0.152
6030468B19Rik	ENSMUSG00000025573.4	6030468B19Rik-201	ENSMUST00000106331.1	6030468B19Rik.1	1	chr11	117807301	+	FALSE	FALSE	10	10	1	major
6030498E09Rik	ENSMUSG00000051361.7	6030498E09Rik-202	ENSMUST00000168144.2	6030498E09Rik.1	1	chrX	38959555	+	FALSE	FALSE	1	0	0	minor	0.142
6030498E09Rik	ENSMUSG00000051361.7	6030498E09Rik-201	ENSMUST00000050744.5	6030498E09Rik.2	2	chrX	38962686	+	FALSE	FALSE	1	1	1	major	0.052
6330403K07Rik	ENSMUSG00000018451.7	6330403K07Rik-202	ENSMUST00000238695.1	6330403K07Rik.1	1	chr11	71031941	-	FALSE	FALSE	44	44	1	major	0.179
6330409D20Rik	ENSMUSG00000009551.2	6330409D20Rik-201	ENSMUST00000009695.2	6330409D20Rik.1	1	chr2	32732620	-	FALSE	FALSE	1	1	1	major	0
6430548M08Rik	ENSMUSG00000031824.15	6430548M08Rik-202	ENSMUST00000108948.7	6430548M08Rik.1	1	chr8	120154574	+	TRUE	FALSE	22	0	0	minor	0.028
6430548M08Rik	ENSMUSG00000031824.15	6430548M08Rik-203-UTR-304	ENSMUST00000108950.1-UTR-304	6430548M08Rik.2	2	chr8	120162584	+	FALSE	TRUE	22	10	0.454545	major	0.38
6430548M08Rik	ENSMUSG00000031824.15	6430548M08Rik-203	ENSMUST00000108950.1	6430548M08Rik.3	3	chr8	120162888	+	FALSE	FALSE	22	0	0	minor	0.005
6430548M08Rik	ENSMUSG00000031824.15	6430548M08Rik-204-UTR-1882	ENSMUST00000108951.7-UTR-1882	6430548M08Rik.4	4	chr8	120163422	+	FALSE	TRUE	22	1	0.0454545	minor	0.026
6430548M08Rik	ENSMUSG00000031824.15	6430548M08Rik-204	ENSMUST00000108951.7	6430548M08Rik.5	5	chr8	120165304	+	FALSE	FALSE	22	22	1	major	0.204
6430548M08Rik	ENSMUSG00000031824.15	6430548M08Rik-201	ENSMUST00000034281.12	6430548M08Rik.6	6	chr8	120165306	+	FALSE	FALSE	22	22	1	major	0.188
6430550D23Rik	ENSMUSG00000074646.10	6430550D23Rik-201-UTR-829	ENSMUST00000086145.9-UTR-829	6430550D23Rik.1	1	chr2	156001273	-	TRUE	TRUE	3	3	1	major	0.118
6430550D23Rik	ENSMUSG00000074646.10	6430550D23Rik-201	ENSMUST00000086145.9	6430550D23Rik.2	2	chr2	156000444	-	TRUE	FALSE	3	0	0	minor
6430571L13Rik	ENSMUSG00000037977.6	6430571L13Rik-201	ENSMUST00000042581.3	6430571L13Rik.1	1	chr9	107349692	+	TRUE	FALSE	1	1	1	major	0.608
6430628N08Rik	ENSMUSG00000034185.9	6430628N08Rik-201	ENSMUST00000132221.2	6430628N08Rik.1	1	chr4	115899227	+	FALSE	FALSE	0	0			0.094
6720489N17Rik	ENSMUSG00000072066.7	6720489N17Rik-201	ENSMUST00000091563.4	6720489N17Rik.1	1	chr13	62605190	-	FALSE	FALSE	19	0	0	minor	0.6
6720489N17Rik	ENSMUSG00000072066.7	6720489N17Rik-203	ENSMUST00000223338.1	6720489N17Rik.2	2	chr13	62604255	-	FALSE	FALSE	19	0	0	minor	0.71
6720489N17Rik	ENSMUSG00000072066.7	6720489N17Rik-202-UTR-603	ENSMUST00000201563.3-UTR-603	6720489N17Rik.3	3	chr13	62603616	-	FALSE	TRUE	19	12	0.631579	major	0.687
6720489N17Rik	ENSMUSG00000072066.7	6720489N17Rik-202-UTR-472	ENSMUST00000201563.3-UTR-472	6720489N17Rik.4	4	chr13	62603485	-	FALSE	TRUE	19	8	0.421053	major	0.583
6720489N17Rik	ENSMUSG00000072066.7	6720489N17Rik-202	ENSMUST00000201563.3	6720489N17Rik.5	5	chr13	62603013	-	FALSE	FALSE	19	0	0	minor	0.207
6720489N17Rik	ENSMUSG00000072066.7	6720489N17Rik-202-UTR+4945	ENSMUST00000201563.3-UTR+4945	6720489N17Rik.6	6	chr13	62598068	-	FALSE	TRUE	19	2	0.105263	major
6820408C15Rik	ENSMUSG00000032680.11	6820408C15Rik-201	ENSMUST00000039961.11	6820408C15Rik.1	1	chr2	152444330	+	FALSE	FALSE	8	8	1	major	0.068
7420426K07Rik	ENSMUSG00000074123.1	7420426K07Rik-201	ENSMUST00000098460.1	7420426K07Rik.1	1	chr9	98904622	+	FALSE	FALSE	0	0			0.092
7530416G11Rik	ENSMUSG00000096607.1	7530416G11Rik-201	ENSMUST00000178942.1	7530416G11Rik.1	1	chr15	85492736	-	FALSE	FALSE	0	0			0.211
8030462N17Rik	ENSMUSG00000047466.10	8030462N17Rik-203	ENSMUST00000237203.1	8030462N17Rik.1	1	chr18	77634987	-	FALSE	FALSE	7	1	0.142857	major	0.864
8030462N17Rik	ENSMUSG00000047466.10	8030462N17Rik-201	ENSMUST00000074653.5	8030462N17Rik.2	2	chr18	77631497	-	FALSE	FALSE	7	6	0.857143	major	0.788
8030474K03Rik	ENSMUSG00000046774.17	8030474K03Rik-202	ENSMUST00000151231.9	8030474K03Rik.1	1	chrX	101798642	+	FALSE	FALSE	7	7	1	major	0.037
9030025P20Rik	ENSMUSG00000116953.1	9030025P20Rik-201-UTR-45	ENSMUST00000061688.10-UTR-45	9030025P20Rik.1	1	chr17	14990860	+	FALSE	TRUE	7	4	0.571429	major	0.003
9030025P20Rik	ENSMUSG00000116953.1	9030025P20Rik-201	ENSMUST00000061688.10	9030025P20Rik.2	2	chr17	14990905	+	FALSE	FALSE	7	3	0.428571	major	0.006
9030624G23Rik	ENSMUSG00000073158.4	9030624G23Rik-201	ENSMUST00000101538.4	9030624G23Rik.1	1	chr12	24043202	-	FALSE	FALSE	0	0			0.009
9130008F23Rik	ENSMUSG00000054951.3	9130008F23Rik-202	ENSMUST00000233122.1	9130008F23Rik.1	1	chr17	40879779	-	TRUE	FALSE	25	0	0	minor
9130008F23Rik	ENSMUSG00000054951.3	9130008F23Rik-201-UTR-834	ENSMUST00000068258.2-UTR-834	9130008F23Rik.2	2	chr17	40876316	-	FALSE	TRUE	25	25	1	major	0.139
9130008F23Rik	ENSMUSG00000054951.3	9130008F23Rik-201	ENSMUST00000068258.2	9130008F23Rik.3	3	chr17	40875482	-	FALSE	FALSE	25	0	0	minor	0.166
9130008F23Rik	ENSMUSG00000054951.3	9130008F23Rik-201-UTR+822	ENSMUST00000068258.2-UTR+822	9130008F23Rik.4	4	chr17	40874660	-	FALSE	TRUE	25	2	0.08	minor	0.115
9130019O22Rik	ENSMUSG00000030823.6	9130019O22Rik-202	ENSMUST00000164345.1	9130019O22Rik.1	1	chr7	127383276	-	FALSE	FALSE	0	0			0.001
9130019O22Rik	ENSMUSG00000030823.6	9130019O22Rik-201	ENSMUST00000049052.3	9130019O22Rik.2	2	chr7	127382260	-	FALSE	FALSE	0	0
9130023H24Rik	ENSMUSG00000062944.4	9130023H24Rik-201-UTR-1606	ENSMUST00000078816.4-UTR-1606	9130023H24Rik.1	1	chr7	128236064	-	FALSE	TRUE	4	1	0.25	major	0.049
9130023H24Rik	ENSMUSG00000062944.4	9130023H24Rik-201	ENSMUST00000078816.4	9130023H24Rik.2	2	chr7	128234458	-	FALSE	FALSE	4	2	0.5	major	0.066
9130023H24Rik	ENSMUSG00000062944.4	9130023H24Rik-201-UTR+436	ENSMUST00000078816.4-UTR+436	9130023H24Rik.3	3	chr7	128234022	-	FALSE	TRUE	4	1	0.25	major	0.349
9130230L23Rik	ENSMUSG00000054598.13	9130230L23Rik-201	ENSMUST00000165250.1	9130230L23Rik.1	1	chr5	65988275	-	TRUE	FALSE	1	0	0	minor	0.066
9130230L23Rik	ENSMUSG00000054598.13	9130230L23Rik-203	ENSMUST00000201351.3	9130230L23Rik.2	2	chr5	65987928	-	TRUE	FALSE	1	1	1	major	0.138
9130401M01Rik	ENSMUSG00000101892.1	9130401M01Rik-201	ENSMUST00000100655.4	9130401M01Rik.1	1	chr15	58022259	-	FALSE	FALSE	1	1	1	major	0.205
9130409I23Rik	ENSMUSG00000038768.8	9130409I23Rik-201	ENSMUST00000036819.6	9130409I23Rik.1	1	chr1	181060667	+	FALSE	FALSE	0	0			0.16
9230102O04Rik	ENSMUSG00000079602.2	9230102O04Rik-201	ENSMUST00000114915.2	9230102O04Rik.1	1	chr2	9883042	-	FALSE	FALSE	4	4	1	major	0.642
9230112D13Rik	ENSMUSG00000021797.2	9230112D13Rik-201-UTR-57	ENSMUST00000022325.2-UTR-57	9230112D13Rik.1	1	chr14	34511678	-	FALSE	TRUE	1	1	1	major	0.109
9230112D13Rik	ENSMUSG00000021797.2	9230112D13Rik-201	ENSMUST00000022325.2	9230112D13Rik.2	2	chr14	34511621	-	FALSE	FALSE	1	0	0	minor	0.028
9330159F19Rik	ENSMUSG00000004360.9	9330159F19Rik-202-UTR-369	ENSMUST00000213489.1-UTR-369	9330159F19Rik.1	1	chr10	29227806	+	FALSE	TRUE	4	3	0.75	major	0.98
9330159F19Rik	ENSMUSG00000004360.9	9330159F19Rik-202-UTR-199	ENSMUST00000213489.1-UTR-199	9330159F19Rik.2	2	chr10	29227976	+	FALSE	TRUE	4	1	0.25	major	0.292
9330159F19Rik	ENSMUSG00000004360.9	9330159F19Rik-202	ENSMUST00000213489.1	9330159F19Rik.3	3	chr10	29228175	+	FALSE	FALSE	4	0	0	minor	0.046
9330159F19Rik	ENSMUSG00000004360.9	9330159F19Rik-201	ENSMUST00000092627.5	9330159F19Rik.4	4	chr10	29230779	+	FALSE	FALSE	4	0	0	minor	0.316
9330182L06Rik	ENSMUSG00000056004.16	9330182L06Rik-204-UTR-197	ENSMUST00000134991.7-UTR-197	9330182L06Rik.1	1	chr5	9463786	+	TRUE	TRUE	7	1	0.142857	major	0.015
9330182L06Rik	ENSMUSG00000056004.16	9330182L06Rik-204	ENSMUST00000134991.7	9330182L06Rik.2	2	chr5	9463983	+	TRUE	FALSE	7	6	0.857143	major	0.133
9330182L06Rik	ENSMUSG00000056004.16	9330182L06Rik-201	ENSMUST00000069538.13	9330182L06Rik.3	3	chr5	9480717	+	FALSE	FALSE	7	2	0.285714	major	0.229
9330182L06Rik	ENSMUSG00000056004.16	9330182L06Rik-202	ENSMUST00000115348.8	9330182L06Rik.4	4	chr5	9481825	+	FALSE	FALSE	7	2	0.285714	major	0.683
9330182O14Rik	ENSMUSG00000094112.2	9330182O14Rik-201	ENSMUST00000179120.1	9330182O14Rik.1	1	chr15	40148689	+	FALSE	FALSE	1	0	0	minor	0.05
9330182O14Rik	ENSMUSG00000094112.2	9330182O14Rik-202-UTR-1016	ENSMUST00000228780.1-UTR-1016	9330182O14Rik.2	2	chr15	40148994	+	FALSE	TRUE	1	1	1	major	0.098
9330182O14Rik	ENSMUSG00000094112.2	9330182O14Rik-202	ENSMUST00000228780.1	9330182O14Rik.3	3	chr15	40150010	+	FALSE	FALSE	1	0	0	minor	0.062
9430015G10Rik	ENSMUSG00000059939.13	9430015G10Rik-202	ENSMUST00000105576.1	9430015G10Rik.1	1	chr4	156126219	+	FALSE	FALSE	32	0	0	minor	0.008
9430015G10Rik	ENSMUSG00000059939.13	9430015G10Rik-208	ENSMUST00000169550.7	9430015G10Rik.2	2	chr4	156127263	+	FALSE	FALSE	32	32	1	major	0.417
9430015G10Rik	ENSMUSG00000059939.13	9430015G10Rik-201	ENSMUST00000072554.12	9430015G10Rik.3	3	chr4	156127265	+	FALSE	FALSE	32	32	1	major	0.407
9430038I01Rik	ENSMUSG00000040139.14	9430038I01Rik-203	ENSMUST00000120340.1	9430038I01Rik.1	1	chr7	137383046	-	TRUE	FALSE	77	0	0	minor
9430038I01Rik	ENSMUSG00000040139.14	9430038I01Rik-202	ENSMUST00000117404.7	9430038I01Rik.2	2	chr7	137376137	-	FALSE	FALSE	77	61	0.792208	major
9430038I01Rik	ENSMUSG00000040139.14	9430038I01Rik-201	ENSMUST00000068996.12	9430038I01Rik.3	3	chr7	137375574	-	FALSE	FALSE	77	69	0.896104	major	0.19
9430069I07Rik	ENSMUSG00000094447.2	9430069I07Rik-201	ENSMUST00000179647.1	9430069I07Rik.1	1	chr15	34349176	-	FALSE	FALSE	0	0			0.138
9430069I07Rik	ENSMUSG00000094447.2	9430069I07Rik-202	ENSMUST00000227772.1	9430069I07Rik.2	2	chr15	34349051	-	FALSE	FALSE	0	0			0.081
9530002B09Rik	ENSMUSG00000023263.3	9530002B09Rik-201	ENSMUST00000024032.3	9530002B09Rik.1	1	chr4	122705129	+	FALSE	FALSE	6	6	1	major	0.077
9530003J23Rik	ENSMUSG00000020177.12	9530003J23Rik-201	ENSMUST00000020392.4	9530003J23Rik.1	1	chr10	117233761	-	TRUE	FALSE	0	0			0
9530003J23Rik	ENSMUSG00000020177.12	9530003J23Rik-202	ENSMUST00000159193.7	9530003J23Rik.2	2	chr10	117232237	-	FALSE	FALSE	0	0
9530053A07Rik	ENSMUSG00000078776.9	9530053A07Rik-204	ENSMUST00000150948.1	9530053A07Rik.1	1	chr7	28164795	+	FALSE	FALSE	9	7	0.777778	major	0.06
9530053A07Rik	ENSMUSG00000078776.9	9530053A07Rik-201	ENSMUST00000059886.11	9530053A07Rik.2	2	chr7	28164811	+	FALSE	FALSE	9	7	0.777778	major	0.06
9530053A07Rik	ENSMUSG00000078776.9	9530053A07Rik-201-UTR+1511	ENSMUST00000059886.11-UTR+1511	9530053A07Rik.3	3	chr7	28166322	+	FALSE	TRUE	9	2	0.222222	major
9530068E07Rik	ENSMUSG00000036275.13	9530068E07Rik-201-UTR-1634	ENSMUST00000036952.4-UTR-1634	9530068E07Rik.1	1	chr11	52407089	+	FALSE	TRUE	96	6	0.0625	minor	0.987302
9530068E07Rik	ENSMUSG00000036275.13	9530068E07Rik-201-UTR-1497	ENSMUST00000036952.4-UTR-1497	9530068E07Rik.2	2	chr11	52407226	+	FALSE	TRUE	96	4	0.0416667	minor	0.814
9530068E07Rik	ENSMUSG00000036275.13	9530068E07Rik-201	ENSMUST00000036952.4	9530068E07Rik.3	3	chr11	52408723	+	FALSE	FALSE	96	95	0.989583	major	0.596
9530068E07Rik	ENSMUSG00000036275.13	9530068E07Rik-202	ENSMUST00000109057.7	9530068E07Rik.4	4	chr11	52408728	+	FALSE	FALSE	96	95	0.989583	major	0.546
9530068E07Rik	ENSMUSG00000036275.13	9530068E07Rik-202-UTR+1753	ENSMUST00000109057.7-UTR+1753	9530068E07Rik.5	5	chr11	52410481	+	FALSE	TRUE	96	1	0.0104167	minor
9530077C05Rik	ENSMUSG00000036411.10	9530077C05Rik-201	ENSMUST00000058868.8	9530077C05Rik.1	1	chr9	22444681	+	FALSE	FALSE	17	17	1	major	0.091
9630041A04Rik	ENSMUSG00000057710.7	9630041A04Rik-201	ENSMUST00000112841.1	9630041A04Rik.1	1	chr9	101943219	+	FALSE	FALSE	0	0			0.831
9830107B12Rik	ENSMUSG00000073386.5	9830107B12Rik-203-UTR-216	ENSMUST00000233614.1-UTR-216	9830107B12Rik.1	1	chr17	48127477	-	FALSE	TRUE	3	3	1	major
9830107B12Rik	ENSMUSG00000073386.5	9830107B12Rik-203	ENSMUST00000233614.1	9830107B12Rik.2	2	chr17	48127261	-	FALSE	FALSE	3	2	0.666667	major	0.001
9830107B12Rik	ENSMUSG00000073386.5	9830107B12Rik-202	ENSMUST00000233337.1	9830107B12Rik.3	3	chr17	48126285	-	FALSE	FALSE	3	0	0	minor	0.004
9830107B12Rik	ENSMUSG00000073386.5	9830107B12Rik-201	ENSMUST00000063481.8	9830107B12Rik.4	4	chr17	48125605	-	FALSE	FALSE	3	0	0	minor	0.196
9930012K11Rik	ENSMUSG00000044551.13	9930012K11Rik-201	ENSMUST00000058240.13	9930012K11Rik.1	1	chr14	70154405	-	FALSE	FALSE	23	23	1	major	0.16
9930021J03Rik	ENSMUSG00000046138.15	9930021J03Rik-204	ENSMUST00000177155.7	9930021J03Rik.1	1	chr19	29715575	-	FALSE	FALSE	26	0	0	minor	0.85
9930021J03Rik	ENSMUSG00000046138.15	9930021J03Rik-202	ENSMUST00000175764.8	9930021J03Rik.2	2	chr19	29715313	-	FALSE	FALSE	26	26	1	major	0.799
9930021J03Rik	ENSMUSG00000046138.15	9930021J03Rik-201	ENSMUST00000175726.7	9930021J03Rik.3	3	chr19	29714402	-	FALSE	FALSE	26	1	0.0384615	minor	0.534
9930022D16Rik	ENSMUSG00000045065.7	9930022D16Rik-201-UTR-1896	ENSMUST00000055404.7-UTR-1896	9930022D16Rik.1	1	chr11	109418509	+	FALSE	TRUE	1	1	1	major	0
9930022D16Rik	ENSMUSG00000045065.7	9930022D16Rik-201	ENSMUST00000055404.7	9930022D16Rik.2	2	chr11	109420405	+	FALSE	FALSE	1	0	0	minor	0.252
9930104L06Rik	ENSMUSG00000044730.17	9930104L06Rik-201	ENSMUST00000094769.12	9930104L06Rik.1	1	chr4	124944656	+	FALSE	FALSE	35	35	1	major	0.016
9930111J21Rik1	ENSMUSG00000069893.10	9930111J21Rik1-201	ENSMUST00000093153.1	9930111J21Rik1.1	1	chr11	48965817	-	TRUE	FALSE	2	2	1	major
9930111J21Rik1	ENSMUSG00000069893.10	9930111J21Rik1-202	ENSMUST00000097494.8	9930111J21Rik1.2	2	chr11	48946150	-	FALSE	FALSE	2	0	0	minor	0.0555556
9930111J21Rik2	ENSMUSG00000069892.9	9930111J21Rik2-201-UTR-20	ENSMUST00000093152.1-UTR-20	9930111J21Rik2.1	1	chr11	49037680	-	TRUE	TRUE	27	2	0.0740741	minor	0.077
9930111J21Rik2	ENSMUSG00000069892.9	9930111J21Rik2-201	ENSMUST00000093152.1	9930111J21Rik2.2	2	chr11	49037660	-	TRUE	FALSE	27	1	0.037037	minor	0.09
9930111J21Rik2	ENSMUSG00000069892.9	9930111J21Rik2-202	ENSMUST00000101295.8	9930111J21Rik2.3	3	chr11	49015874	-	FALSE	FALSE	27	27	1	major
9930111J21Rik2	ENSMUSG00000069892.9	9930111J21Rik2-202-UTR+1800	ENSMUST00000101295.8-UTR+1800	9930111J21Rik2.4	4	chr11	49014074	-	FALSE	TRUE	27	14	0.518519	major
A030003K21Rik	ENSMUSG00000113084.1	A030003K21Rik-201	ENSMUST00000222600.1	A030003K21Rik.1	1	chr1	82942559	-	FALSE	FALSE	0	0			0.001
A030005K14Rik	ENSMUSG00000104423.1	A030005K14Rik-201	ENSMUST00000193762.1	A030005K14Rik.1	1	chr1	83058286	-	FALSE	FALSE	0	0			0.204
A030005L19Rik	ENSMUSG00000113880.1	A030005L19Rik-201	ENSMUST00000220768.1	A030005L19Rik.1	1	chr1	82914130	+	FALSE	FALSE	0	0			0.09
A030014E15Rik	ENSMUSG00000113973.1	A030014E15Rik-201	ENSMUST00000223400.1	A030014E15Rik.1	1	chr1	82925712	+	FALSE	FALSE	0	0			0.1
A130010J15Rik	ENSMUSG00000079144.7	A130010J15Rik-204-UTR-1119	ENSMUST00000161235.2-UTR-1119	A130010J15Rik.1	1	chr1	193175179	+	FALSE	TRUE	23	2	0.0869565	minor	0.00416667
A130010J15Rik	ENSMUSG00000079144.7	A130010J15Rik-204	ENSMUST00000161235.2	A130010J15Rik.2	2	chr1	193176298	+	FALSE	FALSE	23	19	0.826087	major	0.113
A130010J15Rik	ENSMUSG00000079144.7	A130010J15Rik-201	ENSMUST00000110831.3	A130010J15Rik.3	3	chr1	193176300	+	FALSE	FALSE	23	19	0.826087	major	0.109
A130010J15Rik	ENSMUSG00000079144.7	A130010J15Rik-203-UTR-140	ENSMUST00000160822.2-UTR-140	A130010J15Rik.4	4	chr1	193177692	+	FALSE	TRUE	23	1	0.0434783	minor	0.004
A130010J15Rik	ENSMUSG00000079144.7	A130010J15Rik-203	ENSMUST00000160822.2	A130010J15Rik.5	5	chr1	193177832	+	FALSE	FALSE	23	1	0.0434783	minor	0.239
A1bg	ENSMUSG00000022347.8	A1bg-201	ENSMUST00000096418.4	A1bg.1	1	chr15	60917587	-	TRUE	FALSE	1	1	1	major	0.02
A1cf	ENSMUSG00000052595.8	A1cf-203	ENSMUST00000224400.1	A1cf.1	1	chr19	31932773	+	TRUE	FALSE	3	0	0	minor	0.129
A1cf	ENSMUSG00000052595.8	A1cf-204	ENSMUST00000224564.1	A1cf.2	2	chr19	31932848	+	TRUE	FALSE	3	0	0	minor	0.122
A1cf	ENSMUSG00000052595.8	A1cf-202	ENSMUST00000224304.1	A1cf.3	3	chr19	31948573	+	FALSE	FALSE	3	1	0.333333	major	0.007
A1cf	ENSMUSG00000052595.8	A1cf-201	ENSMUST00000075838.7	A1cf.4	4	chr19	31948995	+	FALSE	FALSE	3	2	0.666667	major	0.105
A230072I06Rik	ENSMUSG00000074473.1	A230072I06Rik-201	ENSMUST00000098935.1	A230072I06Rik.1	1	chr8	12280657	+	FALSE	FALSE	0	0			0.088
A26c3	ENSMUSG00000027157.10	A26c3-201	ENSMUST00000028577.2	A26c3.1	1	chr2	111193254	-	FALSE	FALSE	2	2	1	major
A2m	ENSMUSG00000030111.9	A2m-201	ENSMUST00000032203.8	A2m.1	1	chr6	121679227	+	FALSE	FALSE	17	17	1	major	0.078
A2ml1	ENSMUSG00000047228.9	A2ml1-201	ENSMUST00000060574.8	A2ml1.1	1	chr6	128539827	-	FALSE	FALSE	9	9	1	major	0.155
A330070K13Rik	ENSMUSG00000052014.6	A330070K13Rik-201-UTR-28	ENSMUST00000063656.6-UTR-28	A330070K13Rik.1	1	chr5	130378879	-	FALSE	TRUE	3	1	0.333333	major	0.058
A330070K13Rik	ENSMUSG00000052014.6	A330070K13Rik-201	ENSMUST00000063656.6	A330070K13Rik.2	2	chr5	130378851	-	FALSE	FALSE	3	3	1	major	0.161
A3galt2	ENSMUSG00000028794.13	A3galt2-202	ENSMUST00000106077.7	A3galt2.1	1	chr4	128768588	+	FALSE	FALSE	1	0	0	minor	0.026
A3galt2	ENSMUSG00000028794.13	A3galt2-201	ENSMUST00000030585.7	A3galt2.2	2	chr4	128769298	+	FALSE	FALSE	1	0	0	minor	0.036
A3galt2	ENSMUSG00000028794.13	A3galt2-201-UTR+901	ENSMUST00000030585.7-UTR+901	A3galt2.3	3	chr4	128770199	+	FALSE	TRUE	1	1	1	major	0.021
A430005L14Rik	ENSMUSG00000047613.10	A430005L14Rik-202	ENSMUST00000105645.8	A430005L14Rik.1	1	chr4	153961918	+	FALSE	FALSE	100	100	1	major	0.242
A430005L14Rik	ENSMUSG00000047613.10	A430005L14Rik-201	ENSMUST00000058393.8	A430005L14Rik.2	2	chr4	153961925	+	FALSE	FALSE	100	97	0.97	major	0.22
A430033K04Rik	ENSMUSG00000056014.15	A430033K04Rik-204	ENSMUST00000200521.4	A430033K04Rik.1	1	chr5	138640823	+	TRUE	FALSE	8	0	0	minor	0.151
A430033K04Rik	ENSMUSG00000056014.15	A430033K04Rik-202-UTR-47	ENSMUST00000069862.10-UTR-47	A430033K04Rik.2	2	chr5	138648789	+	TRUE	TRUE	8	4	0.5	major	0.222
A430033K04Rik	ENSMUSG00000056014.15	A430033K04Rik-202	ENSMUST00000069862.10	A430033K04Rik.3	3	chr5	138648836	+	TRUE	FALSE	8	3	0.375	major	0.25
A430033K04Rik	ENSMUSG00000056014.15	A430033K04Rik-203	ENSMUST00000198958.4	A430033K04Rik.4	4	chr5	138652414	+	FALSE	FALSE	8	1	0.125	major
A430089I19Rik	ENSMUSG00000094560.1	A430089I19Rik-201	ENSMUST00000097479.1	A430089I19Rik.1	1	chr5	94302519	-	FALSE	FALSE	1	1	1	major	0.02
A4galt	ENSMUSG00000047878.13	A4galt-202	ENSMUST00000164614.2	A4galt.1	1	chr15	83226880	-	FALSE	FALSE	7	0	0	minor	0.017
A4galt	ENSMUSG00000047878.13	A4galt-201	ENSMUST00000049530.13	A4galt.2	2	chr15	83226722	-	FALSE	FALSE	7	7	1	major	0.005
A4gnt	ENSMUSG00000037953.7	A4gnt-201-UTR-1015	ENSMUST00000042553.7-UTR-1015	A4gnt.1	1	chr9	99621352	+	FALSE	TRUE	1	1	1	major	0.011
A4gnt	ENSMUSG00000037953.7	A4gnt-201	ENSMUST00000042553.7	A4gnt.2	2	chr9	99622367	+	FALSE	FALSE	1	1	1	major	0.054
A530016L24Rik	ENSMUSG00000043122.7	A530016L24Rik-202	ENSMUST00000223266.1	A530016L24Rik.1	1	chr12	112498390	+	FALSE	FALSE	1	0	0	minor	0
A530016L24Rik	ENSMUSG00000043122.7	A530016L24Rik-201-UTR-808	ENSMUST00000057465.6-UTR-808	A530016L24Rik.2	2	chr12	112499119	+	FALSE	TRUE	1	1	1	major	0
A530016L24Rik	ENSMUSG00000043122.7	A530016L24Rik-201	ENSMUST00000057465.6	A530016L24Rik.3	3	chr12	112499927	+	FALSE	FALSE	1	0	0	minor	0.004
A530032D15Rik	ENSMUSG00000089844.7	A530032D15Rik-201	ENSMUST00000160792.7	A530032D15Rik.1	1	chr1	85088407	-	TRUE	FALSE	12	12	1	major
A530032D15Rik	ENSMUSG00000089844.7	A530032D15Rik-203	ENSMUST00000161724.7	A530032D15Rik.2	2	chr1	85083069	-	FALSE	FALSE	12	0	0	minor	0.005
A530064D06Rik	ENSMUSG00000043939.15	A530064D06Rik-201	ENSMUST00000027764.9	A530064D06Rik.1	1	chr17	48152427	-	FALSE	FALSE	14	0	0	minor
A530064D06Rik	ENSMUSG00000043939.15	A530064D06Rik-202	ENSMUST00000053612.13	A530064D06Rik.2	2	chr17	48151897	-	FALSE	FALSE	14	14	1	major
A530084C06Rik	ENSMUSG00000090863.1	A530084C06Rik-201-UTR-1510	ENSMUST00000170573.1-UTR-1510	A530084C06Rik.1	1	chr13	31557644	-	FALSE	TRUE	2	1	0.5	major	0.006
A530084C06Rik	ENSMUSG00000090863.1	A530084C06Rik-201	ENSMUST00000170573.1	A530084C06Rik.2	2	chr13	31556134	-	FALSE	FALSE	2	1	0.5	major	0.006
A630001G21Rik	ENSMUSG00000052760.16	A630001G21Rik-201	ENSMUST00000064788.13	A630001G21Rik.1	1	chr1	85717689	-	FALSE	FALSE	21	20	0.952381	major
A630001G21Rik	ENSMUSG00000052760.16	A630001G21Rik-202	ENSMUST00000159122.7	A630001G21Rik.2	2	chr1	85717083	-	FALSE	FALSE	21	4	0.190476	major	0.209
A630010A05Rik	ENSMUSG00000075395.11	A630010A05Rik-201	ENSMUST00000100165.3	A630010A05Rik.1	1	chr16	14621286	+	FALSE	FALSE	0	0			0.346154
A630023A22Rik	ENSMUSG00000095493.2	A630023A22Rik-201-UTR-165	ENSMUST00000178958.2-UTR-165	A630023A22Rik.1	1	chr14	34051291	-	FALSE	TRUE	6	2	0.333333	major	0.606
A630023A22Rik	ENSMUSG00000095493.2	A630023A22Rik-201	ENSMUST00000178958.2	A630023A22Rik.2	2	chr14	34051126	-	FALSE	FALSE	6	5	0.833333	major	0.119
A630073D07Rik	ENSMUSG00000067541.7	A630073D07Rik-201	ENSMUST00000091791.5	A630073D07Rik.1	1	chr6	132625111	-	FALSE	FALSE	0	0			0.058
A630076J17Rik	ENSMUSG00000094613.2	A630076J17Rik-201	ENSMUST00000179399.2	A630076J17Rik.1	1	chr3	107234723	+	FALSE	FALSE	0	0			0.239
A630089N07Rik	ENSMUSG00000116673.1	A630089N07Rik-201	ENSMUST00000231268.1	A630089N07Rik.1	1	chr16	98062512	-	TRUE	FALSE	0	0
A630089N07Rik	ENSMUSG00000116673.1	A630089N07Rik-205	ENSMUST00000232533.1	A630089N07Rik.2	2	chr16	98020630	-	TRUE	FALSE	0	0
A630089N07Rik	ENSMUSG00000116673.1	A630089N07Rik-204	ENSMUST00000232376.1	A630089N07Rik.3	3	chr16	98020628	-	TRUE	FALSE	0	0
A630089N07Rik	ENSMUSG00000116673.1	A630089N07Rik-203	ENSMUST00000232346.1	A630089N07Rik.4	4	chr16	98001310	-	FALSE	FALSE	0	0			0.312
A630095N17Rik	ENSMUSG00000096094.2	A630095N17Rik-202-UTR-165	ENSMUST00000180101.2-UTR-165	A630095N17Rik.1	1	chr1	75220421	-	FALSE	TRUE	5	1	0.2	major	0.0258427
A630095N17Rik	ENSMUSG00000096094.2	A630095N17Rik-202	ENSMUST00000180101.2	A630095N17Rik.2	2	chr1	75220256	-	FALSE	FALSE	5	0	0	minor	0.007
A630095N17Rik	ENSMUSG00000096094.2	A630095N17Rik-201	ENSMUST00000179573.1	A630095N17Rik.3	3	chr1	75220095	-	FALSE	FALSE	5	4	0.8	major	0.008
A730009L09Rik	ENSMUSG00000110358.1	A730009L09Rik-202	ENSMUST00000210306.1	A730009L09Rik.1	1	chr16	84522312	+	FALSE	FALSE	0	0			0
A730009L09Rik	ENSMUSG00000110358.1	A730009L09Rik-201	ENSMUST00000209558.1	A730009L09Rik.2	2	chr16	84523888	+	FALSE	FALSE	0	0			0.078
A730046J19Rik	ENSMUSG00000085139.1	A730046J19Rik-201-UTR-79	ENSMUST00000135687.1-UTR-79	A730046J19Rik.1	1	chrX	144166195	+	FALSE	TRUE	1	1	1	major	0.455
A730046J19Rik	ENSMUSG00000085139.1	A730046J19Rik-201	ENSMUST00000135687.1	A730046J19Rik.2	2	chrX	144166274	+	FALSE	FALSE	1	1	1	major	0.298
A730049H05Rik	ENSMUSG00000048636.7	A730049H05Rik-201-UTR-119	ENSMUST00000057977.3-UTR-119	A730049H05Rik.1	1	chr6	92843346	+	TRUE	TRUE	1	1	1	major	0.005
A730049H05Rik	ENSMUSG00000048636.7	A730049H05Rik-201	ENSMUST00000057977.3	A730049H05Rik.2	2	chr6	92843465	+	TRUE	FALSE	1	0	0	minor	0.027
A730071L15Rik	ENSMUSG00000096923.1	A730071L15Rik-201	ENSMUST00000181545.1	A730071L15Rik.1	1	chr11	6201643	+	FALSE	FALSE	0	0			0.199
A830005F24Rik	ENSMUSG00000053181.1	A830005F24Rik-201	ENSMUST00000065465.1	A830005F24Rik.1	1	chr13	48514859	+	FALSE	FALSE	0	0			0.088
A830018L16Rik	ENSMUSG00000057715.13	A830018L16Rik-204	ENSMUST00000141339.2	A830018L16Rik.1	1	chr1	11599993	+	TRUE	FALSE	0	0			0.015
A830018L16Rik	ENSMUSG00000057715.13	A830018L16Rik-202	ENSMUST00000135014.7	A830018L16Rik.2	2	chr1	11601621	+	TRUE	FALSE	0	0			0.086
A830018L16Rik	ENSMUSG00000057715.13	A830018L16Rik-208	ENSMUST00000171690.8	A830018L16Rik.3	3	chr1	11601811	+	TRUE	FALSE	0	0			0.044
A830018L16Rik	ENSMUSG00000057715.13	A830018L16Rik-203	ENSMUST00000137824.7	A830018L16Rik.4	4	chr1	11975397	+	FALSE	FALSE	0	0			0.023
A830018L16Rik	ENSMUSG00000057715.13	A830018L16Rik-201	ENSMUST00000048613.13	A830018L16Rik.5	5	chr1	11975901	+	FALSE	FALSE	0	0			0.007
A830031A19Rik	ENSMUSG00000055010.1	A830031A19Rik-201	ENSMUST00000068360.1	A830031A19Rik.1	1	chr11	24048955	-	FALSE	FALSE	0	0			0.029
A930002H24Rik	ENSMUSG00000045506.3	A930002H24Rik-201	ENSMUST00000050753.3	A930002H24Rik.1	1	chr17	63863300	-	FALSE	FALSE	0	0			0.008
A930003A15Rik	ENSMUSG00000075330.4	A930003A15Rik-202-UTR-41	ENSMUST00000231564.1-UTR-41	A930003A15Rik.1	1	chr16	19876726	-	FALSE	TRUE	6	1	0.166667	major	0.879
A930003A15Rik	ENSMUSG00000075330.4	A930003A15Rik-202	ENSMUST00000231564.1	A930003A15Rik.2	2	chr16	19876685	-	FALSE	FALSE	6	5	0.833333	major	0.585
A930003A15Rik	ENSMUSG00000075330.4	A930003A15Rik-201	ENSMUST00000100083.4	A930003A15Rik.3	3	chr16	19876567	-	FALSE	FALSE	6	4	0.666667	major
A930004D18Rik	ENSMUSG00000054057.2	A930004D18Rik-201	ENSMUST00000066163.2	A930004D18Rik.1	1	chr2	18025193	-	FALSE	FALSE	5	5	1	major	0.152
A930007A09Rik	ENSMUSG00000118559.2	A930007A09Rik-201-UTR-1153	ENSMUST00000239037.1-UTR-1153	A930007A09Rik.1	1	chr16	13757384	+	FALSE	TRUE	3	3	1	major	0.189
A930007A09Rik	ENSMUSG00000118559.2	A930007A09Rik-201	ENSMUST00000239037.1	A930007A09Rik.2	2	chr16	13758537	+	FALSE	FALSE	3	0	0	minor
A930009A15Rik	ENSMUSG00000092210.1	A930009A15Rik-201	ENSMUST00000173620.1	A930009A15Rik.1	1	chr10	115582448	+	FALSE	FALSE	3	3	1	major	0.142
A930017K11Rik	ENSMUSG00000025727.8	A930017K11Rik-201	ENSMUST00000162431.1	A930017K11Rik.1	1	chr17	25946387	-	FALSE	FALSE	0	0			0.164
A930018P22Rik	ENSMUSG00000032671.5	A930018P22Rik-201-UTR-65	ENSMUST00000040374.5-UTR-65	A930018P22Rik.1	1	chr2	104124684	+	FALSE	TRUE	5	5	1	major	0.716
A930018P22Rik	ENSMUSG00000032671.5	A930018P22Rik-201	ENSMUST00000040374.5	A930018P22Rik.2	2	chr2	104124749	+	FALSE	FALSE	5	4	0.8	major	0.222
A930033H14Rik	ENSMUSG00000090622.1	A930033H14Rik-201	ENSMUST00000170048.1	A930033H14Rik.1	1	chr10	69209762	-	FALSE	FALSE	0	0			0.052
AA467197	ENSMUSG00000033213.16	AA467197-202-UTR-104	ENSMUST00000110512.3-UTR-104	AA467197.1	1	chr2	122640981	+	FALSE	TRUE	47	2	0.0425532	minor	0.167
AA467197	ENSMUSG00000033213.16	AA467197-202	ENSMUST00000110512.3	AA467197.2	2	chr2	122641085	+	FALSE	FALSE	47	47	1	major	0.146
AA467197	ENSMUSG00000033213.16	AA467197-201	ENSMUST00000047498.14	AA467197.3	3	chr2	122641191	+	FALSE	FALSE	47	5	0.106383	major	0.076
AA467197	ENSMUSG00000033213.16	AA467197-201-UTR+411	ENSMUST00000047498.14-UTR+411	AA467197.4	4	chr2	122641602	+	FALSE	TRUE	47	1	0.0212766	minor	0.114
AA792892	ENSMUSG00000073497.6	AA792892-201	ENSMUST00000097477.6	AA792892.1	1	chr5	94385010	+	FALSE	FALSE	0	0			0.107
AA792892	ENSMUSG00000073497.6	AA792892-202	ENSMUST00000202253.1	AA792892.2	2	chr5	94385079	+	FALSE	FALSE	0	0			0.135
AA986860	ENSMUSG00000042510.7	AA986860-201	ENSMUST00000039323.7	AA986860.1	1	chr1	130744622	+	FALSE	FALSE	19	18	0.947368	major	0.005
AA986860	ENSMUSG00000042510.7	AA986860-201-UTR+4028	ENSMUST00000039323.7-UTR+4028	AA986860.2	2	chr1	130748650	+	FALSE	TRUE	19	2	0.105263	major
AAdacl4fm3	ENSMUSG00000041735.8	AAdacl4fm3-201	ENSMUST00000036876.7	AAdacl4fm3.1	1	chr4	144703191	-	FALSE	FALSE	0	0			0
AB124611	ENSMUSG00000057191.13	AB124611-203	ENSMUST00000173769.2	AB124611.1	1	chr9	21545326	+	FALSE	FALSE	38	37	0.973684	major
AB124611	ENSMUSG00000057191.13	AB124611-202	ENSMUST00000086361.11	AB124611.2	2	chr9	21545333	+	FALSE	FALSE	38	37	0.973684	major
AB124611	ENSMUSG00000057191.13	AB124611-202-UTR+158	ENSMUST00000086361.11-UTR+158	AB124611.3	3	chr9	21545491	+	FALSE	TRUE	38	6	0.157895	major
AC124742.1	ENSMUSG00000118552.1	AC124742.1-201	ENSMUST00000238938.1	AC124742.1.1	1	chr12	75630971	-	FALSE	FALSE	14	14	1	major	0.356
AC124764.1	ENSMUSG00000118497.1	AC124764.1-201	ENSMUST00000239144.1	AC124764.1.1	1	chr18	70267371	-	FALSE	FALSE	0	0			0.0388889
AC132407.1	ENSMUSG00000118541.1	AC132407.1-201	ENSMUST00000239000.1	AC132407.1.1	1	chr8	31918573	-	FALSE	FALSE	0	0			0.014
AC140267.1	ENSMUSG00000115798.1	AC140267.1-201	ENSMUST00000226485.1	AC140267.1.1	1	chr15	80236047	+	FALSE	FALSE	0	0			0.198
AC141477.1	ENSMUSG00000117965.1	AC141477.1-201	ENSMUST00000235907.1	AC141477.1.1	1	chr10	76440241	-	FALSE	FALSE	0	0
AC147806.1	ENSMUSG00000118591.1	AC147806.1-201	ENSMUST00000239361.1	AC147806.1.1	1	chr1	85484252	-	FALSE	FALSE	0	0			0.012
AC147806.2	ENSMUSG00000118607.1	AC147806.2-201	ENSMUST00000113407.10	AC147806.2.1	1	chr1	85550577	+	FALSE	FALSE	0	0			0.028
AC147806.2	ENSMUSG00000118607.1	AC147806.2-202	ENSMUST00000239236.1	AC147806.2.2	2	chr1	85552178	+	FALSE	FALSE	0	0			0.203
AC151602.1	ENSMUSG00000118462.1	AC151602.1-203	ENSMUST00000238638.1	AC151602.1.1	1	chr7	45420364	+	TRUE	FALSE	0	0			0.014
AC159819.1	ENSMUSG00000118653.1	AC159819.1-201	ENSMUST00000239472.1	AC159819.1.1	1	chr9	56438444	+	FALSE	FALSE	0	0			0.413
AC160405.1	ENSMUSG00000118646.1	AC160405.1-201	ENSMUST00000239481.1	AC160405.1.1	1	chr10	78288034	-	FALSE	FALSE	0	0
AC166256.1	ENSMUSG00000118528.1	AC166256.1-201	ENSMUST00000238910.1	AC166256.1.1	1	chr10	22712085	-	FALSE	FALSE	0	0
AC167036.1	ENSMUSG00000118590.1	AC167036.1-201	ENSMUST00000239195.1	AC167036.1.1	1	chr1	84964572	+	FALSE	FALSE	5	0	0	minor	0.0206349
AC167036.1	ENSMUSG00000118590.1	AC167036.1-201-UTR+1590	ENSMUST00000239195.1-UTR+1590	AC167036.1.2	2	chr1	84966162	+	FALSE	TRUE	5	5	1	major	0.241
AC167036.2	ENSMUSG00000118640.1	AC167036.2-201	ENSMUST00000239185.1	AC167036.2.1	1	chr1	85027954	-	FALSE	FALSE	0	0			0.02
AF067061	ENSMUSG00000095071.2	AF067061-201	ENSMUST00000179905.1	AF067061.1	1	chr13	120264364	+	FALSE	FALSE	2	0	0	minor
AF067061	ENSMUSG00000095071.2	AF067061-202	ENSMUST00000181748.1	AF067061.2	2	chr13	120264517	+	FALSE	FALSE	2	2	1	major
AF067063	ENSMUSG00000094237.2	AF067063-201	ENSMUST00000179455.1	AF067063.1	1	chr13	119828089	-	FALSE	FALSE	0	0			0.176
AF067063	ENSMUSG00000094237.2	AF067063-202	ENSMUST00000195234.1	AF067063.2	2	chr13	119827961	-	FALSE	FALSE	0	0			0.241
AF366264	ENSMUSG00000057116.5	AF366264-201-UTR-1076	ENSMUST00000071308.5-UTR-1076	AF366264.1	1	chr8	13836309	-	FALSE	TRUE	3	3	1	major	0.96
AF366264	ENSMUSG00000057116.5	AF366264-201	ENSMUST00000071308.5	AF366264.2	2	chr8	13835233	-	FALSE	FALSE	3	3	1	major
AF366264	ENSMUSG00000057116.5	AF366264-201-UTR+223	ENSMUST00000071308.5-UTR+223	AF366264.3	3	chr8	13835010	-	FALSE	TRUE	3	2	0.666667	major	0.126
AI182371	ENSMUSG00000035875.15	AI182371-201	ENSMUST00000045776.4	AI182371.1	1	chr2	35084046	-	TRUE	FALSE	3	0	0	minor	0.258
AI182371	ENSMUSG00000035875.15	AI182371-207	ENSMUST00000226972.1	AI182371.2	2	chr2	35081901	-	FALSE	FALSE	3	3	1	major	0.075
AI182371	ENSMUSG00000035875.15	AI182371-206	ENSMUST00000226631.1	AI182371.3	3	chr2	35081861	-	FALSE	FALSE	3	2	0.666667	major	0.161
AI413582	ENSMUSG00000062753.14	AI413582-206	ENSMUST00000231753.1	AI413582.1	1	chr17	27563773	-	FALSE	FALSE	103	103	1	major	0.361
AI413582	ENSMUSG00000062753.14	AI413582-208	ENSMUST00000232203.1	AI413582.2	2	chr17	27563771	-	FALSE	FALSE	103	103	1	major	0.361
AI413582	ENSMUSG00000062753.14	AI413582-203	ENSMUST00000145183.2	AI413582.3	3	chr17	27563769	-	FALSE	FALSE	103	103	1	major	0.361
AI413582	ENSMUSG00000062753.14	AI413582-204	ENSMUST00000154473.8	AI413582.4	4	chr17	27563573	-	FALSE	FALSE	103	0	0	minor	0.581
AI413582	ENSMUSG00000062753.14	AI413582-204-UTR+3655	ENSMUST00000154473.8-UTR+3655	AI413582.5	5	chr17	27559918	-	FALSE	TRUE	103	1	0.00970874	minor
AI429214	ENSMUSG00000074384.4	AI429214-201-UTR-806	ENSMUST00000098825.4-UTR-806	AI429214.1	1	chr8	36994727	+	FALSE	TRUE	4	2	0.5	major	0.036
AI429214	ENSMUSG00000074384.4	AI429214-201	ENSMUST00000098825.4	AI429214.2	2	chr8	36995533	+	FALSE	FALSE	4	2	0.5	major	0.351
AI467606	ENSMUSG00000045165.6	AI467606-202	ENSMUST00000206102.1	AI467606.1	1	chr7	127092993	+	FALSE	FALSE	35	0	0	minor	0.027
AI467606	ENSMUSG00000045165.6	AI467606-201	ENSMUST00000056288.6	AI467606.2	2	chr7	127093986	+	FALSE	FALSE	35	35	1	major	0.725
AI593442	ENSMUSG00000078307.3	AI593442-201	ENSMUST00000098768.2	AI593442.1	1	chr9	52673044	-	FALSE	FALSE	1	1	1	major	0.766
AI593442	ENSMUSG00000078307.3	AI593442-203	ENSMUST00000213937.1	AI593442.2	2	chr9	52673042	-	FALSE	FALSE	1	1	1	major	0.746
AI597479	ENSMUSG00000010290.7	AI597479-201	ENSMUST00000010434.7	AI597479.1	1	chr1	43115947	+	FALSE	FALSE	60	60	1	major	0.668
AI661453	ENSMUSG00000034382.14	AI661453-201	ENSMUST00000037701.12	AI661453.1	1	chr17	47470144	+	FALSE	FALSE	17	16	0.941176	major	0.003
AI661453	ENSMUSG00000034382.14	AI661453-202	ENSMUST00000150819.2	AI661453.2	2	chr17	47470638	+	FALSE	FALSE	17	5	0.294118	major	0.561
AI837181	ENSMUSG00000047423.10	AI837181-201	ENSMUST00000054477.7	AI837181.1	1	chr19	5427313	+	FALSE	FALSE	23	23	1	major	0.507
AI854703	ENSMUSG00000053297.14	AI854703-201-UTR-1461	ENSMUST00000095938.9-UTR-1461	AI854703.1	1	chr6	48632224	+	FALSE	TRUE	3	1	0.333333	major	0.203
AI854703	ENSMUSG00000053297.14	AI854703-201	ENSMUST00000095938.9	AI854703.2	2	chr6	48633685	+	FALSE	FALSE	3	3	1	major	0.223
AI854703	ENSMUSG00000053297.14	AI854703-202	ENSMUST00000154570.1	AI854703.3	3	chr6	48633689	+	FALSE	FALSE	3	3	1	major	0.215
AI987944	ENSMUSG00000056383.10	AI987944-202	ENSMUST00000205338.1	AI987944.1	1	chr7	41373790	-	FALSE	FALSE	72	66	0.916667	major	0.177
AI987944	ENSMUSG00000056383.10	AI987944-201	ENSMUST00000071804.9	AI987944.2	2	chr7	41372923	-	FALSE	FALSE	72	33	0.458333	major	0.332
AK157302	ENSMUSG00000078139.3	AK157302-201-UTR-1320	ENSMUST00000104942.1-UTR-1320	AK157302.1	1	chr13	21495826	+	FALSE	TRUE	5	5	1	major	0.376
AK157302	ENSMUSG00000078139.3	AK157302-201-UTR-563	ENSMUST00000104942.1-UTR-563	AK157302.2	2	chr13	21496583	+	FALSE	TRUE	5	1	0.2	major	0.45
AK157302	ENSMUSG00000078139.3	AK157302-201	ENSMUST00000104942.1	AK157302.3	3	chr13	21497146	+	FALSE	FALSE	5	0	0	minor
AL607142.1	ENSMUSG00000115115.1	AL607142.1-201	ENSMUST00000226560.1	AL607142.1.1	1	chr4	120093973	+	FALSE	FALSE	0	0
AL646049.1	ENSMUSG00000118554.1	AL646049.1-201	ENSMUST00000239046.1	AL646049.1.1	1	chrX	94339903	-	FALSE	FALSE	0	0			0.25
AL731706.1	ENSMUSG00000115423.2	AL731706.1-201-UTR-139	ENSMUST00000227806.1-UTR-139	AL731706.1.1	1	chr2	136881410	-	FALSE	TRUE	97	89	0.917526	major	0.183529
AL731706.1	ENSMUSG00000115423.2	AL731706.1-201	ENSMUST00000227806.1	AL731706.1.2	2	chr2	136881271	-	FALSE	FALSE	97	80	0.824742	major	0.184706
AL731706.2	ENSMUSG00000116563.1	AL731706.2-201	ENSMUST00000231720.1	AL731706.2.1	1	chr2	136885500	-	FALSE	FALSE	0	0			0.368
AL805980.1	ENSMUSG00000118638.1	AL805980.1-201	ENSMUST00000239206.1	AL805980.1.1	1	chrX	101818184	-	FALSE	FALSE	1	1	1	major	0.025
AL845275.1	ENSMUSG00000118578.1	AL845275.1-201	ENSMUST00000238876.1	AL845275.1.1	1	chr2	6322263	-	FALSE	FALSE	4	4	1	major	0
AL845275.1	ENSMUSG00000118578.1	AL845275.1-201-UTR+255	ENSMUST00000238876.1-UTR+255	AL845275.1.2	2	chr2	6322008	-	FALSE	TRUE	4	1	0.25	major	0.796
AL845275.1	ENSMUSG00000118578.1	AL845275.1-201-UTR+292	ENSMUST00000238876.1-UTR+292	AL845275.1.3	3	chr2	6321971	-	FALSE	TRUE	4	4	1	major	0.761
AL845275.1	ENSMUSG00000118578.1	AL845275.1-201-UTR+647	ENSMUST00000238876.1-UTR+647	AL845275.1.4	4	chr2	6321616	-	FALSE	TRUE	4	3	0.75	major	0.044
AL929275.1	ENSMUSG00000118600.1	AL929275.1-201	ENSMUST00000239231.1	AL929275.1.1	1	chr2	31689216	+	FALSE	FALSE	1	1	1	major	0.592
AU015836	ENSMUSG00000081044.8	AU015836-205	ENSMUST00000163458.1	AU015836.1	1	chrX	93969658	+	FALSE	FALSE	4	0	0	minor	0.113
AU015836	ENSMUSG00000081044.8	AU015836-201	ENSMUST00000120624.1	AU015836.2	2	chrX	93975071	+	FALSE	FALSE	4	0	0	minor	0.12
AU015836	ENSMUSG00000081044.8	AU015836-202	ENSMUST00000121565.7	AU015836.3	3	chrX	93975470	+	FALSE	FALSE	4	4	1	major	0.304
AU018091	ENSMUSG00000054753.9	AU018091-201	ENSMUST00000171749.2	AU018091.1	1	chr7	3154658	-	FALSE	FALSE	3	3	1	major	0.346
AU021092	ENSMUSG00000051669.6	AU021092-201-UTR-27	ENSMUST00000050160.5-UTR-27	AU021092.1	1	chr16	5211850	-	FALSE	TRUE	19	2	0.105263	major	0.019
AU021092	ENSMUSG00000051669.6	AU021092-201	ENSMUST00000050160.5	AU021092.2	2	chr16	5211823	-	FALSE	FALSE	19	19	1	major	0.019
AU021092	ENSMUSG00000051669.6	AU021092-201-UTR+223	ENSMUST00000050160.5-UTR+223	AU021092.3	3	chr16	5211600	-	FALSE	TRUE	19	3	0.157895	major	0
AU021092	ENSMUSG00000051669.6	AU021092-201-UTR+2421	ENSMUST00000050160.5-UTR+2421	AU021092.4	4	chr16	5209402	-	FALSE	TRUE	19	1	0.0526316	minor	0.039
AU022252	ENSMUSG00000078584.9	AU022252-203-UTR-6366	ENSMUST00000141112.1-UTR-6366	AU022252.1	1	chr4	119226208	-	FALSE	TRUE	91	87	0.956044	major	0.053
AU022252	ENSMUSG00000078584.9	AU022252-203-UTR-6168	ENSMUST00000141112.1-UTR-6168	AU022252.2	2	chr4	119226010	-	FALSE	TRUE	91	29	0.318681	major	0.021
AU022252	ENSMUSG00000078584.9	AU022252-203-UTR-5594	ENSMUST00000141112.1-UTR-5594	AU022252.3	3	chr4	119225436	-	TRUE	TRUE	91	1	0.010989	minor	0.02
AU022252	ENSMUSG00000078584.9	AU022252-203	ENSMUST00000141112.1	AU022252.4	4	chr4	119219842	-	TRUE	FALSE	91	1	0.010989	minor	0.125
AU022751	ENSMUSG00000073294.4	AU022751-201	ENSMUST00000101698.3	AU022751.1	1	chrX	6081219	-	FALSE	FALSE	2	2	1	major	0.011
AU040320	ENSMUSG00000028830.14	AU040320-201	ENSMUST00000047431.10	AU040320.1	1	chr4	126854336	+	TRUE	FALSE	69	69	1	major	0.489
AU040320	ENSMUSG00000028830.14	AU040320-202-UTR-402	ENSMUST00000102607.9-UTR-402	AU040320.2	2	chr4	126869668	+	FALSE	TRUE	69	1	0.0144928	minor	0.004
AU040320	ENSMUSG00000028830.14	AU040320-202	ENSMUST00000102607.9	AU040320.3	3	chr4	126870070	+	FALSE	FALSE	69	0	0	minor	0.209
AU041133	ENSMUSG00000078435.5	AU041133-201	ENSMUST00000105314.2	AU041133.1	1	chr10	82152011	+	FALSE	FALSE	4	0	0	minor	0.48
AU041133	ENSMUSG00000078435.5	AU041133-202	ENSMUST00000201286.3	AU041133.2	2	chr10	82153065	+	FALSE	FALSE	4	4	1	major	0.434
AV320801	ENSMUSG00000054994.2	AV320801-201	ENSMUST00000068340.2	AV320801.1	1	chrX	135504594	+	FALSE	FALSE	0	0
AW146154	ENSMUSG00000074166.7	AW146154-201	ENSMUST00000098509.4	AW146154.1	1	chr7	41478874	-	FALSE	FALSE	12	12	1	major
AW209491	ENSMUSG00000039182.6	AW209491-202	ENSMUST00000178289.2	AW209491.1	1	chr13	14638203	+	FALSE	FALSE	46	46	1	major	0.473
AW209491	ENSMUSG00000039182.6	AW209491-201	ENSMUST00000038690.5	AW209491.2	2	chr13	14639096	+	FALSE	FALSE	46	0	0	minor	0.013
AW549877	ENSMUSG00000041935.10	AW549877-201-UTR-4113	ENSMUST00000046633.9-UTR-4113	AW549877.1	1	chr15	3986148	-	FALSE	TRUE	82	2	0.0243902	minor	0.307143
AW549877	ENSMUSG00000041935.10	AW549877-201-UTR-4027	ENSMUST00000046633.9-UTR-4027	AW549877.2	2	chr15	3986062	-	FALSE	TRUE	82	2	0.0243902	minor	0.142
AW549877	ENSMUSG00000041935.10	AW549877-201-UTR-3676	ENSMUST00000046633.9-UTR-3676	AW549877.3	3	chr15	3985711	-	FALSE	TRUE	82	23	0.280488	major	0.175
AW549877	ENSMUSG00000041935.10	AW549877-201-UTR-1396	ENSMUST00000046633.9-UTR-1396	AW549877.4	4	chr15	3983431	-	FALSE	TRUE	82	12	0.146341	major	0.209
AW549877	ENSMUSG00000041935.10	AW549877-201-UTR-636	ENSMUST00000046633.9-UTR-636	AW549877.5	5	chr15	3982671	-	FALSE	TRUE	82	1	0.0121951	minor	0.245
AW549877	ENSMUSG00000041935.10	AW549877-201-UTR-354	ENSMUST00000046633.9-UTR-354	AW549877.6	6	chr15	3982389	-	FALSE	TRUE	82	9	0.109756	major	0.007
AW549877	ENSMUSG00000041935.10	AW549877-201-UTR-100	ENSMUST00000046633.9-UTR-100	AW549877.7	7	chr15	3982135	-	FALSE	TRUE	82	2	0.0243902	minor	0.162
AW549877	ENSMUSG00000041935.10	AW549877-201	ENSMUST00000046633.9	AW549877.8	8	chr15	3982035	-	FALSE	FALSE	82	74	0.902439	major	0.338
AW551984	ENSMUSG00000038112.15	AW551984-202-UTR-625	ENSMUST00000119722.7-UTR-625	AW551984.1	1	chr9	39588135	-	FALSE	TRUE	20	20	1	major	0.131
AW551984	ENSMUSG00000038112.15	AW551984-202	ENSMUST00000119722.7	AW551984.2	2	chr9	39587510	-	FALSE	FALSE	20	1	0.05	minor	0.029
AW554918	ENSMUSG00000033632.16	AW554918-201-UTR-3340	ENSMUST00000036619.13-UTR-3340	AW554918.1	1	chr18	25463976	+	FALSE	TRUE	12	4	0.333333	major	0.533
AW554918	ENSMUSG00000033632.16	AW554918-201-UTR-793	ENSMUST00000036619.13-UTR-793	AW554918.2	2	chr18	25466523	+	FALSE	TRUE	12	1	0.0833333	minor
AW554918	ENSMUSG00000033632.16	AW554918-201	ENSMUST00000036619.13	AW554918.3	3	chr18	25467316	+	FALSE	FALSE	12	7	0.583333	major	1
AW554918	ENSMUSG00000033632.16	AW554918-202	ENSMUST00000097643.9	AW554918.4	4	chr18	25467321	+	FALSE	FALSE	12	7	0.583333	major	1
AW554918	ENSMUSG00000033632.16	AW554918-202-UTR+1008	ENSMUST00000097643.9-UTR+1008	AW554918.5	5	chr18	25468329	+	FALSE	TRUE	12	3	0.25	major	0.121
AW822073	ENSMUSG00000058537.4	AW822073-202	ENSMUST00000204003.1	AW822073.1	1	chr10	58222972	-	FALSE	FALSE	0	0			0
AY074887	ENSMUSG00000044820.6	AY074887-201	ENSMUST00000054018.6	AY074887.1	1	chr9	54950230	-	FALSE	FALSE	0	0
AY358078	ENSMUSG00000050961.4	AY358078-201	ENSMUST00000053821.4	AY358078.1	1	chr14	51826359	+	FALSE	FALSE	29	0	0	minor	0.009
AY358078	ENSMUSG00000050961.4	AY358078-201-UTR+1868	ENSMUST00000053821.4-UTR+1868	AY358078.2	2	chr14	51828227	+	FALSE	TRUE	29	29	1	major	0.584
AY761185	ENSMUSG00000079120.3	AY761185-201	ENSMUST00000110758.3	AY761185.1	1	chr8	20943694	-	FALSE	FALSE	0	0			0.041
Aaas	ENSMUSG00000036678.8	Aaas-202	ENSMUST00000228959.1	Aaas.1	1	chr15	102338257	-	FALSE	FALSE	101	101	1	major	0.0471429
Aaas	ENSMUSG00000036678.8	Aaas-201	ENSMUST00000041208.8	Aaas.2	2	chr15	102338252	-	FALSE	FALSE	101	101	1	major	0.044
Aacs	ENSMUSG00000029482.4	Aacs-201	ENSMUST00000031445.4	Aacs.1	1	chr5	125517410	+	FALSE	FALSE	76	76	1	major	0.093
Aacs	ENSMUSG00000029482.4	Aacs-201-UTR+1354	ENSMUST00000031445.4-UTR+1354	Aacs.2	2	chr5	125518764	+	FALSE	TRUE	76	1	0.0131579	minor
Aadac	ENSMUSG00000027761.4	Aadac-201	ENSMUST00000029325.4	Aadac.1	1	chr3	60040160	+	FALSE	FALSE	4	1	0.25	major	0.005
Aadac	ENSMUSG00000027761.4	Aadac-201-UTR+376	ENSMUST00000029325.4-UTR+376	Aadac.2	2	chr3	60040536	+	FALSE	TRUE	4	1	0.25	major	0.824
Aadac	ENSMUSG00000027761.4	Aadac-201-UTR+426	ENSMUST00000029325.4-UTR+426	Aadac.3	3	chr3	60040586	+	FALSE	TRUE	4	2	0.5	major	0.755
Aadacl2	ENSMUSG00000091376.1	Aadacl2-201	ENSMUST00000169794.1	Aadacl2.1	1	chr3	60025420	+	FALSE	FALSE	0	0			0.07
Aadacl2fm1	ENSMUSG00000036951.2	Aadacl2fm1-201	ENSMUST00000049476.2	Aadacl2fm1.1	1	chr3	59937949	+	FALSE	FALSE	0	0			0.005
Aadacl2fm2	ENSMUSG00000090527.2	Aadacl2fm2-201	ENSMUST00000168156.2	Aadacl2fm2.1	1	chr3	59752333	+	FALSE	FALSE	0	0			0.002
Aadacl2fm3	ENSMUSG00000095522.2	Aadacl2fm3-201	ENSMUST00000179799.1	Aadacl2fm3.1	1	chr3	59877313	+	FALSE	FALSE	0	0			0.006
Aadacl3	ENSMUSG00000078507.1	Aadacl3-201	ENSMUST00000105749.1	Aadacl3.1	1	chr4	144453771	-	FALSE	FALSE	0	0			0.019
Aadacl4	ENSMUSG00000070609.3	Aadacl4-201	ENSMUST00000094510.3	Aadacl4.1	1	chr4	144623398	+	FALSE	FALSE	0	0			0
Aadacl4fm1	ENSMUSG00000028593.5	Aadacl4fm1-201	ENSMUST00000030328.2	Aadacl4fm1.1	1	chr4	144529353	+	FALSE	FALSE	0	0			0.279
Aadacl4fm2	ENSMUSG00000078506.1	Aadacl4fm2-201	ENSMUST00000105748.1	Aadacl4fm2.1	1	chr4	144555000	-	FALSE	FALSE	0	0			0
Aadacl4fm4	ENSMUSG00000078505.1	Aadacl4fm4-201	ENSMUST00000105747.1	Aadacl4fm4.1	1	chr4	144669937	-	FALSE	FALSE	0	0			0
Aadacl4fm5	ENSMUSG00000078504.2	Aadacl4fm5-201	ENSMUST00000105746.2	Aadacl4fm5.1	1	chr4	144777204	-	FALSE	FALSE	0	0
Aadat	ENSMUSG00000057228.6	Aadat-202-UTR-220	ENSMUST00000209338.1-UTR-220	Aadat.1	1	chr8	60545323	+	FALSE	TRUE	7	6	0.857143	major	0.068
Aadat	ENSMUSG00000057228.6	Aadat-202-UTR-45	ENSMUST00000209338.1-UTR-45	Aadat.2	2	chr8	60545498	+	FALSE	TRUE	7	1	0.142857	major	0.144
Aadat	ENSMUSG00000057228.6	Aadat-202	ENSMUST00000209338.1	Aadat.3	3	chr8	60545543	+	FALSE	FALSE	7	4	0.571429	major	0.077
Aadat	ENSMUSG00000057228.6	Aadat-201	ENSMUST00000079472.3	Aadat.4	4	chr8	60545677	+	FALSE	FALSE	7	0	0	minor	0.207
Aadat	ENSMUSG00000057228.6	Aadat-201-UTR+282	ENSMUST00000079472.3-UTR+282	Aadat.5	5	chr8	60545959	+	FALSE	TRUE	7	1	0.142857	major	0.244
Aadat	ENSMUSG00000057228.6	Aadat-201-UTR+2590	ENSMUST00000079472.3-UTR+2590	Aadat.6	6	chr8	60548267	+	FALSE	TRUE	7	1	0.142857	major	0.264
Aagab	ENSMUSG00000037257.8	Aagab-201-UTR-2698	ENSMUST00000041551.8-UTR-2698	Aagab.1	1	chr9	63641890	+	FALSE	TRUE	85	85	1	major	0.466
Aagab	ENSMUSG00000037257.8	Aagab-201	ENSMUST00000041551.8	Aagab.2	2	chr9	63644588	+	FALSE	FALSE	85	0	0	minor	0.014
Aak1	ENSMUSG00000057230.14	Aak1-201	ENSMUST00000003710.9	Aak1.1	1	chr6	86991864	+	TRUE	FALSE	40	3	0.075	minor	0.65
Aak1	ENSMUSG00000057230.14	Aak1-206	ENSMUST00000204139.2	Aak1.2	2	chr6	86997622	+	FALSE	FALSE	40	0	0	minor	0.013
Aak1	ENSMUSG00000057230.14	Aak1-202-UTR-4924	ENSMUST00000089519.12-UTR-4924	Aak1.3	3	chr6	86998299	+	FALSE	TRUE	40	2	0.05	minor	0.007
Aak1	ENSMUSG00000057230.14	Aak1-202	ENSMUST00000089519.12	Aak1.4	4	chr6	87003223	+	FALSE	FALSE	40	38	0.95	major	0.616
Aamdc	ENSMUSG00000035642.16	Aamdc-210	ENSMUST00000146605.7	Aamdc.1	1	chr7	97550565	-	FALSE	FALSE	103	43	0.417476	major	0.294186
Aamdc	ENSMUSG00000035642.16	Aamdc-209	ENSMUST00000144858.7	Aamdc.2	2	chr7	97550542	-	FALSE	FALSE	103	28	0.271845	major	0.239
Aamdc	ENSMUSG00000035642.16	Aamdc-207	ENSMUST00000138060.2	Aamdc.3	3	chr7	97550542	-	FALSE	FALSE	103	28	0.271845	major	0.239
Aamdc	ENSMUSG00000035642.16	Aamdc-203	ENSMUST00000124552.2	Aamdc.4	4	chr7	97550352	-	FALSE	FALSE	103	97	0.941748	major	0.265
Aamdc	ENSMUSG00000035642.16	Aamdc-213	ENSMUST00000154853.7	Aamdc.5	5	chr7	97550340	-	FALSE	FALSE	103	100	0.970874	major	0.309
Aamdc	ENSMUSG00000035642.16	Aamdc-202	ENSMUST00000072725.11	Aamdc.6	6	chr7	97550334	-	FALSE	FALSE	103	92	0.893204	major	0.314
Aamdc	ENSMUSG00000035642.16	Aamdc-201	ENSMUST00000042627.15	Aamdc.7	7	chr7	97550331	-	FALSE	FALSE	103	92	0.893204	major	0.314
Aamdc	ENSMUSG00000035642.16	Aamdc-206	ENSMUST00000136757.7	Aamdc.8	8	chr7	97550331	-	FALSE	FALSE	103	92	0.893204	major	0.314
Aamdc	ENSMUSG00000035642.16	Aamdc-201-UTR+24	ENSMUST00000042627.15-UTR+24	Aamdc.9	9	chr7	97550307	-	FALSE	TRUE	103	4	0.038835	minor	0.222
Aamdc	ENSMUSG00000035642.16	Aamdc-206-UTR+24	ENSMUST00000136757.7-UTR+24	Aamdc.10	10	chr7	97550307	-	FALSE	TRUE	103	4	0.038835	minor	0.222
Aamp	ENSMUSG00000006299.13	Aamp-202	ENSMUST00000178235.7	Aamp.1	1	chr1	74279846	-	FALSE	FALSE	103	103	1	major	0.641
Aamp	ENSMUSG00000006299.13	Aamp-201	ENSMUST00000006462.13	Aamp.2	2	chr1	74279840	-	FALSE	FALSE	103	103	1	major	0.581
Aanat	ENSMUSG00000020804.12	Aanat-205	ENSMUST00000153476.7	Aanat.1	1	chr11	116597680	+	FALSE	FALSE	0	0			0
Aar2	ENSMUSG00000027628.10	Aar2-202	ENSMUST00000109570.7	Aar2.1	1	chr2	156568156	+	FALSE	FALSE	81	81	1	major	0.463
Aar2	ENSMUSG00000027628.10	Aar2-201	ENSMUST00000029158.3	Aar2.2	2	chr2	156568972	+	FALSE	FALSE	81	0	0	minor	0.007
Aard	ENSMUSG00000068522.4	Aard-201	ENSMUST00000090025.4	Aard.1	1	chr15	52045722	+	FALSE	FALSE	16	16	1	major	0.123
Aars	ENSMUSG00000031960.14	Aars-201-UTR-2097	ENSMUST00000034441.7-UTR-2097	Aars.1	1	chr8	111055567	+	FALSE	TRUE	103	99	0.961165	major	0.314
Aars	ENSMUSG00000031960.14	Aars-201-UTR-129	ENSMUST00000034441.7-UTR-129	Aars.2	2	chr8	111057535	+	FALSE	TRUE	103	6	0.0582524	minor	0.064
Aars	ENSMUSG00000031960.14	Aars-201-UTR-63	ENSMUST00000034441.7-UTR-63	Aars.3	3	chr8	111057601	+	FALSE	TRUE	103	97	0.941748	major	0.031
Aars	ENSMUSG00000031960.14	Aars-201	ENSMUST00000034441.7	Aars.4	4	chr8	111057664	+	FALSE	FALSE	103	11	0.106796	major	0.003
Aars2	ENSMUSG00000023938.8	Aars2-201-UTR-145	ENSMUST00000024733.8-UTR-145	Aars2.1	1	chr17	45520698	+	FALSE	TRUE	58	6	0.103448	major	0
Aars2	ENSMUSG00000023938.8	Aars2-201	ENSMUST00000024733.8	Aars2.2	2	chr17	45520843	+	FALSE	FALSE	58	33	0.568966	major	0.067
Aars2	ENSMUSG00000023938.8	Aars2-201-UTR+1118	ENSMUST00000024733.8-UTR+1118	Aars2.3	3	chr17	45521961	+	FALSE	TRUE	58	41	0.706897	major
Aarsd1	ENSMUSG00000075528.13	Aarsd1-201	ENSMUST00000070395.8	Aarsd1.1	1	chr11	101406839	-	FALSE	FALSE	100	100	1	major	0.125
Aasdh	ENSMUSG00000055923.16	Aasdh-201	ENSMUST00000069709.14	Aasdh.1	1	chr5	76875986	-	TRUE	FALSE	21	0	0	minor	0.326136
Aasdh	ENSMUSG00000055923.16	Aasdh-202	ENSMUST00000120963.7	Aasdh.2	2	chr5	76875935	-	TRUE	FALSE	21	21	1	major	0.384
Aasdhppt	ENSMUSG00000025894.11	Aasdhppt-201-UTR-1843	ENSMUST00000051589.8-UTR-1843	Aasdhppt.1	1	chr9	4296636	-	FALSE	TRUE	96	3	0.03125	minor	0.346067
Aasdhppt	ENSMUSG00000025894.11	Aasdhppt-201-UTR-1804	ENSMUST00000051589.8-UTR-1804	Aasdhppt.2	2	chr9	4296597	-	FALSE	TRUE	96	74	0.770833	major	0.279
Aasdhppt	ENSMUSG00000025894.11	Aasdhppt-201-UTR-1242	ENSMUST00000051589.8-UTR-1242	Aasdhppt.3	3	chr9	4296035	-	FALSE	TRUE	96	75	0.78125	major	0.002
Aasdhppt	ENSMUSG00000025894.11	Aasdhppt-201-UTR-1165	ENSMUST00000051589.8-UTR-1165	Aasdhppt.4	4	chr9	4295958	-	FALSE	TRUE	96	59	0.614583	major	0
Aasdhppt	ENSMUSG00000025894.11	Aasdhppt-201-UTR-409	ENSMUST00000051589.8-UTR-409	Aasdhppt.5	5	chr9	4295202	-	FALSE	TRUE	96	1	0.0104167	minor	0.377
Aasdhppt	ENSMUSG00000025894.11	Aasdhppt-201-UTR-364	ENSMUST00000051589.8-UTR-364	Aasdhppt.6	6	chr9	4295157	-	FALSE	TRUE	96	1	0.0104167	minor	0.439
Aasdhppt	ENSMUSG00000025894.11	Aasdhppt-201	ENSMUST00000051589.8	Aasdhppt.7	7	chr9	4294793	-	FALSE	FALSE	96	1	0.0104167	minor	0.424
Aass	ENSMUSG00000029695.13	Aass-201-UTR-611	ENSMUST00000031707.13-UTR-611	Aass.1	1	chr6	23072784	-	FALSE	TRUE	11	2	0.181818	major	0.174
Aass	ENSMUSG00000029695.13	Aass-201-UTR-333	ENSMUST00000031707.13-UTR-333	Aass.2	2	chr6	23072506	-	FALSE	TRUE	11	11	1	major	0.04
Aass	ENSMUSG00000029695.13	Aass-201-UTR-275	ENSMUST00000031707.13-UTR-275	Aass.3	3	chr6	23072448	-	FALSE	TRUE	11	3	0.272727	major	0.013
Aass	ENSMUSG00000029695.13	Aass-201-UTR-111	ENSMUST00000031707.13-UTR-111	Aass.4	4	chr6	23072284	-	FALSE	TRUE	11	1	0.0909091	minor	0.026
Aass	ENSMUSG00000029695.13	Aass-201	ENSMUST00000031707.13	Aass.5	5	chr6	23072173	-	FALSE	FALSE	11	2	0.181818	major	0.004
Aatf	ENSMUSG00000018697.14	Aatf-201	ENSMUST00000018841.2	Aatf.1	1	chr11	84422855	-	FALSE	FALSE	75	75	1	major	0.132
Aatk	ENSMUSG00000025375.15	Aatk-202	ENSMUST00000103019.1	Aatk.1	1	chr11	120007320	-	FALSE	FALSE	21	21	1	major	0.465
Aatk	ENSMUSG00000025375.15	Aatk-201	ENSMUST00000064307.9	Aatk.2	2	chr11	120007313	-	FALSE	FALSE	21	20	0.952381	major	0.397
Abat	ENSMUSG00000057880.12	Abat-202	ENSMUST00000115838.7	Abat.1	1	chr16	8603047	+	TRUE	FALSE	39	0	0	minor	0.028
Abat	ENSMUSG00000057880.12	Abat-203	ENSMUST00000115839.8	Abat.2	2	chr16	8619570	+	FALSE	FALSE	39	4	0.102564	major	0
Abat	ENSMUSG00000057880.12	Abat-201	ENSMUST00000065987.13	Abat.3	3	chr16	8621568	+	FALSE	FALSE	39	39	1	major	0.579
Abca1	ENSMUSG00000015243.4	Abca1-201-UTR-101	ENSMUST00000030010.3-UTR-101	Abca1.1	1	chr4	53030888	-	FALSE	TRUE	32	20	0.625	major	0.889
Abca1	ENSMUSG00000015243.4	Abca1-201	ENSMUST00000030010.3	Abca1.2	2	chr4	53030787	-	FALSE	FALSE	32	30	0.9375	major	0.691
Abca12	ENSMUSG00000050296.14	Abca12-201-UTR-728	ENSMUST00000087268.6-UTR-728	Abca12.1	1	chr1	71243004	-	FALSE	TRUE	1	1	1	major	0.286
Abca12	ENSMUSG00000050296.14	Abca12-201	ENSMUST00000087268.6	Abca12.2	2	chr1	71242276	-	FALSE	FALSE	1	1	1	major	0.273
Abca13	ENSMUSG00000004668.14	Abca13-201-UTR-741	ENSMUST00000042740.12-UTR-741	Abca13.1	1	chr11	9683518	+	FALSE	TRUE	9	1	0.111111	major	0.019
Abca13	ENSMUSG00000004668.14	Abca13-201	ENSMUST00000042740.12	Abca13.2	2	chr11	9684259	+	FALSE	FALSE	9	5	0.555556	major	0.007
Abca13	ENSMUSG00000004668.14	Abca13-201-UTR+591	ENSMUST00000042740.12-UTR+591	Abca13.3	3	chr11	9684850	+	FALSE	TRUE	9	7	0.777778	major	0.173
Abca14	ENSMUSG00000062017.15	Abca14-201	ENSMUST00000084640.2	Abca14.1	1	chr7	120325352	+	FALSE	FALSE	3	3	1	major	0.016
Abca15	ENSMUSG00000054746.18	Abca15-204	ENSMUST00000207220.1	Abca15.1	1	chr7	120332916	+	TRUE	FALSE	3	3	1	major	0.045
Abca15	ENSMUSG00000054746.18	Abca15-201	ENSMUST00000076272.4	Abca15.2	2	chr7	120407687	+	FALSE	FALSE	3	2	0.666667	major	0.12
Abca15	ENSMUSG00000054746.18	Abca15-202	ENSMUST00000121265.6	Abca15.3	3	chr7	120407687	+	FALSE	FALSE	3	2	0.666667	major	0.12
Abca16	ENSMUSG00000051900.12	Abca16-202	ENSMUST00000120490.7	Abca16.1	1	chr7	120544813	+	FALSE	FALSE	3	0	0	minor	0.0818182
Abca16	ENSMUSG00000051900.12	Abca16-201-UTR+85	ENSMUST00000056042.5-UTR+85	Abca16.2	2	chr7	120544898	+	FALSE	TRUE	3	3	1	major	0.01
Abca17	ENSMUSG00000035435.17	Abca17-204	ENSMUST00000234232.1	Abca17.1	1	chr17	24333910	-	TRUE	FALSE	3	3	1	major	0.006
Abca17	ENSMUSG00000035435.17	Abca17-201	ENSMUST00000039324.6	Abca17.2	2	chr17	24264279	-	FALSE	FALSE	3	0	0	minor	0.128
Abca17	ENSMUSG00000035435.17	Abca17-202	ENSMUST00000121226.7	Abca17.3	3	chr17	24264259	-	FALSE	FALSE	3	2	0.666667	major	0.0942857
Abca2	ENSMUSG00000026944.18	Abca2-201	ENSMUST00000102919.3	Abca2.1	1	chr2	25448540	+	FALSE	FALSE	48	48	1	major	0.323
Abca3	ENSMUSG00000024130.16	Abca3-201-UTR-680	ENSMUST00000039013.14-UTR-680	Abca3.1	1	chr17	24409521	+	FALSE	TRUE	55	1	0.0181818	minor	0.062
Abca3	ENSMUSG00000024130.16	Abca3-201	ENSMUST00000039013.14	Abca3.2	2	chr17	24410201	+	FALSE	FALSE	55	55	1	major	0.172
Abca4	ENSMUSG00000028125.14	Abca4-201	ENSMUST00000013995.12	Abca4.1	1	chr3	122180059	+	FALSE	FALSE	6	6	1	major	0.145
Abca4	ENSMUSG00000028125.14	Abca4-207	ENSMUST00000141135.4	Abca4.2	2	chr3	122180061	+	FALSE	FALSE	6	6	1	major	0.143
Abca5	ENSMUSG00000018800.14	Abca5-201-UTR-2960	ENSMUST00000043961.11-UTR-2960	Abca5.1	1	chr11	110272329	-	FALSE	TRUE	11	1	0.0909091	minor	0.174
Abca5	ENSMUSG00000018800.14	Abca5-201	ENSMUST00000043961.11	Abca5.2	2	chr11	110269369	-	FALSE	FALSE	11	11	1	major	0.473
Abca6	ENSMUSG00000044749.13	Abca6-201	ENSMUST00000044003.13	Abca6.1	1	chr11	110176820	-	FALSE	FALSE	11	5	0.454545	major	0.008
Abca6	ENSMUSG00000044749.13	Abca6-201-UTR+1295	ENSMUST00000044003.13-UTR+1295	Abca6.2	2	chr11	110175525	-	FALSE	TRUE	11	2	0.181818	major	0.068
Abca6	ENSMUSG00000044749.13	Abca6-201-UTR+2045	ENSMUST00000044003.13-UTR+2045	Abca6.3	3	chr11	110174775	-	FALSE	TRUE	11	1	0.0909091	minor	0.038
Abca6	ENSMUSG00000044749.13	Abca6-201-UTR+2123	ENSMUST00000044003.13-UTR+2123	Abca6.4	4	chr11	110174697	-	FALSE	TRUE	11	1	0.0909091	minor	0.054
Abca6	ENSMUSG00000044749.13	Abca6-201-UTR+2175	ENSMUST00000044003.13-UTR+2175	Abca6.5	5	chr11	110174645	-	FALSE	TRUE	11	5	0.454545	major	0.069
Abca6	ENSMUSG00000044749.13	Abca6-201-UTR+2232	ENSMUST00000044003.13-UTR+2232	Abca6.6	6	chr11	110174588	-	FALSE	TRUE	11	1	0.0909091	minor	0.049
Abca6	ENSMUSG00000044749.13	Abca6-201-UTR+2493	ENSMUST00000044003.13-UTR+2493	Abca6.7	7	chr11	110174327	-	FALSE	TRUE	11	1	0.0909091	minor	0.422
Abca6	ENSMUSG00000044749.13	Abca6-201-UTR+2931	ENSMUST00000044003.13-UTR+2931	Abca6.8	8	chr11	110173889	-	FALSE	TRUE	11	9	0.818182	major	0.636
Abca7	ENSMUSG00000035722.15	Abca7-203	ENSMUST00000171637.7	Abca7.1	1	chr10	80015553	+	FALSE	FALSE	46	2	0.0434783	minor	0.122
Abca7	ENSMUSG00000035722.15	Abca7-201	ENSMUST00000043866.7	Abca7.2	2	chr10	80015568	+	FALSE	FALSE	46	45	0.978261	major	0.122
Abca7	ENSMUSG00000035722.15	Abca7-202	ENSMUST00000132517.7	Abca7.3	3	chr10	80015572	+	FALSE	FALSE	46	45	0.978261	major	0.122
Abca8a	ENSMUSG00000041828.15	Abca8a-201-UTR-85	ENSMUST00000046223.13-UTR-85	Abca8a.1	1	chr11	110025721	-	FALSE	TRUE	23	1	0.0434783	minor	0.098
Abca8a	ENSMUSG00000041828.15	Abca8a-201-UTR-33	ENSMUST00000046223.13-UTR-33	Abca8a.2	2	chr11	110025669	-	FALSE	TRUE	23	1	0.0434783	minor	0.135
Abca8a	ENSMUSG00000041828.15	Abca8a-201	ENSMUST00000046223.13	Abca8a.3	3	chr11	110025636	-	FALSE	FALSE	23	23	1	major	0.138
Abca8a	ENSMUSG00000041828.15	Abca8a-202	ENSMUST00000100287.8	Abca8a.4	4	chr11	110025634	-	FALSE	FALSE	23	23	1	major	0.138
Abca8b	ENSMUSG00000020620.14	Abca8b-202	ENSMUST00000106669.2	Abca8b.1	1	chr11	109934273	-	FALSE	FALSE	7	4	0.571429	major	0.009
Abca8b	ENSMUSG00000020620.14	Abca8b-201-UTR-382	ENSMUST00000020948.14-UTR-382	Abca8b.2	2	chr11	109932572	-	FALSE	TRUE	7	6	0.857143	major
Abca8b	ENSMUSG00000020620.14	Abca8b-201	ENSMUST00000020948.14	Abca8b.3	3	chr11	109932190	-	FALSE	FALSE	7	1	0.142857	major
Abca9	ENSMUSG00000041797.7	Abca9-201-UTR-1018	ENSMUST00000044850.3-UTR-1018	Abca9.1	1	chr11	110101767	-	FALSE	TRUE	20	1	0.05	minor	0.071
Abca9	ENSMUSG00000041797.7	Abca9-201-UTR-700	ENSMUST00000044850.3-UTR-700	Abca9.2	2	chr11	110101449	-	FALSE	TRUE	20	1	0.05	minor	0
Abca9	ENSMUSG00000041797.7	Abca9-201	ENSMUST00000044850.3	Abca9.3	3	chr11	110100749	-	FALSE	FALSE	20	5	0.25	major	0.04
Abca9	ENSMUSG00000041797.7	Abca9-201-UTR+650	ENSMUST00000044850.3-UTR+650	Abca9.4	4	chr11	110100099	-	FALSE	TRUE	20	19	0.95	major	0.113
Abcb10	ENSMUSG00000031974.8	Abcb10-201	ENSMUST00000075578.6	Abcb10.1	1	chr8	123952459	-	FALSE	FALSE	59	59	1	major	0.557
Abcb11	ENSMUSG00000027048.15	Abcb11-201	ENSMUST00000102709.7	Abcb11.1	1	chr2	69238289	-	FALSE	FALSE	1	1	1	major	0.013
Abcb11	ENSMUSG00000027048.15	Abcb11-202	ENSMUST00000102710.9	Abcb11.2	2	chr2	69238282	-	FALSE	FALSE	1	1	1	major	0
Abcb1a	ENSMUSG00000040584.8	Abcb1a-201-UTR-644	ENSMUST00000047753.4-UTR-644	Abcb1a.1	1	chr5	8747931	+	FALSE	TRUE	4	4	1	major	0.204
Abcb1a	ENSMUSG00000040584.8	Abcb1a-201	ENSMUST00000047753.4	Abcb1a.2	2	chr5	8748575	+	FALSE	FALSE	4	0	0	minor
Abcb1b	ENSMUSG00000028970.9	Abcb1b-201-UTR-101	ENSMUST00000009058.9-UTR-101	Abcb1b.1	1	chr5	8866214	+	FALSE	TRUE	14	1	0.0714286	minor	0.196
Abcb1b	ENSMUSG00000028970.9	Abcb1b-201	ENSMUST00000009058.9	Abcb1b.2	2	chr5	8866315	+	FALSE	FALSE	14	14	1	major	0.104
Abcb4	ENSMUSG00000042476.12	Abcb4-201	ENSMUST00000003717.12	Abcb4.1	1	chr5	8959226	+	FALSE	FALSE	14	14	1	major	0.141
Abcb5	ENSMUSG00000072791.11	Abcb5-201	ENSMUST00000035515.4	Abcb5.1	1	chr12	118867824	-	FALSE	FALSE	0	0			0.266216
Abcb6	ENSMUSG00000026198.15	Abcb6-206	ENSMUST00000161215.1	Abcb6.1	1	chr1	75171758	-	FALSE	FALSE	61	0	0	minor	0.109
Abcb6	ENSMUSG00000026198.15	Abcb6-201	ENSMUST00000027396.14	Abcb6.2	2	chr1	75171717	-	FALSE	FALSE	61	60	0.983607	major	0.103
Abcb6	ENSMUSG00000026198.15	Abcb6-201-UTR+95	ENSMUST00000027396.14-UTR+95	Abcb6.3	3	chr1	75171622	-	FALSE	TRUE	61	1	0.0163934	minor	0.208
Abcb7	ENSMUSG00000031333.7	Abcb7-201-UTR-3359	ENSMUST00000033695.5-UTR-3359	Abcb7.1	1	chrX	104284016	-	FALSE	TRUE	44	1	0.0227273	minor	0.218182
Abcb7	ENSMUSG00000031333.7	Abcb7-201-UTR-3241	ENSMUST00000033695.5-UTR-3241	Abcb7.2	2	chrX	104283898	-	FALSE	TRUE	44	2	0.0454545	minor	0.472
Abcb7	ENSMUSG00000031333.7	Abcb7-201	ENSMUST00000033695.5	Abcb7.3	3	chrX	104280657	-	FALSE	FALSE	44	44	1	major	0.663
Abcb8	ENSMUSG00000028973.18	Abcb8-208-UTR-22	ENSMUST00000151535.1-UTR-22	Abcb8.1	1	chr5	24409902	+	FALSE	TRUE	88	1	0.0113636	minor	0.15
Abcb8	ENSMUSG00000028973.18	Abcb8-208	ENSMUST00000151535.1	Abcb8.2	2	chr5	24409924	+	FALSE	FALSE	88	2	0.0227273	minor	0.182
Abcb8	ENSMUSG00000028973.18	Abcb8-201	ENSMUST00000073076.11	Abcb8.3	3	chr5	24409945	+	FALSE	FALSE	88	87	0.988636	major	0.152
Abcb8	ENSMUSG00000028973.18	Abcb8-209	ENSMUST00000198166.1	Abcb8.4	4	chr5	24409947	+	FALSE	FALSE	88	87	0.988636	major	0.154
Abcb8	ENSMUSG00000028973.18	Abcb8-203	ENSMUST00000115077.7	Abcb8.5	5	chr5	24410054	+	FALSE	FALSE	88	1	0.0113636	minor	0.054
Abcb9	ENSMUSG00000029408.13	Abcb9-201-UTR-327	ENSMUST00000031354.10-UTR-327	Abcb9.1	1	chr5	124061857	-	FALSE	TRUE	18	16	0.888889	major	0.42
Abcb9	ENSMUSG00000029408.13	Abcb9-201	ENSMUST00000031354.10	Abcb9.2	2	chr5	124061530	-	FALSE	FALSE	18	0	0	minor	0
Abcb9	ENSMUSG00000029408.13	Abcb9-201-UTR+2584	ENSMUST00000031354.10-UTR+2584	Abcb9.3	3	chr5	124058946	-	FALSE	TRUE	18	2	0.111111	major	0
Abcc1	ENSMUSG00000023088.17	Abcc1-201-UTR-901	ENSMUST00000100167.9-UTR-901	Abcc1.1	1	chr16	14474836	+	FALSE	TRUE	37	1	0.027027	minor	0.8
Abcc1	ENSMUSG00000023088.17	Abcc1-201-UTR-866	ENSMUST00000100167.9-UTR-866	Abcc1.2	2	chr16	14474871	+	FALSE	TRUE	37	36	0.972973	major	0.459
Abcc1	ENSMUSG00000023088.17	Abcc1-201	ENSMUST00000100167.9	Abcc1.3	3	chr16	14475737	+	FALSE	FALSE	37	0	0	minor	0.14
Abcc10	ENSMUSG00000032842.13	Abcc10-202	ENSMUST00000095261.9	Abcc10.1	1	chr17	46303421	-	FALSE	FALSE	8	0	0	minor	0.084
Abcc10	ENSMUSG00000032842.13	Abcc10-201	ENSMUST00000047970.13	Abcc10.2	2	chr17	46303233	-	FALSE	FALSE	8	8	1	major	0.768
Abcc10	ENSMUSG00000032842.13	Abcc10-204	ENSMUST00000167360.7	Abcc10.3	3	chr17	46303221	-	FALSE	FALSE	8	8	1	major	0.783
Abcc12	ENSMUSG00000036872.16	Abcc12-205	ENSMUST00000152438.1	Abcc12.1	1	chr8	86533961	-	TRUE	FALSE	3	1	0.333333	major	0.091
Abcc12	ENSMUSG00000036872.16	Abcc12-201	ENSMUST00000080115.9	Abcc12.2	2	chr8	86504841	-	TRUE	FALSE	3	0	0	minor	0.002
Abcc12	ENSMUSG00000036872.16	Abcc12-203	ENSMUST00000131423.7	Abcc12.3	3	chr8	86504579	-	TRUE	FALSE	3	3	1	major	0.608
Abcc2	ENSMUSG00000025194.5	Abcc2-201-UTR-2987	ENSMUST00000026208.5-UTR-2987	Abcc2.1	1	chr19	43837753	+	FALSE	TRUE	3	1	0.333333	major	0.024
Abcc2	ENSMUSG00000025194.5	Abcc2-201-UTR-2468	ENSMUST00000026208.5-UTR-2468	Abcc2.2	2	chr19	43838272	+	FALSE	TRUE	3	1	0.333333	major	0.214
Abcc2	ENSMUSG00000025194.5	Abcc2-201-UTR-2414	ENSMUST00000026208.5-UTR-2414	Abcc2.3	3	chr19	43838326	+	FALSE	TRUE	3	3	1	major	0.085
Abcc2	ENSMUSG00000025194.5	Abcc2-202	ENSMUST00000099413.2	Abcc2.4	4	chr19	43840728	+	FALSE	FALSE	3	2	0.666667	major	0.001
Abcc2	ENSMUSG00000025194.5	Abcc2-201	ENSMUST00000026208.5	Abcc2.5	5	chr19	43840740	+	FALSE	FALSE	3	2	0.666667	major	0
Abcc3	ENSMUSG00000020865.16	Abcc3-201	ENSMUST00000021231.7	Abcc3.1	1	chr11	94343298	-	FALSE	FALSE	25	25	1	major	0.238
Abcc3	ENSMUSG00000020865.16	Abcc3-206	ENSMUST00000178136.7	Abcc3.2	2	chr11	94343295	-	FALSE	FALSE	25	25	1	major	0.238
Abcc4	ENSMUSG00000032849.14	Abcc4-201-UTR-426	ENSMUST00000036554.13-UTR-426	Abcc4.1	1	chr14	118483118	-	FALSE	TRUE	33	29	0.878788	major	0.02
Abcc4	ENSMUSG00000032849.14	Abcc4-201-UTR-80	ENSMUST00000036554.13-UTR-80	Abcc4.2	2	chr14	118482772	-	FALSE	TRUE	33	22	0.666667	major	0.328
Abcc4	ENSMUSG00000032849.14	Abcc4-201	ENSMUST00000036554.13	Abcc4.3	3	chr14	118482692	-	FALSE	FALSE	33	6	0.181818	major	0.406
Abcc5	ENSMUSG00000022822.16	Abcc5-203	ENSMUST00000096199.4	Abcc5.1	1	chr16	20400761	-	TRUE	FALSE	63	36	0.571429	major	0.963
Abcc5	ENSMUSG00000022822.16	Abcc5-202-UTR-918	ENSMUST00000079158.12-UTR-918	Abcc5.2	2	chr16	20332221	-	TRUE	TRUE	63	5	0.0793651	minor	0.971
Abcc5	ENSMUSG00000022822.16	Abcc5-204-UTR-36	ENSMUST00000115547.8-UTR-36	Abcc5.3	3	chr16	20331342	-	FALSE	TRUE	63	1	0.015873	minor	0.987
Abcc5	ENSMUSG00000022822.16	Abcc5-204	ENSMUST00000115547.8	Abcc5.4	4	chr16	20331306	-	FALSE	FALSE	63	51	0.809524	major	0.72
Abcc5	ENSMUSG00000022822.16	Abcc5-202	ENSMUST00000079158.12	Abcc5.5	5	chr16	20331303	-	FALSE	FALSE	63	51	0.809524	major	0.69
Abcc6	ENSMUSG00000030834.7	Abcc6-201-UTR-87	ENSMUST00000002850.7-UTR-87	Abcc6.1	1	chr7	45976467	-	TRUE	TRUE	1	1	1	major	0
Abcc6	ENSMUSG00000030834.7	Abcc6-201	ENSMUST00000002850.7	Abcc6.2	2	chr7	45976380	-	TRUE	FALSE	1	0	0	minor	0.005
Abcc6	ENSMUSG00000030834.7	Abcc6-204	ENSMUST00000211220.1	Abcc6.3	3	chr7	45967555	-	FALSE	FALSE	1	0	0	minor	0.085
Abcc8	ENSMUSG00000040136.10	Abcc8-203	ENSMUST00000210110.1	Abcc8.1	1	chr7	46126603	-	TRUE	FALSE	7	1	0.142857	major	0
Abcc8	ENSMUSG00000040136.10	Abcc8-201	ENSMUST00000033123.7	Abcc8.2	2	chr7	46104582	-	FALSE	FALSE	7	0	0	minor	0.646739
Abcc8	ENSMUSG00000040136.10	Abcc8-202	ENSMUST00000209432.1	Abcc8.3	3	chr7	46104529	-	FALSE	FALSE	7	7	1	major	0.544
Abcc8	ENSMUSG00000040136.10	Abcc8-207	ENSMUST00000210770.1	Abcc8.4	4	chr7	46104529	-	FALSE	FALSE	7	7	1	major	0.544
Abcc8	ENSMUSG00000040136.10	Abcc8-206	ENSMUST00000210655.1	Abcc8.5	5	chr7	46104523	-	FALSE	FALSE	7	7	1	major	0.484
Abcc9	ENSMUSG00000030249.15	Abcc9-205	ENSMUST00000204870.1	Abcc9.1	1	chr6	142691987	-	TRUE	FALSE	16	0	0	minor	0.109
Abcc9	ENSMUSG00000030249.15	Abcc9-206	ENSMUST00000205202.2	Abcc9.2	2	chr6	142594005	-	TRUE	FALSE	16	0	0	minor	0.34
Abcc9	ENSMUSG00000030249.15	Abcc9-202	ENSMUST00000087527.10	Abcc9.3	3	chr6	142589131	-	FALSE	FALSE	16	2	0.125	major	0.127
Abcc9	ENSMUSG00000030249.15	Abcc9-203	ENSMUST00000100827.4	Abcc9.4	4	chr6	142587862	-	FALSE	FALSE	16	16	1	major	0.101
Abcd1	ENSMUSG00000031378.14	Abcd1-202	ENSMUST00000114461.2	Abcd1.1	1	chrX	73731432	+	TRUE	FALSE	68	0	0	minor	0.006
Abcd1	ENSMUSG00000031378.14	Abcd1-201	ENSMUST00000002084.13	Abcd1.2	2	chrX	73738534	+	FALSE	FALSE	68	68	1	major	0.139
Abcd2	ENSMUSG00000055782.9	Abcd2-201-UTR-1527	ENSMUST00000069511.7-UTR-1527	Abcd2.1	1	chr15	91147398	-	FALSE	TRUE	26	26	1	major	0.188
Abcd2	ENSMUSG00000055782.9	Abcd2-201-UTR-1056	ENSMUST00000069511.7-UTR-1056	Abcd2.2	2	chr15	91146927	-	FALSE	TRUE	26	5	0.192308	major	0.064
Abcd2	ENSMUSG00000055782.9	Abcd2-201	ENSMUST00000069511.7	Abcd2.3	3	chr15	91145871	-	FALSE	FALSE	26	2	0.0769231	minor	0.362
Abcd3	ENSMUSG00000028127.10	Abcd3-201-UTR-1039	ENSMUST00000029770.7-UTR-1039	Abcd3.1	1	chr3	121759946	-	FALSE	TRUE	14	8	0.571429	major	1
Abcd3	ENSMUSG00000028127.10	Abcd3-201-UTR-998	ENSMUST00000029770.7-UTR-998	Abcd3.2	2	chr3	121759905	-	FALSE	TRUE	14	11	0.785714	major	0.951
Abcd3	ENSMUSG00000028127.10	Abcd3-201	ENSMUST00000029770.7	Abcd3.3	3	chr3	121758907	-	FALSE	FALSE	14	0	0	minor	0.493
Abcd3	ENSMUSG00000028127.10	Abcd3-204	ENSMUST00000197383.4	Abcd3.4	4	chr3	121758774	-	FALSE	FALSE	14	0	0	minor	0.002
Abcd4	ENSMUSG00000021240.6	Abcd4-201	ENSMUST00000021666.5	Abcd4.1	1	chr12	84602653	-	FALSE	FALSE	1	1	1	major	0.601
Abcd4	ENSMUSG00000021240.6	Abcd4-210	ENSMUST00000223107.1	Abcd4.2	2	chr12	84602640	-	FALSE	FALSE	1	0	0	minor	0.616
Abce1	ENSMUSG00000058355.8	Abce1-201-UTR-1689	ENSMUST00000080536.7-UTR-1689	Abce1.1	1	chr8	79685151	-	FALSE	TRUE	100	3	0.03	minor	0.773
Abce1	ENSMUSG00000058355.8	Abce1-201-UTR-1648	ENSMUST00000080536.7-UTR-1648	Abce1.2	2	chr8	79685110	-	FALSE	TRUE	100	1	0.01	minor	0.65
Abce1	ENSMUSG00000058355.8	Abce1-201-UTR-1571	ENSMUST00000080536.7-UTR-1571	Abce1.3	3	chr8	79685033	-	FALSE	TRUE	100	3	0.03	minor	0.652
Abce1	ENSMUSG00000058355.8	Abce1-201-UTR-182	ENSMUST00000080536.7-UTR-182	Abce1.4	4	chr8	79683644	-	FALSE	TRUE	100	99	0.99	major	0.308
Abce1	ENSMUSG00000058355.8	Abce1-201	ENSMUST00000080536.7	Abce1.5	5	chr8	79683462	-	FALSE	FALSE	100	3	0.03	minor	0.033
Abce1	ENSMUSG00000058355.8	Abce1-201-UTR+22	ENSMUST00000080536.7-UTR+22	Abce1.6	6	chr8	79683440	-	FALSE	TRUE	100	5	0.05	minor	0.042
Abce1	ENSMUSG00000058355.8	Abce1-201-UTR+3483	ENSMUST00000080536.7-UTR+3483	Abce1.7	7	chr8	79679979	-	FALSE	TRUE	100	1	0.01	minor	0.14
Abcf1	ENSMUSG00000038762.15	Abcf1-201	ENSMUST00000043757.14	Abcf1.1	1	chr17	35956819	-	FALSE	FALSE	99	99	1	major	0.133
Abcf1	ENSMUSG00000038762.15	Abcf1-201-UTR+136	ENSMUST00000043757.14-UTR+136	Abcf1.2	2	chr17	35956683	-	FALSE	TRUE	99	1	0.010101	minor	0.058
Abcf2	ENSMUSG00000028953.10	Abcf2-201	ENSMUST00000030795.9	Abcf2.1	1	chr5	24565345	-	FALSE	FALSE	101	101	1	major	0.499
Abcf2	ENSMUSG00000028953.10	Abcf2-201-UTR+895	ENSMUST00000030795.9-UTR+895	Abcf2.2	2	chr5	24564450	-	FALSE	TRUE	101	1	0.00990099	minor	0
Abcf3	ENSMUSG00000003234.16	Abcf3-203	ENSMUST00000148679.1	Abcf3.1	1	chr16	20560818	+	FALSE	FALSE	95	95	1	major	0.223
Abcf3	ENSMUSG00000003234.16	Abcf3-201	ENSMUST00000003319.5	Abcf3.2	2	chr16	20561379	+	FALSE	FALSE	95	2	0.0210526	minor	0.052
Abcf3	ENSMUSG00000003234.16	Abcf3-201-UTR+225	ENSMUST00000003319.5-UTR+225	Abcf3.3	3	chr16	20561604	+	FALSE	TRUE	95	1	0.0105263	minor	0
Abcg1	ENSMUSG00000024030.7	Abcg1-205	ENSMUST00000236427.1	Abcg1.1	1	chr17	31083601	+	TRUE	FALSE	33	2	0.0606061	minor
Abcg1	ENSMUSG00000024030.7	Abcg1-203	ENSMUST00000236241.1	Abcg1.2	2	chr17	31114488	+	FALSE	FALSE	33	0	0	minor	0.352
Abcg1	ENSMUSG00000024030.7	Abcg1-201-UTR-3179	ENSMUST00000024829.7-UTR-3179	Abcg1.3	3	chr17	31114809	+	FALSE	TRUE	33	2	0.0606061	minor	0.411
Abcg1	ENSMUSG00000024030.7	Abcg1-201-UTR-2334	ENSMUST00000024829.7-UTR-2334	Abcg1.4	4	chr17	31115654	+	FALSE	TRUE	33	1	0.030303	minor	0.169
Abcg1	ENSMUSG00000024030.7	Abcg1-201-UTR-2252	ENSMUST00000024829.7-UTR-2252	Abcg1.5	5	chr17	31115736	+	FALSE	TRUE	33	22	0.666667	major	0.451
Abcg1	ENSMUSG00000024030.7	Abcg1-201-UTR-2217	ENSMUST00000024829.7-UTR-2217	Abcg1.6	6	chr17	31115771	+	FALSE	TRUE	33	25	0.757576	major	0.35
Abcg1	ENSMUSG00000024030.7	Abcg1-201	ENSMUST00000024829.7	Abcg1.7	7	chr17	31117988	+	FALSE	FALSE	33	5	0.151515	major	0.789
Abcg1	ENSMUSG00000024030.7	Abcg1-201-UTR+2975	ENSMUST00000024829.7-UTR+2975	Abcg1.8	8	chr17	31120963	+	FALSE	TRUE	33	9	0.272727	major
Abcg2	ENSMUSG00000029802.13	Abcg2-202-UTR-64	ENSMUST00000114294.7-UTR-64	Abcg2.1	1	chr6	58692447	+	FALSE	TRUE	83	83	1	major	0.113
Abcg2	ENSMUSG00000029802.13	Abcg2-202	ENSMUST00000114294.7	Abcg2.2	2	chr6	58692511	+	FALSE	FALSE	83	0	0	minor	0.043
Abcg2	ENSMUSG00000029802.13	Abcg2-201	ENSMUST00000031822.12	Abcg2.3	3	chr6	58695676	+	FALSE	FALSE	83	1	0.0120482	minor	0.129
Abcg3	ENSMUSG00000029299.14	Abcg3-202	ENSMUST00000130644.1	Abcg3.1	1	chr5	104935679	-	FALSE	FALSE	12	0	0	minor	0.069
Abcg3	ENSMUSG00000029299.14	Abcg3-201-UTR-159	ENSMUST00000031239.12-UTR-159	Abcg3.2	2	chr5	104935216	-	FALSE	TRUE	12	11	0.916667	major
Abcg3	ENSMUSG00000029299.14	Abcg3-201	ENSMUST00000031239.12	Abcg3.3	3	chr5	104935057	-	FALSE	FALSE	12	8	0.666667	major
Abcg4	ENSMUSG00000032131.16	Abcg4-201	ENSMUST00000034648.15	Abcg4.1	1	chr9	44273188	-	FALSE	FALSE	7	7	1	major	0.501
Abcg5	ENSMUSG00000040505.13	Abcg5-202	ENSMUST00000163375.1	Abcg5.1	1	chr17	84658488	-	FALSE	FALSE	4	0	0	minor	0.026
Abcg5	ENSMUSG00000040505.13	Abcg5-201-UTR-33	ENSMUST00000066175.9-UTR-33	Abcg5.2	2	chr17	84658267	-	FALSE	TRUE	4	1	0.25	major	0.22
Abcg5	ENSMUSG00000040505.13	Abcg5-201	ENSMUST00000066175.9	Abcg5.3	3	chr17	84658234	-	FALSE	FALSE	4	3	0.75	major	0.327
Abcg5	ENSMUSG00000040505.13	Abcg5-201-UTR+55	ENSMUST00000066175.9-UTR+55	Abcg5.4	4	chr17	84658179	-	FALSE	TRUE	4	3	0.75	major	0.114
Abcg5	ENSMUSG00000040505.13	Abcg5-201-UTR+105	ENSMUST00000066175.9-UTR+105	Abcg5.5	5	chr17	84658129	-	FALSE	TRUE	4	1	0.25	major	0.004
Abcg8	ENSMUSG00000024254.15	Abcg8-203	ENSMUST00000171915.1	Abcg8.1	1	chr17	84698963	+	FALSE	FALSE	2	0	0	minor	0.421
Abcg8	ENSMUSG00000024254.15	Abcg8-202-UTR-116	ENSMUST00000170725.7-UTR-116	Abcg8.2	2	chr17	84699217	+	FALSE	TRUE	2	1	0.5	major	0.019
Abcg8	ENSMUSG00000024254.15	Abcg8-202	ENSMUST00000170725.7	Abcg8.3	3	chr17	84699333	+	FALSE	FALSE	2	1	0.5	major	0.052
Abcg8	ENSMUSG00000024254.15	Abcg8-201	ENSMUST00000045714.14	Abcg8.4	4	chr17	84700333	+	FALSE	FALSE	2	2	1	major	0.009
Abhd10	ENSMUSG00000033157.17	Abhd10-201-UTR-1726	ENSMUST00000066983.12-UTR-1726	Abhd10.1	1	chr16	45731451	-	FALSE	TRUE	84	12	0.142857	major	0.486
Abhd10	ENSMUSG00000033157.17	Abhd10-201-UTR-1651	ENSMUST00000066983.12-UTR-1651	Abhd10.2	2	chr16	45731376	-	FALSE	TRUE	84	56	0.666667	major	0.156
Abhd10	ENSMUSG00000033157.17	Abhd10-201-UTR-1568	ENSMUST00000066983.12-UTR-1568	Abhd10.3	3	chr16	45731293	-	FALSE	TRUE	84	40	0.47619	major	0.242
Abhd10	ENSMUSG00000033157.17	Abhd10-201-UTR-1424	ENSMUST00000066983.12-UTR-1424	Abhd10.4	4	chr16	45731149	-	FALSE	TRUE	84	41	0.488095	major	0.245
Abhd10	ENSMUSG00000033157.17	Abhd10-201	ENSMUST00000066983.12	Abhd10.5	5	chr16	45729725	-	FALSE	FALSE	84	53	0.630952	major	0.03
Abhd11	ENSMUSG00000040532.14	Abhd11-202	ENSMUST00000111216.7	Abhd11.1	1	chr5	135012131	+	FALSE	FALSE	104	0	0	minor	0.205
Abhd11	ENSMUSG00000040532.14	Abhd11-206	ENSMUST00000154469.7	Abhd11.2	2	chr5	135012170	+	FALSE	FALSE	104	104	1	major	0.154
Abhd11	ENSMUSG00000040532.14	Abhd11-201	ENSMUST00000046999.11	Abhd11.3	3	chr5	135012175	+	FALSE	FALSE	104	104	1	major	0.154
Abhd12	ENSMUSG00000032046.15	Abhd12-201	ENSMUST00000056149.14	Abhd12.1	1	chr2	150832493	-	FALSE	FALSE	3	3	1	major	0.266
Abhd12b	ENSMUSG00000090121.10	Abhd12b-203	ENSMUST00000169156.2	Abhd12b.1	1	chr12	70183887	+	FALSE	FALSE	0	0
Abhd13	ENSMUSG00000040396.12	Abhd13-201-UTR-3252	ENSMUST00000048216.5-UTR-3252	Abhd13.1	1	chr8	9988903	+	FALSE	TRUE	49	1	0.0204082	minor	0.925
Abhd13	ENSMUSG00000040396.12	Abhd13-201-UTR-3109	ENSMUST00000048216.5-UTR-3109	Abhd13.2	2	chr8	9989046	+	FALSE	TRUE	49	21	0.428571	major	0.875
Abhd13	ENSMUSG00000040396.12	Abhd13-201-UTR-2152	ENSMUST00000048216.5-UTR-2152	Abhd13.3	3	chr8	9990003	+	FALSE	TRUE	49	40	0.816327	major	0.51
Abhd13	ENSMUSG00000040396.12	Abhd13-201-UTR-280	ENSMUST00000048216.5-UTR-280	Abhd13.4	4	chr8	9991875	+	FALSE	TRUE	49	5	0.102041	major	0.823
Abhd13	ENSMUSG00000040396.12	Abhd13-201-UTR-119	ENSMUST00000048216.5-UTR-119	Abhd13.5	5	chr8	9992036	+	FALSE	TRUE	49	3	0.0612245	minor	0.849
Abhd13	ENSMUSG00000040396.12	Abhd13-201	ENSMUST00000048216.5	Abhd13.6	6	chr8	9992155	+	FALSE	FALSE	49	4	0.0816327	minor	0.279
Abhd14a	ENSMUSG00000042210.17	Abhd14a-204	ENSMUST00000185334.6	Abhd14a.1	1	chr9	106440110	-	FALSE	FALSE	94	0	0	minor	0.157
Abhd14a	ENSMUSG00000042210.17	Abhd14a-202-UTR-30	ENSMUST00000171678.8-UTR-30	Abhd14a.2	2	chr9	106440084	-	FALSE	TRUE	94	5	0.0531915	minor	0.166
Abhd14a	ENSMUSG00000042210.17	Abhd14a-202	ENSMUST00000171678.8	Abhd14a.3	3	chr9	106440054	-	FALSE	FALSE	94	94	1	major	0.205
Abhd14a	ENSMUSG00000042210.17	Abhd14a-201	ENSMUST00000048685.12	Abhd14a.4	4	chr9	106440051	-	FALSE	FALSE	94	94	1	major	0.205
Abhd14b	ENSMUSG00000042073.15	Abhd14b-202	ENSMUST00000185347.7	Abhd14b.1	1	chr9	106452269	+	FALSE	FALSE	78	0	0	minor	0.165
Abhd14b	ENSMUSG00000042073.15	Abhd14b-210	ENSMUST00000217496.1	Abhd14b.2	2	chr9	106452315	+	FALSE	FALSE	78	0	0	minor	0.224
Abhd14b	ENSMUSG00000042073.15	Abhd14b-209	ENSMUST00000216130.1	Abhd14b.3	3	chr9	106452771	+	FALSE	FALSE	78	0	0	minor	0.034
Abhd14b	ENSMUSG00000042073.15	Abhd14b-207	ENSMUST00000213179.1	Abhd14b.4	4	chr9	106452920	+	FALSE	FALSE	78	78	1	major	0.68
Abhd14b	ENSMUSG00000042073.15	Abhd14b-201	ENSMUST00000048527.14	Abhd14b.5	5	chr9	106452923	+	FALSE	FALSE	78	78	1	major	0.676
Abhd15	ENSMUSG00000000686.11	Abhd15-201-UTR-873	ENSMUST00000094004.4-UTR-873	Abhd15.1	1	chr11	77519172	+	TRUE	TRUE	2	2	1	major	0.479
Abhd15	ENSMUSG00000000686.11	Abhd15-201	ENSMUST00000094004.4	Abhd15.2	2	chr11	77520045	+	TRUE	FALSE	2	0	0	minor	0.068
Abhd15	ENSMUSG00000000686.11	Abhd15-203	ENSMUST00000147386.1	Abhd15.3	3	chr11	77538605	+	FALSE	FALSE	2	0	0	minor	0.646
Abhd15	ENSMUSG00000000686.11	Abhd15-202	ENSMUST00000145676.1	Abhd15.4	4	chr11	77538607	+	FALSE	FALSE	2	0	0	minor	0.638
Abhd16a	ENSMUSG00000007036.15	Abhd16a-201	ENSMUST00000007251.13	Abhd16a.1	1	chr17	35102987	+	FALSE	FALSE	99	99	1	major	0.532
Abhd16b	ENSMUSG00000055882.8	Abhd16b-201	ENSMUST00000069649.8	Abhd16b.1	1	chr2	181494980	+	FALSE	FALSE	4	4	1	major	0.274
Abhd17a	ENSMUSG00000003346.14	Abhd17a-203	ENSMUST00000189605.1	Abhd17a.1	1	chr10	80583656	-	FALSE	FALSE	100	100	1	major	0.241
Abhd17a	ENSMUSG00000003346.14	Abhd17a-204	ENSMUST00000191440.6	Abhd17a.2	2	chr10	80583655	-	FALSE	FALSE	100	100	1	major	0.236
Abhd17a	ENSMUSG00000003346.14	Abhd17a-201	ENSMUST00000003436.11	Abhd17a.3	3	chr10	80583654	-	FALSE	FALSE	100	100	1	major	0.228
Abhd17b	ENSMUSG00000047368.4	Abhd17b-202-UTR-647	ENSMUST00000235332.1-UTR-647	Abhd17b.1	1	chr19	21684762	+	FALSE	TRUE	78	4	0.0512821	minor	0.608
Abhd17b	ENSMUSG00000047368.4	Abhd17b-202-UTR-81	ENSMUST00000235332.1-UTR-81	Abhd17b.2	2	chr19	21685328	+	FALSE	TRUE	78	19	0.24359	major	0.821
Abhd17b	ENSMUSG00000047368.4	Abhd17b-202-UTR-46	ENSMUST00000235332.1-UTR-46	Abhd17b.3	3	chr19	21685363	+	FALSE	TRUE	78	15	0.192308	major	0.923
Abhd17b	ENSMUSG00000047368.4	Abhd17b-202	ENSMUST00000235332.1	Abhd17b.4	4	chr19	21685409	+	FALSE	FALSE	78	25	0.320513	major	0.978
Abhd17b	ENSMUSG00000047368.4	Abhd17b-201-UTR-201	ENSMUST00000052556.4-UTR-201	Abhd17b.5	5	chr19	21685436	+	FALSE	TRUE	78	2	0.025641	minor	0.992
Abhd17b	ENSMUSG00000047368.4	Abhd17b-201	ENSMUST00000052556.4	Abhd17b.6	6	chr19	21685637	+	FALSE	FALSE	78	74	0.948718	major	0.693
Abhd17c	ENSMUSG00000038459.10	Abhd17c-201-UTR-362	ENSMUST00000117085.1-UTR-362	Abhd17c.1	1	chr7	84109718	-	FALSE	TRUE	59	21	0.355932	major	0.988
Abhd17c	ENSMUSG00000038459.10	Abhd17c-201	ENSMUST00000117085.1	Abhd17c.2	2	chr7	84109356	-	FALSE	FALSE	59	56	0.949153	major	0.393
Abhd18	ENSMUSG00000037818.16	Abhd18-205	ENSMUST00000203472.2	Abhd18.1	1	chr3	40917098	+	TRUE	FALSE	10	0	0	minor	0.256
Abhd18	ENSMUSG00000037818.16	Abhd18-207	ENSMUST00000203892.1	Abhd18.2	2	chr3	40917420	+	TRUE	FALSE	10	0	0	minor	0.077
Abhd18	ENSMUSG00000037818.16	Abhd18-206	ENSMUST00000203650.2	Abhd18.3	3	chr3	40923778	+	TRUE	FALSE	10	0	0	minor
Abhd18	ENSMUSG00000037818.16	Abhd18-202-UTR-519	ENSMUST00000108078.8-UTR-519	Abhd18.4	4	chr3	40935788	+	FALSE	TRUE	10	2	0.2	major	0.186
Abhd18	ENSMUSG00000037818.16	Abhd18-202	ENSMUST00000108078.8	Abhd18.5	5	chr3	40936307	+	FALSE	FALSE	10	5	0.5	major	0.181
Abhd18	ENSMUSG00000037818.16	Abhd18-201	ENSMUST00000108077.9	Abhd18.6	6	chr3	40937137	+	FALSE	FALSE	10	0	0	minor	0.011
Abhd18	ENSMUSG00000037818.16	Abhd18-203	ENSMUST00000159774.6	Abhd18.7	7	chr3	40938138	+	FALSE	FALSE	10	6	0.6	major	0.392
Abhd2	ENSMUSG00000039202.12	Abhd2-201-UTR-5106	ENSMUST00000037315.12-UTR-5106	Abhd2.1	1	chr7	79360402	+	FALSE	TRUE	45	6	0.133333	major	0.524
Abhd2	ENSMUSG00000039202.12	Abhd2-201-UTR-4830	ENSMUST00000037315.12-UTR-4830	Abhd2.2	2	chr7	79360678	+	FALSE	TRUE	45	6	0.133333	major	0.121
Abhd2	ENSMUSG00000039202.12	Abhd2-201	ENSMUST00000037315.12	Abhd2.3	3	chr7	79365508	+	FALSE	FALSE	45	35	0.777778	major	0.423
Abhd2	ENSMUSG00000039202.12	Abhd2-201-UTR+2797	ENSMUST00000037315.12-UTR+2797	Abhd2.4	4	chr7	79368305	+	FALSE	TRUE	45	9	0.2	major
Abhd3	ENSMUSG00000002475.16	Abhd3-202	ENSMUST00000117726.8	Abhd3.1	1	chr18	10644413	-	TRUE	FALSE	25	25	1	major	0.592
Abhd3	ENSMUSG00000002475.16	Abhd3-203	ENSMUST00000117828.8	Abhd3.2	2	chr18	10644411	-	TRUE	FALSE	25	25	1	major	0.572
Abhd3	ENSMUSG00000002475.16	Abhd3-201	ENSMUST00000002549.8	Abhd3.3	3	chr18	10642092	-	FALSE	FALSE	25	0	0	minor	0.121
Abhd4	ENSMUSG00000040997.14	Abhd4-208	ENSMUST00000199338.1	Abhd4.1	1	chr14	54268078	+	TRUE	FALSE	91	0	0	minor	0.591
Abhd4	ENSMUSG00000040997.14	Abhd4-202	ENSMUST00000180359.7	Abhd4.2	2	chr14	54269075	+	TRUE	FALSE	91	2	0.021978	minor	0.773
Abhd4	ENSMUSG00000040997.14	Abhd4-201	ENSMUST00000041197.12	Abhd4.3	3	chr14	54269164	+	TRUE	FALSE	91	91	1	major	0.453
Abhd4	ENSMUSG00000040997.14	Abhd4-209	ENSMUST00000239403.1	Abhd4.4	4	chr14	54269169	+	TRUE	FALSE	91	91	1	major	0.403
Abhd4	ENSMUSG00000040997.14	Abhd4-207	ENSMUST00000199068.4	Abhd4.5	5	chr14	54270637	+	FALSE	FALSE	91	0	0	minor	0.00833333
Abhd5	ENSMUSG00000032540.16	Abhd5-202-UTR-1738	ENSMUST00000111497.4-UTR-1738	Abhd5.1	1	chr9	122379786	+	FALSE	TRUE	68	1	0.0147059	minor	0.28
Abhd5	ENSMUSG00000032540.16	Abhd5-202	ENSMUST00000111497.4	Abhd5.2	2	chr9	122381524	+	FALSE	FALSE	68	67	0.985294	major	0.316
Abhd6	ENSMUSG00000025277.14	Abhd6-201	ENSMUST00000026313.3	Abhd6.1	1	chr14	8055861	+	FALSE	FALSE	60	58	0.966667	major	0.436
Abhd6	ENSMUSG00000025277.14	Abhd6-203-UTR-756	ENSMUST00000225234.1-UTR-756	Abhd6.2	2	chr14	8055909	+	FALSE	TRUE	60	9	0.15	major	0.358
Abhd6	ENSMUSG00000025277.14	Abhd6-203-UTR-638	ENSMUST00000225234.1-UTR-638	Abhd6.3	3	chr14	8056027	+	FALSE	TRUE	60	27	0.45	major	0.283
Abhd6	ENSMUSG00000025277.14	Abhd6-203-UTR-109	ENSMUST00000225234.1-UTR-109	Abhd6.4	4	chr14	8056556	+	FALSE	TRUE	60	3	0.05	minor	0.334
Abhd6	ENSMUSG00000025277.14	Abhd6-203	ENSMUST00000225234.1	Abhd6.5	5	chr14	8056665	+	FALSE	FALSE	60	2	0.0333333	minor	0.767
Abhd6	ENSMUSG00000025277.14	Abhd6-202	ENSMUST00000166497.8	Abhd6.6	6	chr14	8056763	+	FALSE	FALSE	60	14	0.233333	major	0.432
Abhd6	ENSMUSG00000025277.14	Abhd6-202-UTR+4933	ENSMUST00000166497.8-UTR+4933	Abhd6.7	7	chr14	8061696	+	FALSE	TRUE	60	1	0.0166667	minor
Abhd8	ENSMUSG00000007950.9	Abhd8-201-UTR-33	ENSMUST00000008094.9-UTR-33	Abhd8.1	1	chr8	71456738	-	FALSE	TRUE	60	4	0.0666667	minor	0.696
Abhd8	ENSMUSG00000007950.9	Abhd8-201	ENSMUST00000008094.9	Abhd8.2	2	chr8	71456705	-	FALSE	FALSE	60	60	1	major	0.646
Abi1	ENSMUSG00000058835.14	Abi1-215-UTR-81	ENSMUST00000178908.1-UTR-81	Abi1.1	1	chr2	22941314	-	FALSE	TRUE	95	1	0.0105263	minor	0.982
Abi1	ENSMUSG00000058835.14	Abi1-215	ENSMUST00000178908.1	Abi1.2	2	chr2	22941233	-	FALSE	FALSE	95	87	0.915789	major	0.855
Abi1	ENSMUSG00000058835.14	Abi1-203	ENSMUST00000093171.12	Abi1.3	3	chr2	22940892	-	FALSE	FALSE	95	0	0	minor	0.107
Abi1	ENSMUSG00000058835.14	Abi1-201-UTR-373	ENSMUST00000078977.13-UTR-373	Abi1.4	4	chr2	22940742	-	FALSE	TRUE	95	1	0.0105263	minor	0.58
Abi1	ENSMUSG00000058835.14	Abi1-201	ENSMUST00000078977.13	Abi1.5	5	chr2	22940369	-	FALSE	FALSE	95	95	1	major	0.808
Abi1	ENSMUSG00000058835.14	Abi1-202	ENSMUST00000091394.12	Abi1.6	6	chr2	22940364	-	FALSE	FALSE	95	95	1	major	0.758
Abi1	ENSMUSG00000058835.14	Abi1-205	ENSMUST00000123948.7	Abi1.7	7	chr2	22940308	-	FALSE	FALSE	95	0	0	minor	0.439
Abi1	ENSMUSG00000058835.14	Abi1-211-UTR-171	ENSMUST00000149719.7-UTR-171	Abi1.8	8	chr2	22940257	-	FALSE	TRUE	95	6	0.0631579	minor	0.698
Abi1	ENSMUSG00000058835.14	Abi1-211	ENSMUST00000149719.7	Abi1.9	9	chr2	22940086	-	FALSE	FALSE	95	68	0.715789	major	0.75
Abi1	ENSMUSG00000058835.14	Abi1-206	ENSMUST00000126112.7	Abi1.10	10	chr2	22940073	-	FALSE	FALSE	95	70	0.736842	major	0.736
Abi2	ENSMUSG00000026782.15	Abi2-204	ENSMUST00000187400.6	Abi2.1	1	chr1	60476920	+	TRUE	FALSE	42	0	0	minor	0.389091
Abi2	ENSMUSG00000026782.15	Abi2-203	ENSMUST00000186097.6	Abi2.2	2	chr1	60477083	+	TRUE	FALSE	42	2	0.047619	minor	0.758
Abi2	ENSMUSG00000026782.15	Abi2-206	ENSMUST00000188594.6	Abi2.3	3	chr1	60477088	+	TRUE	FALSE	42	2	0.047619	minor	0.808
Abi2	ENSMUSG00000026782.15	Abi2-205	ENSMUST00000187709.6	Abi2.4	4	chr1	60477158	+	TRUE	FALSE	42	0	0	minor	0.564
Abi2	ENSMUSG00000026782.15	Abi2-211	ENSMUST00000190158.1	Abi2.5	5	chr1	60477304	+	TRUE	FALSE	42	0	0	minor	0.221
Abi2	ENSMUSG00000026782.15	Abi2-202	ENSMUST00000185788.6	Abi2.6	6	chr1	60477758	+	TRUE	FALSE	42	0	0	minor	0.096
Abi2	ENSMUSG00000026782.15	Abi2-210	ENSMUST00000189980.6	Abi2.7	7	chr1	60479518	+	FALSE	FALSE	42	0	0	minor	0.009
Abi2	ENSMUSG00000026782.15	Abi2-201-UTR-1459	ENSMUST00000052332.14-UTR-1459	Abi2.8	8	chr1	60479699	+	FALSE	TRUE	42	4	0.0952381	minor	0.23
Abi2	ENSMUSG00000026782.15	Abi2-201	ENSMUST00000052332.14	Abi2.9	9	chr1	60481158	+	FALSE	FALSE	42	40	0.952381	major	0.556
Abi3	ENSMUSG00000018381.15	Abi3-201-UTR-2406	ENSMUST00000059026.9-UTR-2406	Abi3.1	1	chr11	95832480	-	FALSE	TRUE	37	19	0.513514	major	0
Abi3	ENSMUSG00000018381.15	Abi3-201-UTR-2366	ENSMUST00000059026.9-UTR-2366	Abi3.2	2	chr11	95832440	-	FALSE	TRUE	37	2	0.0540541	minor	0.144
Abi3	ENSMUSG00000018381.15	Abi3-201-UTR-2314	ENSMUST00000059026.9-UTR-2314	Abi3.3	3	chr11	95832388	-	FALSE	TRUE	37	35	0.945946	major	0.171
Abi3	ENSMUSG00000018381.15	Abi3-201-UTR-2057	ENSMUST00000059026.9-UTR-2057	Abi3.4	4	chr11	95832131	-	FALSE	TRUE	37	14	0.378378	major	0.354
Abi3	ENSMUSG00000018381.15	Abi3-201-UTR-1975	ENSMUST00000059026.9-UTR-1975	Abi3.5	5	chr11	95832049	-	FALSE	TRUE	37	1	0.027027	minor	0.321
Abi3	ENSMUSG00000018381.15	Abi3-201	ENSMUST00000059026.9	Abi3.6	6	chr11	95830074	-	FALSE	FALSE	37	3	0.0810811	minor	0
Abi3	ENSMUSG00000018381.15	Abi3-201-UTR+2331	ENSMUST00000059026.9-UTR+2331	Abi3.7	7	chr11	95827743	-	FALSE	TRUE	37	12	0.324324	major	0.244
Abi3	ENSMUSG00000018381.15	Abi3-201-UTR+3131	ENSMUST00000059026.9-UTR+3131	Abi3.8	8	chr11	95826943	-	FALSE	TRUE	37	4	0.108108	major	0.245
Abi3	ENSMUSG00000018381.15	Abi3-201-UTR+3337	ENSMUST00000059026.9-UTR+3337	Abi3.9	9	chr11	95826737	-	FALSE	TRUE	37	1	0.027027	minor	0.148
Abi3bp	ENSMUSG00000035258.15	Abi3bp-207	ENSMUST00000231832.1	Abi3bp.1	1	chr16	56689163	+	FALSE	FALSE	14	0	0	minor	0.567
Abi3bp	ENSMUSG00000035258.15	Abi3bp-201	ENSMUST00000048471.14	Abi3bp.2	2	chr16	56689317	+	FALSE	FALSE	14	0	0	minor	0.968
Abi3bp	ENSMUSG00000035258.15	Abi3bp-202-UTR-699	ENSMUST00000096012.10-UTR-699	Abi3bp.3	3	chr16	56689436	+	FALSE	TRUE	14	3	0.214286	major	0.655
Abi3bp	ENSMUSG00000035258.15	Abi3bp-202	ENSMUST00000096012.10	Abi3bp.4	4	chr16	56690135	+	FALSE	FALSE	14	14	1	major	0.483
Abitram	ENSMUSG00000038827.11	Abitram-201-UTR-3140	ENSMUST00000045368.11-UTR-3140	Abitram.1	1	chr4	56806461	+	FALSE	TRUE	27	8	0.296296	major	0.012
Abitram	ENSMUSG00000038827.11	Abitram-201	ENSMUST00000045368.11	Abitram.2	2	chr4	56809601	+	FALSE	FALSE	27	19	0.703704	major	0.044
Abl1	ENSMUSG00000026842.16	Abl1-202-UTR-1186	ENSMUST00000075759.12-UTR-1186	Abl1.1	1	chr2	31802355	+	FALSE	TRUE	73	3	0.0410959	minor	0.011
Abl1	ENSMUSG00000026842.16	Abl1-202	ENSMUST00000075759.12	Abl1.2	2	chr2	31803541	+	FALSE	FALSE	73	71	0.972603	major	0.385
Abl1	ENSMUSG00000026842.16	Abl1-201	ENSMUST00000028190.12	Abl1.3	3	chr2	31804227	+	FALSE	FALSE	73	0	0	minor	0.107
Abl1	ENSMUSG00000026842.16	Abl1-201-UTR+2863	ENSMUST00000028190.12-UTR+2863	Abl1.4	4	chr2	31807090	+	FALSE	TRUE	73	1	0.0136986	minor	0.99
Abl2	ENSMUSG00000026596.13	Abl2-201	ENSMUST00000027888.12	Abl2.1	1	chr1	156642716	+	FALSE	FALSE	34	0	0	minor	0.422
Abl2	ENSMUSG00000026596.13	Abl2-202-UTR-6756	ENSMUST00000166172.8-UTR-6756	Abl2.2	2	chr1	156642812	+	FALSE	TRUE	34	1	0.0294118	minor	0.99
Abl2	ENSMUSG00000026596.13	Abl2-202	ENSMUST00000166172.8	Abl2.3	3	chr1	156649568	+	FALSE	FALSE	34	34	1	major	0.999
Ablim1	ENSMUSG00000025085.16	Ablim1-204	ENSMUST00000111524.7	Ablim1.1	1	chr19	57130606	-	TRUE	FALSE	57	1	0.0175439	minor	0
Ablim1	ENSMUSG00000025085.16	Ablim1-208	ENSMUST00000111544.7	Ablim1.2	2	chr19	57037182	-	FALSE	FALSE	57	0	0	minor	0.129348
Ablim1	ENSMUSG00000025085.16	Ablim1-209	ENSMUST00000111546.7	Ablim1.3	3	chr19	57037140	-	FALSE	FALSE	57	0	0	minor	0.244
Ablim1	ENSMUSG00000025085.16	Ablim1-211	ENSMUST00000111555.7	Ablim1.4	4	chr19	57037004	-	FALSE	FALSE	57	0	0	minor	0.376
Ablim1	ENSMUSG00000025085.16	Ablim1-212	ENSMUST00000111558.7	Ablim1.5	5	chr19	57036966	-	FALSE	FALSE	57	0	0	minor	0.409
Ablim1	ENSMUSG00000025085.16	Ablim1-210	ENSMUST00000111550.7	Ablim1.6	6	chr19	57036684	-	FALSE	FALSE	57	0	0	minor	0.028
Ablim1	ENSMUSG00000025085.16	Ablim1-205	ENSMUST00000111526.7	Ablim1.7	7	chr19	57036479	-	FALSE	FALSE	57	0	0	minor	0.101
Ablim1	ENSMUSG00000025085.16	Ablim1-206	ENSMUST00000111528.7	Ablim1.8	8	chr19	57036418	-	FALSE	FALSE	57	0	0	minor	0.01
Ablim1	ENSMUSG00000025085.16	Ablim1-213-UTR-84	ENSMUST00000111559.7-UTR-84	Ablim1.9	9	chr19	57036367	-	FALSE	TRUE	57	4	0.0701754	minor	0.02
Ablim1	ENSMUSG00000025085.16	Ablim1-213	ENSMUST00000111559.7	Ablim1.10	10	chr19	57036283	-	FALSE	FALSE	57	0	0	minor	0.124
Ablim1	ENSMUSG00000025085.16	Ablim1-202-UTR-1697	ENSMUST00000099294.8-UTR-1697	Ablim1.11	11	chr19	57034971	-	FALSE	TRUE	57	2	0.0350877	minor	0.039
Ablim1	ENSMUSG00000025085.16	Ablim1-202	ENSMUST00000099294.8	Ablim1.12	12	chr19	57033274	-	FALSE	FALSE	57	57	1	major	0.107
Ablim1	ENSMUSG00000025085.16	Ablim1-203	ENSMUST00000104902.8	Ablim1.13	13	chr19	57033267	-	FALSE	FALSE	57	57	1	major	0.083
Ablim1	ENSMUSG00000025085.16	Ablim1-207	ENSMUST00000111529.7	Ablim1.14	14	chr19	57032890	-	FALSE	FALSE	57	0	0	minor	0.114
Ablim1	ENSMUSG00000025085.16	Ablim1-201	ENSMUST00000079360.11	Ablim1.15	15	chr19	57032733	-	FALSE	FALSE	57	0	0	minor	0.237
Ablim2	ENSMUSG00000029095.17	Ablim2-213	ENSMUST00000150146.1	Ablim2.1	1	chr5	35833104	+	FALSE	FALSE	10	0	0	minor	0.25
Ablim2	ENSMUSG00000029095.17	Ablim2-208	ENSMUST00000125378.1	Ablim2.2	2	chr5	35858186	+	TRUE	FALSE	10	0	0	minor	0
Ablim2	ENSMUSG00000029095.17	Ablim2-203	ENSMUST00000114203.7	Ablim2.3	3	chr5	35883419	+	FALSE	FALSE	10	0	0	minor	0.074
Ablim2	ENSMUSG00000029095.17	Ablim2-217	ENSMUST00000153529.1	Ablim2.4	4	chr5	35883519	+	FALSE	FALSE	10	0	0	minor	0.118
Ablim2	ENSMUSG00000029095.17	Ablim2-205-UTR-66	ENSMUST00000114205.7-UTR-66	Ablim2.5	5	chr5	35884083	+	FALSE	TRUE	10	3	0.3	major	0.616
Ablim2	ENSMUSG00000029095.17	Ablim2-205-UTR-24	ENSMUST00000114205.7-UTR-24	Ablim2.6	6	chr5	35884125	+	FALSE	TRUE	10	10	1	major	0.446
Ablim2	ENSMUSG00000029095.17	Ablim2-205	ENSMUST00000114205.7	Ablim2.7	7	chr5	35884149	+	FALSE	FALSE	10	0	0	minor	0.32
Ablim2	ENSMUSG00000029095.17	Ablim2-202-UTR-92	ENSMUST00000101280.9-UTR-92	Ablim2.8	8	chr5	35884374	+	FALSE	TRUE	10	3	0.3	major	0.05
Ablim2	ENSMUSG00000029095.17	Ablim2-202	ENSMUST00000101280.9	Ablim2.9	9	chr5	35884466	+	FALSE	FALSE	10	6	0.6	major	0.074
Ablim2	ENSMUSG00000029095.17	Ablim2-201	ENSMUST00000054598.11	Ablim2.10	10	chr5	35884973	+	FALSE	FALSE	10	3	0.3	major	0.088
Ablim3	ENSMUSG00000032735.15	Ablim3-201-UTR-1847	ENSMUST00000049378.14-UTR-1847	Ablim3.1	1	chr18	61801242	-	FALSE	TRUE	9	1	0.111111	major	0.867
Ablim3	ENSMUSG00000032735.15	Ablim3-201	ENSMUST00000049378.14	Ablim3.2	2	chr18	61799395	-	FALSE	FALSE	9	9	1	major	0.724
Ablim3	ENSMUSG00000032735.15	Ablim3-202	ENSMUST00000166783.2	Ablim3.3	3	chr18	61799392	-	FALSE	FALSE	9	9	1	major	0.694
Abo	ENSMUSG00000015787.15	Abo-201-UTR-207	ENSMUST00000102900.1-UTR-207	Abo.1	1	chr2	26842710	-	FALSE	TRUE	1	1	1	major	0.045
Abo	ENSMUSG00000015787.15	Abo-201-UTR-38	ENSMUST00000102900.1-UTR-38	Abo.2	2	chr2	26842541	-	FALSE	TRUE	1	1	1	major
Abo	ENSMUSG00000015787.15	Abo-201	ENSMUST00000102900.1	Abo.3	3	chr2	26842503	-	FALSE	FALSE	1	1	1	major
Abo	ENSMUSG00000015787.15	Abo-201-UTR+2078	ENSMUST00000102900.1-UTR+2078	Abo.4	4	chr2	26840425	-	FALSE	TRUE	1	1	1	major
Abo	ENSMUSG00000015787.15	Abo-201-UTR+2447	ENSMUST00000102900.1-UTR+2447	Abo.5	5	chr2	26840056	-	FALSE	TRUE	1	1	1	major
Abo	ENSMUSG00000015787.15	Abo-201-UTR+2684	ENSMUST00000102900.1-UTR+2684	Abo.6	6	chr2	26839819	-	FALSE	TRUE	1	1	1	major
Abr	ENSMUSG00000017631.19	Abr-205	ENSMUST00000108408.8	Abr.1	1	chr11	76419104	-	FALSE	FALSE	82	0	0	minor	0.362
Abr	ENSMUSG00000017631.19	Abr-201	ENSMUST00000065028.13	Abr.2	2	chr11	76416751	-	FALSE	FALSE	82	13	0.158537	major	0.914
Abr	ENSMUSG00000017631.19	Abr-204	ENSMUST00000108407.9	Abr.3	3	chr11	76416735	-	FALSE	FALSE	82	75	0.914634	major	0.909
Abr	ENSMUSG00000017631.19	Abr-202	ENSMUST00000072740.12	Abr.4	4	chr11	76416734	-	FALSE	FALSE	82	75	0.914634	major	0.909
Abra	ENSMUSG00000042895.6	Abra-201-UTR-1700	ENSMUST00000054742.6-UTR-1700	Abra.1	1	chr15	41865776	-	FALSE	TRUE	2	2	1	major	0.193
Abra	ENSMUSG00000042895.6	Abra-201	ENSMUST00000054742.6	Abra.2	2	chr15	41864076	-	FALSE	FALSE	2	0	0	minor	0.039
Abracl	ENSMUSG00000078453.3	Abracl-203	ENSMUST00000218994.1	Abracl.1	1	chr10	18011524	-	FALSE	FALSE	99	0	0	minor	0.66
Abracl	ENSMUSG00000078453.3	Abracl-204	ENSMUST00000220110.1	Abracl.2	2	chr10	18011264	-	FALSE	FALSE	99	99	1	major	0.251
Abracl	ENSMUSG00000078453.3	Abracl-201	ENSMUST00000020002.8	Abracl.3	3	chr10	18011260	-	FALSE	FALSE	99	99	1	major	0.251
Abraxas1	ENSMUSG00000035234.18	Abraxas1-202-UTR-584	ENSMUST00000055245.12-UTR-584	Abraxas1.1	1	chr5	100805776	-	TRUE	TRUE	54	3	0.0555556	minor	0.059
Abraxas1	ENSMUSG00000035234.18	Abraxas1-202-UTR-540	ENSMUST00000055245.12-UTR-540	Abraxas1.2	2	chr5	100805732	-	TRUE	TRUE	54	7	0.12963	major	0.059
Abraxas1	ENSMUSG00000035234.18	Abraxas1-202-UTR-354	ENSMUST00000055245.12-UTR-354	Abraxas1.3	3	chr5	100805546	-	TRUE	TRUE	54	1	0.0185185	minor	0.269
Abraxas1	ENSMUSG00000035234.18	Abraxas1-203	ENSMUST00000117364.7	Abraxas1.4	4	chr5	100805203	-	FALSE	FALSE	54	52	0.962963	major	0.818
Abraxas1	ENSMUSG00000035234.18	Abraxas1-202	ENSMUST00000055245.12	Abraxas1.5	5	chr5	100805192	-	FALSE	FALSE	54	52	0.962963	major	0.806
Abraxas2	ENSMUSG00000030965.19	Abraxas2-202	ENSMUST00000106161.7	Abraxas2.1	1	chr7	132881309	+	TRUE	FALSE	86	0	0	minor	0.056
Abraxas2	ENSMUSG00000030965.19	Abraxas2-201-UTR-1589	ENSMUST00000084497.11-UTR-1589	Abraxas2.2	2	chr7	132883522	+	FALSE	TRUE	86	3	0.0348837	minor	0.45
Abraxas2	ENSMUSG00000030965.19	Abraxas2-201	ENSMUST00000084497.11	Abraxas2.3	3	chr7	132885111	+	FALSE	FALSE	86	85	0.988372	major	0.524
Abt1	ENSMUSG00000036376.3	Abt1-201-UTR-3182	ENSMUST00000041782.3-UTR-3182	Abt1.1	1	chr13	23421543	-	FALSE	TRUE	85	85	1	major	0.476
Abt1	ENSMUSG00000036376.3	Abt1-201	ENSMUST00000041782.3	Abt1.2	2	chr13	23418361	-	FALSE	FALSE	85	0	0	minor	0.37
Abtb1	ENSMUSG00000030083.11	Abtb1-201	ENSMUST00000032169.7	Abtb1.1	1	chr6	88835914	-	FALSE	FALSE	91	91	1	major	0.151
Abtb2	ENSMUSG00000032724.5	Abtb2-201	ENSMUST00000076212.3	Abtb2.1	1	chr2	103718423	+	FALSE	FALSE	32	32	1	major	0.47
Acaa1a	ENSMUSG00000036138.16	Acaa1a-203	ENSMUST00000175743.7	Acaa1a.1	1	chr9	119350033	+	FALSE	FALSE	102	0	0	minor	0.02
Acaa1a	ENSMUSG00000036138.16	Acaa1a-207	ENSMUST00000176397.7	Acaa1a.2	2	chr9	119350033	+	FALSE	FALSE	102	0	0	minor	0.02
Acaa1a	ENSMUSG00000036138.16	Acaa1a-201	ENSMUST00000039784.11	Acaa1a.3	3	chr9	119350299	+	FALSE	FALSE	102	102	1	major	0.042
Acaa1b	ENSMUSG00000010651.4	Acaa1b-201-UTR-20	ENSMUST00000010795.4-UTR-20	Acaa1b.1	1	chr9	119148043	-	FALSE	TRUE	20	20	1	major	0.047
Acaa1b	ENSMUSG00000010651.4	Acaa1b-201	ENSMUST00000010795.4	Acaa1b.2	2	chr9	119148023	-	FALSE	FALSE	20	0	0	minor	0.047
Acaa2	ENSMUSG00000036880.10	Acaa2-201-UTR-242	ENSMUST00000041053.10-UTR-242	Acaa2.1	1	chr18	74805966	+	FALSE	TRUE	101	1	0.00990099	minor
Acaa2	ENSMUSG00000036880.10	Acaa2-201-UTR-91	ENSMUST00000041053.10-UTR-91	Acaa2.2	2	chr18	74806117	+	FALSE	TRUE	101	5	0.049505	minor	0.109
Acaa2	ENSMUSG00000036880.10	Acaa2-202-UTR-91	ENSMUST00000237306.1-UTR-91	Acaa2.3	3	chr18	74806117	+	FALSE	TRUE	101	5	0.049505	minor	0.109
Acaa2	ENSMUSG00000036880.10	Acaa2-201	ENSMUST00000041053.10	Acaa2.4	4	chr18	74806208	+	FALSE	FALSE	101	101	1	major	0.253
Acaa2	ENSMUSG00000036880.10	Acaa2-202	ENSMUST00000237306.1	Acaa2.5	5	chr18	74806208	+	FALSE	FALSE	101	101	1	major	0.253
Acaca	ENSMUSG00000020532.18	Acaca-201	ENSMUST00000020843.12	Acaca.1	1	chr11	84401645	+	FALSE	FALSE	52	52	1	major	0.524
Acaca	ENSMUSG00000020532.18	Acaca-202	ENSMUST00000103201.7	Acaca.2	2	chr11	84401651	+	FALSE	FALSE	52	52	1	major	0.466
Acacb	ENSMUSG00000042010.16	Acacb-201	ENSMUST00000031583.14	Acacb.1	1	chr5	114250755	+	FALSE	FALSE	14	14	1	major	0.443
Acacb	ENSMUSG00000042010.16	Acacb-202	ENSMUST00000102582.7	Acacb.2	2	chr5	114250761	+	FALSE	FALSE	14	14	1	major	0.43
Acad10	ENSMUSG00000029456.12	Acad10-202	ENSMUST00000111770.1	Acad10.1	1	chr5	121621028	-	FALSE	FALSE	7	7	1	major
Acad10	ENSMUSG00000029456.12	Acad10-201	ENSMUST00000031412.11	Acad10.2	2	chr5	121621026	-	FALSE	FALSE	7	7	1	major
Acad11	ENSMUSG00000090150.10	Acad11-207	ENSMUST00000189998.2	Acad11.1	1	chr9	104108009	+	TRUE	FALSE	57	1	0.0175439	minor	0.098
Acad11	ENSMUSG00000090150.10	Acad11-202	ENSMUST00000120854.7	Acad11.2	2	chr9	104127463	+	FALSE	FALSE	57	0	0	minor	0.223
Acad11	ENSMUSG00000090150.10	Acad11-201-UTR-80	ENSMUST00000047799.12-UTR-80	Acad11.3	3	chr9	104127645	+	FALSE	TRUE	57	56	0.982456	major	0.121
Acad11	ENSMUSG00000090150.10	Acad11-201	ENSMUST00000047799.12	Acad11.4	4	chr9	104127725	+	FALSE	FALSE	57	0	0	minor	0.161
Acad12	ENSMUSG00000042647.13	Acad12-202	ENSMUST00000111776.5	Acad12.1	1	chr5	121604572	-	TRUE	FALSE	7	0	0	minor	0.018
Acad12	ENSMUSG00000042647.13	Acad12-203	ENSMUST00000131338.1	Acad12.2	2	chr5	121602590	-	TRUE	FALSE	7	0	0	minor
Acad12	ENSMUSG00000042647.13	Acad12-201-UTR-1615	ENSMUST00000041252.12-UTR-1615	Acad12.3	3	chr5	121598390	-	FALSE	TRUE	7	5	0.714286	major	0.022
Acad12	ENSMUSG00000042647.13	Acad12-201	ENSMUST00000041252.12	Acad12.4	4	chr5	121596775	-	FALSE	FALSE	7	3	0.428571	major
Acad8	ENSMUSG00000031969.16	Acad8-201-UTR-1089	ENSMUST00000060513.7-UTR-1089	Acad8.1	1	chr9	26975233	-	FALSE	TRUE	93	4	0.0430108	minor	0.007
Acad8	ENSMUSG00000031969.16	Acad8-201-UTR-1024	ENSMUST00000060513.7-UTR-1024	Acad8.2	2	chr9	26975168	-	FALSE	TRUE	93	93	1	major	0.049
Acad8	ENSMUSG00000031969.16	Acad8-201-UTR-824	ENSMUST00000060513.7-UTR-824	Acad8.3	3	chr9	26974968	-	FALSE	TRUE	93	16	0.172043	major	0.092
Acad8	ENSMUSG00000031969.16	Acad8-201-UTR-383	ENSMUST00000060513.7-UTR-383	Acad8.4	4	chr9	26974527	-	FALSE	TRUE	93	1	0.0107527	minor	0.571
Acad8	ENSMUSG00000031969.16	Acad8-201-UTR-336	ENSMUST00000060513.7-UTR-336	Acad8.5	5	chr9	26974480	-	FALSE	TRUE	93	3	0.0322581	minor	0.252
Acad8	ENSMUSG00000031969.16	Acad8-201	ENSMUST00000060513.7	Acad8.6	6	chr9	26974144	-	FALSE	FALSE	93	9	0.0967742	minor
Acad8	ENSMUSG00000031969.16	Acad8-202	ENSMUST00000120367.7	Acad8.7	7	chr9	26974135	-	FALSE	FALSE	93	6	0.0645161	minor
Acad9	ENSMUSG00000027710.14	Acad9-205	ENSMUST00000196648.1	Acad9.1	1	chr3	36076020	+	FALSE	FALSE	19	0	0	minor
Acad9	ENSMUSG00000027710.14	Acad9-201-UTR-940	ENSMUST00000011492.14-UTR-940	Acad9.2	2	chr3	36091913	+	FALSE	TRUE	19	19	1	major
Acad9	ENSMUSG00000027710.14	Acad9-201	ENSMUST00000011492.14	Acad9.3	3	chr3	36092853	+	FALSE	FALSE	19	2	0.105263	major
Acad9	ENSMUSG00000027710.14	Acad9-201-UTR+1874	ENSMUST00000011492.14-UTR+1874	Acad9.4	4	chr3	36094727	+	FALSE	TRUE	19	1	0.0526316	minor	0.032
Acadl	ENSMUSG00000026003.5	Acadl-201-UTR-526	ENSMUST00000027153.5-UTR-526	Acadl.1	1	chr1	66831365	-	FALSE	TRUE	98	1	0.0102041	minor	0.383
Acadl	ENSMUSG00000026003.5	Acadl-201-UTR-473	ENSMUST00000027153.5-UTR-473	Acadl.2	2	chr1	66831312	-	FALSE	TRUE	98	20	0.204082	major	0.075
Acadl	ENSMUSG00000026003.5	Acadl-201-UTR-439	ENSMUST00000027153.5-UTR-439	Acadl.3	3	chr1	66831278	-	FALSE	TRUE	98	97	0.989796	major	0.092
Acadl	ENSMUSG00000026003.5	Acadl-201-UTR-368	ENSMUST00000027153.5-UTR-368	Acadl.4	4	chr1	66831207	-	FALSE	TRUE	98	1	0.0102041	minor	0.045
Acadl	ENSMUSG00000026003.5	Acadl-201-UTR-333	ENSMUST00000027153.5-UTR-333	Acadl.5	5	chr1	66831172	-	FALSE	TRUE	98	39	0.397959	major	0.111
Acadl	ENSMUSG00000026003.5	Acadl-201	ENSMUST00000027153.5	Acadl.6	6	chr1	66830839	-	FALSE	FALSE	98	97	0.989796	major	0.03
Acadm	ENSMUSG00000062908.12	Acadm-201-UTR-113	ENSMUST00000072697.12-UTR-113	Acadm.1	1	chr3	153922470	-	FALSE	TRUE	98	1	0.0102041	minor	0.024
Acadm	ENSMUSG00000062908.12	Acadm-201-UTR-62	ENSMUST00000072697.12-UTR-62	Acadm.2	2	chr3	153922419	-	FALSE	TRUE	98	1	0.0102041	minor	0.323
Acadm	ENSMUSG00000062908.12	Acadm-201-UTR-31	ENSMUST00000072697.12-UTR-31	Acadm.3	3	chr3	153922388	-	FALSE	TRUE	98	1	0.0102041	minor	0.499
Acadm	ENSMUSG00000062908.12	Acadm-201	ENSMUST00000072697.12	Acadm.4	4	chr3	153922357	-	FALSE	FALSE	98	98	1	major	0.499
Acads	ENSMUSG00000029545.13	Acads-201-UTR-293	ENSMUST00000031524.10-UTR-293	Acads.1	1	chr5	115110592	-	FALSE	TRUE	93	1	0.0107527	minor	0.077
Acads	ENSMUSG00000029545.13	Acads-201	ENSMUST00000031524.10	Acads.2	2	chr5	115110299	-	FALSE	FALSE	93	93	1	major	0.122
Acadsb	ENSMUSG00000030861.15	Acadsb-203	ENSMUST00000133277.3	Acadsb.1	1	chr7	131428786	+	TRUE	FALSE	4	0	0	minor	0.005
Acadsb	ENSMUSG00000030861.15	Acadsb-202	ENSMUST00000117518.1	Acadsb.2	2	chr7	131444763	+	FALSE	FALSE	4	2	0.5	major	0.156
Acadsb	ENSMUSG00000030861.15	Acadsb-201-UTR-2140	ENSMUST00000015829.14-UTR-2140	Acadsb.3	3	chr7	131446804	+	FALSE	TRUE	4	1	0.25	major	0.01
Acadsb	ENSMUSG00000030861.15	Acadsb-201	ENSMUST00000015829.14	Acadsb.4	4	chr7	131448944	+	FALSE	FALSE	4	1	0.25	major	0.002
Acadvl	ENSMUSG00000018574.14	Acadvl-201	ENSMUST00000018718.7	Acadvl.1	1	chr11	70010244	-	FALSE	FALSE	102	0	0	minor	0.215
Acadvl	ENSMUSG00000018574.14	Acadvl-202	ENSMUST00000102574.9	Acadvl.2	2	chr11	70010183	-	FALSE	FALSE	102	102	1	major	0.325
Acan	ENSMUSG00000030607.7	Acan-202	ENSMUST00000206779.1	Acan.1	1	chr7	79114627	+	FALSE	FALSE	7	2	0.285714	major	0.997
Acan	ENSMUSG00000030607.7	Acan-201	ENSMUST00000032835.6	Acan.2	2	chr7	79115099	+	FALSE	FALSE	7	7	1	major	0.856
Acap2	ENSMUSG00000049076.12	Acap2-207	ENSMUST00000239132.1	Acap2.1	1	chr16	31101374	-	TRUE	FALSE	72	0	0	minor	0.756
Acap2	ENSMUSG00000049076.12	Acap2-206	ENSMUST00000231125.1	Acap2.2	2	chr16	31096346	-	FALSE	FALSE	72	0	0	minor	0.304
Acap2	ENSMUSG00000049076.12	Acap2-202-UTR-124	ENSMUST00000229010.2-UTR-124	Acap2.3	3	chr16	31096078	-	FALSE	TRUE	72	1	0.0138889	minor	0.165
Acap2	ENSMUSG00000049076.12	Acap2-202	ENSMUST00000229010.2	Acap2.4	4	chr16	31095954	-	FALSE	FALSE	72	0	0	minor	0.176
Acap2	ENSMUSG00000049076.12	Acap2-203	ENSMUST00000230614.1	Acap2.5	5	chr16	31095416	-	FALSE	FALSE	72	5	0.0694444	minor	0.145
Acap2	ENSMUSG00000049076.12	Acap2-201	ENSMUST00000058033.8	Acap2.6	6	chr16	31092415	-	FALSE	FALSE	72	72	1	major	0.447
Acap3	ENSMUSG00000029033.16	Acap3-202-UTR-492	ENSMUST00000105584.9-UTR-492	Acap3.1	1	chr4	155906758	+	FALSE	TRUE	48	24	0.5	major	0.378
Acap3	ENSMUSG00000029033.16	Acap3-202	ENSMUST00000105584.9	Acap3.2	2	chr4	155907250	+	FALSE	FALSE	48	40	0.833333	major	0.17
Acap3	ENSMUSG00000029033.16	Acap3-201	ENSMUST00000079031.5	Acap3.3	3	chr4	155907251	+	FALSE	FALSE	48	40	0.833333	major	0.17
Acat1	ENSMUSG00000032047.5	Acat1-201-UTR-1891	ENSMUST00000034547.5-UTR-1891	Acat1.1	1	chr9	53582413	-	FALSE	TRUE	97	4	0.0412371	minor	0.323
Acat1	ENSMUSG00000032047.5	Acat1-201-UTR-1852	ENSMUST00000034547.5-UTR-1852	Acat1.2	2	chr9	53582374	-	FALSE	TRUE	97	96	0.989691	major	0.228
Acat1	ENSMUSG00000032047.5	Acat1-201-UTR-1773	ENSMUST00000034547.5-UTR-1773	Acat1.3	3	chr9	53582295	-	FALSE	TRUE	97	1	0.0103093	minor	0.016
Acat1	ENSMUSG00000032047.5	Acat1-201-UTR-1165	ENSMUST00000034547.5-UTR-1165	Acat1.4	4	chr9	53581687	-	FALSE	TRUE	97	84	0.865979	major	0.272
Acat1	ENSMUSG00000032047.5	Acat1-201	ENSMUST00000034547.5	Acat1.5	5	chr9	53580522	-	FALSE	FALSE	97	7	0.0721649	minor	0.161
Acat2	ENSMUSG00000023832.14	Acat2-203-UTR-197	ENSMUST00000159697.1-UTR-197	Acat2.1	1	chr17	12943640	-	FALSE	TRUE	89	3	0.0337079	minor	0.857
Acat2	ENSMUSG00000023832.14	Acat2-203	ENSMUST00000159697.1	Acat2.2	2	chr17	12943443	-	FALSE	FALSE	89	1	0.011236	minor	0.684
Acat2	ENSMUSG00000023832.14	Acat2-204	ENSMUST00000233792.1	Acat2.3	3	chr17	12943038	-	FALSE	FALSE	89	89	1	major	0.12
Acat2	ENSMUSG00000023832.14	Acat2-201	ENSMUST00000007005.13	Acat2.4	4	chr17	12942890	-	FALSE	FALSE	89	4	0.0449438	minor	0.123
Acat3	ENSMUSG00000062480.12	Acat3-201-UTR-605	ENSMUST00000043923.11-UTR-605	Acat3.1	1	chr17	12924438	-	FALSE	TRUE	4	3	0.75	major	0.85
Acat3	ENSMUSG00000062480.12	Acat3-201-UTR-407	ENSMUST00000043923.11-UTR-407	Acat3.2	2	chr17	12924240	-	FALSE	TRUE	4	2	0.5	major	0.321
Acat3	ENSMUSG00000062480.12	Acat3-201-UTR-191	ENSMUST00000043923.11-UTR-191	Acat3.3	3	chr17	12924024	-	FALSE	TRUE	4	1	0.25	major	0
Acat3	ENSMUSG00000062480.12	Acat3-201	ENSMUST00000043923.11	Acat3.4	4	chr17	12923833	-	FALSE	FALSE	4	1	0.25	major	0.004
Acat3	ENSMUSG00000062480.12	Acat3-202	ENSMUST00000160378.2	Acat3.5	5	chr17	12923813	-	FALSE	FALSE	4	0	0	minor	0.007
Acbd3	ENSMUSG00000026499.5	Acbd3-201-UTR-1774	ENSMUST00000027780.5-UTR-1774	Acbd3.1	1	chr1	180752430	+	FALSE	TRUE	46	4	0.0869565	minor	0.864
Acbd3	ENSMUSG00000026499.5	Acbd3-201-UTR-291	ENSMUST00000027780.5-UTR-291	Acbd3.2	2	chr1	180753913	+	FALSE	TRUE	46	40	0.869565	major	0.973
Acbd3	ENSMUSG00000026499.5	Acbd3-201-UTR-40	ENSMUST00000027780.5-UTR-40	Acbd3.3	3	chr1	180754164	+	FALSE	TRUE	46	19	0.413043	major	0.746
Acbd3	ENSMUSG00000026499.5	Acbd3-201	ENSMUST00000027780.5	Acbd3.4	4	chr1	180754204	+	FALSE	FALSE	46	6	0.130435	major	0.379
Acbd3	ENSMUSG00000026499.5	Acbd3-201-UTR+1878	ENSMUST00000027780.5-UTR+1878	Acbd3.5	5	chr1	180756082	+	FALSE	TRUE	46	9	0.195652	major	0.02
Acbd3	ENSMUSG00000026499.5	Acbd3-201-UTR+4683	ENSMUST00000027780.5-UTR+4683	Acbd3.6	6	chr1	180758887	+	FALSE	TRUE	46	1	0.0217391	minor	0.131
Acbd4	ENSMUSG00000056938.16	Acbd4-203	ENSMUST00000107040.9	Acbd4.1	1	chr11	103112197	+	FALSE	FALSE	77	77	1	major	0.302
Acbd4	ENSMUSG00000056938.16	Acbd4-201	ENSMUST00000024492.14	Acbd4.2	2	chr11	103112199	+	FALSE	FALSE	77	77	1	major	0.294
Acbd5	ENSMUSG00000026781.17	Acbd5-206	ENSMUST00000155602.3	Acbd5.1	1	chr2	23112681	+	FALSE	FALSE	74	3	0.0405405	minor	0.939
Acbd5	ENSMUSG00000026781.17	Acbd5-213	ENSMUST00000227809.1	Acbd5.2	2	chr2	23112905	+	FALSE	FALSE	74	5	0.0675676	minor	0.524
Acbd5	ENSMUSG00000026781.17	Acbd5-204-UTR-1101	ENSMUST00000114529.9-UTR-1101	Acbd5.3	3	chr2	23113314	+	FALSE	TRUE	74	6	0.0810811	minor	0.909
Acbd5	ENSMUSG00000026781.17	Acbd5-204	ENSMUST00000114529.9	Acbd5.4	4	chr2	23114415	+	FALSE	FALSE	74	2	0.027027	minor	0.956
Acbd5	ENSMUSG00000026781.17	Acbd5-208	ENSMUST00000226571.1	Acbd5.5	5	chr2	23114433	+	FALSE	FALSE	74	2	0.027027	minor	0.954
Acbd5	ENSMUSG00000026781.17	Acbd5-202	ENSMUST00000114523.9	Acbd5.6	6	chr2	23114510	+	FALSE	FALSE	74	71	0.959459	major	0.487
Acbd5	ENSMUSG00000026781.17	Acbd5-201	ENSMUST00000028121.14	Acbd5.7	7	chr2	23114513	+	FALSE	FALSE	74	71	0.959459	major	0.466
Acbd5	ENSMUSG00000026781.17	Acbd5-212	ENSMUST00000227663.1	Acbd5.8	8	chr2	23115418	+	FALSE	FALSE	74	0	0	minor	0.689
Acbd5	ENSMUSG00000026781.17	Acbd5-215	ENSMUST00000228050.1	Acbd5.9	9	chr2	23115558	+	FALSE	FALSE	74	0	0	minor	0.385
Acbd6	ENSMUSG00000033701.13	Acbd6-202	ENSMUST00000080138.12	Acbd6.1	1	chr1	155572288	+	TRUE	FALSE	102	101	0.990196	major	0.092
Acbd6	ENSMUSG00000033701.13	Acbd6-203	ENSMUST00000097529.4	Acbd6.2	2	chr1	155587798	+	TRUE	FALSE	102	15	0.147059	major	0.008
Acbd6	ENSMUSG00000033701.13	Acbd6-201-UTR-4099	ENSMUST00000035560.8-UTR-4099	Acbd6.3	3	chr1	155687231	+	TRUE	TRUE	102	88	0.862745	major	0.677
Acbd6	ENSMUSG00000033701.13	Acbd6-201-UTR-3997	ENSMUST00000035560.8-UTR-3997	Acbd6.4	4	chr1	155687333	+	TRUE	TRUE	102	7	0.0686275	minor	0.754
Acbd6	ENSMUSG00000033701.13	Acbd6-201	ENSMUST00000035560.8	Acbd6.5	5	chr1	155691330	+	FALSE	FALSE	102	2	0.0196078	minor	0.016
Acbd7	ENSMUSG00000026644.7	Acbd7-201	ENSMUST00000115089.1	Acbd7.1	1	chr2	3340993	+	FALSE	FALSE	9	9	1	major	0.159
Acbd7	ENSMUSG00000026644.7	Acbd7-202	ENSMUST00000228935.1	Acbd7.2	2	chr2	3340993	+	FALSE	FALSE	9	9	1	major	0.159
Accs	ENSMUSG00000040272.14	Accs-201	ENSMUST00000041593.14	Accs.1	1	chr2	93835438	-	FALSE	FALSE	13	12	0.923077	major	0.076
Accs	ENSMUSG00000040272.14	Accs-203	ENSMUST00000111246.7	Accs.2	2	chr2	93833467	-	FALSE	FALSE	13	1	0.0769231	minor	0.068
Accsl	ENSMUSG00000075023.11	Accsl-204	ENSMUST00000132722.1	Accsl.1	1	chr2	93855362	-	FALSE	FALSE	0	0			0.154
Accsl	ENSMUSG00000075023.11	Accsl-201	ENSMUST00000099690.3	Accsl.2	2	chr2	93855361	-	FALSE	FALSE	0	0			0.154
Acd	ENSMUSG00000038000.10	Acd-201	ENSMUST00000042608.7	Acd.1	1	chr8	105696419	-	TRUE	FALSE	1	1	1	major	0.068
Ace	ENSMUSG00000020681.14	Ace-202	ENSMUST00000001964.7	Ace.1	1	chr11	105989253	+	FALSE	FALSE	25	22	0.88	major	0.428
Ace	ENSMUSG00000020681.14	Ace-203	ENSMUST00000132280.7	Ace.2	2	chr11	105989260	+	FALSE	FALSE	25	22	0.88	major	0.428
Ace	ENSMUSG00000020681.14	Ace-201-UTR-27	ENSMUST00000001963.13-UTR-27	Ace.3	3	chr11	105989937	+	FALSE	TRUE	25	17	0.68	major	0.169
Ace	ENSMUSG00000020681.14	Ace-201	ENSMUST00000001963.13	Ace.4	4	chr11	105989964	+	FALSE	FALSE	25	7	0.28	major	0.051
Ace2	ENSMUSG00000015405.15	Ace2-201-UTR-700	ENSMUST00000073973.10-UTR-700	Ace2.1	1	chrX	164187720	+	FALSE	TRUE	13	13	1	major	0.1
Ace2	ENSMUSG00000015405.15	Ace2-201	ENSMUST00000073973.10	Ace2.2	2	chrX	164188420	+	FALSE	FALSE	13	5	0.384615	major	0.144
Ace3	ENSMUSG00000101605.1	Ace3-201	ENSMUST00000190995.1	Ace3.1	1	chr11	106005443	+	FALSE	FALSE	0	0			0.15
Acer1	ENSMUSG00000045019.4	Acer1-201	ENSMUST00000056113.4	Acer1.1	1	chr17	56953490	-	FALSE	FALSE	0	0			0.085
Acer2	ENSMUSG00000038007.14	Acer2-201-UTR-3161	ENSMUST00000045224.13-UTR-3161	Acer2.1	1	chr4	86917714	+	TRUE	TRUE	18	1	0.0555556	minor	0.018
Acer2	ENSMUSG00000038007.14	Acer2-202-UTR-3161	ENSMUST00000084433.4-UTR-3161	Acer2.2	2	chr4	86917714	+	TRUE	TRUE	18	1	0.0555556	minor	0.018
Acer2	ENSMUSG00000038007.14	Acer2-201-UTR-2921	ENSMUST00000045224.13-UTR-2921	Acer2.3	3	chr4	86917954	+	TRUE	TRUE	18	2	0.111111	major	0.078
Acer2	ENSMUSG00000038007.14	Acer2-201	ENSMUST00000045224.13	Acer2.4	4	chr4	86920875	+	TRUE	FALSE	18	17	0.944444	major	0.482
Acer3	ENSMUSG00000030760.14	Acer3-202-UTR-2723	ENSMUST00000120520.7-UTR-2723	Acer3.1	1	chr7	98216381	-	FALSE	TRUE	22	1	0.0454545	minor	0.226
Acer3	ENSMUSG00000030760.14	Acer3-202-UTR-2649	ENSMUST00000120520.7-UTR-2649	Acer3.2	2	chr7	98216307	-	FALSE	TRUE	22	6	0.272727	major	0.15
Acer3	ENSMUSG00000030760.14	Acer3-202-UTR-151	ENSMUST00000120520.7-UTR-151	Acer3.3	3	chr7	98213809	-	FALSE	TRUE	22	21	0.954545	major	0.839
Acer3	ENSMUSG00000030760.14	Acer3-202	ENSMUST00000120520.7	Acer3.4	4	chr7	98213658	-	FALSE	FALSE	22	0	0	minor	0.136
Acer3	ENSMUSG00000030760.14	Acer3-201	ENSMUST00000033020.13	Acer3.5	5	chr7	98206389	-	FALSE	FALSE	22	0	0	minor	0.02
Ache	ENSMUSG00000023328.14	Ache-202	ENSMUST00000085934.3	Ache.1	1	chr5	137294460	+	FALSE	FALSE	10	10	1	major	0.513
Ache	ENSMUSG00000023328.14	Ache-209	ENSMUST00000196208.4	Ache.2	2	chr5	137294461	+	FALSE	FALSE	10	10	1	major	0.511
Ache	ENSMUSG00000023328.14	Ache-201	ENSMUST00000024099.10	Ache.3	3	chr5	137294466	+	FALSE	FALSE	10	10	1	major	0.468
Acin1	ENSMUSG00000022185.19	Acin1-215	ENSMUST00000138321.1	Acin1.1	1	chr14	54643288	-	TRUE	FALSE	98	0	0	minor	0.126
Acin1	ENSMUSG00000022185.19	Acin1-203	ENSMUST00000111484.8	Acin1.2	2	chr14	54642728	-	FALSE	FALSE	98	0	0	minor	0.682
Acin1	ENSMUSG00000022185.19	Acin1-221-UTR-26	ENSMUST00000150371.7-UTR-26	Acin1.3	3	chr14	54642193	-	FALSE	TRUE	98	3	0.0306122	minor	0.929
Acin1	ENSMUSG00000022185.19	Acin1-221	ENSMUST00000150371.7	Acin1.4	4	chr14	54642167	-	FALSE	FALSE	98	98	1	major	0.705
Acin1	ENSMUSG00000022185.19	Acin1-218	ENSMUST00000147714.7	Acin1.5	5	chr14	54642162	-	FALSE	FALSE	98	98	1	major	0.655
Acin1	ENSMUSG00000022185.19	Acin1-201	ENSMUST00000022793.14	Acin1.6	6	chr14	54642161	-	FALSE	FALSE	98	98	1	major	0.645
Ackr1	ENSMUSG00000037872.5	Ackr1-202	ENSMUST00000194046.1	Ackr1.1	1	chr1	173331892	-	FALSE	FALSE	23	23	1	major	0.38
Ackr1	ENSMUSG00000037872.5	Ackr1-201	ENSMUST00000038227.5	Ackr1.2	2	chr1	173331890	-	FALSE	FALSE	23	23	1	major	0.38
Ackr2	ENSMUSG00000044534.8	Ackr2-201	ENSMUST00000050327.4	Ackr2.1	1	chr9	121911064	+	FALSE	FALSE	7	7	1	major	0.517
Ackr2	ENSMUSG00000044534.8	Ackr2-202	ENSMUST00000214340.1	Ackr2.2	2	chr9	121911074	+	FALSE	FALSE	7	7	1	major	0.439
Ackr3	ENSMUSG00000044337.5	Ackr3-201-UTR-1382	ENSMUST00000065587.4-UTR-1382	Ackr3.1	1	chr1	90215369	+	FALSE	TRUE	43	2	0.0465116	minor	0.655
Ackr3	ENSMUSG00000044337.5	Ackr3-201-UTR-1243	ENSMUST00000065587.4-UTR-1243	Ackr3.2	2	chr1	90215508	+	FALSE	TRUE	43	3	0.0697674	minor	0.719
Ackr3	ENSMUSG00000044337.5	Ackr3-201-UTR-1032	ENSMUST00000065587.4-UTR-1032	Ackr3.3	3	chr1	90215719	+	FALSE	TRUE	43	43	1	major	0.439
Ackr3	ENSMUSG00000044337.5	Ackr3-201	ENSMUST00000065587.4	Ackr3.4	4	chr1	90216751	+	FALSE	FALSE	43	0	0	minor	0.068
Ackr4	ENSMUSG00000079355.5	Ackr4-203	ENSMUST00000188000.1	Ackr4.1	1	chr9	104098272	-	TRUE	FALSE	9	0	0	minor	0.142
Ackr4	ENSMUSG00000079355.5	Ackr4-204	ENSMUST00000219146.1	Ackr4.2	2	chr9	104098202	-	TRUE	FALSE	9	1	0.111111	major	0.237
Ackr4	ENSMUSG00000079355.5	Ackr4-202	ENSMUST00000076147.5	Ackr4.3	3	chr9	104098148	-	TRUE	FALSE	9	9	1	major	0.301
Acly	ENSMUSG00000020917.17	Acly-202	ENSMUST00000107385.1	Acly.1	1	chr11	100500579	-	TRUE	FALSE	99	0	0	minor	0.009
Acly	ENSMUSG00000020917.17	Acly-207-UTR-178	ENSMUST00000165111.7-UTR-178	Acly.2	2	chr11	100476536	-	FALSE	TRUE	99	15	0.151515	major	0.678
Acly	ENSMUSG00000020917.17	Acly-207	ENSMUST00000165111.7	Acly.3	3	chr11	100476358	-	FALSE	FALSE	99	99	1	major	0.621
Acly	ENSMUSG00000020917.17	Acly-201	ENSMUST00000007131.15	Acly.4	4	chr11	100476356	-	FALSE	FALSE	99	99	1	major	0.617
Acly	ENSMUSG00000020917.17	Acly-203	ENSMUST00000107389.7	Acly.5	5	chr11	100476353	-	FALSE	FALSE	99	99	1	major	0.607
Acmsd	ENSMUSG00000026348.7	Acmsd-201-UTR-1041	ENSMUST00000038006.7-UTR-1041	Acmsd.1	1	chr1	127766937	+	FALSE	TRUE	10	2	0.2	major	0.099
Acmsd	ENSMUSG00000026348.7	Acmsd-201	ENSMUST00000038006.7	Acmsd.2	2	chr1	127767978	+	FALSE	FALSE	10	9	0.9	major	0.271
Acnat1	ENSMUSG00000070985.3	Acnat1-201	ENSMUST00000095086.2	Acnat1.1	1	chr4	49447109	-	FALSE	FALSE	3	0	0	minor	0.012
Acnat1	ENSMUSG00000070985.3	Acnat1-202	ENSMUST00000107697.1	Acnat1.2	2	chr4	49447105	-	FALSE	FALSE	3	0	0	minor	0.008
Acnat1	ENSMUSG00000070985.3	Acnat1-202-UTR+3566	ENSMUST00000107697.1-UTR+3566	Acnat1.3	3	chr4	49443539	-	FALSE	TRUE	3	3	1	major
Acnat1	ENSMUSG00000070985.3	Acnat1-202-UTR+3614	ENSMUST00000107697.1-UTR+3614	Acnat1.4	4	chr4	49443491	-	FALSE	TRUE	3	2	0.666667	major	0.877
Acnat2	ENSMUSG00000060317.9	Acnat2-202	ENSMUST00000107698.7	Acnat2.1	1	chr4	49379920	-	FALSE	FALSE	2	1	0.5	major	0.012
Acnat2	ENSMUSG00000060317.9	Acnat2-201	ENSMUST00000081541.8	Acnat2.2	2	chr4	49379840	-	FALSE	FALSE	2	2	1	major
Acnat2	ENSMUSG00000060317.9	Acnat2-201-UTR+1350	ENSMUST00000081541.8-UTR+1350	Acnat2.3	3	chr4	49378490	-	FALSE	TRUE	2	1	0.5	major
Acnat2	ENSMUSG00000060317.9	Acnat2-201-UTR+4569	ENSMUST00000081541.8-UTR+4569	Acnat2.4	4	chr4	49375271	-	FALSE	TRUE	2	2	1	major
Aco1	ENSMUSG00000028405.9	Aco1-201	ENSMUST00000102973.3	Aco1.1	1	chr4	40198338	+	FALSE	FALSE	77	77	1	major	0.59
Aco1	ENSMUSG00000028405.9	Aco1-201-UTR+4422	ENSMUST00000102973.3-UTR+4422	Aco1.2	2	chr4	40202760	+	FALSE	TRUE	77	1	0.012987	minor	0.132
Aco2	ENSMUSG00000022477.13	Aco2-203	ENSMUST00000135198.1	Aco2.1	1	chr15	81889688	+	TRUE	FALSE	104	33	0.317308	major	0.275
Aco2	ENSMUSG00000022477.13	Aco2-206	ENSMUST00000157003.7	Aco2.2	2	chr15	81889689	+	TRUE	FALSE	104	33	0.317308	major	0.273
Aco2	ENSMUSG00000022477.13	Aco2-201-UTR-33	ENSMUST00000023116.6-UTR-33	Aco2.3	3	chr15	81915100	+	FALSE	TRUE	104	78	0.75	major	0.621
Aco2	ENSMUSG00000022477.13	Aco2-201	ENSMUST00000023116.6	Aco2.4	4	chr15	81915133	+	FALSE	FALSE	104	34	0.326923	major	0.339
Acod1	ENSMUSG00000022126.6	Acod1-201-UTR-894	ENSMUST00000022722.6-UTR-894	Acod1.1	1	chr14	103055679	+	FALSE	TRUE	8	4	0.5	major	0.032
Acod1	ENSMUSG00000022126.6	Acod1-201-UTR-478	ENSMUST00000022722.6-UTR-478	Acod1.2	2	chr14	103056095	+	FALSE	TRUE	8	8	1	major	0.012
Acod1	ENSMUSG00000022126.6	Acod1-201	ENSMUST00000022722.6	Acod1.3	3	chr14	103056573	+	FALSE	FALSE	8	7	0.875	major	0.077
Acod1	ENSMUSG00000022126.6	Acod1-201-UTR+1951	ENSMUST00000022722.6-UTR+1951	Acod1.4	4	chr14	103058524	+	FALSE	TRUE	8	6	0.75	major	0
Acot1	ENSMUSG00000072949.6	Acot1-202	ENSMUST00000220901.1	Acot1.1	1	chr12	84017664	+	FALSE	FALSE	44	43	0.977273	major	0.011
Acot1	ENSMUSG00000072949.6	Acot1-201	ENSMUST00000168120.2	Acot1.2	2	chr12	84018371	+	FALSE	FALSE	44	1	0.0227273	minor	0.089
Acot10	ENSMUSG00000047565.5	Acot10-201	ENSMUST00000052910.5	Acot10.1	1	chr15	20665214	-	FALSE	FALSE	2	2	1	major	0.261
Acot11	ENSMUSG00000034853.16	Acot11-201-UTR-264	ENSMUST00000065253.12-UTR-264	Acot11.1	1	chr4	106747499	-	FALSE	TRUE	6	3	0.5	major	0.095
Acot11	ENSMUSG00000034853.16	Acot11-201	ENSMUST00000065253.12	Acot11.2	2	chr4	106747235	-	FALSE	FALSE	6	0	0	minor	0.054
Acot11	ENSMUSG00000034853.16	Acot11-202	ENSMUST00000102762.9	Acot11.3	3	chr4	106744555	-	FALSE	FALSE	6	5	0.833333	major	0.011
Acot12	ENSMUSG00000021620.4	Acot12-201-UTR-1356	ENSMUST00000022120.4-UTR-1356	Acot12.1	1	chr13	91784792	+	FALSE	TRUE	7	5	0.714286	major	0.0112903
Acot12	ENSMUSG00000021620.4	Acot12-201-UTR-1036	ENSMUST00000022120.4-UTR-1036	Acot12.2	2	chr13	91785112	+	FALSE	TRUE	7	6	0.857143	major	0.179
Acot12	ENSMUSG00000021620.4	Acot12-201	ENSMUST00000022120.4	Acot12.3	3	chr13	91786148	+	FALSE	FALSE	7	4	0.571429	major	0.003
Acot13	ENSMUSG00000006717.7	Acot13-201	ENSMUST00000006900.6	Acot13.1	1	chr13	24817948	-	FALSE	FALSE	101	101	1	major	0.128
Acot2	ENSMUSG00000021226.7	Acot2-201	ENSMUST00000021649.7	Acot2.1	1	chr12	83993873	+	FALSE	FALSE	9	9	1	major	0
Acot3	ENSMUSG00000021228.15	Acot3-203	ENSMUST00000223080.1	Acot3.1	1	chr12	84059223	+	FALSE	FALSE	5	0	0	minor	0.008
Acot3	ENSMUSG00000021228.15	Acot3-202	ENSMUST00000120927.7	Acot3.2	2	chr12	84059565	+	FALSE	FALSE	5	5	1	major	0.025
Acot3	ENSMUSG00000021228.15	Acot3-201	ENSMUST00000021653.7	Acot3.3	3	chr12	84060402	+	FALSE	FALSE	5	3	0.6	major	0.04
Acot4	ENSMUSG00000052392.5	Acot4-202	ENSMUST00000128162.1	Acot4.1	1	chr12	84042222	+	TRUE	FALSE	5	0	0	minor	0.01
Acot4	ENSMUSG00000052392.5	Acot4-201-UTR-4549	ENSMUST00000021652.4-UTR-4549	Acot4.2	2	chr12	84044052	+	FALSE	TRUE	5	5	1	major	0.279
Acot4	ENSMUSG00000052392.5	Acot4-201-UTR-4074	ENSMUST00000021652.4-UTR-4074	Acot4.3	3	chr12	84044527	+	FALSE	TRUE	5	2	0.4	major	0.619
Acot4	ENSMUSG00000052392.5	Acot4-201-UTR-3879	ENSMUST00000021652.4-UTR-3879	Acot4.4	4	chr12	84044722	+	FALSE	TRUE	5	3	0.6	major
Acot4	ENSMUSG00000052392.5	Acot4-201	ENSMUST00000021652.4	Acot4.5	5	chr12	84048601	+	FALSE	FALSE	5	2	0.4	major
Acot5	ENSMUSG00000042540.12	Acot5-201	ENSMUST00000046422.10	Acot5.1	1	chr12	84076019	+	FALSE	FALSE	2	2	1	major	0.164
Acot5	ENSMUSG00000042540.12	Acot5-202	ENSMUST00000072505.4	Acot5.2	2	chr12	84076020	+	FALSE	FALSE	2	2	1	major	0.167
Acot6	ENSMUSG00000043487.4	Acot6-202	ENSMUST00000222921.1	Acot6.1	1	chr12	84104453	+	TRUE	FALSE	4	0	0	minor	0.038
Acot6	ENSMUSG00000043487.4	Acot6-201	ENSMUST00000056822.3	Acot6.2	2	chr12	84111349	+	FALSE	FALSE	4	4	1	major	0.114
Acot7	ENSMUSG00000028937.14	Acot7-201	ENSMUST00000030779.9	Acot7.1	1	chr4	152271847	+	FALSE	FALSE	98	98	1	major	0.359
Acot7	ENSMUSG00000028937.14	Acot7-202	ENSMUST00000075363.9	Acot7.2	2	chr4	152271852	+	FALSE	FALSE	98	98	1	major	0.359
Acot7	ENSMUSG00000028937.14	Acot7-206	ENSMUST00000167926.7	Acot7.3	3	chr4	152271855	+	FALSE	FALSE	98	98	1	major	0.359
Acot8	ENSMUSG00000017307.16	Acot8-201	ENSMUST00000017451.6	Acot8.1	1	chr2	164792768	-	FALSE	FALSE	98	98	1	major	0.304
Acot8	ENSMUSG00000017307.16	Acot8-202	ENSMUST00000103094.10	Acot8.2	2	chr2	164792768	-	FALSE	FALSE	98	98	1	major	0.304
Acot9	ENSMUSG00000025287.15	Acot9-201-UTR-148	ENSMUST00000026324.9-UTR-148	Acot9.1	1	chrX	155297506	+	FALSE	TRUE	94	85	0.904255	major	0.119
Acot9	ENSMUSG00000025287.15	Acot9-201	ENSMUST00000026324.9	Acot9.2	2	chrX	155297654	+	FALSE	FALSE	94	85	0.904255	major	0.123
Acox1	ENSMUSG00000020777.16	Acox1-201-UTR-1505	ENSMUST00000066587.11-UTR-1505	Acox1.1	1	chr11	116173393	-	FALSE	TRUE	78	8	0.102564	major	0.469
Acox1	ENSMUSG00000020777.16	Acox1-201-UTR-771	ENSMUST00000066587.11-UTR-771	Acox1.2	2	chr11	116172659	-	FALSE	TRUE	78	27	0.346154	major	0.055
Acox1	ENSMUSG00000020777.16	Acox1-201-UTR-698	ENSMUST00000066587.11-UTR-698	Acox1.3	3	chr11	116172586	-	FALSE	TRUE	78	1	0.0128205	minor	0.003
Acox1	ENSMUSG00000020777.16	Acox1-201-UTR-32	ENSMUST00000066587.11-UTR-32	Acox1.4	4	chr11	116171920	-	FALSE	TRUE	78	4	0.0512821	minor	0.08
Acox1	ENSMUSG00000020777.16	Acox1-201	ENSMUST00000066587.11	Acox1.5	5	chr11	116171888	-	FALSE	FALSE	78	77	0.987179	major	0.072
Acox2	ENSMUSG00000021751.13	Acox2-201-UTR-128	ENSMUST00000022271.13-UTR-128	Acox2.1	1	chr14	8225639	-	FALSE	TRUE	6	1	0.166667	major	0.002
Acox2	ENSMUSG00000021751.13	Acox2-201	ENSMUST00000022271.13	Acox2.2	2	chr14	8225511	-	FALSE	FALSE	6	6	1	major	0.03
Acox3	ENSMUSG00000029098.17	Acox3-204	ENSMUST00000114238.4	Acox3.1	1	chr5	35611869	+	TRUE	FALSE	61	0	0	minor	0.01
Acox3	ENSMUSG00000029098.17	Acox3-201	ENSMUST00000068563.11	Acox3.2	2	chr5	35611876	+	TRUE	FALSE	61	0	0	minor	0.03
Acox3	ENSMUSG00000029098.17	Acox3-203	ENSMUST00000114237.7	Acox3.3	3	chr5	35612607	+	TRUE	FALSE	61	0	0	minor	0.087
Acox3	ENSMUSG00000029098.17	Acox3-202-UTR-49	ENSMUST00000068947.13-UTR-49	Acox3.4	4	chr5	35613752	+	TRUE	TRUE	61	1	0.0163934	minor	0.236
Acox3	ENSMUSG00000029098.17	Acox3-202	ENSMUST00000068947.13	Acox3.5	5	chr5	35613801	+	TRUE	FALSE	61	61	1	major	0.2
Acox3	ENSMUSG00000029098.17	Acox3-210	ENSMUST00000202266.3	Acox3.6	6	chr5	35615352	+	FALSE	FALSE	61	0	0	minor	0.132
Acoxl	ENSMUSG00000027380.10	Acoxl-202	ENSMUST00000110344.1	Acoxl.1	1	chr2	128123508	+	FALSE	FALSE	5	3	0.6	major	0.25
Acoxl	ENSMUSG00000027380.10	Acoxl-201	ENSMUST00000028859.7	Acoxl.2	2	chr2	128123873	+	FALSE	FALSE	5	4	0.8	major	0.019
Acp1	ENSMUSG00000044573.16	Acp1-202-UTR-1313	ENSMUST00000074038.6-UTR-1313	Acp1.1	1	chr12	30894969	-	FALSE	TRUE	101	101	1	major	0.245
Acp1	ENSMUSG00000044573.16	Acp1-202-UTR-1266	ENSMUST00000074038.6-UTR-1266	Acp1.2	2	chr12	30894922	-	FALSE	TRUE	101	3	0.029703	minor	0.157
Acp1	ENSMUSG00000044573.16	Acp1-202-UTR-436	ENSMUST00000074038.6-UTR-436	Acp1.3	3	chr12	30894092	-	FALSE	TRUE	101	20	0.19802	major	0.023
Acp1	ENSMUSG00000044573.16	Acp1-202	ENSMUST00000074038.6	Acp1.4	4	chr12	30893656	-	FALSE	FALSE	101	1	0.00990099	minor	0.71
Acp1	ENSMUSG00000044573.16	Acp1-201	ENSMUST00000062740.14	Acp1.5	5	chr12	30893326	-	FALSE	FALSE	101	0	0	minor	0.677
Acp2	ENSMUSG00000002103.16	Acp2-207-UTR-2625	ENSMUST00000239169.1-UTR-2625	Acp2.1	1	chr2	91211472	+	FALSE	TRUE	51	28	0.54902	major	0.347
Acp2	ENSMUSG00000002103.16	Acp2-207-UTR-2450	ENSMUST00000239169.1-UTR-2450	Acp2.2	2	chr2	91211647	+	FALSE	TRUE	51	2	0.0392157	minor	0.127
Acp2	ENSMUSG00000002103.16	Acp2-207-UTR-2059	ENSMUST00000239169.1-UTR-2059	Acp2.3	3	chr2	91212038	+	FALSE	TRUE	51	5	0.0980392	minor	0.33
Acp2	ENSMUSG00000002103.16	Acp2-207-UTR-960	ENSMUST00000239169.1-UTR-960	Acp2.4	4	chr2	91213137	+	FALSE	TRUE	51	44	0.862745	major	0.182
Acp2	ENSMUSG00000002103.16	Acp2-207	ENSMUST00000239169.1	Acp2.5	5	chr2	91214097	+	FALSE	FALSE	51	22	0.431373	major	0.547
Acp2	ENSMUSG00000002103.16	Acp2-201	ENSMUST00000002172.13	Acp2.6	6	chr2	91214098	+	FALSE	FALSE	51	22	0.431373	major	0.544
Acp4	ENSMUSG00000012777.14	Acp4-203	ENSMUST00000118216.7	Acp4.1	1	chr7	44253085	-	FALSE	FALSE	4	0	0	minor	0.144231
Acp4	ENSMUSG00000012777.14	Acp4-203-UTR+65	ENSMUST00000118216.7-UTR+65	Acp4.2	2	chr7	44253020	-	FALSE	TRUE	4	1	0.25	major	0.138
Acp4	ENSMUSG00000012777.14	Acp4-203-UTR+1054	ENSMUST00000118216.7-UTR+1054	Acp4.3	3	chr7	44252031	-	FALSE	TRUE	4	3	0.75	major	0.018
Acp5	ENSMUSG00000001348.15	Acp5-204-UTR-25	ENSMUST00000213815.1-UTR-25	Acp5.1	1	chr9	22126763	-	FALSE	TRUE	73	1	0.0136986	minor	0.264
Acp5	ENSMUSG00000001348.15	Acp5-204	ENSMUST00000213815.1	Acp5.2	2	chr9	22126738	-	FALSE	FALSE	73	73	1	major	0.264
Acp5	ENSMUSG00000001348.15	Acp5-202	ENSMUST00000115315.2	Acp5.3	3	chr9	22126731	-	FALSE	FALSE	73	73	1	major	0.257
Acp5	ENSMUSG00000001348.15	Acp5-201	ENSMUST00000069330.13	Acp5.4	4	chr9	22126727	-	FALSE	FALSE	73	73	1	major	0.238
Acp6	ENSMUSG00000028093.15	Acp6-201	ENSMUST00000090759.4	Acp6.1	1	chr3	97176574	+	FALSE	FALSE	0	0			0.012
Acp7	ENSMUSG00000037469.11	Acp7-201	ENSMUST00000040112.4	Acp7.1	1	chr7	28607637	-	FALSE	FALSE	0	0			0.101
Acp7	ENSMUSG00000037469.11	Acp7-206	ENSMUST00000239470.1	Acp7.2	2	chr7	28607634	-	FALSE	FALSE	0	0			0.101
Acp7	ENSMUSG00000037469.11	Acp7-204	ENSMUST00000159560.2	Acp7.3	3	chr7	28607276	-	FALSE	FALSE	0	0			0.005
Acpp	ENSMUSG00000032561.15	Acpp-202	ENSMUST00000112590.2	Acpp.1	1	chr9	104299000	-	TRUE	FALSE	12	0	0	minor	0.08
Acpp	ENSMUSG00000032561.15	Acpp-201-UTR-72	ENSMUST00000062723.13-UTR-72	Acpp.2	2	chr9	104288323	-	FALSE	TRUE	12	12	1	major	0.055
Acpp	ENSMUSG00000032561.15	Acpp-201	ENSMUST00000062723.13	Acpp.3	3	chr9	104288251	-	FALSE	FALSE	12	5	0.416667	major	0.22
Acr	ENSMUSG00000022622.5	Acr-203	ENSMUST00000230978.1	Acr.1	1	chr15	89574036	+	FALSE	FALSE	5	0	0	minor
Acr	ENSMUSG00000022622.5	Acr-201-UTR-118	ENSMUST00000023295.2-UTR-118	Acr.2	2	chr15	89574467	+	FALSE	TRUE	5	4	0.8	major	0.104494
Acr	ENSMUSG00000022622.5	Acr-201	ENSMUST00000023295.2	Acr.3	3	chr15	89574585	+	FALSE	FALSE	5	5	1	major	0
Acrbp	ENSMUSG00000072770.9	Acrbp-204	ENSMUST00000112413.7	Acrbp.1	1	chr6	125051497	+	TRUE	FALSE	20	5	0.25	major	0.0432432
Acrbp	ENSMUSG00000072770.9	Acrbp-201	ENSMUST00000032481.7	Acrbp.2	2	chr6	125051547	+	TRUE	FALSE	20	0	0	minor	0.0218391
Acrbp	ENSMUSG00000072770.9	Acrbp-205	ENSMUST00000112414.7	Acrbp.3	3	chr6	125054194	+	TRUE	FALSE	20	19	0.95	major	0.01
Acrbp	ENSMUSG00000072770.9	Acrbp-202	ENSMUST00000088294.11	Acrbp.4	4	chr6	125063267	+	FALSE	FALSE	20	8	0.4	major	0.137
Acrv1	ENSMUSG00000032110.4	Acrv1-201	ENSMUST00000034620.4	Acrv1.1	1	chr9	36698843	+	FALSE	FALSE	4	4	1	major	0.077
Acsbg1	ENSMUSG00000032281.11	Acsbg1-201-UTR-61	ENSMUST00000034822.11-UTR-61	Acsbg1.1	1	chr9	54604938	-	FALSE	TRUE	28	4	0.142857	major	0.402
Acsbg1	ENSMUSG00000032281.11	Acsbg1-201	ENSMUST00000034822.11	Acsbg1.2	2	chr9	54604877	-	FALSE	FALSE	28	27	0.964286	major	0.243
Acsbg2	ENSMUSG00000024207.8	Acsbg2-201	ENSMUST00000043062.4	Acsbg2.1	1	chr17	56843103	-	FALSE	FALSE	4	4	1	major	0.193
Acsbg3	ENSMUSG00000024209.9	Acsbg3-201	ENSMUST00000025048.6	Acsbg3.1	1	chr17	56888904	+	FALSE	FALSE	4	4	1	major	0.005
Acsf2	ENSMUSG00000076435.3	Acsf2-201-UTR-794	ENSMUST00000103164.3-UTR-794	Acsf2.1	1	chr11	94557896	-	FALSE	TRUE	19	1	0.0526316	minor	0.221
Acsf2	ENSMUSG00000076435.3	Acsf2-201	ENSMUST00000103164.3	Acsf2.2	2	chr11	94557102	-	FALSE	FALSE	19	19	1	major	0.076
Acsf3	ENSMUSG00000015016.8	Acsf3-202	ENSMUST00000212781.1	Acsf3.1	1	chr8	122814426	+	TRUE	FALSE	65	1	0.0153846	minor	0.085
Acsf3	ENSMUSG00000015016.8	Acsf3-203	ENSMUST00000212790.1	Acsf3.2	2	chr8	122817880	+	FALSE	FALSE	65	65	1	major	0.003
Acsl1	ENSMUSG00000018796.13	Acsl1-208	ENSMUST00000152423.1	Acsl1.1	1	chr8	46534455	+	FALSE	FALSE	68	0	0	minor	0.012
Acsl1	ENSMUSG00000018796.13	Acsl1-202	ENSMUST00000110371.7	Acsl1.2	2	chr8	46534480	+	FALSE	FALSE	68	0	0	minor	0.006
Acsl1	ENSMUSG00000018796.13	Acsl1-203-UTR-794	ENSMUST00000110372.8-UTR-794	Acsl1.3	3	chr8	46534787	+	FALSE	TRUE	68	10	0.147059	major	0.793
Acsl1	ENSMUSG00000018796.13	Acsl1-203-UTR-436	ENSMUST00000110372.8-UTR-436	Acsl1.4	4	chr8	46535145	+	FALSE	TRUE	68	6	0.0882353	minor	0.028
Acsl1	ENSMUSG00000018796.13	Acsl1-203	ENSMUST00000110372.8	Acsl1.5	5	chr8	46535581	+	FALSE	FALSE	68	0	0	minor	0.733
Acsl1	ENSMUSG00000018796.13	Acsl1-201-UTR-53	ENSMUST00000034046.12-UTR-53	Acsl1.6	6	chr8	46535998	+	FALSE	TRUE	68	1	0.0147059	minor	1
Acsl1	ENSMUSG00000018796.13	Acsl1-201	ENSMUST00000034046.12	Acsl1.7	7	chr8	46536051	+	FALSE	FALSE	68	68	1	major	0.516
Acsl3	ENSMUSG00000032883.15	Acsl3-203-UTR-320	ENSMUST00000134566.7-UTR-320	Acsl3.1	1	chr1	78706581	+	FALSE	TRUE	76	4	0.0526316	minor	0.628
Acsl3	ENSMUSG00000032883.15	Acsl3-203	ENSMUST00000134566.7	Acsl3.2	2	chr1	78706901	+	FALSE	FALSE	76	2	0.0263158	minor	1
Acsl3	ENSMUSG00000032883.15	Acsl3-205	ENSMUST00000142704.7	Acsl3.3	3	chr1	78706967	+	FALSE	FALSE	76	76	1	major	0.888
Acsl3	ENSMUSG00000032883.15	Acsl3-201-UTR-315	ENSMUST00000035779.14-UTR-315	Acsl3.4	4	chr1	78707428	+	FALSE	TRUE	76	1	0.0131579	minor	0.063
Acsl3	ENSMUSG00000032883.15	Acsl3-201	ENSMUST00000035779.14	Acsl3.5	5	chr1	78707743	+	FALSE	FALSE	76	6	0.0789474	minor	0.199
Acsl4	ENSMUSG00000031278.12	Acsl4-201-UTR-2543	ENSMUST00000033634.4-UTR-2543	Acsl4.1	1	chrX	142320536	-	FALSE	TRUE	56	22	0.392857	major	0.383
Acsl4	ENSMUSG00000031278.12	Acsl4-201-UTR-1028	ENSMUST00000033634.4-UTR-1028	Acsl4.2	2	chrX	142319021	-	FALSE	TRUE	56	1	0.0178571	minor	0.539
Acsl4	ENSMUSG00000031278.12	Acsl4-201-UTR-486	ENSMUST00000033634.4-UTR-486	Acsl4.3	3	chrX	142318479	-	FALSE	TRUE	56	2	0.0357143	minor	0.348
Acsl4	ENSMUSG00000031278.12	Acsl4-201	ENSMUST00000033634.4	Acsl4.4	4	chrX	142317993	-	FALSE	FALSE	56	56	1	major	0.467
Acsl4	ENSMUSG00000031278.12	Acsl4-201-UTR+137	ENSMUST00000033634.4-UTR+137	Acsl4.5	5	chrX	142317856	-	FALSE	TRUE	56	1	0.0178571	minor	0.076
Acsl5	ENSMUSG00000024981.6	Acsl5-204	ENSMUST00000225454.1	Acsl5.1	1	chr19	55278439	+	TRUE	FALSE	90	0	0	minor	0.03
Acsl5	ENSMUSG00000024981.6	Acsl5-203	ENSMUST00000224414.1	Acsl5.2	2	chr19	55295678	+	TRUE	FALSE	90	0	0	minor	0
Acsl5	ENSMUSG00000024981.6	Acsl5-201-UTR-1094	ENSMUST00000043150.5-UTR-1094	Acsl5.3	3	chr19	55296626	+	FALSE	TRUE	90	90	1	major	0.255
Acsl5	ENSMUSG00000024981.6	Acsl5-201	ENSMUST00000043150.5	Acsl5.4	4	chr19	55297720	+	FALSE	FALSE	90	0	0	minor	0.027
Acsl6	ENSMUSG00000020333.17	Acsl6-202	ENSMUST00000064690.9	Acsl6.1	1	chr11	54337728	+	TRUE	FALSE	13	1	0.0769231	minor	0.052
Acsl6	ENSMUSG00000020333.17	Acsl6-208	ENSMUST00000108899.7	Acsl6.2	2	chr11	54339287	+	TRUE	FALSE	13	0	0	minor	0.087
Acsl6	ENSMUSG00000020333.17	Acsl6-203	ENSMUST00000072178.10	Acsl6.3	3	chr11	54361197	+	TRUE	FALSE	13	0	0	minor	0.922
Acsl6	ENSMUSG00000020333.17	Acsl6-205	ENSMUST00000094194.9	Acsl6.4	4	chr11	54361501	+	FALSE	FALSE	13	0	0	minor	0.888
Acsl6	ENSMUSG00000020333.17	Acsl6-213	ENSMUST00000139484.1	Acsl6.5	5	chr11	54361528	+	FALSE	FALSE	13	13	1	major	0.851
Acsl6	ENSMUSG00000020333.17	Acsl6-201	ENSMUST00000000145.11	Acsl6.6	6	chr11	54361535	+	FALSE	FALSE	13	13	1	major	0.8
Acsl6	ENSMUSG00000020333.17	Acsl6-209	ENSMUST00000108904.9	Acsl6.7	7	chr11	54361539	+	FALSE	FALSE	13	12	0.923077	major	0.784
Acsl6	ENSMUSG00000020333.17	Acsl6-210	ENSMUST00000108905.9	Acsl6.8	8	chr11	54364752	+	FALSE	FALSE	13	3	0.230769	major	0.718
Acsl6	ENSMUSG00000020333.17	Acsl6-204	ENSMUST00000093106.11	Acsl6.9	9	chr11	54364756	+	FALSE	FALSE	13	3	0.230769	major	0.678
Acsm1	ENSMUSG00000033533.14	Acsm1-201	ENSMUST00000047929.12	Acsm1.1	1	chr7	119662515	+	FALSE	FALSE	3	3	1	major	0.066
Acsm2	ENSMUSG00000030945.17	Acsm2-203	ENSMUST00000123638.1	Acsm2.1	1	chr7	119592553	+	TRUE	FALSE	2	1	0.5	major	0.022
Acsm2	ENSMUSG00000030945.17	Acsm2-205-UTR-50	ENSMUST00000129766.8-UTR-50	Acsm2.2	2	chr7	119596119	+	FALSE	TRUE	2	1	0.5	major	0.018
Acsm2	ENSMUSG00000030945.17	Acsm2-205	ENSMUST00000129766.8	Acsm2.3	3	chr7	119596169	+	FALSE	FALSE	2	1	0.5	major	0.016
Acsm2	ENSMUSG00000030945.17	Acsm2-202	ENSMUST00000098084.10	Acsm2.4	4	chr7	119596176	+	FALSE	FALSE	2	1	0.5	major	0.016
Acsm2	ENSMUSG00000030945.17	Acsm2-208	ENSMUST00000207977.1	Acsm2.5	5	chr7	119596178	+	FALSE	FALSE	2	1	0.5	major	0.016
Acsm2	ENSMUSG00000030945.17	Acsm2-201	ENSMUST00000084647.12	Acsm2.6	6	chr7	119596215	+	FALSE	FALSE	2	0	0	minor	0.007
Acsm2	ENSMUSG00000030945.17	Acsm2-207-UTR-4372	ENSMUST00000167935.9-UTR-4372	Acsm2.7	7	chr7	119596318	+	FALSE	TRUE	2	1	0.5	major	0
Acsm2	ENSMUSG00000030945.17	Acsm2-207-UTR-4094	ENSMUST00000167935.9-UTR-4094	Acsm2.8	8	chr7	119596596	+	FALSE	TRUE	2	2	1	major	0.191
Acsm2	ENSMUSG00000030945.17	Acsm2-207-UTR-32	ENSMUST00000167935.9-UTR-32	Acsm2.9	9	chr7	119600658	+	FALSE	TRUE	2	1	0.5	major
Acsm2	ENSMUSG00000030945.17	Acsm2-207	ENSMUST00000167935.9	Acsm2.10	10	chr7	119600690	+	FALSE	FALSE	2	1	0.5	major
Acsm3	ENSMUSG00000030935.15	Acsm3-204	ENSMUST00000106528.7	Acsm3.1	1	chr7	119784889	+	TRUE	FALSE	7	7	1	major	0.366
Acsm3	ENSMUSG00000030935.15	Acsm3-201	ENSMUST00000063770.9	Acsm3.2	2	chr7	119784891	+	TRUE	FALSE	7	7	1	major	0.366
Acsm3	ENSMUSG00000030935.15	Acsm3-203	ENSMUST00000106527.7	Acsm3.3	3	chr7	119784893	+	TRUE	FALSE	7	7	1	major	0.366
Acsm3	ENSMUSG00000030935.15	Acsm3-202	ENSMUST00000106526.1	Acsm3.4	4	chr7	119784896	+	TRUE	FALSE	7	7	1	major	0.367
Acsm3	ENSMUSG00000030935.15	Acsm3-205	ENSMUST00000106529.7	Acsm3.5	5	chr7	119787513	+	FALSE	FALSE	7	0	0	minor	0.365
Acsm4	ENSMUSG00000047026.9	Acsm4-201	ENSMUST00000047045.9	Acsm4.1	1	chr7	119714565	+	FALSE	FALSE	0	0			0.03
Acsm5	ENSMUSG00000030972.6	Acsm5-207	ENSMUST00000207813.1	Acsm5.1	1	chr7	119534928	+	TRUE	FALSE	1	0	0	minor	0.0577778
Acsm5	ENSMUSG00000030972.6	Acsm5-204	ENSMUST00000207387.1	Acsm5.2	2	chr7	119534999	+	TRUE	FALSE	1	0	0	minor	0.024
Acsm5	ENSMUSG00000030972.6	Acsm5-205	ENSMUST00000207440.1	Acsm5.3	3	chr7	119543267	+	TRUE	FALSE	1	1	1	major	0.014
Acsm5	ENSMUSG00000030972.6	Acsm5-201-UTR-436	ENSMUST00000066465.2-UTR-436	Acsm5.4	4	chr7	119543357	+	TRUE	TRUE	1	1	1	major	0.018
Acsm5	ENSMUSG00000030972.6	Acsm5-201	ENSMUST00000066465.2	Acsm5.5	5	chr7	119543793	+	TRUE	FALSE	1	0	0	minor	0.205
Acss1	ENSMUSG00000027452.11	Acss1-201	ENSMUST00000028944.3	Acss1.1	1	chr2	150618105	-	FALSE	FALSE	71	71	1	major	0.298
Acss2	ENSMUSG00000027605.18	Acss2-203	ENSMUST00000103142.11	Acss2.1	1	chr2	155562080	+	TRUE	FALSE	72	0	0	minor	0.53
Acss2	ENSMUSG00000027605.18	Acss2-201	ENSMUST00000029135.14	Acss2.2	2	chr2	155562746	+	TRUE	FALSE	72	72	1	major	0.338
Acss2	ENSMUSG00000027605.18	Acss2-202	ENSMUST00000065973.8	Acss2.3	3	chr2	155585724	+	FALSE	FALSE	72	0	0	minor	0.021
Acss3	ENSMUSG00000035948.13	Acss3-201	ENSMUST00000044668.4	Acss3.1	1	chr10	106965082	-	TRUE	FALSE	1	0	0	minor	0.074
Acss3	ENSMUSG00000035948.13	Acss3-203	ENSMUST00000165067.8	Acss3.2	2	chr10	106933517	-	FALSE	FALSE	1	1	1	major	0.086
Acta1	ENSMUSG00000031972.5	Acta1-201	ENSMUST00000034453.5	Acta1.1	1	chr8	123891769	-	FALSE	FALSE	17	17	1	major	0.491
Acta2	ENSMUSG00000035783.9	Acta2-201-UTR-492	ENSMUST00000039631.9-UTR-492	Acta2.1	1	chr19	34241582	-	FALSE	TRUE	66	1	0.0151515	minor	0.449
Acta2	ENSMUSG00000035783.9	Acta2-201-UTR-433	ENSMUST00000039631.9-UTR-433	Acta2.2	2	chr19	34241523	-	FALSE	TRUE	66	66	1	major	0.207
Acta2	ENSMUSG00000035783.9	Acta2-201-UTR-29	ENSMUST00000039631.9-UTR-29	Acta2.3	3	chr19	34241119	-	FALSE	TRUE	66	1	0.0151515	minor	0.04
Acta2	ENSMUSG00000035783.9	Acta2-201	ENSMUST00000039631.9	Acta2.4	4	chr19	34241090	-	FALSE	FALSE	66	14	0.212121	major	0.018
Acta2	ENSMUSG00000035783.9	Acta2-201-UTR+754	ENSMUST00000039631.9-UTR+754	Acta2.5	5	chr19	34240336	-	FALSE	TRUE	66	3	0.0454545	minor	0.198
Actb	ENSMUSG00000029580.14	Actb-207-UTR-237	ENSMUST00000167721.7-UTR-237	Actb.1	1	chr5	142903738	-	FALSE	TRUE	104	104	1	major	0.868
Actb	ENSMUSG00000029580.14	Actb-207	ENSMUST00000167721.7	Actb.2	2	chr5	142903501	-	TRUE	FALSE	104	0	0	minor	0.931
Actb	ENSMUSG00000029580.14	Actb-201-UTR-36	ENSMUST00000100497.10-UTR-36	Actb.3	3	chr5	142903151	-	FALSE	TRUE	104	9	0.0865385	minor	0.733
Actb	ENSMUSG00000029580.14	Actb-201	ENSMUST00000100497.10	Actb.4	4	chr5	142903115	-	FALSE	FALSE	104	104	1	major	0.428
Actbl2	ENSMUSG00000055194.3	Actbl2-201	ENSMUST00000054716.3	Actbl2.1	1	chr13	111257749	+	FALSE	FALSE	0	0			0.194
Actc1	ENSMUSG00000068614.7	Actc1-201-UTR-40	ENSMUST00000090269.6-UTR-40	Actc1.1	1	chr2	114047322	-	FALSE	TRUE	30	3	0.1	major	0.899
Actc1	ENSMUSG00000068614.7	Actc1-201	ENSMUST00000090269.6	Actc1.2	2	chr2	114047282	-	FALSE	FALSE	30	30	1	major	0.523
Acte1	ENSMUSG00000031085.16	Acte1-203	ENSMUST00000179036.7	Acte1.1	1	chr7	143896496	+	TRUE	FALSE	4	0	0	minor	0.058
Acte1	ENSMUSG00000031085.16	Acte1-207	ENSMUST00000207630.1	Acte1.2	2	chr7	143897508	+	TRUE	FALSE	4	4	1	major	0
Acte1	ENSMUSG00000031085.16	Acte1-202	ENSMUST00000152910.2	Acte1.3	3	chr7	143897511	+	TRUE	FALSE	4	4	1	major	0
Actg1	ENSMUSG00000062825.15	Actg1-203	ENSMUST00000089616.5	Actg1.1	1	chr11	120346382	-	FALSE	FALSE	104	0	0	minor	0.67069
Actg1	ENSMUSG00000062825.15	Actg1-201-UTR-238	ENSMUST00000062147.13-UTR-238	Actg1.2	2	chr11	120346271	-	FALSE	TRUE	104	33	0.317308	major	0.901
Actg1	ENSMUSG00000062825.15	Actg1-201-UTR-110	ENSMUST00000062147.13-UTR-110	Actg1.3	3	chr11	120346143	-	FALSE	TRUE	104	3	0.0288462	minor	0.353
Actg1	ENSMUSG00000062825.15	Actg1-201	ENSMUST00000062147.13	Actg1.4	4	chr11	120346033	-	FALSE	FALSE	104	0	0	minor	0.445
Actg1	ENSMUSG00000062825.15	Actg1-204-UTR-123	ENSMUST00000106215.10-UTR-123	Actg1.5	5	chr11	120345814	-	FALSE	TRUE	104	9	0.0865385	minor	0.958
Actg1	ENSMUSG00000062825.15	Actg1-204-UTR-78	ENSMUST00000106215.10-UTR-78	Actg1.6	6	chr11	120345769	-	FALSE	TRUE	104	2	0.0192308	minor	0.959
Actg1	ENSMUSG00000062825.15	Actg1-204	ENSMUST00000106215.10	Actg1.7	7	chr11	120345691	-	FALSE	FALSE	104	104	1	major	0.478
Actg1	ENSMUSG00000062825.15	Actg1-202	ENSMUST00000071555.12	Actg1.8	8	chr11	120345690	-	FALSE	FALSE	104	104	1	major	0.468
Actg1	ENSMUSG00000062825.15	Actg1-202-UTR+4655	ENSMUST00000071555.12-UTR+4655	Actg1.9	9	chr11	120341035	-	FALSE	TRUE	104	1	0.00961538	minor
Actg2	ENSMUSG00000059430.14	Actg2-202	ENSMUST00000121731.7	Actg2.1	1	chr6	83512912	-	FALSE	FALSE	28	28	1	major	0.357
Actg2	ENSMUSG00000059430.14	Actg2-201	ENSMUST00000075161.11	Actg2.2	2	chr6	83512905	-	FALSE	FALSE	28	28	1	major	0.359
Actl10	ENSMUSG00000078129.3	Actl10-201	ENSMUST00000104928.1	Actl10.1	1	chr2	154553276	+	FALSE	FALSE	4	4	1	major	0.097
Actl11	ENSMUSG00000066368.1	Actl11-201-UTR-333	ENSMUST00000085073.1-UTR-333	Actl11.1	1	chr9	107932128	+	FALSE	TRUE	4	4	1	major	0.244
Actl11	ENSMUSG00000066368.1	Actl11-201-UTR-209	ENSMUST00000085073.1-UTR-209	Actl11.2	2	chr9	107932252	+	FALSE	TRUE	4	1	0.25	major	0.038
Actl11	ENSMUSG00000066368.1	Actl11-201	ENSMUST00000085073.1	Actl11.3	3	chr9	107932461	+	FALSE	FALSE	4	0	0	minor	0.874
Actl6a	ENSMUSG00000027671.14	Actl6a-201-UTR-36	ENSMUST00000029214.13-UTR-36	Actl6a.1	1	chr3	32726937	+	FALSE	TRUE	102	5	0.0490196	minor	0.884
Actl6a	ENSMUSG00000027671.14	Actl6a-201	ENSMUST00000029214.13	Actl6a.2	2	chr3	32726973	+	FALSE	FALSE	102	101	0.990196	major	0.526
Actl6b	ENSMUSG00000029712.14	Actl6b-205	ENSMUST00000139395.7	Actl6b.1	1	chr5	137569582	+	FALSE	FALSE	0	0			0.502
Actl7a	ENSMUSG00000070979.5	Actl7a-201	ENSMUST00000095079.5	Actl7a.1	1	chr4	56744925	+	FALSE	FALSE	4	4	1	major	0.183
Actl7b	ENSMUSG00000070980.4	Actl7b-201-UTR-37	ENSMUST00000095080.4-UTR-37	Actl7b.1	1	chr4	56740042	-	FALSE	TRUE	4	1	0.25	major	0.312
Actl7b	ENSMUSG00000070980.4	Actl7b-201	ENSMUST00000095080.4	Actl7b.2	2	chr4	56740005	-	FALSE	FALSE	4	4	1	major	0.388
Actl9	ENSMUSG00000092519.2	Actl9-201	ENSMUST00000174088.2	Actl9.1	1	chr17	33434268	+	FALSE	FALSE	4	4	1	major	0.109
Actn1	ENSMUSG00000015143.15	Actn1-202	ENSMUST00000167327.1	Actn1.1	1	chr12	80168322	-	FALSE	FALSE	81	0	0	minor	0.33
Actn1	ENSMUSG00000015143.15	Actn1-201-UTR-490	ENSMUST00000021554.15-UTR-490	Actn1.2	2	chr12	80168037	-	FALSE	TRUE	81	5	0.0617284	minor	0.919
Actn1	ENSMUSG00000015143.15	Actn1-201-UTR-343	ENSMUST00000021554.15-UTR-343	Actn1.3	3	chr12	80167890	-	FALSE	TRUE	81	2	0.0246914	minor	0.793
Actn1	ENSMUSG00000015143.15	Actn1-201-UTR-191	ENSMUST00000021554.15-UTR-191	Actn1.4	4	chr12	80167738	-	FALSE	TRUE	81	56	0.691358	major	0.99
Actn1	ENSMUSG00000015143.15	Actn1-201-UTR-44	ENSMUST00000021554.15-UTR-44	Actn1.5	5	chr12	80167591	-	FALSE	TRUE	81	22	0.271605	major	0.366
Actn1	ENSMUSG00000015143.15	Actn1-201	ENSMUST00000021554.15	Actn1.6	6	chr12	80167547	-	FALSE	FALSE	81	79	0.975309	major	0.394
Actn1	ENSMUSG00000015143.15	Actn1-201-UTR+2084	ENSMUST00000021554.15-UTR+2084	Actn1.7	7	chr12	80165463	-	FALSE	TRUE	81	2	0.0246914	minor	0.193
Actn2	ENSMUSG00000052374.16	Actn2-203	ENSMUST00000168193.7	Actn2.1	1	chr13	12269435	-	FALSE	FALSE	21	21	1	major	0.598
Actn2	ENSMUSG00000052374.16	Actn2-201	ENSMUST00000064204.13	Actn2.2	2	chr13	12269426	-	FALSE	FALSE	21	21	1	major	0.547
Actn2	ENSMUSG00000052374.16	Actn2-201-UTR+3005	ENSMUST00000064204.13-UTR+3005	Actn2.3	3	chr13	12266421	-	FALSE	TRUE	21	2	0.0952381	minor	0.766
Actn3	ENSMUSG00000006457.4	Actn3-201	ENSMUST00000006626.4	Actn3.1	1	chr19	4861216	-	FALSE	FALSE	6	6	1	major	0.375
Actn4	ENSMUSG00000054808.15	Actn4-210	ENSMUST00000216863.1	Actn4.1	1	chr7	28893711	-	FALSE	FALSE	103	1	0.00970874	minor	0.291
Actn4	ENSMUSG00000054808.15	Actn4-211-UTR-29	ENSMUST00000217157.1-UTR-29	Actn4.2	2	chr7	28893684	-	FALSE	TRUE	103	21	0.203883	major	0.347
Actn4	ENSMUSG00000054808.15	Actn4-211	ENSMUST00000217157.1	Actn4.3	3	chr7	28893655	-	FALSE	FALSE	103	103	1	major	0.209
Actn4	ENSMUSG00000054808.15	Actn4-201	ENSMUST00000068045.13	Actn4.4	4	chr7	28893248	-	FALSE	FALSE	103	89	0.864078	major	0.468
Actr10	ENSMUSG00000021076.6	Actr10-201-UTR-2517	ENSMUST00000021479.5-UTR-2517	Actr10.1	1	chr12	70962201	+	FALSE	TRUE	96	90	0.9375	major	0.429
Actr10	ENSMUSG00000021076.6	Actr10-201-UTR-2439	ENSMUST00000021479.5-UTR-2439	Actr10.2	2	chr12	70962279	+	FALSE	TRUE	96	93	0.96875	major	0.313
Actr10	ENSMUSG00000021076.6	Actr10-201-UTR-1934	ENSMUST00000021479.5-UTR-1934	Actr10.3	3	chr12	70962784	+	FALSE	TRUE	96	1	0.0104167	minor	0.135
Actr10	ENSMUSG00000021076.6	Actr10-201	ENSMUST00000021479.5	Actr10.4	4	chr12	70964718	+	FALSE	FALSE	96	7	0.0729167	minor	0.036
Actr1a	ENSMUSG00000025228.5	Actr1a-206-UTR-1606	ENSMUST00000237742.1-UTR-1606	Actr1a.1	1	chr19	46378420	-	FALSE	TRUE	101	1	0.00990099	minor
Actr1a	ENSMUSG00000025228.5	Actr1a-206-UTR-774	ENSMUST00000237742.1-UTR-774	Actr1a.2	2	chr19	46377588	-	FALSE	TRUE	101	1	0.00990099	minor	0.638
Actr1a	ENSMUSG00000025228.5	Actr1a-206	ENSMUST00000237742.1	Actr1a.3	3	chr19	46376814	-	FALSE	FALSE	101	101	1	major	0.508
Actr1a	ENSMUSG00000025228.5	Actr1a-201	ENSMUST00000040270.5	Actr1a.4	4	chr19	46376811	-	FALSE	FALSE	101	101	1	major	0.497
Actr1b	ENSMUSG00000037351.9	Actr1b-201-UTR-1089	ENSMUST00000043951.9-UTR-1089	Actr1b.1	1	chr1	36699203	-	FALSE	TRUE	99	96	0.969697	major	0.597
Actr1b	ENSMUSG00000037351.9	Actr1b-201	ENSMUST00000043951.9	Actr1b.2	2	chr1	36698114	-	FALSE	FALSE	99	88	0.888889	major	0
Actr2	ENSMUSG00000020152.7	Actr2-201-UTR-2366	ENSMUST00000000137.7-UTR-2366	Actr2.1	1	chr11	20064670	-	FALSE	TRUE	98	38	0.387755	major	0.869565
Actr2	ENSMUSG00000020152.7	Actr2-201-UTR-492	ENSMUST00000000137.7-UTR-492	Actr2.2	2	chr11	20062796	-	FALSE	TRUE	98	2	0.0204082	minor	0.515
Actr2	ENSMUSG00000020152.7	Actr2-201-UTR-282	ENSMUST00000000137.7-UTR-282	Actr2.3	3	chr11	20062586	-	FALSE	TRUE	98	86	0.877551	major	0.226
Actr2	ENSMUSG00000020152.7	Actr2-201	ENSMUST00000000137.7	Actr2.4	4	chr11	20062304	-	FALSE	FALSE	98	88	0.897959	major	0.592
Actr3	ENSMUSG00000026341.16	Actr3-202-UTR-393	ENSMUST00000178474.7-UTR-393	Actr3.1	1	chr1	125393299	-	FALSE	TRUE	101	3	0.029703	minor	0.997
Actr3	ENSMUSG00000026341.16	Actr3-202-UTR-336	ENSMUST00000178474.7-UTR-336	Actr3.2	2	chr1	125393242	-	FALSE	TRUE	101	97	0.960396	major	0.991
Actr3	ENSMUSG00000026341.16	Actr3-202	ENSMUST00000178474.7	Actr3.3	3	chr1	125392906	-	FALSE	FALSE	101	98	0.970297	major	0.693
Actr3	ENSMUSG00000026341.16	Actr3-201	ENSMUST00000027579.16	Actr3.4	4	chr1	125392905	-	FALSE	FALSE	101	98	0.970297	major	0.683
Actr3b	ENSMUSG00000056367.14	Actr3b-201	ENSMUST00000088244.5	Actr3b.1	1	chr5	25850342	+	FALSE	FALSE	19	6	0.315789	major	0.902
Actr3b	ENSMUSG00000056367.14	Actr3b-202	ENSMUST00000128727.7	Actr3b.2	2	chr5	25850688	+	FALSE	FALSE	19	19	1	major	0.569
Actr5	ENSMUSG00000037761.16	Actr5-201	ENSMUST00000045644.8	Actr5.1	1	chr2	158639211	+	FALSE	FALSE	0	0			0.063
Actr6	ENSMUSG00000019948.4	Actr6-201	ENSMUST00000020109.4	Actr6.1	1	chr10	89711971	-	FALSE	FALSE	64	64	1	major	0.234
Actr8	ENSMUSG00000015971.5	Actr8-201-UTR-74	ENSMUST00000016115.5-UTR-74	Actr8.1	1	chr14	29993145	+	FALSE	TRUE	93	37	0.397849	major	0.257143
Actr8	ENSMUSG00000015971.5	Actr8-201	ENSMUST00000016115.5	Actr8.2	2	chr14	29993219	+	TRUE	FALSE	93	92	0.989247	major	0.472
Actr8	ENSMUSG00000015971.5	Actr8-204	ENSMUST00000224797.1	Actr8.3	3	chr14	30006354	+	FALSE	FALSE	93	2	0.0215054	minor	0
Actrt1	ENSMUSG00000046615.2	Actrt1-201	ENSMUST00000059466.2	Actrt1.1	1	chrX	46330345	+	FALSE	FALSE	4	4	1	major	0.115
Actrt2	ENSMUSG00000051276.4	Actrt2-201-UTR-37	ENSMUST00000060062.4-UTR-37	Actrt2.1	1	chr4	154666470	-	FALSE	TRUE	4	2	0.5	major	0.095
Actrt2	ENSMUSG00000051276.4	Actrt2-201	ENSMUST00000060062.4	Actrt2.2	2	chr4	154666433	-	FALSE	FALSE	4	4	1	major	0.099
Actrt3	ENSMUSG00000037737.6	Actrt3-201	ENSMUST00000047630.6	Actrt3.1	1	chr3	30597073	-	FALSE	FALSE	0	0			0.562
Acvr1	ENSMUSG00000026836.15	Acvr1-201	ENSMUST00000056376.11	Acvr1.1	1	chr2	58447149	-	TRUE	FALSE	32	0	0	minor	0.999
Acvr1	ENSMUSG00000026836.15	Acvr1-202	ENSMUST00000090935.8	Acvr1.2	2	chr2	58446441	-	TRUE	FALSE	32	32	1	major	0.613
Acvr1	ENSMUSG00000026836.15	Acvr1-203	ENSMUST00000112599.7	Acvr1.3	3	chr2	58446434	-	TRUE	FALSE	32	32	1	major	0.543
Acvr1b	ENSMUSG00000000532.11	Acvr1b-201-UTR-1326	ENSMUST00000000544.11-UTR-1326	Acvr1b.1	1	chr15	101212358	+	FALSE	TRUE	51	1	0.0196078	minor	0.951
Acvr1b	ENSMUSG00000000532.11	Acvr1b-201	ENSMUST00000000544.11	Acvr1b.2	2	chr15	101213684	+	FALSE	FALSE	51	51	1	major	0.491
Acvr1c	ENSMUSG00000026834.13	Acvr1c-203-UTR-104	ENSMUST00000112607.2-UTR-104	Acvr1c.1	1	chr2	58274839	-	FALSE	TRUE	2	1	0.5	major	0.472
Acvr1c	ENSMUSG00000026834.13	Acvr1c-203	ENSMUST00000112607.2	Acvr1c.2	2	chr2	58274735	-	FALSE	FALSE	2	0	0	minor	0.42
Acvr1c	ENSMUSG00000026834.13	Acvr1c-202-UTR-2639	ENSMUST00000100085.7-UTR-2639	Acvr1c.3	3	chr2	58274461	-	FALSE	TRUE	2	1	0.5	major	0.087
Acvr1c	ENSMUSG00000026834.13	Acvr1c-202-UTR-2129	ENSMUST00000100085.7-UTR-2129	Acvr1c.4	4	chr2	58273951	-	FALSE	TRUE	2	1	0.5	major	0.15
Acvr1c	ENSMUSG00000026834.13	Acvr1c-202-UTR-304	ENSMUST00000100085.7-UTR-304	Acvr1c.5	5	chr2	58272126	-	FALSE	TRUE	2	1	0.5	major	0.929
Acvr1c	ENSMUSG00000026834.13	Acvr1c-202	ENSMUST00000100085.7	Acvr1c.6	6	chr2	58271822	-	FALSE	FALSE	2	0	0	minor	0.697
Acvr1c	ENSMUSG00000026834.13	Acvr1c-201	ENSMUST00000028178.13	Acvr1c.7	7	chr2	58267453	-	FALSE	FALSE	2	2	1	major	0.612
Acvr2a	ENSMUSG00000052155.5	Acvr2a-201-UTR-2988	ENSMUST00000063886.3-UTR-2988	Acvr2a.1	1	chr2	48900281	+	FALSE	TRUE	19	1	0.0526316	minor	0.998
Acvr2a	ENSMUSG00000052155.5	Acvr2a-201	ENSMUST00000063886.3	Acvr2a.2	2	chr2	48903269	+	FALSE	FALSE	19	18	0.947368	major	0.812
Acvr2b	ENSMUSG00000061393.14	Acvr2b-201	ENSMUST00000035093.14	Acvr2b.1	1	chr9	119433501	+	FALSE	FALSE	51	51	1	major	0.757778
Acvr2b	ENSMUSG00000061393.14	Acvr2b-202	ENSMUST00000165044.2	Acvr2b.2	2	chr9	119433515	+	FALSE	FALSE	51	44	0.862745	major	0.761
Acvr2b	ENSMUSG00000061393.14	Acvr2b-205	ENSMUST00000215746.1	Acvr2b.3	3	chr9	119434995	+	FALSE	FALSE	51	1	0.0196078	minor	0.992
Acvrl1	ENSMUSG00000000530.16	Acvrl1-202	ENSMUST00000117984.7	Acvrl1.1	1	chr15	101143638	+	FALSE	FALSE	39	36	0.923077	major	0.656
Acvrl1	ENSMUSG00000000530.16	Acvrl1-204	ENSMUST00000120028.7	Acvrl1.2	2	chr15	101143639	+	FALSE	FALSE	39	36	0.923077	major	0.665
Acvrl1	ENSMUSG00000000530.16	Acvrl1-203	ENSMUST00000119063.7	Acvrl1.3	3	chr15	101143640	+	FALSE	FALSE	39	36	0.923077	major	0.674
Acvrl1	ENSMUSG00000000530.16	Acvrl1-201	ENSMUST00000000542.13	Acvrl1.4	4	chr15	101145336	+	FALSE	FALSE	39	26	0.666667	major	0.154
Acy1	ENSMUSG00000023262.13	Acy1-209	ENSMUST00000215395.1	Acy1.1	1	chr9	106433077	-	FALSE	FALSE	86	0	0	minor	0.3
Acy1	ENSMUSG00000023262.13	Acy1-211	ENSMUST00000216400.1	Acy1.2	2	chr9	106433077	-	FALSE	FALSE	86	0	0	minor	0.3
Acy1	ENSMUSG00000023262.13	Acy1-208	ENSMUST00000214275.1	Acy1.3	3	chr9	106432990	-	FALSE	FALSE	86	86	1	major	0
Acy1	ENSMUSG00000023262.13	Acy1-201	ENSMUST00000024031.12	Acy1.4	4	chr9	106432981	-	FALSE	FALSE	86	86	1	major	0
Acy1	ENSMUSG00000023262.13	Acy1-201-UTR+59	ENSMUST00000024031.12-UTR+59	Acy1.5	5	chr9	106432922	-	FALSE	TRUE	86	1	0.0116279	minor	0
Acy3	ENSMUSG00000024866.10	Acy3-203	ENSMUST00000235612.1	Acy3.1	1	chr19	3990005	+	FALSE	FALSE	42	42	1	major	0.068
Acy3	ENSMUSG00000024866.10	Acy3-201	ENSMUST00000054030.7	Acy3.2	2	chr19	3990007	+	FALSE	FALSE	42	42	1	major	0.068
Acyp1	ENSMUSG00000008822.15	Acyp1-202	ENSMUST00000065913.7	Acyp1.1	1	chr12	85278893	-	TRUE	FALSE	102	1	0.00980392	minor	0.190741
[truncated: 60,525 more rows]
