# Supplementary material for: Quantifying 3′UTR length from scRNA-seq data reveals changes independent of gene expression
Source: Nat Commun. 2024 May 14;15:4050. doi: 10.1038/s41467-024-48254-9 (PMC11094166; doi:10.1038/s41467-024-48254-9)
Supplement: Supplementary file 5 — Supplementary Dataset 3 [file 41467_2024_48254_MOESM5_ESM.xlsx]

## Sheet: Legend
Sheet	Column	Description	Details
Genes	gene_name	gene symbol	HUGO gene symbol from GENCODE v39
	gene_id	unique gene identifier	Ensembl gene ID from GENCODE v39
	atlas.ncelltypes_gene	number of celltypes detecting gene	Uses 355 celltypes from Tabula Sapiens
	atlas.utr_type	utr type classification	"multi" if at least two non-intronic isoforms have 10% expression in at least one cell type; otherwise, single. If the gene is undetected in all celltypes, then we fall back to annotated number of isoforms.
	atlas.n_utrs_no_ipa	number of non-intronic cleavage sites	Number of non-intronic isoforms detectable above 10% of all tandem isoforms in gene.
	utr_lengths_tandem	lengths of tandem 3'UTRs	Computed from GENCODE v39 stop codon position.
	utr_lengths_ipa	lengths of intronic 3'UTRs	Uses GENCODE v39 annotated isoforms.
	is_blacklisted	whether gene has exclusion reasons	Blacklisting is used to indicate genes prone bias from internal priming.
	is_consistent	whether longest UTR is same as distal most	Indicates whether the longest 3'UTR (LU) is the same as the distal most.
Transcripts	gene_name	gene symbol	HUGO gene symbol from GENCODE v39
	gene_id	unique gene identifier	Ensembl gene ID from GENCODE v39
	transcript_id	unique transcript identifier	Ensembl transcript ID from GENCODE v39. Suffix "-UTR[-+]###" indicates relative position of CS for novel sites. A "-" means upstream; "+" downstream.
	utr_name	readable UTR identifier	Unique identifier for 3'UTR isoform. Uses the HUGO gene symbol plus a suffix ".N" where the N is the ordinal position of the CS from 5'-3'
	utr_position	ordinal position of 3'UTR CS	Considering all isoforms in a gene, ranks them by their 5'-3' position in the genome.
	utr_length	length of 3'UTR	Computed from GENCODE v39 stop codon position (if available).
	is_improper_utr_length	whether 3'UTR length had clear value	Sometimes no stop codon is available and so we cannot compute the length.
	atlas.ncelltypes_gene	number of celltypes detecting gene	Uses 355 celltypes from Tabula Sapiens
	atlas.ncelltypes_utr	number of celltypes detecting isoform	Uses 355 celltypes from Tabula Sapiens
	is_ipa	whether isoform is intronic	Determined by intersecting CS with GENCODE v39 introns.
	is_lu	whether isoform has longest 3'UTR	Among isoforms with at least 10% usage in one cell type, has the max utr_length
	is_distal	whether isoform has the most distal CS	Among isoforms with at least 10% usage in one cell type, has the max utr_position
	atlas.utr_type	utr type classification	"multi" if at least two non-intronic isoforms have 10% expression in at least one cell type; otherwise, single. If the gene is undetected in all celltypes, then we fall back to annotated number of isoforms.
	atlas.n_utrs_no_ipa	number of non-intronic cleavage sites	Number of non-intronic isoforms detectable above 10% of all tandem isoforms in gene.
	atlas.pct_utr_no_ipa	fraction of reads in this isoform (tandem only)	Fraction of reads from non-ntronic isoforms across all cell types in Tabula Sapiens
	atlas.pct_utr_total	fraction of reads in this isoform	Fraction of reads from gene across all cell types in Tabula Sapiens
	atlas.rank_utr_total	rank of isoform by reads counts	Across all cell types, this ranks the isoform compared to all others in the gene.
	is_blacklisted	whether gene has exclusion reasons	Blacklisting is used to indicate isoforms and genes prone bias from internal priming.
	is_consistent	whether longest UTR is same as distal most	Indicates whether the longest 3'UTR (LU) is the same as the distal most.
	merged_txs	transcripts merged during quantification	Transcripts are merged if their CS are within 200 nts; this field records what transcripts in the reference are merged.

## Sheet: Genes - Human UTRome
gene_name	gene_id	atlas.ncelltypes_gene	atlas.utr_type	atlas.n_utrs_no_ipa	utr_lengths_tandem	utr_lengths_ipa	is_blacklisted	is_consistent
A1BG	ENSG00000121410.12	106	single	1	1839		FALSE	TRUE
A1CF	ENSG00000148584.15	12	multi	2	167;7320		FALSE	TRUE
A2M	ENSG00000175899.15	143	single	1	115		FALSE	TRUE
A2ML1	ENSG00000166535.20	0	multi	0		355;400;731	FALSE	TRUE
A3GALT2	ENSG00000184389.9	0	single	1			FALSE	TRUE
A4GALT	ENSG00000128274.17	88	single	1	769		FALSE	TRUE
A4GNT	ENSG00000118017.4	1	multi	2	40;551		FALSE	TRUE
AAAS	ENSG00000094914.14	129	single	1	30		FALSE	TRUE
AACS	ENSG00000081760.17	85	single	1	1087		FALSE	TRUE
AADAC	ENSG00000114771.14	19	multi	2	47;316	14	FALSE	TRUE
AADACL2	ENSG00000197953.6	11	multi	2	171;3745		FALSE	TRUE
AADACL3	ENSG00000188984.12	1	single	1	2764		FALSE	TRUE
AADACL4	ENSG00000204518.3	0	single	1	341		FALSE	TRUE
AADAT	ENSG00000109576.14	164	multi	2	490;706		FALSE	TRUE
AAGAB	ENSG00000103591.13	143	multi	3	81;1114;1791;2154;2360		FALSE	TRUE
AAK1	ENSG00000115977.21	161	multi	2	267;17872	428;1530;1616	FALSE	TRUE
AAMDC	ENSG00000087884.15	211	single	1	333	39;131	FALSE	TRUE
AAMP	ENSG00000127837.10	218	single	1	404		FALSE	TRUE
AANAT	ENSG00000129673.10	1	single	1	147		FALSE	TRUE
AAR2	ENSG00000131043.13	25	single	1	176	1188	FALSE	TRUE
AARD	ENSG00000205002.4	238	multi	3	555;1296;1786;6034		FALSE	TRUE
AARS1	ENSG00000090861.17	134	single	1	451;738		FALSE	TRUE
AARS2	ENSG00000124608.5	187	multi	3	987;1579;1816		FALSE	TRUE
AASDH	ENSG00000157426.14	69	single	1	419	297	FALSE	TRUE
AASDHPPT	ENSG00000149313.11	204	multi	2	257;1788		FALSE	TRUE
AASS	ENSG00000008311.16	55	multi	2	120;356	2940	FALSE	TRUE
AATF	ENSG00000275700.6	193	single	1	207	136	FALSE	TRUE
AATK	ENSG00000181409.14	45	multi	2	1107;7915		FALSE	TRUE
ABAT	ENSG00000183044.12	74	multi	2	160;3145		FALSE	TRUE
ABCA1	ENSG00000165029.17	129	multi	2	2752;3309	151;232	FALSE	TRUE
ABCA10	ENSG00000154263.18	13	single	1	224	124;820	FALSE	TRUE
ABCA12	ENSG00000144452.15	5	multi	2	12;1092	16	FALSE	TRUE
ABCA13	ENSG00000179869.15	12	multi	2	771;1985		FALSE	TRUE
ABCA2	ENSG00000107331.18	102	single	1	78;695		FALSE	TRUE
ABCA3	ENSG00000167972.14	46	multi	2	793;1904	167	FALSE	TRUE
ABCA4	ENSG00000198691.14	7	single	1	403	85	FALSE	TRUE
ABCA5	ENSG00000154265.16	64	multi	2	887;3226	518	FALSE	TRUE
ABCA6	ENSG00000154262.13	192	multi	4	271;610;1159;2059	764	FALSE	TRUE
ABCA7	ENSG00000064687.13	107	single	1	147		FALSE	TRUE
ABCA8	ENSG00000141338.15	267	multi	2	355;796;3699		FALSE	TRUE
ABCA9	ENSG00000154258.17	205	single	1	1427	570	FALSE	TRUE
ABCB1	ENSG00000085563.15	64	multi	2	384;1226		FALSE	TRUE
ABCB10	ENSG00000135776.5	94	multi	2	1336;1597		FALSE	TRUE
ABCB11	ENSG00000073734.10	3	single	1	107	640;2841	FALSE	TRUE
ABCB4	ENSG00000005471.19	2	single	1	400	47	FALSE	TRUE
ABCB5	ENSG00000004846.17	0	multi	0		556;1054;1305;1384	FALSE	TRUE
ABCB6	ENSG00000115657.14	86	single	1	166		FALSE	TRUE
ABCB7	ENSG00000131269.19	156	multi	2	288;1815;2322		FALSE	TRUE
ABCB8	ENSG00000197150.13	106	multi	2	214;2433	296	FALSE	TRUE
ABCB9	ENSG00000150967.19	1	single	1	87	274;919	FALSE	TRUE
ABCC1	ENSG00000103222.20	122	multi	2	1159;1976		FALSE	TRUE
ABCC10	ENSG00000124574.15	61	single	1	336		FALSE	TRUE
ABCC11	ENSG00000121270.16	1	multi	2	364;1501		FALSE	TRUE
ABCC12	ENSG00000140798.17	3	single	1	2833	476	FALSE	TRUE
ABCC2	ENSG00000023839.12	12	multi	2	363;963;2108	337	FALSE	TRUE
ABCC3	ENSG00000108846.16	72	multi	2	82;304;1053	376	FALSE	TRUE
ABCC4	ENSG00000125257.16	70	multi	2	21;1740;6421;6646	366	FALSE	TRUE
ABCC5	ENSG00000114770.17	79	multi	2	406;1366	177;556;1181	FALSE	TRUE
ABCC6	ENSG00000091262.17	12	single	1	568	78;381	FALSE	TRUE
ABCC8	ENSG00000006071.16	8	multi	2	106;493		FALSE	TRUE
ABCC9	ENSG00000069431.14	78	multi	2	8;3655	439;448;559;844;1360;1726	FALSE	TRUE
ABCD1	ENSG00000101986.12	92	single	1	1020	327	FALSE	TRUE
ABCD2	ENSG00000173208.4	6	multi	4	3338;3553;3879;6944		FALSE	TRUE
ABCD3	ENSG00000117528.14	131	single	1	1534	173	FALSE	TRUE
ABCD4	ENSG00000119688.21	146	multi	2	106;490;1192	76	FALSE	TRUE
ABCE1	ENSG00000164163.11	166	multi	4	142;475;1692;1951		FALSE	TRUE
ABCF1	ENSG00000204574.14	0	single	0		821	FALSE	TRUE
ABCF2	ENSG00000033050.9	184	multi	2	544;1564;2570		FALSE	TRUE
ABCF2-H2BE1	ENSG00000285292.1	13	single	1	234		FALSE	TRUE
ABCF3	ENSG00000161204.12	139	single	1	307		FALSE	TRUE
ABCG1	ENSG00000160179.19	138	multi	3	522;852;1755;4414		FALSE	TRUE
ABCG2	ENSG00000118777.12	84	multi	5	184;547;2084;3046;5100		FALSE	TRUE
ABCG4	ENSG00000172350.10	2	single	1	330;542;1547		FALSE	TRUE
ABCG5	ENSG00000138075.14	1	single	1	644		FALSE	TRUE
ABCG8	ENSG00000143921.9	1	multi	3	551;2136;5075		FALSE	TRUE
ABHD1	ENSG00000143994.14	0	single	1	68		FALSE	TRUE
ABHD10	ENSG00000144827.9	142	multi	4	174;358;722;1647		FALSE	TRUE
ABHD11	ENSG00000106077.19	248	single	1	465		FALSE	TRUE
ABHD12	ENSG00000100997.20	52	single	1	230	35;142;190;416;711	FALSE	TRUE
ABHD12B	ENSG00000131969.15	43	single	1	604		FALSE	TRUE
ABHD13	ENSG00000139826.6	159	multi	4	119;675;1344;1825;4011		FALSE	TRUE
ABHD14A	ENSG00000248487.10	170	single	1	178		FALSE	TRUE
ABHD14A-ACY1	ENSG00000114786.16	3	single	1	99		FALSE	TRUE
ABHD14B	ENSG00000114779.20	215	multi	2	745;916		FALSE	TRUE
ABHD15	ENSG00000168792.5	233	multi	2	1268;2014		FALSE	TRUE
ABHD16A	ENSG00000204427.12	187	single	1	26;257		FALSE	TRUE
ABHD16B	ENSG00000183260.7	0	single	1	38		FALSE	TRUE
ABHD17A	ENSG00000129968.17	277	single	1	390		FALSE	TRUE
ABHD17B	ENSG00000107362.14	9	multi	2	129;2682	1417;1635	FALSE	TRUE
ABHD17C	ENSG00000136379.12	80	multi	3	149;969;1251		FALSE	TRUE
ABHD18	ENSG00000164074.16	60	multi	2	505;3898;4140	129;637	FALSE	TRUE
ABHD2	ENSG00000140526.18	179	multi	4	328;1198;1540;3891;6932		FALSE	TRUE
ABHD3	ENSG00000158201.10	127	single	1	690	103;178	FALSE	TRUE
ABHD4	ENSG00000100439.11	38	multi	2	259;2015		FALSE	TRUE
ABHD5	ENSG00000011198.10	26	single	1	351	291;1337;2164;4193	FALSE	TRUE
ABHD6	ENSG00000163686.15	0	multi	0		747;969	FALSE	TRUE
ABHD8	ENSG00000127220.6	102	single	1	530		FALSE	TRUE
ABI1	ENSG00000136754.18	236	multi	5	386;921;1716;1977;5954		FALSE	TRUE
ABI2	ENSG00000138443.17	0	single	1	20376	244;596;1244;4821	FALSE	TRUE
ABI3	ENSG00000108798.9	133	single	1	329;510		FALSE	TRUE
ABI3BP	ENSG00000154175.18	54	multi	2	255;1339	648	FALSE	TRUE
ABITRAM	ENSG00000119328.12	35	single	1	151	1268	FALSE	TRUE
ABL1	ENSG00000097007.19	125	single	1	1992		FALSE	TRUE
ABL2	ENSG00000143322.21	114	multi	4	119;3670;5127;7299;8388		FALSE	TRUE
ABLIM1	ENSG00000099204.21	194	multi	4	82;306;819;4549;5148	22	FALSE	TRUE
ABLIM2	ENSG00000163995.21	15	multi	4	688;944;1678	1017	TRUE	TRUE
ABLIM3	ENSG00000173210.20	73	single	1	2138	53	FALSE	TRUE
ABO	ENSG00000175164.16	18	single	1	288	490	FALSE	TRUE
ABR	ENSG00000159842.16	148	single	1	40;2561	275	FALSE	TRUE
ABRA	ENSG00000174429.4	1	single	1	1554		FALSE	TRUE
ABRACL	ENSG00000146386.8	242	single	1	399;3912	212	FALSE	TRUE
ABRAXAS1	ENSG00000163322.14	150	multi	3	460;1384;2952;4577	58;1339	FALSE	TRUE
ABRAXAS2	ENSG00000165660.8	107	multi	4	321;677;971;1696		FALSE	TRUE
ABT1	ENSG00000146109.5	204	single	1	233;501;1171;1401;2094		FALSE	TRUE
ABTB1	ENSG00000114626.18	211	multi	3	451;2574;3780		FALSE	TRUE
ABTB2	ENSG00000166016.6	35	single	1	1400		FALSE	TRUE
ACAA1	ENSG00000060971.19	0	single	0		337	FALSE	TRUE
ACAA2	ENSG00000167315.18	179	multi	2	344;647;1683		FALSE	TRUE
ACACA	ENSG00000278540.5	73	multi	3	499;1857;2324	230	FALSE	TRUE
ACACB	ENSG00000076555.16	81	multi	2	525;1864		FALSE	TRUE
ACAD10	ENSG00000111271.15	53	single	1	626	573	FALSE	TRUE
ACAD11	ENSG00000240303.8	137	single	1	830	147;367	FALSE	TRUE
ACAD8	ENSG00000151498.12	111	single	1	980		FALSE	TRUE
ACAD9	ENSG00000177646.20	0	single	0		507	FALSE	TRUE
ACADL	ENSG00000115361.8	73	multi	3	149;1038;1958		FALSE	TRUE
ACADM	ENSG00000117054.15	0	multi	0		46;447;957	FALSE	TRUE
ACADS	ENSG00000122971.9	147	single	1	146;560		FALSE	TRUE
ACADSB	ENSG00000196177.13	146	multi	5	354;1155;1370;3000;4525		FALSE	TRUE
ACADVL	ENSG00000072778.20	262	single	1	169		FALSE	TRUE
ACAN	ENSG00000157766.19	5	multi	2	242;872	419;1650	FALSE	TRUE
ACAP1	ENSG00000072818.12	158	single	1	82		FALSE	TRUE
ACAP2	ENSG00000114331.16	177	multi	4	536;814;1036;4583	382	FALSE	TRUE
ACAP3	ENSG00000131584.19	57	single	1	1173		FALSE	TRUE
ACAT1	ENSG00000075239.14	193	single	1	213	99;816	FALSE	TRUE
ACAT2	ENSG00000120437.9	182	multi	2	283;658		FALSE	TRUE
ACBD3	ENSG00000182827.9	138	multi	3	1345;1666;1931		FALSE	TRUE
ACBD4	ENSG00000181513.15	74	single	1	209;610	349	FALSE	TRUE
ACBD5	ENSG00000107897.20	22	single	1	2096	77;339;461;961;1352;1438;2216	FALSE	TRUE
ACBD6	ENSG00000230124.8	20	single	1	3572	133	FALSE	TRUE
ACBD7	ENSG00000176244.7	110	multi	2	3101;5243		FALSE	TRUE
ACCS	ENSG00000110455.14	58	multi	2	226;445		FALSE	TRUE
ACCSL	ENSG00000205126.2	0	single	1	57		FALSE	TRUE
ACD	ENSG00000102977.17	144	single	1	94		FALSE	TRUE
ACE	ENSG00000159640.17	61	multi	2	252;1357		FALSE	TRUE
ACE2	ENSG00000130234.13	16	single	1	274	358;739;872;1195;4866	FALSE	TRUE
ACER1	ENSG00000167769.5	222	single	1	686		FALSE	TRUE
ACER2	ENSG00000177076.6	11	single	1	1869		FALSE	TRUE
ACER3	ENSG00000078124.13	253	multi	3	373;3728;6263;6470	3320	FALSE	TRUE
ACHE	ENSG00000087085.16	21	single	1	220	241	FALSE	TRUE
ACIN1	ENSG00000100813.15	192	multi	2	89;584		FALSE	TRUE
ACKR1	ENSG00000213088.12	64	single	1	50		FALSE	TRUE
ACKR2	ENSG00000144648.16	0	multi	0		5;1629	FALSE	TRUE
ACKR3	ENSG00000144476.6	98	single	1	800		FALSE	TRUE
ACKR4	ENSG00000129048.7	0	single	0		1194	FALSE	TRUE
ACLY	ENSG00000131473.17	198	multi	2	354;893		FALSE	TRUE
ACMSD	ENSG00000153086.14	2	single	1	214		FALSE	TRUE
ACO1	ENSG00000122729.19	106	multi	3	725;1671;4658		FALSE	TRUE
ACO2	ENSG00000100412.17	199	single	1	376;660	161	FALSE	TRUE
ACOD1	ENSG00000102794.10	4	multi	2	285;823		FALSE	TRUE
ACOT1	ENSG00000184227.8	8	single	1	141		FALSE	TRUE
ACOT11	ENSG00000162390.18	199	single	1	4463	1217	FALSE	TRUE
ACOT12	ENSG00000172497.9	1	single	1	398	43	FALSE	TRUE
ACOT13	ENSG00000112304.11	110	multi	3	1221;2740;3450		FALSE	TRUE
ACOT2	ENSG00000119673.16	59	single	1	145		FALSE	TRUE
ACOT4	ENSG00000177465.5	32	single	1	112		FALSE	TRUE
ACOT6	ENSG00000205669.4	0	single	1	49		FALSE	TRUE
ACOT7	ENSG00000097021.20	115	single	1	328		FALSE	TRUE
ACOT8	ENSG00000101473.17	125	single	1	117	224;485	FALSE	TRUE
ACOT9	ENSG00000123130.17	186	multi	2	223;2839	84	FALSE	TRUE
ACOX1	ENSG00000161533.12	122	multi	2	245;377;5241	171;311;1171;2912	FALSE	TRUE
ACOX2	ENSG00000168306.13	39	single	1	88		FALSE	TRUE
ACOX3	ENSG00000087008.16	66	single	1	679		FALSE	TRUE
ACOXL	ENSG00000153093.20	9	multi	4	117;405;732;2794	846;1185	FALSE	TRUE
ACP1	ENSG00000143727.16	208	single	1	979	298;897	FALSE	TRUE
ACP2	ENSG00000134575.13	132	multi	2	814;5630	64;293;321	FALSE	TRUE
ACP3	ENSG00000014257.16	62	multi	2	476;3884	203;616;1963	FALSE	TRUE
ACP4	ENSG00000142513.6	0	single	1	61		FALSE	TRUE
ACP5	ENSG00000102575.13	134	single	1	81;350		FALSE	TRUE
ACP6	ENSG00000162836.12	1	single	1	1401	63;442;638;4519;5193	FALSE	TRUE
ACP7	ENSG00000183760.11	219	single	1	110;1375		FALSE	TRUE
ACR	ENSG00000100312.11	9	single	1	132	63	FALSE	TRUE
ACRBP	ENSG00000111644.8	22	single	1	207	66	FALSE	TRUE
ACRV1	ENSG00000134940.14	0	multi	2	250;1071		FALSE	TRUE
ACSBG1	ENSG00000103740.10	42	multi	3	530;1835;3976		FALSE	TRUE
ACSBG2	ENSG00000130377.14	0	single	1	462		FALSE	TRUE
ACSF2	ENSG00000167107.13	78	single	1	285		FALSE	TRUE
ACSF3	ENSG00000176715.17	124	single	1	382;2026	101;390	FALSE	TRUE
ACSL1	ENSG00000151726.15	181	multi	3	104;344;1624;2733	247	FALSE	TRUE
ACSL3	ENSG00000123983.15	145	multi	2	568;2985;3584		FALSE	TRUE
ACSL4	ENSG00000068366.21	0	multi	0		332;2694	FALSE	TRUE
ACSL5	ENSG00000197142.11	153	multi	2	386;1021		FALSE	TRUE
ACSL6	ENSG00000164398.15	36	multi	3	23;336;4261		FALSE	TRUE
ACSM1	ENSG00000166743.10	40	single	1	251		FALSE	TRUE
ACSM2A	ENSG00000183747.12	2	multi	2	328;991		FALSE	TRUE
ACSM2B	ENSG00000066813.14	3	multi	2	458;1032;3260	142;280	FALSE	TRUE
ACSM3	ENSG00000005187.12	36	multi	2	184;609	65	FALSE	TRUE
ACSM4	ENSG00000215009.6	3	single	1	346		FALSE	TRUE
ACSM5	ENSG00000183549.10	20	multi	2	464;909	356;496	FALSE	TRUE
ACSM6	ENSG00000173124.14	2	single	1	144		FALSE	TRUE
ACSS1	ENSG00000154930.15	146	single	1	630	904	FALSE	TRUE
ACSS2	ENSG00000131069.20	107	single	1	748		FALSE	TRUE
ACSS3	ENSG00000111058.8	37	multi	4	102;544;1833;6288		FALSE	TRUE
ACTA1	ENSG00000143632.15	16	multi	2	254;1134		FALSE	TRUE
ACTA2	ENSG00000107796.13	121	single	1	149		FALSE	TRUE
ACTB	ENSG00000075624.17	350	multi	2	212;601;1339		FALSE	TRUE
ACTBL2	ENSG00000169067.4	0	single	1	1559		FALSE	TRUE
ACTC1	ENSG00000159251.8	19	single	1	182		FALSE	TRUE
ACTG1	ENSG00000184009.13	347	multi	2	719;1277	255	TRUE	TRUE
ACTG2	ENSG00000163017.14	27	multi	2	76;290	461	FALSE	TRUE
ACTL10	ENSG00000288649.2	28	single	1	290		FALSE	TRUE
ACTL6A	ENSG00000136518.17	162	single	1	397		FALSE	TRUE
ACTL6B	ENSG00000077080.10	0	single	1	149		FALSE	TRUE
ACTL7A	ENSG00000187003.7	0	single	1	126		FALSE	TRUE
ACTL7B	ENSG00000148156.8	0	single	1	95		FALSE	TRUE
ACTL8	ENSG00000117148.8	1	single	1	544		FALSE	TRUE
ACTL9	ENSG00000181786.5	0	single	0	51		FALSE	TRUE
ACTN1	ENSG00000072110.16	282	multi	3	263;731;4532		FALSE	TRUE
ACTN2	ENSG00000077522.15	14	multi	2	501;1325;2012		FALSE	TRUE
ACTN3	ENSG00000248746.6	2	single	1	141		FALSE	TRUE
ACTN4	ENSG00000130402.13	299	multi	2	824;1097;2157	101	FALSE	TRUE
ACTR10	ENSG00000131966.14	229	multi	2	239;1085		FALSE	TRUE
ACTR1A	ENSG00000138107.13	0	single	0		1634	FALSE	TRUE
ACTR1B	ENSG00000115073.8	181	single	1	919		FALSE	TRUE
ACTR2	ENSG00000138071.15	294	multi	5	20;743;1166;1412;2166;2519;2869		FALSE	TRUE
ACTR3	ENSG00000115091.12	289	multi	5	227;464;1097;1931;2472;4094;5141	384	FALSE	TRUE
ACTR3B	ENSG00000133627.18	47	multi	2	419;825		FALSE	TRUE
ACTR3C	ENSG00000106526.11	25	single	1	396;5070		FALSE	TRUE
ACTR5	ENSG00000101442.10	93	multi	2	373;704		FALSE	TRUE
ACTR6	ENSG00000075089.10	0	single	0		509	FALSE	TRUE
ACTR8	ENSG00000113812.14	132	multi	4	217;1653;3201;5682		FALSE	TRUE
ACTRT1	ENSG00000123165.9	0	single	1	114		FALSE	TRUE
ACTRT2	ENSG00000169717.7	0	single	1	83		FALSE	TRUE
ACTRT3	ENSG00000184378.3	18	multi	2	200;511		FALSE	TRUE
ACVR1	ENSG00000115170.16	113	single	1	215;1280		FALSE	TRUE
ACVR1B	ENSG00000135503.13	123	multi	2	107;815;1578;2968	201;309	FALSE	TRUE
ACVR1C	ENSG00000123612.16	10	multi	4	305;2353;3430;7151		FALSE	TRUE
ACVR2A	ENSG00000121989.15	82	multi	2	655;3552		FALSE	TRUE
ACVR2B	ENSG00000114739.14	21	single	1	9810		FALSE	TRUE
ACVRL1	ENSG00000139567.13	95	multi	2	304;2468	119	FALSE	TRUE
ACY1	ENSG00000243989.9	14	single	1	122		FALSE	TRUE
ACY3	ENSG00000132744.8	20	single	1	169		FALSE	TRUE
ACYP1	ENSG00000119640.9	170	single	1	207	388;417	FALSE	TRUE
ACYP2	ENSG00000170634.13	150	single	1	498	70;514;1407	FALSE	TRUE
ADA	ENSG00000196839.13	125	single	1	24;312		FALSE	TRUE
ADA2	ENSG00000093072.18	151	multi	2	493;2179;2693		FALSE	TRUE
ADAD1	ENSG00000164113.11	0	single	1	63		FALSE	TRUE
ADAD2	ENSG00000140955.11	15	single	1	192		FALSE	TRUE
ADAL	ENSG00000168803.16	59	multi	4	1128;1953;2250;2624	335	FALSE	TRUE
ADAM10	ENSG00000137845.15	211	multi	4	585;2342;2939;8738;10455	1567	FALSE	TRUE
ADAM11	ENSG00000073670.14	1	single	1	121;2092		FALSE	TRUE
ADAM12	ENSG00000148848.15	18	multi	2	142;1217;2104;4898	786	FALSE	TRUE
ADAM15	ENSG00000143537.14	165	single	1	273	209	FALSE	TRUE
ADAM17	ENSG00000151694.14	217	multi	3	293;1273;1691	110	FALSE	TRUE
ADAM18	ENSG00000168619.16	0	single	1	125	842	FALSE	TRUE
ADAM19	ENSG00000135074.16	0	multi	0		399;3645	FALSE	TRUE
ADAM2	ENSG00000104755.16	0	multi	2	64;360		FALSE	TRUE
ADAM20	ENSG00000134007.5	0	single	1	219		FALSE	TRUE
ADAM21	ENSG00000139985.8	0	multi	2	237;759		FALSE	TRUE
ADAM22	ENSG00000008277.15	9	multi	4	266;2038;3811;6398	85;1526	FALSE	TRUE
ADAM23	ENSG00000114948.13	24	multi	3	325;1344;3675		FALSE	TRUE
ADAM28	ENSG00000042980.13	66	multi	5	811;1071;1825;3742;4610	161;423	FALSE	TRUE
ADAM29	ENSG00000168594.15	0	single	1	192		FALSE	TRUE
ADAM30	ENSG00000134249.7	0	single	1	431		FALSE	TRUE
ADAM32	ENSG00000197140.15	4	single	1	118		FALSE	TRUE
ADAM33	ENSG00000149451.19	119	single	1	993		FALSE	TRUE
ADAM7	ENSG00000069206.15	0	single	1	353	605;1019	FALSE	TRUE
ADAM8	ENSG00000151651.16	109	single	1	188;815		FALSE	TRUE
ADAM9	ENSG00000168615.13	112	multi	3	207;1300;2606	985;1922	FALSE	TRUE
ADAMDEC1	ENSG00000134028.14	27	single	1	715		FALSE	TRUE
ADAMTS1	ENSG00000154734.16	120	multi	3	264;709;1292;1824;6687		FALSE	TRUE
ADAMTS10	ENSG00000142303.14	34	single	1	653		FALSE	TRUE
ADAMTS12	ENSG00000151388.11	14	multi	2	7;3653	141	FALSE	TRUE
ADAMTS13	ENSG00000160323.19	13	single	1	1807		FALSE	TRUE
ADAMTS14	ENSG00000138316.11	3	single	1	1588		FALSE	TRUE
ADAMTS15	ENSG00000166106.4	24	single	1	2824		FALSE	TRUE
ADAMTS16	ENSG00000145536.15	5	single	1	1166	831	FALSE	TRUE
ADAMTS17	ENSG00000140470.15	9	single	1	2965	592	FALSE	TRUE
ADAMTS18	ENSG00000140873.16	0	single	1	161	1828	FALSE	TRUE
ADAMTS19	ENSG00000145808.10	3	multi	2	1112;1465		FALSE	TRUE
ADAMTS2	ENSG00000087116.16	48	multi	2	18;3014	241;1382	FALSE	TRUE
ADAMTS20	ENSG00000173157.18	0	single	1	343;1446	118;875	FALSE	TRUE
ADAMTS3	ENSG00000156140.10	11	multi	2	827;2167		FALSE	TRUE
ADAMTS4	ENSG00000158859.10	130	multi	2	1390;3896;6836	515	FALSE	TRUE
ADAMTS5	ENSG00000154736.6	43	multi	5	712;2158;3217;4110;4361;4647;6131;8860		FALSE	TRUE
ADAMTS6	ENSG00000049192.15	3	single	1	3098		FALSE	TRUE
ADAMTS7	ENSG00000136378.15	22	single	1	215		FALSE	TRUE
ADAMTS8	ENSG00000134917.10	8	single	1	635		FALSE	TRUE
ADAMTS9	ENSG00000163638.13	54	single	1	1473	193;1071	FALSE	TRUE
ADAMTSL1	ENSG00000178031.18	10	single	1	61;2402	153;177;191;233;854;937	FALSE	TRUE
ADAMTSL2	ENSG00000197859.11	18	single	1	655		FALSE	TRUE
ADAMTSL3	ENSG00000156218.13	19	single	1	1602;2036		FALSE	TRUE
ADAMTSL4	ENSG00000143382.16	67	single	1	471;741	24	FALSE	TRUE
ADAMTSL5	ENSG00000185761.11	96	single	1	993		FALSE	TRUE
ADAP1	ENSG00000105963.15	82	single	1	4;1021		FALSE	TRUE
ADAP2	ENSG00000184060.11	237	multi	3	470;1529;2827		FALSE	TRUE
ADAR	ENSG00000160710.18	236	multi	2	441;2749;3111		FALSE	TRUE
ADARB1	ENSG00000197381.17	105	single	1	4363		FALSE	TRUE
ADARB2	ENSG00000185736.16	13	multi	4	42;1059;1847;5880		FALSE	TRUE
ADAT1	ENSG00000065457.11	86	single	1	3348	138;214	FALSE	TRUE
ADAT2	ENSG00000189007.16	60	multi	4	947;1243;1473;5631		FALSE	TRUE
ADAT3	ENSG00000213638.6	88	single	1	296		FALSE	TRUE
ADCK1	ENSG00000063761.16	44	single	1	561;1623		FALSE	TRUE
ADCK2	ENSG00000133597.11	5	single	1	76	141;307	FALSE	TRUE
ADCK5	ENSG00000173137.12	91	single	1	168		FALSE	TRUE
ADCY1	ENSG00000164742.16	15	single	1	9121	297	FALSE	TRUE
ADCY10	ENSG00000143199.18	0	multi	2	292	309	TRUE	TRUE
ADCY2	ENSG00000078295.17	155	single	1	3210		FALSE	TRUE
ADCY3	ENSG00000138031.15	110	single	1	763		FALSE	TRUE
ADCY4	ENSG00000129467.14	43	single	1	67		FALSE	TRUE
ADCY5	ENSG00000173175.15	25	multi	2	30;664;2312		FALSE	TRUE
ADCY6	ENSG00000174233.12	66	single	1	2397		FALSE	TRUE
ADCY7	ENSG00000121281.13	119	single	1	2630	25	FALSE	TRUE
ADCY8	ENSG00000155897.10	2	single	1	89		FALSE	TRUE
ADCY9	ENSG00000162104.10	8	single	1	51	3122	FALSE	TRUE
ADCYAP1	ENSG00000141433.13	9	multi	3	143;1499;2537		FALSE	TRUE
ADCYAP1R1	ENSG00000078549.15	16	multi	2	322;4795;8871		FALSE	TRUE
ADD1	ENSG00000087274.19	248	multi	2	276;1553	1156	FALSE	TRUE
ADD2	ENSG00000075340.23	8	single	1	277	306;1295;1616;2223;6641	FALSE	TRUE
ADD3	ENSG00000148700.15	250	multi	4	24;712;984;1743;1947		FALSE	TRUE
ADGB	ENSG00000118492.18	2	single	1	245	26;251	FALSE	TRUE
ADGRA1	ENSG00000197177.16	0	multi	2	1917;2164		FALSE	TRUE
ADGRA2	ENSG00000020181.18	62	single	1	1612;2541		FALSE	TRUE
ADGRA3	ENSG00000152990.14	0	multi	0		329;398;806	FALSE	TRUE
ADGRB1	ENSG00000181790.12	3	single	1	592		FALSE	TRUE
ADGRB2	ENSG00000121753.13	5	single	1	9;303		FALSE	TRUE
ADGRB3	ENSG00000135298.15	5	multi	2	615		TRUE	TRUE
ADGRD1	ENSG00000111452.13	36	single	1	25;2206		FALSE	TRUE
ADGRD2	ENSG00000180264.11	1	single	1	327		FALSE	TRUE
ADGRE1	ENSG00000174837.15	26	multi	2	430;2790		FALSE	TRUE
ADGRE2	ENSG00000127507.18	55	multi	3	157;785;3532;3844	546	FALSE	TRUE
ADGRE3	ENSG00000131355.15	110	multi	2	316;1499	84	FALSE	TRUE
ADGRE5	ENSG00000123146.20	215	single	1	154;604		FALSE	TRUE
ADGRF1	ENSG00000153292.16	19	multi	3	843;2514	566	TRUE	TRUE
ADGRF3	ENSG00000173567.16	1	multi	2	691;911	306	FALSE	TRUE
ADGRF4	ENSG00000153294.12	9	single	1	816		FALSE	TRUE
ADGRF5	ENSG00000069122.19	60	multi	2	184;1470		FALSE	TRUE
ADGRG1	ENSG00000205336.14	129	single	1	438;1450;1998		FALSE	TRUE
ADGRG2	ENSG00000173698.18	19	multi	2	854;1557		FALSE	TRUE
ADGRG3	ENSG00000182885.17	24	single	1	234;917		FALSE	TRUE
ADGRG4	ENSG00000156920.11	2	multi	2	193;399		FALSE	TRUE
ADGRG5	ENSG00000159618.16	0	multi	0		43;1657	FALSE	TRUE
ADGRG6	ENSG00000112414.15	50	multi	2	439;2884	176	FALSE	TRUE
ADGRG7	ENSG00000144820.8	3	single	1	478		FALSE	TRUE
ADGRL1	ENSG00000072071.17	54	multi	2	1340;3130		FALSE	TRUE
ADGRL2	ENSG00000117114.21	80	multi	3	281;1278;1505;2787;5440	130	FALSE	FALSE
ADGRL3	ENSG00000150471.17	11	multi	3	969;1558;8166		FALSE	TRUE
ADGRL4	ENSG00000162618.15	43	single	1	1390;2982;3325	646;859	FALSE	TRUE
ADGRV1	ENSG00000164199.18	10	single	1	95;316;537	476;1294	FALSE	TRUE
ADH1A	ENSG00000187758.8	2	single	1	255		FALSE	TRUE
ADH1B	ENSG00000196616.14	82	multi	3	495;1452;2932		TRUE	TRUE
ADH1C	ENSG00000248144.6	47	single	1	255		FALSE	TRUE
ADH4	ENSG00000198099.10	156	multi	3	63;362;785		FALSE	TRUE
ADH5	ENSG00000197894.12	246	multi	2	1077;1154;1439		FALSE	TRUE
ADH6	ENSG00000172955.17	7	single	1	2366	199	FALSE	TRUE
ADH7	ENSG00000196344.12	15	multi	3	142;447;887		FALSE	TRUE
ADHFE1	ENSG00000147576.17	54	single	1	555		FALSE	TRUE
ADI1	ENSG00000182551.14	267	multi	4	302;695;1040;1597		FALSE	TRUE
ADIG	ENSG00000182035.13	1	single	1	8	205	FALSE	TRUE
ADIPOQ	ENSG00000181092.10	117	multi	2	68;1731;3759		FALSE	TRUE
ADIPOR1	ENSG00000159346.13	245	multi	2	426;741		FALSE	TRUE
ADIPOR2	ENSG00000006831.10	185	multi	2	187;2602		FALSE	TRUE
ADIRF	ENSG00000148671.14	198	single	1	333		FALSE	TRUE
ADK	ENSG00000156110.15	236	multi	2	845;1570		FALSE	TRUE
ADM	ENSG00000148926.10	165	single	1	58;146;756	158	FALSE	TRUE
ADM2	ENSG00000128165.9	9	single	1	3537		FALSE	TRUE
ADM5	ENSG00000224420.4	41	single	1	82		FALSE	TRUE
ADNP	ENSG00000101126.18	111	single	1	2489	1069	FALSE	TRUE
ADNP2	ENSG00000101544.9	6	single	1	44	400;1537	FALSE	TRUE
ADO	ENSG00000181915.5	116	multi	2	1463;2607		FALSE	TRUE
ADORA1	ENSG00000163485.17	10	single	1	162;1505;1657		FALSE	TRUE
ADORA2A	ENSG00000128271.22	82	single	1	868		FALSE	TRUE
ADORA2B	ENSG00000170425.4	355	single	1	458;1124		FALSE	TRUE
ADORA3	ENSG00000282608.2	27	multi	2	521;570;771		FALSE	FALSE
ADPGK	ENSG00000159322.18	189	multi	2	428;1047		FALSE	TRUE
ADPRH	ENSG00000144843.12	69	multi	2	186;2067		FALSE	TRUE
ADPRHL1	ENSG00000153531.15	9	single	1	3767	882	FALSE	TRUE
ADPRM	ENSG00000170222.12	103	single	1	226;414		FALSE	TRUE
ADPRS	ENSG00000116863.11	160	single	1	546		FALSE	TRUE
ADRA1A	ENSG00000120907.18	32	single	1	440	197;232;363;444;1340	FALSE	TRUE
ADRA1B	ENSG00000170214.5	17	single	1	520		FALSE	TRUE
ADRA1D	ENSG00000171873.8	9	single	1	893		FALSE	TRUE
ADRA2A	ENSG00000150594.7	33	single	1	1513		FALSE	TRUE
ADRA2B	ENSG00000274286.2	22	single	1	1921		FALSE	TRUE
ADRA2C	ENSG00000184160.8	42	single	1	531		FALSE	TRUE
ADRB1	ENSG00000043591.6	40	multi	2	1050;1338;3430		FALSE	TRUE
ADRB2	ENSG00000169252.6	130	multi	2	257;550		FALSE	TRUE
ADRB3	ENSG00000188778.6	111	multi	2	655;1228		FALSE	TRUE
ADRM1	ENSG00000130706.13	264	single	1	101		FALSE	TRUE
ADSL	ENSG00000239900.14	0	single	1	150	219;224;246;474;487;2903	FALSE	TRUE
ADSS1	ENSG00000185100.11	46	single	1	104;307		FALSE	TRUE
ADSS2	ENSG00000035687.10	188	multi	3	118;738;1092		FALSE	TRUE
ADTRP	ENSG00000111863.13	14	multi	2	100;2857	175;955	FALSE	TRUE
AEBP1	ENSG00000106624.11	93	single	1	301		FALSE	TRUE
AEBP2	ENSG00000139154.16	90	single	1	114	75;299;673;1503;2506;3442;3519	FALSE	TRUE
AEN	ENSG00000181026.15	133	single	1	1987		FALSE	TRUE
AFAP1	ENSG00000196526.11	70	multi	2	2620;5051	77	FALSE	TRUE
AFAP1L1	ENSG00000157510.14	113	multi	4	91;1117;1876;3607		FALSE	TRUE
AFAP1L2	ENSG00000169129.15	46	multi	2	801;1218		FALSE	TRUE
AFDN	ENSG00000130396.21	132	multi	4	373;1222;1474;2088	79;224;478;639;1714	FALSE	TRUE
AFF1	ENSG00000172493.23	192	single	1	5338		FALSE	TRUE
AFF2	ENSG00000155966.14	6	multi	4	70;1243;3092;4391;9331	115	FALSE	TRUE
AFF3	ENSG00000144218.21	42	multi	3	353;642;4218;4465;6055		FALSE	TRUE
AFF4	ENSG00000072364.13	185	multi	4	871;2109;3744;4591;5664	281	FALSE	TRUE
AFG1L	ENSG00000135537.17	3	single	1	692	3120;3576	FALSE	TRUE
AFG3L2	ENSG00000141385.12	145	single	1	621		FALSE	TRUE
AFM	ENSG00000079557.5	2	single	1	166		FALSE	TRUE
AFMID	ENSG00000183077.16	152	multi	2	318;765	415	FALSE	TRUE
AFP	ENSG00000081051.8	8	multi	2	29;554		FALSE	TRUE
AFTPH	ENSG00000119844.16	195	multi	3	97;316;970		FALSE	TRUE
AGA	ENSG00000038002.9	148	multi	3	145;574;934;1582		FALSE	TRUE
AGAP1	ENSG00000157985.19	80	multi	4	1124;1963;2432;7678	349	FALSE	TRUE
AGAP2	ENSG00000135439.12	52	multi	2	1355;2791;5004	98	FALSE	TRUE
AGAP3	ENSG00000133612.19	127	single	1	493	6;851	FALSE	TRUE
AGAP4	ENSG00000188234.15	49	single	1	321;3416		FALSE	TRUE
AGAP5	ENSG00000172650.15	102	multi	2	312;3818		FALSE	TRUE
AGAP6	ENSG00000204149.15	114	multi	3	313;676;3410		FALSE	TRUE
AGAP9	ENSG00000204172.12	91	multi	2	377;3493		FALSE	TRUE
AGBL1	ENSG00000273540.5	0	multi	0		212;8862	FALSE	TRUE
AGBL2	ENSG00000165923.17	2	single	1	582	200	FALSE	TRUE
AGBL3	ENSG00000146856.14	0	single	1	146	517	FALSE	TRUE
AGBL4	ENSG00000186094.18	7	single	1	1319	273;696;3039	FALSE	TRUE
AGBL5	ENSG00000084693.16	27	single	1	355	66;67	FALSE	TRUE
AGER	ENSG00000204305.16	58	single	1	301		FALSE	TRUE
AGFG1	ENSG00000173744.18	191	multi	5	64;417;625;1426;2171;5855;6722		FALSE	TRUE
AGFG2	ENSG00000106351.13	49	multi	3	257;673;3229		FALSE	TRUE
AGGF1	ENSG00000164252.13	129	multi	5	187;399;838;1737;1982	300	FALSE	TRUE
AGK	ENSG00000006530.18	97	single	1	223;1859;2320	120;834	FALSE	TRUE
AGL	ENSG00000162688.17	134	multi	2	336;2372		FALSE	TRUE
AGMAT	ENSG00000116771.6	108	multi	3	99;338;1952		FALSE	TRUE
AGMO	ENSG00000187546.14	182	multi	3	137;968;1908	196;223	FALSE	TRUE
AGO1	ENSG00000092847.13	137	multi	5	1351;3442;4691;10001;10925		FALSE	TRUE
AGO2	ENSG00000123908.12	207	multi	4	370;700;9048;11888		FALSE	TRUE
AGO3	ENSG00000126070.20	139	multi	7	366;717;1748;7156;7406;16287;16755	757	FALSE	TRUE
AGO4	ENSG00000134698.11	105	multi	4	1318;1826;4057;4285	903	FALSE	TRUE
AGPAT1	ENSG00000204310.13	175	single	1	1064		FALSE	TRUE
AGPAT2	ENSG00000169692.13	213	single	1	609		FALSE	TRUE
AGPAT3	ENSG00000160216.21	173	multi	5	325;2281;3004;4144;4738;5200		FALSE	TRUE
AGPAT4	ENSG00000026652.15	68	multi	2	1076;6573	20;173;278	FALSE	TRUE
AGPAT5	ENSG00000155189.12	143	multi	4	307;618;2274;4115		FALSE	TRUE
AGPS	ENSG00000018510.18	26	single	1	142	223;513;1125;1944;2991;3857;5639	FALSE	TRUE
AGR2	ENSG00000106541.12	71	multi	2	311;1097	173	FALSE	TRUE
AGR3	ENSG00000173467.9	38	multi	2	170;4901	6	FALSE	TRUE
AGRN	ENSG00000188157.15	83	single	1	1137		FALSE	TRUE
AGRP	ENSG00000159723.5	3	single	1	65		FALSE	TRUE
AGT	ENSG00000135744.9	0	single	1	3635	141;412;618;986	FALSE	TRUE
AGTPBP1	ENSG00000135049.16	113	multi	3	167;570;4369;5477		FALSE	TRUE
AGTR1	ENSG00000144891.19	31	multi	2	132;893		FALSE	TRUE
AGTR2	ENSG00000180772.8	1	single	1	1602		FALSE	TRUE
AGTRAP	ENSG00000177674.16	0	single	0		579	FALSE	TRUE
AGXT	ENSG00000172482.5	11	single	1	296;1679		FALSE	TRUE
AGXT2	ENSG00000113492.14	2	single	1	618	242	FALSE	TRUE
AHCTF1	ENSG00000153207.16	129	multi	3	264;1436;1708		FALSE	TRUE
AHCY	ENSG00000101444.13	180	single	1	766		FALSE	TRUE
AHCYL1	ENSG00000168710.18	259	multi	2	709;2062		FALSE	TRUE
AHCYL2	ENSG00000158467.17	85	multi	2	167;3166		FALSE	TRUE
AHDC1	ENSG00000126705.15	109	single	1	715;925		FALSE	TRUE
AHI1	ENSG00000135541.22	40	multi	2	1226;1659;2238	151;197;279;1336;1854	FALSE	TRUE
AHNAK	ENSG00000124942.14	158	single	1	296	842	FALSE	TRUE
AHNAK2	ENSG00000185567.7	54	single	1	810		FALSE	TRUE
AHR	ENSG00000106546.14	184	multi	4	85;498;2703;3086	1283	FALSE	TRUE
AHRR	ENSG00000063438.20	8	multi	2	276;3451	1866	FALSE	TRUE
AHSA1	ENSG00000100591.8	249	single	1	223	114;148;376	FALSE	TRUE
AHSG	ENSG00000145192.13	8	single	1	388		FALSE	TRUE
AHSP	ENSG00000169877.10	18	single	1	112		FALSE	TRUE
AICDA	ENSG00000111732.11	4	multi	2	641;2114		TRUE	TRUE
AIDA	ENSG00000186063.13	222	multi	3	286;1412;1880;3601		FALSE	TRUE
AIF1	ENSG00000204472.13	150	single	1	121		FALSE	TRUE
AIF1L	ENSG00000126878.13	59	multi	2	221;481;2830	146	FALSE	TRUE
AIFM1	ENSG00000156709.15	0	multi	0		278;2104	FALSE	TRUE
AIFM2	ENSG00000042286.15	0	single	1	1430	192;1908	FALSE	TRUE
AIFM3	ENSG00000183773.16	22	single	1	329		FALSE	TRUE
AIG1	ENSG00000146416.19	144	multi	3	1382;1647;2023;2296	284;390;439;2954	FALSE	FALSE
AIM2	ENSG00000163568.15	54	multi	2	208;1933		FALSE	TRUE
AIMP1	ENSG00000164022.18	191	multi	3	225;385;799;1533;1764		FALSE	TRUE
AIMP2	ENSG00000106305.10	154	multi	2	143;943		FALSE	TRUE
AIP	ENSG00000110711.11	251	single	1	161		FALSE	TRUE
AIPL1	ENSG00000129221.16	225	multi	3	926;1281;1722	397	FALSE	TRUE
AIRE	ENSG00000160224.17	0	single	1	921		FALSE	TRUE
AJAP1	ENSG00000196581.11	8	multi	2	693;10049	453	FALSE	TRUE
AJM1	ENSG00000232434.3	29	single	1	1456		FALSE	TRUE
AJUBA	ENSG00000129474.16	40	multi	2	1695;2266	321	FALSE	TRUE
AK1	ENSG00000106992.19	139	multi	2	9;1522		FALSE	TRUE
AK2	ENSG00000004455.17	264	multi	5	123;351;3091;3261;4289;4472	360;415;2516	FALSE	TRUE
AK3	ENSG00000147853.17	243	multi	5	1;295;931;1818;3420		FALSE	TRUE
AK4	ENSG00000162433.15	70	multi	4	805;1046;1317;2534;5968		FALSE	TRUE
AK4P3	ENSG00000233381.4	3	multi	2			TRUE	TRUE
AK5	ENSG00000154027.19	83	multi	2	61;1060;1296		FALSE	TRUE
AK6	ENSG00000085231.14	203	multi	2	586;656;1077	153	FALSE	TRUE
AK7	ENSG00000140057.9	8	multi	2	429;1084	258;999	FALSE	TRUE
AK8	ENSG00000165695.10	11	single	1	110		FALSE	TRUE
AK9	ENSG00000155085.16	7	multi	2	95;514	185;905;1218	FALSE	TRUE
AKAIN1	ENSG00000231824.4	0	multi	2	277;732;2651		FALSE	TRUE
AKAP1	ENSG00000121057.13	150	single	1	536;1020	246	FALSE	TRUE
AKAP10	ENSG00000108599.15	142	multi	4	1463;1925;2344		TRUE	TRUE
AKAP11	ENSG00000023516.9	144	multi	4	70;455;835;4033		FALSE	TRUE
AKAP12	ENSG00000131016.17	79	multi	3	1059;2181;2845		FALSE	TRUE
AKAP13	ENSG00000170776.22	261	multi	3	706;933;4681	3055	TRUE	TRUE
AKAP14	ENSG00000186471.13	2	single	1	109	57	FALSE	TRUE
AKAP3	ENSG00000111254.8	2	single	1	231		FALSE	TRUE
AKAP4	ENSG00000147081.15	0	single	1	183		FALSE	TRUE
AKAP5	ENSG00000179841.8	8	multi	2	29;4825		FALSE	TRUE
AKAP6	ENSG00000151320.11	15	multi	6	820;1244;1547;3267;4190;7879	1932	FALSE	TRUE
AKAP7	ENSG00000118507.18	100	multi	2	580;1809	217;591	FALSE	TRUE
AKAP8	ENSG00000105127.10	146	multi	2	283;1530		FALSE	TRUE
AKAP8L	ENSG00000011243.19	212	single	1	72		FALSE	TRUE
AKAP9	ENSG00000127914.19	124	single	1	514	342	FALSE	TRUE
AKIP1	ENSG00000166452.12	159	multi	2	57;604	38;282;653	FALSE	TRUE
AKIRIN1	ENSG00000174574.16	246	multi	4	326;799;2004;3638		FALSE	TRUE
AKIRIN2	ENSG00000135334.9	234	multi	2	346;737		FALSE	TRUE
AKNA	ENSG00000106948.17	208	multi	2	926;2898	503	FALSE	TRUE
AKNAD1	ENSG00000162641.20	9	single	1	270	96	FALSE	TRUE
AKR1A1	ENSG00000117448.14	244	single	1	93	564	FALSE	TRUE
AKR1B1	ENSG00000085662.14	215	single	1	372;940		FALSE	TRUE
AKR1B10	ENSG00000198074.10	36	single	1	323		FALSE	TRUE
AKR1B15	ENSG00000227471.9	9	multi	2	326		TRUE	TRUE
AKR1C1	ENSG00000187134.14	31	multi	2	2221;5541	225	FALSE	TRUE
AKR1C2	ENSG00000151632.18	94	multi	2	562;2221	499	FALSE	TRUE
AKR1C3	ENSG00000196139.14	145	single	1	183		FALSE	TRUE
AKR1C4	ENSG00000198610.11	1	single	1	219		FALSE	TRUE
AKR1C8P	ENSG00000264006.8	1	single	1		25	FALSE	TRUE
AKR1D1	ENSG00000122787.15	177	multi	3	276;1324;1643		FALSE	TRUE
AKR1E2	ENSG00000165568.18	4	multi	2	215;532	211	FALSE	TRUE
AKR7A2	ENSG00000053371.13	219	single	1	260		FALSE	TRUE
AKR7A3	ENSG00000162482.5	54	multi	2	221;4091		FALSE	TRUE
AKT1	ENSG00000142208.18	216	single	1	992;4064	369	FALSE	TRUE
AKT1S1	ENSG00000204673.11	115	single	1	884		FALSE	TRUE
AKT2	ENSG00000105221.18	164	multi	4	167;1069;2770;3555	374	FALSE	TRUE
AKT3	ENSG00000117020.19	0	single	1	224	24;386;431;2481;2841;3467	FALSE	TRUE
AKTIP	ENSG00000166971.17	143	multi	4	107;722;1101;1372		FALSE	TRUE
ALAD	ENSG00000148218.16	139	multi	2	89;1988		FALSE	TRUE
ALAS1	ENSG00000023330.15	126	single	1	147		FALSE	TRUE
ALAS2	ENSG00000158578.21	20	single	1	125		FALSE	TRUE
ALB	ENSG00000163631.17	201	multi	2	414;1298		FALSE	TRUE
ALCAM	ENSG00000170017.12	145	multi	5	101;1610;1928;2167;2449		FALSE	TRUE
ALDH16A1	ENSG00000161618.10	172	multi	2	118;583		FALSE	TRUE
ALDH18A1	ENSG00000059573.9	112	single	1	821		FALSE	TRUE
ALDH1A1	ENSG00000165092.13	139	multi	3	73;239;537		FALSE	TRUE
ALDH1A2	ENSG00000128918.15	26	multi	2	134;1773		FALSE	TRUE
ALDH1A3	ENSG00000184254.17	63	multi	2	320;1853	1292	FALSE	TRUE
ALDH1B1	ENSG00000137124.8	139	multi	4	147;651;975;1359		FALSE	TRUE
ALDH1L1	ENSG00000144908.14	48	single	1	1269		FALSE	TRUE
ALDH1L2	ENSG00000136010.14	31	single	1	4634	250	FALSE	TRUE
ALDH2	ENSG00000111275.13	203	multi	3	63;402;7957;8210		FALSE	TRUE
ALDH3A1	ENSG00000108602.18	38	single	1	237		FALSE	TRUE
ALDH3A2	ENSG00000072210.19	187	single	1	414	118;182;298;545;1558;2026	FALSE	TRUE
ALDH3B1	ENSG00000006534.17	227	multi	2	171;757;1337	387	FALSE	TRUE
ALDH3B2	ENSG00000132746.15	18	single	1	107;1055		FALSE	TRUE
ALDH4A1	ENSG00000159423.17	53	single	1	402	112	FALSE	TRUE
ALDH5A1	ENSG00000112294.14	63	multi	3	45;591;3495		FALSE	TRUE
ALDH6A1	ENSG00000119711.13	192	multi	3	284;2170;2976;3795		FALSE	TRUE
ALDH7A1	ENSG00000164904.18	0	single	1	186	94;221;369;499;955;1734;3124	FALSE	TRUE
ALDH8A1	ENSG00000118514.14	126	multi	2	242;1118		FALSE	TRUE
ALDH9A1	ENSG00000143149.13	206	single	1	834		FALSE	TRUE
ALDOA	ENSG00000149925.22	108	single	1	146		FALSE	TRUE
ALDOB	ENSG00000136872.21	22	single	1	433;940;1249	359	FALSE	TRUE
ALDOC	ENSG00000109107.14	99	single	1	411		FALSE	TRUE
ALG1	ENSG00000033011.14	236	multi	3	176;669;1417;2498		FALSE	TRUE
ALG10	ENSG00000139133.7	1	single	1	58	242;1387	FALSE	TRUE
ALG10B	ENSG00000175548.9	82	multi	4	58;4135;7480;8508		FALSE	TRUE
ALG11	ENSG00000253710.5	0	multi	0		246;615;1272;1882;3834;5010	FALSE	TRUE
ALG12	ENSG00000182858.14	118	multi	2	58;621;3609		FALSE	TRUE
ALG13	ENSG00000101901.12	66	single	1	650	131;159;309;795;2171	FALSE	TRUE
ALG14	ENSG00000172339.10	101	multi	2	334;8671		FALSE	TRUE
ALG1L2	ENSG00000251287.8	0	single	0		135	FALSE	TRUE
ALG2	ENSG00000119523.10	170	multi	3	309;562;1509		FALSE	TRUE
ALG3	ENSG00000214160.10	177	single	1	213		FALSE	TRUE
ALG5	ENSG00000120697.10	217	single	1	204		FALSE	TRUE
ALG6	ENSG00000088035.18	7	multi	2	1014;1533		FALSE	TRUE
ALG8	ENSG00000159063.14	45	single	1	50	225;284;681;767	FALSE	TRUE
ALG9	ENSG00000086848.15	29	single	1	3862	141	FALSE	TRUE
ALK	ENSG00000171094.18	2	multi	2	450;2230	118	FALSE	TRUE
ALKAL1	ENSG00000196711.9	5	multi	2	48;576		FALSE	TRUE
ALKAL2	ENSG00000189292.16	49	single	1	589		FALSE	TRUE
ALKBH1	ENSG00000100601.10	67	multi	2	761;1408;3900		FALSE	TRUE
ALKBH2	ENSG00000189046.11	132	single	1	131	385	FALSE	TRUE
ALKBH3	ENSG00000166199.13	135	single	1	264		FALSE	TRUE
ALKBH4	ENSG00000160993.4	229	multi	2	875;1156		FALSE	TRUE
ALKBH5	ENSG00000091542.9	234	multi	2	1002;1558		FALSE	TRUE
ALKBH6	ENSG00000239382.11	103	single	1	170		FALSE	TRUE
ALKBH7	ENSG00000125652.8	261	multi	2	58;277		FALSE	TRUE
ALKBH8	ENSG00000137760.15	37	multi	2	1480;1931	63	FALSE	TRUE
ALLC	ENSG00000151360.10	0	single	1	108		FALSE	TRUE
ALMS1	ENSG00000116127.20	0	multi	0		120;304	FALSE	TRUE
ALOX12	ENSG00000108839.12	8	single	1	331		FALSE	TRUE
ALOX12B	ENSG00000179477.11	3	single	1	135		FALSE	TRUE
ALOX15	ENSG00000161905.13	132	multi	2	266;757;1865		FALSE	TRUE
ALOX15B	ENSG00000179593.16	104	multi	2	279;569		FALSE	TRUE
ALOX5	ENSG00000012779.12	105	single	1	432		FALSE	TRUE
ALOX5AP	ENSG00000132965.10	251	multi	2	320;953		FALSE	TRUE
ALOXE3	ENSG00000179148.10	4	multi	2	252;727		FALSE	TRUE
ALPG	ENSG00000163286.9	0	single	1	842		FALSE	TRUE
ALPI	ENSG00000163295.5	3	multi	2	883;1607		FALSE	TRUE
ALPK1	ENSG00000073331.18	154	multi	2	602;1411		FALSE	TRUE
ALPK2	ENSG00000198796.7	4	single	1	576		FALSE	TRUE
ALPK3	ENSG00000136383.7	32	multi	2	1874;5023		FALSE	TRUE
ALPL	ENSG00000162551.14	65	single	1	83;762		FALSE	TRUE
ALPP	ENSG00000163283.7	189	single	1	1094		FALSE	TRUE
ALS2	ENSG00000003393.16	40	multi	2	1286;1584	402;976;1041;1346;2306	FALSE	TRUE
ALS2CL	ENSG00000178038.17	141	multi	2	419;1989		FALSE	TRUE
ALX1	ENSG00000180318.4	7	single	1	309		FALSE	TRUE
ALX3	ENSG00000156150.9	1	single	1	336;863		FALSE	TRUE
ALX4	ENSG00000052850.8	2	single	1	4414		FALSE	TRUE
ALYREF	ENSG00000183684.8	228	single	1	296		FALSE	TRUE
AMACR	ENSG00000242110.8	138	multi	2	1;2104;2928	384;409	FALSE	TRUE
AMBN	ENSG00000178522.15	0	multi	2	149;558		FALSE	TRUE
AMBP	ENSG00000106927.12	17	single	1	112		FALSE	TRUE
AMBRA1	ENSG00000110497.15	78	multi	2	66;1036		FALSE	TRUE
AMD1	ENSG00000123505.19	258	multi	3	366;696;1134;2097;4879		FALSE	TRUE
AMDHD1	ENSG00000139344.8	7	single	1	877		FALSE	TRUE
AMDHD2	ENSG00000162066.16	81	multi	2	195;1859	166	FALSE	TRUE
AMELX	ENSG00000125363.14	0	single	1	149		FALSE	TRUE
AMELY	ENSG00000099721.16	0	single	1	155		FALSE	TRUE
AMER1	ENSG00000184675.11	22	single	1	4762		FALSE	TRUE
AMER2	ENSG00000165566.13	4	multi	3	684;1818;2268;2618;4715;7925		FALSE	TRUE
AMER3	ENSG00000178171.11	0	single	1	3476		FALSE	TRUE
AMFR	ENSG00000159461.15	188	multi	3	171;931;1457		FALSE	TRUE
AMH	ENSG00000104899.8	8	single	1	116		FALSE	TRUE
AMHR2	ENSG00000135409.11	8	single	1	199		FALSE	TRUE
AMIGO1	ENSG00000181754.7	23	multi	2	363;3253		FALSE	TRUE
AMIGO2	ENSG00000139211.7	71	multi	2	86;987;1727		FALSE	TRUE
AMIGO3	ENSG00000176020.9	0	single	1	1122		FALSE	TRUE
AMMECR1	ENSG00000101935.12	109	multi	2	2148;4334		FALSE	TRUE
AMMECR1L	ENSG00000144233.11	105	multi	3	1872;3165;3464;4437		FALSE	TRUE
AMN	ENSG00000166126.11	0	single	0		162	FALSE	TRUE
AMN1	ENSG00000151743.11	91	multi	3	417;725;1162	82	FALSE	TRUE
AMOT	ENSG00000126016.17	36	multi	3	55;2910;3690;4064	514	FALSE	TRUE
AMOTL1	ENSG00000166025.18	89	multi	3	345;4359;5414;5953		FALSE	TRUE
AMOTL2	ENSG00000114019.15	92	single	1	154;1828;2358		FALSE	TRUE
AMPD1	ENSG00000116748.22	6	single	1	16		FALSE	TRUE
AMPD2	ENSG00000116337.20	129	single	1	65;546;899		FALSE	TRUE
AMPD3	ENSG00000133805.16	76	multi	3	227;562;1239;1695		FALSE	TRUE
AMPH	ENSG00000078053.17	36	multi	2	1114		TRUE	TRUE
AMT	ENSG00000145020.16	5	single	1	762		FALSE	TRUE
AMTN	ENSG00000187689.10	4	single	1	49;278		FALSE	TRUE
AMY1A	ENSG00000237763.10	0	single	0	34		FALSE	TRUE
AMY1B	ENSG00000174876.17	0	single	0	34		FALSE	TRUE
AMY1C	ENSG00000187733.7	12	single	1	68		FALSE	TRUE
AMY2A	ENSG00000243480.8	9	single	1	34		FALSE	TRUE
AMY2B	ENSG00000240038.7	25	single	1	34		FALSE	TRUE
AMZ1	ENSG00000174945.14	0	multi	0		655;3651;6805	FALSE	TRUE
AMZ2	ENSG00000196704.14	210	single	1	195;743		FALSE	TRUE
ANAPC1	ENSG00000153107.13	65	single	1		690;1651	FALSE	TRUE
ANAPC10	ENSG00000164162.14	0	multi	0		48;215;798	FALSE	TRUE
ANAPC11	ENSG00000141552.18	290	single	1	433;926	227	FALSE	TRUE
ANAPC13	ENSG00000129055.13	187	multi	2	514;884		FALSE	TRUE
ANAPC15	ENSG00000110200.9	134	multi	2	192;973	298	FALSE	TRUE
ANAPC16	ENSG00000166295.9	316	multi	3	177;632;2744		FALSE	TRUE
ANAPC2	ENSG00000176248.9	99	single	1	158		FALSE	TRUE
ANAPC4	ENSG00000053900.11	118	single	1	116		FALSE	TRUE
ANAPC5	ENSG00000089053.13	220	single	1	235		FALSE	TRUE
ANAPC7	ENSG00000196510.14	110	multi	2	462;728;1244	585	FALSE	TRUE
ANG	ENSG00000214274.10	0	single	0		178	FALSE	TRUE
ANGEL1	ENSG00000013523.11	231	multi	2	271;1984;3219		FALSE	TRUE
ANGEL2	ENSG00000174606.14	142	multi	4	281;1049;2578;2859		FALSE	TRUE
ANGPT1	ENSG00000154188.10	36	multi	2	343;2373		FALSE	TRUE
ANGPT2	ENSG00000091879.14	28	multi	5	21;463;804;3035;3469;5302	1306	FALSE	TRUE
ANGPT4	ENSG00000101280.8	64	multi	2	458;3060		FALSE	TRUE
ANGPTL1	ENSG00000116194.13	95	multi	4	158;505;1594;4290		FALSE	TRUE
ANGPTL2	ENSG00000136859.10	55	multi	2	312;1591		FALSE	TRUE
ANGPTL3	ENSG00000132855.5	131	multi	5	163;964;1496;6117;6387		FALSE	TRUE
ANGPTL4	ENSG00000167772.12	107	single	1	484		FALSE	TRUE
ANGPTL5	ENSG00000187151.7	14	multi	2	62;605		FALSE	TRUE
ANGPTL6	ENSG00000130812.11	12	single	1	251		FALSE	TRUE
ANGPTL7	ENSG00000171819.5	10	single	1	958		FALSE	TRUE
ANGPTL8	ENSG00000130173.13	3	single	1	256		FALSE	TRUE
ANHX	ENSG00000227059.7	0	single	0	573		FALSE	TRUE
ANK1	ENSG00000029534.21	23	multi	4	41;426;684;2507		FALSE	TRUE
ANK2	ENSG00000145362.21	28	multi	3	176;641;2269;2481;2750	556	FALSE	TRUE
ANK3	ENSG00000151150.22	205	multi	5	19;156;563;978;1445;2997;3548	416;1176	FALSE	TRUE
ANKAR	ENSG00000151687.15	0	single	0		22	FALSE	TRUE
ANKDD1A	ENSG00000166839.17	98	multi	3	50;1503;6091	246;878	FALSE	TRUE
ANKDD1B	ENSG00000189045.15	0	single	0		806	FALSE	TRUE
ANKEF1	ENSG00000132623.16	211	multi	2	1102;2643		FALSE	TRUE
ANKFN1	ENSG00000153930.13	9	multi	2	134;390;5747	99	FALSE	TRUE
ANKFY1	ENSG00000185722.18	147	multi	2	1505;3958	2705	FALSE	TRUE
ANKH	ENSG00000154122.14	193	multi	4	131;1488;1945;3502;6397	135	FALSE	TRUE
ANKHD1	ENSG00000131503.21	152	multi	2	438	137	TRUE	TRUE
ANKHD1-EIF4EBP3	ENSG00000254996.5	5	single	1	332		FALSE	TRUE
ANKIB1	ENSG00000001629.10	121	multi	4	1056;1421;2434;2824;3116		FALSE	TRUE
ANKK1	ENSG00000170209.5	138	single	1	149		FALSE	TRUE
ANKLE1	ENSG00000160117.16	199	multi	2	207;1094		FALSE	TRUE
ANKLE2	ENSG00000176915.15	154	multi	4	109;436;854;1357;1739		FALSE	TRUE
ANKMY1	ENSG00000144504.16	42	single	1	187	349;1943	FALSE	TRUE
ANKMY2	ENSG00000106524.9	77	single	1	982		FALSE	TRUE
ANKRA2	ENSG00000164331.10	118	single	1	607		FALSE	TRUE
ANKRD1	ENSG00000148677.7	61	single	1	770		FALSE	TRUE
ANKRD10	ENSG00000088448.14	185	single	1	152;1097	339;458	FALSE	TRUE
ANKRD11	ENSG00000167522.17	136	multi	2	356;848	118;186;272;720;817;1799;1946	FALSE	TRUE
ANKRD12	ENSG00000101745.17	169	multi	3	1063;2633;4859		FALSE	TRUE
ANKRD13A	ENSG00000076513.17	133	multi	2	119;2209		FALSE	TRUE
ANKRD13B	ENSG00000198720.13	30	single	1	1179	156	FALSE	TRUE
ANKRD13C	ENSG00000118454.13	106	multi	3	1573;2124;3718		FALSE	TRUE
ANKRD13D	ENSG00000172932.16	164	single	1	152		FALSE	TRUE
ANKRD16	ENSG00000134461.16	203	multi	2	1109;1816	43	FALSE	TRUE
ANKRD17	ENSG00000132466.20	158	multi	4	545;1073;1446;2265;2855		FALSE	TRUE
ANKRD18A	ENSG00000180071.20	0	single	1	1700		FALSE	TRUE
ANKRD18B	ENSG00000230453.10	0	single	1	579	185	FALSE	TRUE
ANKRD2	ENSG00000165887.12	15	single	1	159		FALSE	TRUE
ANKRD20A1	ENSG00000260691.7	0	single	1	352;927		FALSE	TRUE
ANKRD20A2P	ENSG00000183148.7	0	single	1	352;1380	11	FALSE	TRUE
ANKRD20A3P	ENSG00000276203.5	0	single	1	354;1380		FALSE	TRUE
ANKRD20A4P	ENSG00000172014.12	0	multi	2	358;1384	11	FALSE	TRUE
ANKRD22	ENSG00000152766.6	182	multi	3	735;1594;3045		FALSE	TRUE
ANKRD23	ENSG00000163126.15	0	single	0		1637	FALSE	TRUE
ANKRD24	ENSG00000089847.13	3	single	1	309		FALSE	TRUE
ANKRD26	ENSG00000107890.17	0	multi	0		72;121;275;503;1474	FALSE	TRUE
ANKRD27	ENSG00000105186.16	111	single	1	1139	2002	FALSE	TRUE
ANKRD28	ENSG00000206560.12	63	single	1	3034	1729	FALSE	TRUE
ANKRD29	ENSG00000154065.17	36	multi	3	766;992;2300	471	FALSE	TRUE
ANKRD30A	ENSG00000148513.19	1	single	1	280		FALSE	TRUE
ANKRD30B	ENSG00000180777.15	6	single	1	509	128;258	FALSE	TRUE
ANKRD30BL	ENSG00000163046.16	0	single	1	540		FALSE	TRUE
ANKRD31	ENSG00000145700.10	1	single	1	222		FALSE	TRUE
ANKRD33	ENSG00000167612.13	4	single	1	422		FALSE	TRUE
ANKRD33B	ENSG00000164236.12	45	single	1	7703		FALSE	TRUE
ANKRD34A	ENSG00000272031.3	4	single	1	828		FALSE	TRUE
ANKRD34B	ENSG00000189127.8	7	single	1	1720		FALSE	TRUE
ANKRD34C	ENSG00000235711.5	0	single	1	3347		FALSE	TRUE
ANKRD35	ENSG00000198483.13	65	single	1	249		FALSE	TRUE
ANKRD36	ENSG00000135976.21	0	multi	0	199	32;1353	FALSE	TRUE
ANKRD36B	ENSG00000196912.13	0	multi	0	199	1644	FALSE	TRUE
ANKRD36C	ENSG00000174501.15	59	multi	2	6;196	122;514;1025	FALSE	TRUE
ANKRD37	ENSG00000186352.9	189	multi	2	224;703		FALSE	TRUE
ANKRD39	ENSG00000213337.9	0	single	0		311	FALSE	TRUE
ANKRD40	ENSG00000154945.7	169	multi	3	625;1140;2799		FALSE	TRUE
ANKRD40CL	ENSG00000167117.10	203	multi	2	333	525	TRUE	TRUE
ANKRD42	ENSG00000137494.14	0	multi	0		131;165;539;970;993;1805;2537	FALSE	TRUE
ANKRD44	ENSG00000065413.20	3	single	1	422	335;801;849;1483;2929	FALSE	TRUE
ANKRD45	ENSG00000183831.7	172	multi	2	638;1809		FALSE	TRUE
ANKRD46	ENSG00000186106.11	0	single	1	825	41;710;1783	FALSE	TRUE
ANKRD49	ENSG00000168876.9	177	multi	4	48;322;1046;3378		FALSE	TRUE
ANKRD50	ENSG00000151458.12	81	multi	4	159;506;3034;3470		FALSE	TRUE
ANKRD52	ENSG00000139645.11	75	single	1	5335	4924	FALSE	TRUE
ANKRD53	ENSG00000144031.12	12	single	1	887		FALSE	TRUE
ANKRD54	ENSG00000100124.15	112	multi	2	118;1088		FALSE	TRUE
ANKRD55	ENSG00000164512.18	23	single	1	503	6	FALSE	TRUE
ANKRD6	ENSG00000135299.17	58	multi	2	496;2830	121;247	FALSE	TRUE
ANKRD60	ENSG00000124227.5	0	single	1			FALSE	TRUE
ANKRD61	ENSG00000157999.6	0	single	1	166		FALSE	TRUE
ANKRD62	ENSG00000181626.12	229	single	1	1825		FALSE	TRUE
ANKRD63	ENSG00000230778.2	1	single	1	3072		FALSE	TRUE
ANKRD65	ENSG00000235098.9	78	multi	2	96;220;814		FALSE	TRUE
ANKRD66	ENSG00000230062.7	140	multi	3	585;868;3666	502;2330	FALSE	TRUE
ANKRD7	ENSG00000106013.15	0	single	1	26	421	FALSE	TRUE
ANKRD9	ENSG00000156381.9	142	multi	3	94;3287;5169		FALSE	TRUE
ANKS1A	ENSG00000064999.15	121	multi	2	1892;2797		FALSE	TRUE
ANKS1B	ENSG00000185046.20	6	multi	2	138	388;876;1523;1765	TRUE	TRUE
ANKS3	ENSG00000168096.15	91	multi	2	43;51;398		FALSE	TRUE
ANKS4B	ENSG00000175311.7	110	multi	4	207;1080;1607;3030		FALSE	TRUE
ANKS6	ENSG00000165138.18	39	single	1	508;1248		FALSE	TRUE
ANKUB1	ENSG00000206199.11	2	single	1	384	525	FALSE	TRUE
ANKZF1	ENSG00000163516.14	132	single	1	234		FALSE	TRUE
ANLN	ENSG00000011426.11	28	single	1	1191		FALSE	TRUE
ANO1	ENSG00000131620.18	35	single	1	277;1526	84;1036	FALSE	TRUE
ANO10	ENSG00000160746.13	84	multi	2	17;558;1058		FALSE	TRUE
ANO2	ENSG00000047617.17	0	single	0		648	FALSE	TRUE
ANO3	ENSG00000134343.14	3	multi	3	376;1126;2845	488	FALSE	TRUE
ANO4	ENSG00000151572.18	4	single	1	431;785		FALSE	TRUE
ANO5	ENSG00000171714.13	6	single	1	3592;3802		FALSE	TRUE
ANO6	ENSG00000177119.17	0	multi	0		466;2471;3040	FALSE	TRUE
ANO7	ENSG00000146205.15	217	multi	3	1223;1848;3186	251	FALSE	TRUE
ANO8	ENSG00000074855.11	76	single	1	294		FALSE	TRUE
ANO9	ENSG00000185101.13	70	single	1	433		FALSE	TRUE
ANOS1	ENSG00000011201.12	33	multi	2	2614;4121		FALSE	TRUE
ANP32A	ENSG00000140350.15	261	multi	3	55;208;1546		FALSE	TRUE
ANP32B	ENSG00000136938.9	303	multi	2	70;512		FALSE	TRUE
ANP32D	ENSG00000139223.4	0	single	1	562		FALSE	TRUE
ANP32E	ENSG00000143401.15	235	multi	2	419;2274		FALSE	TRUE
ANPEP	ENSG00000166825.15	93	single	1	454		FALSE	TRUE
ANTKMT	ENSG00000103254.10	228	single	1	33		FALSE	TRUE
ANTXR1	ENSG00000169604.21	57	single	1	3842	82;174;206;412;1025	FALSE	TRUE
ANTXR2	ENSG00000163297.18	134	multi	3	1823;2497;3222;6283	42;76	FALSE	TRUE
ANTXRL	ENSG00000274209.6	0	single	1	45		FALSE	TRUE
ANXA1	ENSG00000135046.14	252	single	1	286;583		FALSE	TRUE
ANXA10	ENSG00000109511.12	6	single	1	302		FALSE	TRUE
ANXA11	ENSG00000122359.18	286	multi	3	304;729;3244;4420;4964		FALSE	TRUE
ANXA13	ENSG00000104537.17	16	single	1	446		FALSE	TRUE
ANXA2	ENSG00000182718.18	303	single	1	496		FALSE	TRUE
ANXA2R	ENSG00000177721.5	123	single	1	232		FALSE	TRUE
ANXA3	ENSG00000138772.13	102	single	1	417		FALSE	TRUE
ANXA4	ENSG00000196975.16	227	multi	3	324;845;1597		FALSE	TRUE
ANXA5	ENSG00000164111.15	294	single	1	522;1061;1432		FALSE	TRUE
ANXA6	ENSG00000197043.14	146	multi	2	742;1809	339	FALSE	TRUE
ANXA7	ENSG00000138279.16	258	multi	2	314;650;994		FALSE	TRUE
ANXA8	ENSG00000265190.7	48	single	1	1755	854	FALSE	TRUE
ANXA8L1	ENSG00000264230.9	11	multi	2	489;854		FALSE	TRUE
ANXA9	ENSG00000143412.10	18	single	1	312		FALSE	TRUE
AOAH	ENSG00000136250.12	157	multi	3	311;1210;3938		FALSE	TRUE
AOC1	ENSG00000002726.21	14	single	1	80;295		FALSE	TRUE
AOC2	ENSG00000131480.9	14	single	1	359		FALSE	TRUE
AOC3	ENSG00000131471.7	55	single	1	1580		FALSE	TRUE
AOPEP	ENSG00000148120.18	120	single	1	538	78;78;79;281;320	FALSE	TRUE
AOX1	ENSG00000138356.14	12	single	1	100	384;816	FALSE	TRUE
AP1AR	ENSG00000138660.12	144	multi	3	263;1268;1637;4701	103	FALSE	TRUE
AP1B1	ENSG00000100280.17	174	single	1	1141		FALSE	TRUE
AP1G1	ENSG00000166747.13	161	multi	4	673;1175;2043;4058		FALSE	TRUE
AP1G2	ENSG00000213983.12	144	single	1	184		FALSE	TRUE
AP1M1	ENSG00000072958.9	167	multi	2	910;11471	49;476	FALSE	TRUE
AP1M2	ENSG00000129354.12	49	single	1	395	24	FALSE	TRUE
AP1S1	ENSG00000106367.15	0	multi	0		348;710	FALSE	TRUE
AP1S2	ENSG00000182287.15	192	multi	4	296;773;1253;1519	2892	FALSE	TRUE
AP1S3	ENSG00000152056.17	36	multi	2	756;1138	265;635;3389	FALSE	TRUE
AP2A1	ENSG00000196961.13	181	multi	2	356;3065		FALSE	TRUE
AP2A2	ENSG00000183020.15	129	multi	2	9;1620	117	FALSE	TRUE
AP2B1	ENSG00000006125.18	199	multi	3	2714	144	TRUE	TRUE
AP2M1	ENSG00000161203.14	285	single	1	475		FALSE	TRUE
AP2S1	ENSG00000042753.12	288	single	1	311		FALSE	TRUE
AP3B1	ENSG00000132842.14	146	single	1	576		FALSE	TRUE
AP3B2	ENSG00000103723.17	4	single	1	279	211;609;2214;2741;3342	FALSE	TRUE
AP3D1	ENSG00000065000.19	166	multi	2	37;1185		FALSE	TRUE
AP3M1	ENSG00000185009.13	250	multi	3	846;2043;3555		FALSE	TRUE
AP3M2	ENSG00000070718.12	12	single	1	169	215;373;1285;2122	FALSE	TRUE
AP3S1	ENSG00000177879.17	246	single	1	591		FALSE	TRUE
AP3S2	ENSG00000157823.17	99	multi	3	75;1952;4916	680	FALSE	TRUE
AP4B1	ENSG00000134262.13	76	multi	2	317;871		FALSE	TRUE
AP4E1	ENSG00000081014.11	65	single	1	3233		FALSE	TRUE
AP4M1	ENSG00000221838.10	6	single	1	65	295;2157	FALSE	TRUE
AP4S1	ENSG00000100478.16	1	single	1	1933	394;481;883;920;1564;3415	FALSE	TRUE
AP5B1	ENSG00000254470.3	163	multi	3	236;3958;5129		FALSE	TRUE
AP5M1	ENSG00000053770.12	47	multi	2	6831;9858	118;216;631	FALSE	TRUE
AP5S1	ENSG00000125843.11	137	multi	2	1010;4541		FALSE	TRUE
AP5Z1	ENSG00000242802.9	161	multi	3	343;2638;3012		FALSE	TRUE
APAF1	ENSG00000120868.14	121	multi	2	121;2867	52	FALSE	TRUE
APBA1	ENSG00000107282.8	20	single	1	3795		FALSE	TRUE
APBA2	ENSG00000034053.15	56	multi	2	584;1182		FALSE	TRUE
APBA3	ENSG00000011132.12	101	single	1	254		FALSE	TRUE
APBB1	ENSG00000166313.20	111	single	1	409		FALSE	TRUE
APBB1IP	ENSG00000077420.16	140	multi	2	315;958	761	FALSE	TRUE
APBB2	ENSG00000163697.17	131	multi	6	779;1485;2908;3311;3786;4395;5121;6065		FALSE	TRUE
APBB3	ENSG00000113108.20	77	single	1	317		FALSE	TRUE
APC	ENSG00000134982.17	101	multi	2	1008;2113		FALSE	TRUE
APC2	ENSG00000115266.12	1	single	1	3031		FALSE	TRUE
APCDD1	ENSG00000154856.13	222	multi	2	4;656;1911	1536	FALSE	TRUE
APCDD1L	ENSG00000198768.11	9	single	1	1689		FALSE	TRUE
APCS	ENSG00000132703.4	9	single	1	157;727		FALSE	TRUE
APEH	ENSG00000164062.13	164	multi	2	629		TRUE	TRUE
APELA	ENSG00000248329.6	0	multi	0		248;2113	FALSE	TRUE
APEX1	ENSG00000100823.12	249	single	1	264		FALSE	TRUE
APEX2	ENSG00000169188.5	108	multi	2	334;1622		FALSE	TRUE
APH1A	ENSG00000117362.13	251	single	1	731		FALSE	TRUE
APH1B	ENSG00000138613.14	155	multi	2	20;2497;3345		FALSE	TRUE
API5	ENSG00000166181.13	195	multi	4	23;526;978;2074	195	FALSE	TRUE
APIP	ENSG00000149089.13	0	single	0		422	FALSE	TRUE
APLF	ENSG00000169621.10	0	single	1		312;671;2140	FALSE	TRUE
APLN	ENSG00000171388.12	3	single	1	2664		FALSE	TRUE
APLNR	ENSG00000134817.12	17	single	1	2271		FALSE	TRUE
APLP1	ENSG00000105290.13	14	single	1	85;351		FALSE	TRUE
APLP2	ENSG00000084234.18	256	multi	2	358;1363		FALSE	TRUE
APMAP	ENSG00000101474.12	222	multi	2	261;888		FALSE	TRUE
APOA1	ENSG00000118137.10	27	single	1	57		FALSE	TRUE
APOA2	ENSG00000158874.11	11	single	1	113		FALSE	TRUE
APOA4	ENSG00000110244.7	8	single	1	167;426		FALSE	TRUE
APOA5	ENSG00000110243.12	4	multi	2	213;761		FALSE	TRUE
APOB	ENSG00000084674.15	15	single	1	428	624	FALSE	TRUE
APOBEC1	ENSG00000111701.7	2	single	1	147		FALSE	TRUE
APOBEC2	ENSG00000124701.6	9	multi	3	180;435;812		FALSE	TRUE
APOBEC3A	ENSG00000128383.13	15	single	1	333	675	FALSE	TRUE
APOBEC3B	ENSG00000179750.16	24	multi	2	101;316		FALSE	TRUE
APOBEC3C	ENSG00000244509.4	240	multi	2	626;1965		FALSE	TRUE
APOBEC3D	ENSG00000243811.12	105	multi	3	961;2015		TRUE	TRUE
APOBEC3F	ENSG00000128394.17	138	multi	3	941;1213;3277	206	FALSE	TRUE
APOBEC3G	ENSG00000239713.9	171	single	1	322		FALSE	TRUE
APOBEC3H	ENSG00000100298.16	140	single	1	370		FALSE	TRUE
APOBEC4	ENSG00000173627.8	2	single	1	1403		FALSE	TRUE
APOBR	ENSG00000184730.12	171	single	1	459		FALSE	TRUE
APOC1	ENSG00000130208.10	124	single	1	123		FALSE	TRUE
APOC2	ENSG00000234906.11	26	single	1	316		FALSE	TRUE
APOC3	ENSG00000110245.12	17	single	1	188;461		FALSE	TRUE
APOC4	ENSG00000267467.4	164	single	1	191	122	FALSE	TRUE
APOC4-APOC2	ENSG00000224916.9	8	single	1	121		FALSE	TRUE
APOD	ENSG00000189058.9	143	single	1	195		FALSE	TRUE
APOE	ENSG00000130203.10	190	single	1	143		FALSE	TRUE
APOF	ENSG00000175336.10	184	single	1	657		FALSE	TRUE
APOH	ENSG00000091583.11	13	single	1	100		FALSE	TRUE
APOL1	ENSG00000100342.21	148	multi	2	269;1497		FALSE	TRUE
APOL2	ENSG00000128335.14	182	multi	3	62;781;1195		FALSE	TRUE
APOL3	ENSG00000128284.19	139	multi	2	173;870	172	FALSE	TRUE
APOL4	ENSG00000100336.18	129	multi	3	278;987;1947	188	FALSE	TRUE
APOL5	ENSG00000128313.2	0	single	1	136		FALSE	TRUE
APOL6	ENSG00000221963.6	247	multi	7	2040;3116;4497;5285;6578;7515;8808		FALSE	TRUE
APOLD1	ENSG00000178878.13	0	multi	0		2270;3485;3814	FALSE	TRUE
APOM	ENSG00000204444.11	60	single	1	121		FALSE	TRUE
APOO	ENSG00000184831.14	105	single	1	289		FALSE	TRUE
APOOL	ENSG00000155008.16	129	multi	2	214;5637		FALSE	TRUE
APP	ENSG00000142192.21	210	multi	3	60;489;863;1120	390	FALSE	TRUE
APPBP2	ENSG00000062725.10	167	multi	3	343;2114;4423		FALSE	TRUE
APPL1	ENSG00000157500.12	11	single	1	8439	153;831;1721;2901;3784	FALSE	TRUE
APPL2	ENSG00000136044.12	146	multi	2	379;1014		FALSE	TRUE
APRT	ENSG00000198931.11	303	single	1	359		FALSE	TRUE
APTX	ENSG00000137074.20	0	multi	0		122;1078;2047	FALSE	TRUE
AQP1	ENSG00000240583.14	99	single	1	523	63	FALSE	TRUE
AQP10	ENSG00000143595.13	5	single	1	845		FALSE	TRUE
AQP11	ENSG00000178301.4	21	multi	2	339;979		FALSE	TRUE
AQP12A	ENSG00000184945.15	0	single	0	127		FALSE	TRUE
AQP12B	ENSG00000185176.13	1	single	1	127		FALSE	TRUE
AQP2	ENSG00000167580.8	2	single	1	3270	570;1478	FALSE	TRUE
AQP3	ENSG00000165272.16	149	multi	2	182;883		FALSE	TRUE
AQP4	ENSG00000171885.18	9	multi	2	421;1217;2226;3887;4168;4340		FALSE	TRUE
AQP5	ENSG00000161798.7	48	single	1	505		FALSE	TRUE
AQP6	ENSG00000086159.13	1	single	1	24;1468		FALSE	TRUE
AQP7	ENSG00000165269.13	35	multi	3	203;635;1826	274	FALSE	TRUE
AQP8	ENSG00000103375.11	9	single	1	440		FALSE	TRUE
AQP9	ENSG00000103569.10	58	multi	3	163;444;1776;3941		FALSE	TRUE
AQR	ENSG00000021776.11	127	multi	3	164;480;5010		FALSE	TRUE
AR	ENSG00000169083.18	37	multi	3	219;6557;6778	1353	FALSE	TRUE
ARAF	ENSG00000078061.14	155	single	1	451	621	FALSE	TRUE
ARAP1	ENSG00000186635.15	159	single	1	76;595		FALSE	TRUE
ARAP2	ENSG00000047365.13	0	multi	0		1674;1903	FALSE	TRUE
ARAP3	ENSG00000120318.16	62	single	1	159;549		FALSE	TRUE
ARC	ENSG00000198576.4	40	single	1	1551		FALSE	TRUE
ARCN1	ENSG00000095139.15	189	single	1	2319	79;279	FALSE	TRUE
AREG	ENSG00000109321.11	216	single	1	265		FALSE	TRUE
AREL1	ENSG00000119682.18	0	single	0		2464	FALSE	TRUE
ARF1	ENSG00000143761.16	320	multi	2	387;1199		FALSE	TRUE
ARF3	ENSG00000134287.10	237	multi	2	442;2738;3224	22	FALSE	TRUE
ARF4	ENSG00000168374.11	283	multi	2	298;849		FALSE	TRUE
ARF5	ENSG00000004059.11	288	single	1	401		FALSE	TRUE
ARF6	ENSG00000165527.8	287	multi	3	500;1293;2790		FALSE	TRUE
ARFGAP1	ENSG00000101199.13	135	single	1	485;599;1471;1917	64	FALSE	TRUE
ARFGAP2	ENSG00000149182.15	176	multi	2	1183		TRUE	TRUE
ARFGAP3	ENSG00000242247.11	202	single	1	174;1086		FALSE	TRUE
ARFGEF1	ENSG00000066777.9	40	multi	2	68;2044	257;571;1007;1276	FALSE	TRUE
ARFGEF2	ENSG00000124198.10	122	multi	2	1396;3494		FALSE	TRUE
ARFGEF3	ENSG00000112379.9	210	multi	5	396;3467;3757;6502;8177		FALSE	TRUE
ARFIP1	ENSG00000164144.16	172	multi	3	25;445;855;1689	2138	FALSE	TRUE
ARFIP2	ENSG00000132254.13	266	multi	2	117;379;594;1433;2430		FALSE	TRUE
ARFRP1	ENSG00000101246.20	199	multi	3	159;987;1801	389	FALSE	TRUE
ARG1	ENSG00000118520.15	18	multi	2	70;424		FALSE	TRUE
ARG2	ENSG00000081181.8	151	multi	3	263;788;2528		FALSE	TRUE
ARGFX	ENSG00000186103.5	0	single	1	4022		FALSE	TRUE
ARGLU1	ENSG00000134884.15	42	multi	2	2323;6834		FALSE	TRUE
ARHGAP1	ENSG00000175220.12	188	single	1	1957		FALSE	TRUE
ARHGAP10	ENSG00000071205.12	60	single	1	695		FALSE	TRUE
ARHGAP11A	ENSG00000198826.11	24	multi	3	58;265;1192;1818;2096	243	FALSE	TRUE
ARHGAP11A-SCG5	ENSG00000288864.1	0	single	0	486		FALSE	TRUE
ARHGAP11B	ENSG00000285077.3	0	single	1	1597		FALSE	TRUE
ARHGAP12	ENSG00000165322.18	59	single	1	2260		FALSE	TRUE
ARHGAP15	ENSG00000075884.14	126	single	1	180	2374	FALSE	TRUE
ARHGAP17	ENSG00000140750.17	152	single	1	741		FALSE	TRUE
ARHGAP18	ENSG00000146376.11	121	multi	4	820;1181;1532;2381		FALSE	TRUE
ARHGAP19	ENSG00000213390.11	76	multi	2	813;3946		FALSE	TRUE
ARHGAP20	ENSG00000137727.13	19	single	1	2328		FALSE	TRUE
ARHGAP21	ENSG00000107863.20	132	multi	2	340;803	261	FALSE	TRUE
ARHGAP22	ENSG00000128805.15	40	multi	2	149;355		FALSE	TRUE
ARHGAP23	ENSG00000275832.5	81	single	1	228;1413	466	FALSE	TRUE
ARHGAP24	ENSG00000138639.18	80	multi	3	260;591;1946	190	FALSE	TRUE
ARHGAP25	ENSG00000163219.12	144	multi	2	108;639	225	FALSE	TRUE
ARHGAP26	ENSG00000145819.18	138	multi	4	748;1704;6240;6565	16;118;489	FALSE	TRUE
ARHGAP27	ENSG00000159314.12	141	single	1	513;1554	136	FALSE	TRUE
ARHGAP28	ENSG00000088756.13	23	multi	4	261;1628;3299;3562	147	FALSE	TRUE
ARHGAP29	ENSG00000137962.13	0	multi	0		417;610;779;1468;2114;4964	FALSE	TRUE
ARHGAP30	ENSG00000186517.14	134	single	1	769		FALSE	TRUE
ARHGAP31	ENSG00000031081.11	262	multi	3	1452;4811;7583		FALSE	TRUE
ARHGAP32	ENSG00000134909.19	88	multi	4	960;1763;3847;5329		FALSE	FALSE
ARHGAP33	ENSG00000004777.19	41	single	1	393		FALSE	TRUE
ARHGAP35	ENSG00000160007.19	131	multi	3	3196;3869;4389		FALSE	TRUE
ARHGAP36	ENSG00000147256.12	0	single	1	1100		FALSE	TRUE
ARHGAP39	ENSG00000147799.12	27	single	1	1243		FALSE	TRUE
ARHGAP4	ENSG00000089820.16	170	single	1	362		FALSE	TRUE
ARHGAP40	ENSG00000124143.11	0	single	1	316	805	FALSE	TRUE
ARHGAP42	ENSG00000165895.19	42	multi	2	1178;5140		FALSE	TRUE
ARHGAP44	ENSG00000006740.18	38	single	1	597;1472	81	FALSE	TRUE
ARHGAP45	ENSG00000180448.11	192	multi	2	622;1822		FALSE	TRUE
ARHGAP5	ENSG00000100852.14	162	multi	7	135;1064;1479;2131;2513;3281;4780		FALSE	TRUE
ARHGAP6	ENSG00000047648.23	0	single	1	677	461;1320	FALSE	TRUE
ARHGAP8	ENSG00000241484.10	7	single	1	473		FALSE	TRUE
ARHGAP9	ENSG00000123329.20	139	single	1	253		FALSE	TRUE
ARHGDIA	ENSG00000141522.12	289	single	1	1155	119;265	FALSE	TRUE
ARHGDIB	ENSG00000111348.9	277	multi	2	192;491		FALSE	TRUE
ARHGDIG	ENSG00000242173.10	8	single	1	196		FALSE	TRUE
ARHGEF1	ENSG00000076928.18	11	single	1	528	367	FALSE	TRUE
ARHGEF10	ENSG00000104728.16	48	single	1	1378	591	FALSE	TRUE
ARHGEF10L	ENSG00000074964.17	80	multi	2	269;489		FALSE	TRUE
ARHGEF11	ENSG00000132694.19	72	multi	2	476;1160		FALSE	TRUE
ARHGEF12	ENSG00000196914.9	153	multi	3	381;1562;1983;3957;4860		FALSE	TRUE
ARHGEF15	ENSG00000198844.12	36	single	1	1521		FALSE	TRUE
ARHGEF16	ENSG00000130762.15	41	single	1	526		FALSE	TRUE
ARHGEF17	ENSG00000110237.5	60	multi	2	1309;1608		FALSE	TRUE
ARHGEF18	ENSG00000104880.19	134	single	1	2187		FALSE	TRUE
ARHGEF19	ENSG00000142632.17	58	multi	2	484;733	78	FALSE	TRUE
ARHGEF2	ENSG00000116584.21	183	single	1	1091;4930	751	FALSE	TRUE
ARHGEF25	ENSG00000240771.8	36	single	1	351		FALSE	TRUE
ARHGEF26	ENSG00000114790.13	30	single	1	2354	1250	FALSE	TRUE
ARHGEF28	ENSG00000214944.10	32	multi	2	174;576;980	114	FALSE	TRUE
ARHGEF3	ENSG00000163947.12	166	multi	2	283;1852	622	FALSE	TRUE
ARHGEF33	ENSG00000214694.12	1	multi	3	186;308;1611	267	FALSE	TRUE
ARHGEF35	ENSG00000213214.6	66	multi	2	346;846		FALSE	TRUE
ARHGEF37	ENSG00000183111.12	52	multi	2	2325;2777		FALSE	TRUE
ARHGEF38	ENSG00000236699.9	0	multi	0		631;2977	FALSE	TRUE
ARHGEF39	ENSG00000137135.18	0	multi	0		551;2644	FALSE	TRUE
ARHGEF4	ENSG00000136002.20	20	single	1	519;1074	20	FALSE	TRUE
ARHGEF40	ENSG00000165801.10	27	single	1	1240		FALSE	TRUE
ARHGEF5	ENSG00000050327.15	49	multi	2	576		TRUE	TRUE
ARHGEF6	ENSG00000129675.16	126	single	1	2482		FALSE	TRUE
ARHGEF7	ENSG00000102606.19	128	multi	2	351;2624	126;375;1104;2863	FALSE	TRUE
ARHGEF9	ENSG00000131089.17	37	single	1	3061	338;1927;3488	FALSE	TRUE
ARID1A	ENSG00000117713.21	244	multi	3	61;421;702;1348		FALSE	TRUE
ARID1B	ENSG00000049618.24	196	multi	3	803;1365;2888;3572	15;151;163;163;402;470;633;826;990;1388;8292	FALSE	TRUE
ARID2	ENSG00000189079.17	151	multi	3	191;1461;2962	193	FALSE	TRUE
ARID3A	ENSG00000116017.11	126	multi	3	224;3528;3874		FALSE	TRUE
ARID3B	ENSG00000179361.18	108	multi	2	987;2357		FALSE	TRUE
ARID3C	ENSG00000205143.4	0	single	1	79;896		FALSE	TRUE
ARID4A	ENSG00000032219.19	142	multi	3	237;930;1898		FALSE	TRUE
ARID4B	ENSG00000054267.22	0	multi	0		1229;1630	FALSE	TRUE
ARID5A	ENSG00000196843.17	223	single	1	321		FALSE	TRUE
ARID5B	ENSG00000150347.17	173	multi	2	34;509;3914	648	FALSE	TRUE
ARIH1	ENSG00000166233.15	210	multi	5	259;715;2233;2911;4058;10012;19172;19695		FALSE	TRUE
ARIH2	ENSG00000177479.20	207	multi	3	350;899;2265;3112		FALSE	TRUE
ARL1	ENSG00000120805.14	239	multi	4	473;877;1274;2524;3915	186	FALSE	TRUE
ARL10	ENSG00000175414.7	1	single	1	113	140;8481;10014	FALSE	TRUE
ARL11	ENSG00000152213.4	4	single	1	2834		FALSE	TRUE
ARL13A	ENSG00000174225.15	0	single	1	243		FALSE	TRUE
ARL13B	ENSG00000169379.17	78	multi	3	385;650;2016;2415		FALSE	TRUE
ARL14	ENSG00000179674.4	24	multi	2	312;523		FALSE	TRUE
ARL14EP	ENSG00000152219.5	175	multi	4	10;1071;1428;1656		FALSE	TRUE
ARL14EPL	ENSG00000268223.7	0	multi	2	542;1171		FALSE	TRUE
ARL15	ENSG00000185305.12	100	multi	3	1134;1778;2619	4	FALSE	TRUE
ARL16	ENSG00000214087.9	250	single	1	521		FALSE	TRUE
ARL17A	ENSG00000185829.18	2	single	1	333	153;167;225;278;611;1055;4600	FALSE	TRUE
ARL17B	ENSG00000228696.10	241	single	1	656;1248;2469	153;186;225;288;333;611;1055;1711;4598	FALSE	TRUE
ARL2	ENSG00000213465.8	254	single	1	329		FALSE	TRUE
ARL2BP	ENSG00000102931.8	223	multi	4	157;472;902;1368;3882		FALSE	TRUE
ARL3	ENSG00000138175.9	210	multi	2	261;3163		FALSE	TRUE
ARL4A	ENSG00000122644.13	252	single	1	322;1069;1276;1857;2101;2374		FALSE	TRUE
ARL4C	ENSG00000188042.8	226	multi	5	639;997;1219;2329;2765		FALSE	TRUE
ARL4D	ENSG00000175906.5	78	multi	3	262;594;799		FALSE	TRUE
ARL5A	ENSG00000162980.17	90	single	1	173	658;1205;1829;2290;4479	FALSE	TRUE
ARL5B	ENSG00000165997.5	196	multi	5	325;759;2096;2987;6423		FALSE	TRUE
ARL5C	ENSG00000141748.13	0	single	1			FALSE	TRUE
ARL6	ENSG00000113966.10	29	multi	2	113;3180	511;2627	FALSE	TRUE
ARL6IP1	ENSG00000170540.15	291	multi	2	305;1583		FALSE	TRUE
ARL6IP4	ENSG00000182196.14	317	single	1	237		FALSE	TRUE
ARL6IP5	ENSG00000144746.7	277	multi	4	221;536;886;1456;1719		FALSE	TRUE
ARL6IP6	ENSG00000177917.12	187	multi	3	462;1075;1400;2556		FALSE	TRUE
ARL8A	ENSG00000143862.8	228	multi	2	205;1063		FALSE	TRUE
ARL8B	ENSG00000134108.14	229	multi	4	1536;2198;5713;6638		FALSE	TRUE
ARL9	ENSG00000196503.5	20	multi	2	105;577		FALSE	TRUE
ARMC1	ENSG00000104442.10	184	multi	3	661;1102;1936		FALSE	TRUE
ARMC10	ENSG00000170632.14	251	multi	4	200;625;1206;4353;4872		FALSE	TRUE
ARMC12	ENSG00000157343.9	8	single	1	209		FALSE	TRUE
ARMC2	ENSG00000118690.13	9	multi	2	473;962	298	FALSE	TRUE
ARMC3	ENSG00000165309.14	2	multi	2	110;1044	368	FALSE	TRUE
ARMC5	ENSG00000140691.18	157	multi	2	1965;4051		FALSE	TRUE
ARMC6	ENSG00000105676.14	0	multi	2	269;1076	550	FALSE	TRUE
ARMC7	ENSG00000125449.7	71	single	1	353;1234	31	FALSE	TRUE
ARMC8	ENSG00000114098.18	146	multi	3	41;657;2492	341;433;1638	FALSE	TRUE
ARMC9	ENSG00000135931.19	60	single	1	5313	35;108	FALSE	TRUE
ARMCX1	ENSG00000126947.13	91	single	1	408		FALSE	TRUE
ARMCX2	ENSG00000184867.14	77	single	1	409		FALSE	TRUE
ARMCX3	ENSG00000102401.20	233	multi	2	192;1724		FALSE	TRUE
ARMCX4	ENSG00000196440.12	0	single	0		345	FALSE	TRUE
ARMCX5	ENSG00000125962.16	67	single	1	341		FALSE	TRUE
ARMCX5-GPRASP2	ENSG00000286237.1	0	single	1	2891		FALSE	TRUE
ARMCX6	ENSG00000198960.11	184	single	1	593		FALSE	TRUE
ARMH1	ENSG00000198520.12	64	single	1	188		FALSE	TRUE
ARMH2	ENSG00000260286.4	1	single	1	75		FALSE	TRUE
ARMH3	ENSG00000120029.13	148	multi	2	1099;1929;2597	7	FALSE	TRUE
ARMH4	ENSG00000139971.15	15	single	1	681	264;1251;3975	FALSE	TRUE
ARMS2	ENSG00000254636.1	0	single	1	419		FALSE	TRUE
ARMT1	ENSG00000146476.11	86	single	1	991;1193		FALSE	TRUE
ARNT	ENSG00000143437.21	118	multi	3	340;1162;2308		FALSE	TRUE
ARNT2	ENSG00000172379.22	11	multi	2	195;4235		FALSE	TRUE
ARNTL	ENSG00000133794.20	101	single	1	510		FALSE	TRUE
ARNTL2	ENSG00000029153.15	35	multi	4	193;3551;3832;4757		FALSE	TRUE
ARPC1A	ENSG00000241685.10	245	single	1	333		FALSE	TRUE
ARPC1B	ENSG00000130429.15	275	single	1	327		FALSE	TRUE
ARPC2	ENSG00000163466.16	320	single	1	441		FALSE	TRUE
ARPC3	ENSG00000111229.16	331	single	1	332		FALSE	TRUE
ARPC4	ENSG00000241553.13	281	multi	2	357;886		FALSE	TRUE
ARPC4-TTLL3	ENSG00000250151.9	13	single	1	580		FALSE	TRUE
ARPC5	ENSG00000162704.16	162	multi	2	191;5990;6686	299;1292	FALSE	TRUE
ARPC5L	ENSG00000136950.13	258	multi	2	118;793		FALSE	TRUE
ARPIN	ENSG00000242498.8	92	multi	3	164;920;5420;6789	289	FALSE	TRUE
ARPIN-AP3S2	ENSG00000250021.7	138	single	1	1207		FALSE	TRUE
ARPP19	ENSG00000128989.11	265	multi	5	340;748;1142;2407;4889		FALSE	TRUE
ARPP21	ENSG00000172995.17	0	single	1	538	112;366;762;1858	FALSE	TRUE
ARR3	ENSG00000120500.19	1	single	1	74	120	FALSE	TRUE
ARRB1	ENSG00000137486.17	144	multi	4	115;564;1881;6041		FALSE	TRUE
ARRB2	ENSG00000141480.18	200	single	1	99;460		FALSE	TRUE
ARRDC1	ENSG00000197070.14	199	single	1	222		FALSE	TRUE
ARRDC2	ENSG00000105643.11	186	single	1	1136		FALSE	TRUE
ARRDC3	ENSG00000113369.9	224	multi	2	1773;2769		FALSE	TRUE
ARRDC4	ENSG00000140450.9	82	multi	3	887;1088;2646		FALSE	TRUE
ARRDC5	ENSG00000205784.4	21	single	1	609		FALSE	TRUE
ARSA	ENSG00000100299.18	23	single	1	2391	127;1709	FALSE	TRUE
ARSB	ENSG00000113273.17	137	multi	2	621;3188	369;575;2647	FALSE	TRUE
ARSD	ENSG00000006756.16	98	multi	2	100;3299		FALSE	TRUE
ARSF	ENSG00000062096.15	4	single	1	171		FALSE	TRUE
ARSG	ENSG00000141337.13	274	multi	2	393;2268		FALSE	TRUE
ARSH	ENSG00000205667.3	2	single	1	726		FALSE	TRUE
ARSI	ENSG00000183876.9	14	multi	2	871		TRUE	TRUE
ARSJ	ENSG00000180801.14	35	multi	2	1177;1990		FALSE	TRUE
ARSK	ENSG00000164291.17	166	multi	2	378;1576	835	FALSE	TRUE
ARSL	ENSG00000157399.17	204	multi	3	312;787;1850	286	FALSE	TRUE
ART1	ENSG00000129744.3	0	single	1	227		FALSE	TRUE
ART3	ENSG00000156219.17	7	single	1	283		FALSE	TRUE
ART4	ENSG00000111339.12	11	multi	2	61;3802	65	FALSE	TRUE
ART5	ENSG00000167311.14	9	single	1	51;304		FALSE	TRUE
ARTN	ENSG00000117407.17	21	single	1	42;107;475		FALSE	TRUE
ARV1	ENSG00000173409.14	149	multi	2	4;600	185	FALSE	TRUE
ARVCF	ENSG00000099889.14	35	single	1	860		FALSE	TRUE
ARX	ENSG00000004848.8	2	single	1	976		FALSE	TRUE
AS3MT	ENSG00000214435.9	157	multi	3	835;1199;3977		FALSE	TRUE
ASAH1	ENSG00000104763.20	239	multi	2	1235;1542	157;311	FALSE	TRUE
ASAH2	ENSG00000188611.17	7	multi	3	104;1479;2058;2454;4537		FALSE	TRUE
ASAH2B	ENSG00000204147.11	0	multi	0		69;2044;2448;4515	FALSE	TRUE
ASAP1	ENSG00000153317.15	185	multi	3	912;1682;1936;2627		FALSE	TRUE
ASAP2	ENSG00000151693.11	82	multi	2	351;2356		FALSE	TRUE
ASAP3	ENSG00000088280.20	53	single	1	324;1293		FALSE	TRUE
ASB1	ENSG00000065802.12	57	single	1	5739	406	FALSE	TRUE
ASB10	ENSG00000146926.11	0	single	1	269		FALSE	TRUE
ASB11	ENSG00000165192.14	171	multi	2	1186;1808;2041		FALSE	TRUE
ASB12	ENSG00000198881.10	0	single	1	141		FALSE	TRUE
ASB13	ENSG00000196372.13	74	single	1	1836		FALSE	TRUE
ASB14	ENSG00000239388.9	0	single	1	1299		FALSE	TRUE
ASB15	ENSG00000146809.14	1	multi	2	897;2500		FALSE	TRUE
ASB16	ENSG00000161664.7	48	single	1	694		FALSE	TRUE
ASB17	ENSG00000154007.7	0	single	1	79		FALSE	TRUE
ASB18	ENSG00000182177.15	99	single	1	1413	121	FALSE	TRUE
ASB2	ENSG00000100628.12	38	single	1	490		FALSE	TRUE
ASB3	ENSG00000115239.24	233	single	1	1216	523	FALSE	TRUE
ASB4	ENSG00000005981.13	28	single	1	2474	426	FALSE	TRUE
ASB5	ENSG00000164122.9	6	multi	2	27;1927		FALSE	TRUE
ASB6	ENSG00000148331.12	113	multi	2	1461;3186		FALSE	TRUE
ASB7	ENSG00000183475.13	62	multi	2	1071;3239	159	FALSE	TRUE
ASB8	ENSG00000177981.11	156	multi	2	500;1577	258	FALSE	TRUE
ASB9	ENSG00000102048.16	26	single	1	676		FALSE	TRUE
ASCC1	ENSG00000138303.18	159	multi	4	80;402;610;923;1302;5196		FALSE	TRUE
ASCC2	ENSG00000100325.15	151	single	1	404		FALSE	TRUE
ASCC3	ENSG00000112249.14	101	multi	2	651;1192	198;287;541;2805	FALSE	TRUE
ASCL1	ENSG00000139352.4	1	single	1	1199		FALSE	TRUE
ASCL2	ENSG00000183734.5	70	single	1	647		FALSE	TRUE
ASCL3	ENSG00000176009.4	3	single	1	38		FALSE	TRUE
ASCL4	ENSG00000187855.6	0	single	1	907		FALSE	TRUE
ASCL5	ENSG00000232237.5	2	single	1	809		FALSE	TRUE
ASDURF	ENSG00000286053.2	132	single	1	379		FALSE	TRUE
ASF1A	ENSG00000111875.8	175	multi	2	247;1632		FALSE	TRUE
ASF1B	ENSG00000105011.9	33	single	1	240;947	149	FALSE	TRUE
ASGR1	ENSG00000141505.12	55	single	1	228	78	FALSE	TRUE
ASGR2	ENSG00000161944.17	23	single	1	253		FALSE	TRUE
ASH1L	ENSG00000116539.14	178	multi	3	1186;1608;2392		FALSE	TRUE
ASH2L	ENSG00000129691.16	0	multi	0		632;1009	FALSE	TRUE
ASIC1	ENSG00000110881.12	11	multi	2	232;1628;1962	291	FALSE	TRUE
ASIC2	ENSG00000108684.15	1	single	1	878		FALSE	TRUE
ASIC3	ENSG00000213199.8	4	single	1	70		FALSE	TRUE
ASIC4	ENSG00000072182.14	1	single	1	726		FALSE	TRUE
ASIC5	ENSG00000256394.3	0	single	1	127		FALSE	TRUE
ASIP	ENSG00000101440.10	19	single	1	177		FALSE	TRUE
ASL	ENSG00000126522.17	170	multi	3	42;422;664		FALSE	TRUE
ASMTL	ENSG00000169093.16	145	single	1	2914		FALSE	TRUE
ASNS	ENSG00000070669.17	104	single	1	141;582		FALSE	TRUE
ASNSD1	ENSG00000138381.10	160	single	1	105		FALSE	TRUE
ASPA	ENSG00000108381.11	34	multi	3	530;4317		TRUE	TRUE
ASPDH	ENSG00000204653.10	2	single	1	130		FALSE	TRUE
ASPG	ENSG00000166183.16	176	multi	2	43;3038		FALSE	TRUE
ASPH	ENSG00000198363.18	112	multi	3	243;2130;2803	111;132;197;202;231;363;526;785;816;967;1736;2147;2563;5779	FALSE	TRUE
ASPHD1	ENSG00000174939.11	0	single	0		159	FALSE	TRUE
ASPHD2	ENSG00000128203.7	42	multi	2	398;1809		FALSE	TRUE
ASPM	ENSG00000066279.19	17	single	1	197		FALSE	TRUE
ASPN	ENSG00000106819.13	22	single	1	1083		FALSE	TRUE
ASPRV1	ENSG00000244617.3	9	single	1	568		FALSE	TRUE
ASPSCR1	ENSG00000169696.16	83	single	1	84;285	155	FALSE	TRUE
ASRGL1	ENSG00000162174.12	93	multi	2	855;1128	53;1372	FALSE	TRUE
ASS1	ENSG00000130707.18	121	single	1	253;1324		FALSE	TRUE
ASTE1	ENSG00000034533.12	56	single	1	182		FALSE	TRUE
ASTL	ENSG00000188886.4	14	single	1	1032		FALSE	TRUE
ASTN1	ENSG00000152092.16	0	single	1	309	27;3217	FALSE	TRUE
ASTN2	ENSG00000148219.18	31	multi	3	623;2739	99;2632	TRUE	TRUE
ASXL1	ENSG00000171456.21	78	multi	2	554;1981	16;69;384;553;1025	FALSE	TRUE
ASXL2	ENSG00000143970.18	156	multi	6	104;2823;3068;4337;4546;8276;12920		FALSE	TRUE
ASXL3	ENSG00000141431.13	5	single	1	4600		FALSE	TRUE
ASZ1	ENSG00000154438.8	0	single	1	374		FALSE	TRUE
ATAD1	ENSG00000138138.14	179	multi	4	1316;1570;2836;3175;6402		FALSE	TRUE
ATAD2	ENSG00000156802.13	64	multi	3	282;632;1284		FALSE	TRUE
ATAD2B	ENSG00000119778.15	63	single	1	3382		FALSE	TRUE
ATAD3A	ENSG00000197785.14	114	multi	2	70;613		FALSE	TRUE
ATAD3B	ENSG00000160072.20	176	multi	2	2031		TRUE	TRUE
ATAD3C	ENSG00000215915.10	41	single	1	1633		FALSE	TRUE
ATAD5	ENSG00000176208.9	124	multi	2	171;956		FALSE	TRUE
ATAT1	ENSG00000137343.18	58	single	1	180	1664	FALSE	TRUE
ATCAY	ENSG00000167654.18	279	multi	2	1770;2625;3490		FALSE	TRUE
ATE1	ENSG00000107669.19	0	single	1	38	135;262;427;533;567;605;849;1094;3256	FALSE	TRUE
ATF1	ENSG00000123268.9	157	multi	3	493;767;1383		FALSE	TRUE
ATF2	ENSG00000115966.18	165	multi	2	329;2359	443	FALSE	TRUE
ATF3	ENSG00000162772.17	231	multi	4	161;191;564;1220		FALSE	TRUE
ATF4	ENSG00000128272.18	305	multi	2	81;214		FALSE	FALSE
ATF5	ENSG00000169136.13	213	multi	2	206;843	112	FALSE	TRUE
ATF6	ENSG00000118217.7	0	multi	0		116;406;634;1004;2628;3447;5416	FALSE	TRUE
ATF6B	ENSG00000213676.13	161	single	1	475		FALSE	TRUE
ATF7	ENSG00000170653.19	0	single	1	294	353;3695;5083	FALSE	TRUE
ATF7-NPFF	ENSG00000267281.3	21	single	1	167		FALSE	TRUE
ATF7IP	ENSG00000171681.13	173	multi	4	217;690;4580;4858	273;1427	FALSE	TRUE
ATF7IP2	ENSG00000166669.14	47	multi	2	237;1739		FALSE	TRUE
ATG10	ENSG00000152348.16	0	multi	0		50;153;354;729;766;2070	FALSE	TRUE
ATG101	ENSG00000123395.15	215	single	1	305		FALSE	TRUE
ATG12	ENSG00000145782.13	246	multi	5	219;424;955;1192;2571;2979;3376;3604		FALSE	TRUE
ATG13	ENSG00000175224.17	145	multi	2	441;709;2188;2486		FALSE	TRUE
ATG14	ENSG00000126775.9	85	multi	2	117;3228		FALSE	TRUE
ATG16L1	ENSG00000085978.22	109	single	1	1324		FALSE	TRUE
ATG16L2	ENSG00000168010.11	21	multi	2	552;1079	245;1139	FALSE	TRUE
ATG2A	ENSG00000110046.13	127	single	1	427		FALSE	TRUE
ATG2B	ENSG00000066739.12	109	multi	4	1009;2067;4497;6560		FALSE	TRUE
ATG3	ENSG00000144848.11	226	single	1	189;1078		FALSE	TRUE
ATG4A	ENSG00000101844.18	103	multi	2	464;959		FALSE	TRUE
ATG4B	ENSG00000168397.17	203	multi	2	364;1593		FALSE	TRUE
ATG4C	ENSG00000125703.15	114	multi	2	209;1103;1357	132	FALSE	TRUE
ATG4D	ENSG00000130734.10	137	multi	2	98;351		FALSE	TRUE
ATG5	ENSG00000057663.16	0	single	1	1398	244;816;2064	FALSE	TRUE
ATG7	ENSG00000197548.13	93	multi	2	240;2822	17;165;422	FALSE	TRUE
ATG9A	ENSG00000198925.12	164	single	1	1067		FALSE	TRUE
ATG9B	ENSG00000181652.20	0	single	0		577	FALSE	TRUE
ATIC	ENSG00000138363.15	153	single	1	109	19	FALSE	TRUE
ATL1	ENSG00000198513.14	63	multi	3	162;710;1678		FALSE	TRUE
ATL2	ENSG00000119787.14	171	multi	3	385;582;1106;1329;2040		FALSE	TRUE
ATL3	ENSG00000184743.13	194	multi	2	196;5232		FALSE	TRUE
ATM	ENSG00000149311.20	195	multi	3	979;2779;3594	35;733;1045;2389	FALSE	TRUE
ATMIN	ENSG00000166454.10	92	single	1	2380		FALSE	TRUE
ATN1	ENSG00000111676.15	191	single	1	541		FALSE	TRUE
ATOH1	ENSG00000172238.6	2	single	1	973		FALSE	TRUE
ATOH7	ENSG00000179774.9	0	single	1	624		FALSE	TRUE
ATOH8	ENSG00000168874.13	12	single	1	4493		FALSE	TRUE
ATOX1	ENSG00000177556.12	251	single	1	184;4009	279	FALSE	TRUE
ATP10A	ENSG00000206190.13	46	multi	2	49;629;2068	18;24;256;903	FALSE	TRUE
ATP10B	ENSG00000118322.14	14	single	1	2333	493	FALSE	TRUE
ATP10D	ENSG00000145246.14	0	single	1	2105	684	FALSE	TRUE
ATP11A	ENSG00000068650.19	161	multi	4	324;1894;2842;5302	356;696	FALSE	TRUE
ATP11B	ENSG00000058063.16	170	multi	4	347;1265;3525;4906	118;130;717;1218	FALSE	TRUE
ATP11C	ENSG00000101974.15	88	single	1	2554		FALSE	TRUE
ATP12A	ENSG00000075673.12	6	multi	2	261;950		FALSE	TRUE
ATP13A1	ENSG00000105726.17	148	single	1	224		FALSE	TRUE
ATP13A2	ENSG00000159363.19	109	single	1	263		FALSE	TRUE
ATP13A3	ENSG00000133657.17	175	multi	3	208;2494;2752;3028;3245		FALSE	TRUE
ATP13A4	ENSG00000127249.15	19	multi	2	294;575;3685	426	FALSE	TRUE
ATP13A5	ENSG00000187527.12	2	single	1	253		FALSE	TRUE
ATP1A1	ENSG00000163399.16	38	single	1	105	330	FALSE	TRUE
ATP1A2	ENSG00000018625.15	24	single	1	223;2269;3272		FALSE	TRUE
ATP1A3	ENSG00000105409.19	6	single	1	355		FALSE	TRUE
ATP1A4	ENSG00000132681.17	1	single	1	281		FALSE	TRUE
ATP1B1	ENSG00000143153.14	0	multi	0		222;461;1167;3454	FALSE	TRUE
ATP1B2	ENSG00000129244.9	35	multi	2	119;1875		FALSE	TRUE
ATP1B3	ENSG00000069849.11	274	multi	2	481;848;1803		FALSE	TRUE
ATP1B4	ENSG00000101892.12	0	multi	2	2737;3615		FALSE	TRUE
ATP23	ENSG00000166896.9	210	multi	2	377;2258		FALSE	TRUE
ATP2A1	ENSG00000196296.14	4	single	1	324	122	FALSE	TRUE
ATP2A2	ENSG00000174437.18	125	single	1	123;4623	314;847	FALSE	TRUE
ATP2A3	ENSG00000074370.18	166	single	1	1563	87	FALSE	TRUE
ATP2B1	ENSG00000070961.16	193	multi	5	142;456;953;1178;3332		FALSE	TRUE
ATP2B2	ENSG00000157087.20	3	multi	2	806;3095;4791		FALSE	TRUE
ATP2B3	ENSG00000067842.18	0	multi	2	291;2703;2936	195	FALSE	TRUE
ATP2B4	ENSG00000058668.15	191	single	1	748;4227	76;224	FALSE	TRUE
ATP2C1	ENSG00000017260.20	74	single	1	465	425;1004;1800	FALSE	TRUE
ATP2C2	ENSG00000064270.13	26	single	1	455		FALSE	TRUE
ATP4A	ENSG00000105675.9	2	single	1	584		FALSE	TRUE
ATP4B	ENSG00000186009.5	0	single	1	570		FALSE	TRUE
ATP5F1A	ENSG00000152234.16	292	single	1	138;4034		FALSE	TRUE
ATP5F1B	ENSG00000110955.9	312	single	1	148		FALSE	TRUE
ATP5F1C	ENSG00000165629.20	293	multi	2	248;1092		FALSE	TRUE
ATP5F1D	ENSG00000099624.8	318	single	1	388		FALSE	TRUE
ATP5F1E	ENSG00000124172.10	13	multi	2	500;3370	635;914;1628	FALSE	TRUE
ATP5IF1	ENSG00000130770.18	46	single	1	269	308	FALSE	TRUE
ATP5MC1	ENSG00000159199.14	275	single	1	102	11	FALSE	TRUE
ATP5MC2	ENSG00000135390.21	0	single	0		153	FALSE	TRUE
ATP5MC3	ENSG00000154518.10	313	multi	2	408;2030		FALSE	TRUE
ATP5ME	ENSG00000169020.10	315	single	1	64		FALSE	TRUE
ATP5MF	ENSG00000241468.8	0	single	0		137	FALSE	TRUE
ATP5MF-PTCD1	ENSG00000248919.7	0	single	1	218		FALSE	TRUE
ATP5MG	ENSG00000167283.9	121	multi	2	774;2237	106;749	FALSE	TRUE
ATP5MGL	ENSG00000249222.1	17	single	1	169		FALSE	TRUE
ATP5MJ	ENSG00000156411.10	266	multi	2	378;1365	707	FALSE	FALSE
ATP5MK	ENSG00000173915.16	322	single	1	164		FALSE	TRUE
ATP5PB	ENSG00000116459.11	288	multi	2	59;525;1779;4951;5299;5544;5750		FALSE	TRUE
ATP5PD	ENSG00000167863.12	303	single	1	69		FALSE	TRUE
ATP5PF	ENSG00000154723.13	12	single	1	86	160	FALSE	TRUE
ATP5PO	ENSG00000241837.7	300	single	1	73		FALSE	TRUE
ATP6AP1	ENSG00000071553.18	247	single	1	625		FALSE	TRUE
ATP6AP2	ENSG00000182220.15	269	multi	2	269;882;1093		FALSE	TRUE
ATP6V0A1	ENSG00000033627.17	131	single	1	365;1462		FALSE	TRUE
ATP6V0A2	ENSG00000185344.15	119	multi	4	237;1855;2664;3723	292	FALSE	TRUE
ATP6V0A4	ENSG00000105929.16	8	single	1	330		FALSE	TRUE
ATP6V0B	ENSG00000117410.14	300	single	1	288		FALSE	TRUE
ATP6V0C	ENSG00000185883.12	329	multi	2	157;473		FALSE	TRUE
ATP6V0D1	ENSG00000159720.13	254	single	1	207;509		FALSE	TRUE
ATP6V0D2	ENSG00000147614.4	71	multi	3	329;1248;5381		FALSE	TRUE
ATP6V0E1	ENSG00000113732.9	322	single	1	661;1083	226	FALSE	TRUE
ATP6V0E2	ENSG00000171130.19	0	multi	0		194;319;1380	FALSE	TRUE
ATP6V1A	ENSG00000114573.10	160	multi	2	337;2629		FALSE	TRUE
ATP6V1B1	ENSG00000116039.13	9	single	1	310		FALSE	TRUE
ATP6V1B2	ENSG00000147416.11	0	multi	0		72;131;1294	FALSE	TRUE
ATP6V1C1	ENSG00000155097.12	173	multi	4	535;814;3741;4304		FALSE	TRUE
ATP6V1C2	ENSG00000143882.12	25	multi	4	186;664;1847;2446		FALSE	TRUE
ATP6V1D	ENSG00000100554.12	0	multi	0		259;543;749	FALSE	TRUE
ATP6V1E1	ENSG00000131100.13	250	single	1	265;538		FALSE	TRUE
ATP6V1E2	ENSG00000250565.7	0	single	0		184	FALSE	TRUE
ATP6V1F	ENSG00000128524.5	290	single	1	269		FALSE	TRUE
ATP6V1FNB	ENSG00000272899.4	3	single	1	3272		FALSE	TRUE
ATP6V1G1	ENSG00000136888.8	327	multi	4	453;852;1218;1792;4753	797	FALSE	TRUE
ATP6V1G2	ENSG00000213760.11	9	multi	2	170;964		FALSE	TRUE
ATP6V1G3	ENSG00000151418.12	0	single	1	605		FALSE	TRUE
ATP6V1H	ENSG00000047249.18	166	single	1	421		FALSE	TRUE
ATP7A	ENSG00000165240.22	100	multi	4	329;975;3375;3825	98;196;250;270;348;404;429;696;767;1349;2508	FALSE	TRUE
ATP7B	ENSG00000123191.16	0	single	1	70	2087	FALSE	TRUE
ATP8A1	ENSG00000124406.16	86	multi	3	716;3651;4543	1850	FALSE	TRUE
ATP8A2	ENSG00000132932.19	10	multi	4	301;2397;5126;5866		FALSE	TRUE
ATP8B1	ENSG00000081923.15	83	multi	2	133;2062		FALSE	TRUE
ATP8B2	ENSG00000143515.19	102	single	1	2186	172	FALSE	TRUE
ATP8B3	ENSG00000130270.16	1	single	1	953	890	FALSE	TRUE
ATP8B4	ENSG00000104043.15	41	multi	3	1194;1956;4776	201;390	FALSE	TRUE
ATP9A	ENSG00000054793.14	66	multi	3	285;4434;4697		FALSE	TRUE
ATP9B	ENSG00000166377.21	59	multi	2	585;904	24;1080	FALSE	TRUE
ATPAF1	ENSG00000123472.12	39	multi	2	87;3039	142;353;735	FALSE	TRUE
ATPAF2	ENSG00000171953.16	0	multi	0		87;293;528	FALSE	TRUE
ATPSCKMT	ENSG00000150756.14	107	multi	4	169;485;1111;1934		FALSE	TRUE
ATR	ENSG00000175054.16	72	single	1	194		FALSE	TRUE
ATRAID	ENSG00000138085.18	273	single	1	230		FALSE	TRUE
ATRIP	ENSG00000164053.22	56	multi	2	162;2091		FALSE	TRUE
ATRN	ENSG00000088812.18	80	single	1	4271	102	FALSE	TRUE
ATRNL1	ENSG00000107518.18	2	multi	3	1422;1789;1997;4220	28	FALSE	TRUE
ATRX	ENSG00000085224.23	114	multi	4	484;2638;2852;3471	217;2085	FALSE	TRUE
ATXN1	ENSG00000124788.19	134	multi	3	1378;1646;7217		FALSE	TRUE
ATXN10	ENSG00000130638.17	225	multi	2	314;1261;1636	59	FALSE	TRUE
ATXN1L	ENSG00000224470.9	0	single	0		5518	FALSE	TRUE
ATXN2	ENSG00000204842.18	0	multi	0		250;519;718;1712	FALSE	TRUE
ATXN2L	ENSG00000168488.19	199	multi	2	85;460		FALSE	TRUE
ATXN3	ENSG00000066427.25	0	multi	0		86;226;439;735;5036;5768	FALSE	TRUE
ATXN3L	ENSG00000123594.7	0	single	1	220		FALSE	TRUE
ATXN7	ENSG00000163635.20	188	multi	4	329;740;2789;4093	135	FALSE	TRUE
ATXN7L1	ENSG00000146776.15	109	multi	3	81;2114;3080	238;1005	FALSE	TRUE
ATXN7L2	ENSG00000162650.17	24	single	1	134		FALSE	TRUE
ATXN7L3	ENSG00000087152.16	146	single	1	2458;6257		FALSE	TRUE
ATXN7L3B	ENSG00000253719.4	151	multi	2	3044;7024		FALSE	TRUE
AUH	ENSG00000148090.12	118	single	1	533		FALSE	TRUE
AUNIP	ENSG00000127423.11	0	single	1	175	167;987	FALSE	TRUE
AUP1	ENSG00000115307.17	259	single	1	148		FALSE	TRUE
AURKA	ENSG00000087586.18	49	multi	3	523;769;805		FALSE	FALSE
AURKAIP1	ENSG00000175756.14	295	single	1	71		FALSE	TRUE
AURKB	ENSG00000178999.13	28	single	1	138		FALSE	TRUE
AURKC	ENSG00000105146.14	12	single	1	131		FALSE	TRUE
AUTS2	ENSG00000158321.18	116	multi	3	361;388;1507;2070;2510	46;2086;3731	FALSE	TRUE
AVEN	ENSG00000169857.9	0	single	0		386	FALSE	TRUE
AVIL	ENSG00000135407.11	32	multi	2	502		TRUE	TRUE
AVL9	ENSG00000105778.20	106	multi	2	2259;4819	474	FALSE	TRUE
AVP	ENSG00000101200.5	3	single	1	74		FALSE	TRUE
AVPI1	ENSG00000119986.7	136	single	1	445		FALSE	TRUE
AVPR1A	ENSG00000166148.4	24	multi	3	130;4115;4600	109	FALSE	TRUE
AVPR1B	ENSG00000198049.7	0	single	1	3253		FALSE	TRUE
AVPR2	ENSG00000126895.16	18	single	1	345;438		FALSE	TRUE
AWAT1	ENSG00000204195.4	0	single	1	369		FALSE	TRUE
AWAT2	ENSG00000147160.9	1	single	1	1116		FALSE	TRUE
AXDND1	ENSG00000162779.22	5	single	1	216		FALSE	TRUE
AXIN1	ENSG00000103126.15	131	single	1	26;682		FALSE	TRUE
AXIN2	ENSG00000168646.14	59	multi	2	253;1413		FALSE	TRUE
AXL	ENSG00000167601.12	92	multi	2	390;1295;1862		FALSE	TRUE
AZGP1	ENSG00000160862.13	69	single	1	273		FALSE	TRUE
AZI2	ENSG00000163512.14	8	single	1	210	210;671;1061;2995	FALSE	TRUE
AZIN1	ENSG00000155096.15	232	multi	3	262;907;2456		FALSE	TRUE
AZIN2	ENSG00000142920.17	23	single	1	347;3310		FALSE	TRUE
AZU1	ENSG00000172232.10	25	single	1	141		FALSE	TRUE
B2M	ENSG00000166710.22	0	multi	0		553;687	FALSE	TRUE
B3GALNT1	ENSG00000169255.15	39	single	1	1876	75;776	FALSE	TRUE
B3GALNT2	ENSG00000162885.14	91	multi	2	2266;3016	723	FALSE	TRUE
B3GALT1	ENSG00000172318.6	5	single	1	4025		FALSE	TRUE
B3GALT2	ENSG00000162630.6	2	single	1	1249;1564		FALSE	TRUE
B3GALT4	ENSG00000235863.4	137	single	1	269		FALSE	TRUE
B3GALT5	ENSG00000183778.19	10	single	1	11645	69;1397;4498	FALSE	TRUE
B3GALT6	ENSG00000176022.7	145	multi	3	449;910;1773		FALSE	TRUE
B3GALT9	ENSG00000214654.9	163	multi	2	240;2109		FALSE	TRUE
B3GAT1	ENSG00000109956.13	8	single	1	2256	187	FALSE	TRUE
B3GAT2	ENSG00000112309.11	0	multi	3	764;4450;4984		FALSE	TRUE
B3GAT3	ENSG00000149541.10	207	single	1	405	135	FALSE	TRUE
B3GLCT	ENSG00000187676.8	58	multi	3	1195;1851;2608		FALSE	TRUE
B3GNT2	ENSG00000170340.11	157	single	1	1317		FALSE	TRUE
B3GNT3	ENSG00000179913.11	83	multi	4	111;958;1182;1454		FALSE	TRUE
B3GNT4	ENSG00000176383.9	0	single	1	1564	149;231	FALSE	TRUE
B3GNT5	ENSG00000176597.12	0	multi	0		106;1491;2450	FALSE	TRUE
B3GNT6	ENSG00000198488.10	208	multi	2	1267;3590		FALSE	TRUE
B3GNT7	ENSG00000156966.7	74	single	1	2239		FALSE	TRUE
B3GNT8	ENSG00000177191.3	63	multi	2	226;1331		FALSE	TRUE
B3GNT9	ENSG00000237172.4	40	single	1	1173		FALSE	TRUE
B3GNTL1	ENSG00000175711.9	6	single	1	1925	283	FALSE	TRUE
B4GALNT1	ENSG00000135454.14	5	multi	2	316;3335	249;548	FALSE	TRUE
B4GALNT2	ENSG00000167080.9	69	multi	3	261;2364;3510;7112		FALSE	TRUE
B4GALNT3	ENSG00000139044.12	29	single	1	2058		FALSE	TRUE
B4GALNT4	ENSG00000182272.12	13	single	1	325		FALSE	TRUE
B4GALT1	ENSG00000086062.13	58	multi	2	670;4259	862;2812	FALSE	TRUE
B4GALT2	ENSG00000117411.18	82	single	1	722	580;2144	FALSE	TRUE
B4GALT3	ENSG00000158850.15	168	single	1	506		FALSE	TRUE
B4GALT4	ENSG00000121578.13	139	multi	2	817;3701	294	FALSE	TRUE
B4GALT5	ENSG00000158470.5	175	multi	2	479;3367		FALSE	TRUE
B4GALT6	ENSG00000118276.12	36	multi	3	129;951;3368		FALSE	TRUE
B4GALT7	ENSG00000027847.14	140	single	1	635	176	FALSE	TRUE
B4GAT1	ENSG00000174684.7	96	multi	2	344;675		FALSE	TRUE
B9D1	ENSG00000108641.20	10	multi	2	166;1133;2123;3025	5;66;193;317;653	FALSE	TRUE
B9D2	ENSG00000123810.9	106	single	1	283		FALSE	TRUE
BAALC	ENSG00000164929.17	43	multi	3	246;1247;2206		FALSE	TRUE
BAAT	ENSG00000136881.12	0	multi	0		212;2011	FALSE	TRUE
BABAM1	ENSG00000105393.16	0	single	0		241	FALSE	TRUE
BABAM2	ENSG00000158019.21	165	single	1	388		FALSE	TRUE
BACE1	ENSG00000186318.18	83	multi	4	79;1125;2140;2215;3868;4358		FALSE	TRUE
BACE2	ENSG00000182240.16	133	multi	3	519;1170;6937		FALSE	TRUE
BACH1	ENSG00000156273.16	61	single	1	195	3315	FALSE	TRUE
BACH2	ENSG00000112182.15	32	multi	2	923;5880		FALSE	TRUE
BAD	ENSG00000002330.14	225	single	1	108;379		FALSE	TRUE
BAG1	ENSG00000107262.26	0	multi	0		193;359;1387;2748	FALSE	TRUE
BAG2	ENSG00000112208.11	88	multi	3	744;1021;5010;5643		FALSE	TRUE
BAG3	ENSG00000151929.10	190	multi	2	225;537		FALSE	TRUE
BAG4	ENSG00000156735.11	122	multi	2	525;2808	251	FALSE	TRUE
BAG5	ENSG00000166170.12	173	multi	4	202;2450;2852;3276		FALSE	TRUE
BAG6	ENSG00000204463.14	220	single	1	103		FALSE	TRUE
BAHCC1	ENSG00000266074.10	58	single	1	2515		FALSE	TRUE
BAHD1	ENSG00000140320.12	107	single	1	2106		FALSE	TRUE
BAIAP2	ENSG00000175866.16	18	single	1	1595	215;314;470;874	FALSE	TRUE
BAIAP2L1	ENSG00000006453.14	54	multi	2	334;1871		FALSE	TRUE
BAIAP2L2	ENSG00000128298.18	17	multi	2	160;400;648		FALSE	TRUE
BAIAP3	ENSG00000007516.14	41	single	1	959	311	FALSE	TRUE
BAK1	ENSG00000030110.14	156	single	1	1450		FALSE	TRUE
BAMBI	ENSG00000095739.11	68	single	1	531		FALSE	TRUE
BANF1	ENSG00000175334.8	267	multi	2	126;377		FALSE	TRUE
BANF2	ENSG00000125888.15	2	single	1	60		FALSE	TRUE
BANK1	ENSG00000153064.12	50	multi	2	5;813		FALSE	TRUE
BANP	ENSG00000172530.21	137	multi	2	334;657		FALSE	TRUE
BAP1	ENSG00000163930.10	152	multi	2	1280		TRUE	TRUE
BARD1	ENSG00000138376.11	94	multi	3	481;2046;3030		FALSE	TRUE
BARHL1	ENSG00000125492.10	0	single	1	161;730;2135		FALSE	TRUE
BARHL2	ENSG00000143032.8	0	single	1	773		FALSE	TRUE
BARX1	ENSG00000131668.14	5	single	1	537		FALSE	TRUE
BARX2	ENSG00000043039.7	27	single	1	877		FALSE	TRUE
BASP1	ENSG00000176788.9	166	single	1	943		FALSE	TRUE
BATF	ENSG00000156127.8	134	single	1	16		FALSE	TRUE
BATF2	ENSG00000168062.10	25	multi	2	345;1184		FALSE	TRUE
BATF3	ENSG00000123685.9	62	single	1	374		FALSE	TRUE
BAX	ENSG00000087088.21	273	single	1	701		FALSE	TRUE
BAZ1A	ENSG00000198604.11	146	single	1	777	17	FALSE	TRUE
BAZ1B	ENSG00000009954.11	147	multi	2	631;1303		FALSE	TRUE
BAZ2A	ENSG00000076108.12	223	multi	3	16;259;1919;2688;3022		FALSE	TRUE
BAZ2B	ENSG00000123636.19	120	multi	2	1286;4948		FALSE	TRUE
BBC3	ENSG00000105327.18	162	single	1	877		FALSE	TRUE
BBIP1	ENSG00000214413.9	189	multi	2	469;1386;1630		FALSE	TRUE
BBLN	ENSG00000171159.5	303	single	1	309		FALSE	TRUE
BBOF1	ENSG00000119636.16	0	multi	0		130;1393	FALSE	TRUE
BBOX1	ENSG00000129151.9	11	single	1	356		FALSE	TRUE
BBS1	ENSG00000174483.20	2	single	1	1561	444	FALSE	TRUE
BBS10	ENSG00000179941.9	55	single	1	1339		FALSE	TRUE
BBS12	ENSG00000181004.10	28	multi	2	70;917		FALSE	TRUE
BBS2	ENSG00000125124.14	2	single	1	1335	212;416;628;724	FALSE	TRUE
BBS4	ENSG00000140463.14	85	single	1	888		FALSE	TRUE
BBS5	ENSG00000163093.12	162	multi	2	64;2073		FALSE	TRUE
BBS7	ENSG00000138686.10	46	multi	2	1101;1531	414	FALSE	TRUE
BBS9	ENSG00000122507.21	0	multi	0		260;496;532;843	FALSE	TRUE
BBX	ENSG00000114439.19	219	multi	6	71;401;885;2955;3323;3637;4611;5882		FALSE	TRUE
BCAM	ENSG00000187244.12	115	single	1	500		FALSE	TRUE
BCAN	ENSG00000132692.19	3	single	1	394	506	FALSE	TRUE
BCAP29	ENSG00000075790.12	0	multi	0		38;59;569;655;871;1083;2115	FALSE	TRUE
BCAP31	ENSG00000185825.17	278	single	1	445		FALSE	TRUE
BCAR1	ENSG00000050820.17	101	single	1	58;449;1330	451	FALSE	TRUE
BCAR3	ENSG00000137936.18	82	single	1	500		FALSE	TRUE
BCAS1	ENSG00000064787.14	1	single	1	4681	299;1381;2618	FALSE	TRUE
BCAS2	ENSG00000116752.6	248	single	1	573		FALSE	TRUE
BCAS3	ENSG00000141376.23	89	multi	2	713		TRUE	TRUE
BCAS4	ENSG00000124243.19	131	multi	2	188;642		FALSE	TRUE
BCAT1	ENSG00000060982.15	124	multi	4	273;527;740;1744;3205;6646;7984		FALSE	TRUE
BCAT2	ENSG00000105552.15	117	single	1	364	91;485	FALSE	TRUE
BCCIP	ENSG00000107949.17	102	single	1	452	261;277;1446	FALSE	TRUE
BCDIN3D	ENSG00000186666.6	63	multi	2	586;2328		FALSE	TRUE
BCHE	ENSG00000114200.10	21	single	1	478	376	FALSE	TRUE
BCKDHA	ENSG00000248098.12	194	single	1	394		FALSE	TRUE
BCKDHB	ENSG00000083123.15	123	single	1	2466	39	FALSE	TRUE
BCKDK	ENSG00000103507.14	176	single	1	526		FALSE	TRUE
BCL10	ENSG00000142867.14	226	multi	4	182;493;1379;1851;6475		FALSE	TRUE
BCL11A	ENSG00000119866.22	51	single	1	511;784;1429;2045	88;99;795;2725;3210;5517	FALSE	TRUE
BCL11B	ENSG00000127152.18	63	multi	2	190;4864		FALSE	TRUE
BCL2	ENSG00000171791.14	151	multi	4	413;1831;2924;4988;5279	1085;2705;4247	FALSE	TRUE
BCL2A1	ENSG00000140379.9	144	single	1	175	87	FALSE	TRUE
BCL2L1	ENSG00000171552.14	189	multi	2	690;1497		TRUE	TRUE
BCL2L10	ENSG00000137875.4	15	single	1	57;585		FALSE	TRUE
BCL2L11	ENSG00000153094.24	158	multi	3	817;2780;4409	93;365	FALSE	TRUE
BCL2L12	ENSG00000126453.10	148	single	1	168		FALSE	TRUE
BCL2L13	ENSG00000099968.18	121	multi	4	2414;2718;3321;3816;7679	36;1341	FALSE	TRUE
BCL2L14	ENSG00000121380.12	0	multi	0		383;1085	FALSE	TRUE
BCL2L15	ENSG00000188761.13	188	multi	3	43;2527;4307		FALSE	TRUE
BCL2L2	ENSG00000129473.11	110	multi	2	46;2786	599	FALSE	TRUE
BCL2L2-PABPN1	ENSG00000258643.6	154	multi	2	83;889		FALSE	TRUE
BCL3	ENSG00000069399.15	203	single	1	429		FALSE	TRUE
BCL6	ENSG00000113916.18	202	multi	3	60;542;1081		FALSE	TRUE
BCL6B	ENSG00000161940.11	5	single	1	457	837;2025	FALSE	TRUE
BCL7A	ENSG00000110987.9	68	multi	2	1410;1729;2881		FALSE	TRUE
BCL7B	ENSG00000106635.8	218	single	1	156;942		FALSE	TRUE
BCL7C	ENSG00000099385.12	0	single	1	1322	70;723	FALSE	TRUE
BCL9	ENSG00000116128.12	57	single	1	1257		FALSE	TRUE
BCL9L	ENSG00000186174.13	186	multi	3	669;2279;4540		FALSE	TRUE
BCLAF1	ENSG00000029363.17	102	multi	3	3206;4247;4483	320;563;1062;1419;1759;2524	FALSE	TRUE
BCLAF3	ENSG00000173681.17	236	single	1	4445	1569	FALSE	TRUE
BCO1	ENSG00000135697.10	8	single	1	565	242	FALSE	TRUE
BCO2	ENSG00000197580.13	160	multi	2	358;782	267;1072	FALSE	TRUE
BCOR	ENSG00000183337.18	0	single	1	160	863	FALSE	TRUE
BCORL1	ENSG00000085185.16	80	multi	3	581;1527;1935		FALSE	TRUE
BCR	ENSG00000186716.21	159	multi	2	428;2515		FALSE	TRUE
BCS1L	ENSG00000074582.15	114	single	1	57		FALSE	TRUE
BDH1	ENSG00000161267.12	73	multi	2	301;2112		FALSE	TRUE
BDH2	ENSG00000164039.15	170	multi	3	267;660;1608;2110		FALSE	TRUE
BDKRB1	ENSG00000100739.11	1	single	1	451;1395	19	FALSE	TRUE
BDKRB2	ENSG00000168398.7	39	single	1	103;2662		FALSE	TRUE
BDNF	ENSG00000176697.20	14	multi	2	500;2989		FALSE	TRUE
BDP1	ENSG00000145734.20	95	single	1	2935		FALSE	TRUE
BEAN1	ENSG00000166546.14	0	single	1	88	1344;1908;2520	FALSE	TRUE
BECN1	ENSG00000126581.13	211	multi	2	90;626	352	FALSE	TRUE
BECN2	ENSG00000196289.7	0	single	1			FALSE	TRUE
BEGAIN	ENSG00000183092.18	11	single	1	822		FALSE	TRUE
BEND2	ENSG00000177324.14	1	single	1	2078		FALSE	TRUE
BEND3	ENSG00000178409.14	33	single	1	3522		FALSE	TRUE
BEND4	ENSG00000188848.17	4	single	1	6665		FALSE	TRUE
BEND5	ENSG00000162373.13	38	single	1	367		FALSE	TRUE
BEND6	ENSG00000151917.18	12	multi	2	1274	1234;2741	TRUE	TRUE
BEND7	ENSG00000165626.19	0	single	1	535	257;2255	FALSE	TRUE
BEST1	ENSG00000167995.17	106	multi	3	112;339;2366	921;1085	FALSE	TRUE
BEST2	ENSG00000039987.7	3	single	1	381	407	FALSE	TRUE
BEST3	ENSG00000127325.19	1	single	1	137	145;767;1088;1298;1314	FALSE	TRUE
BEST4	ENSG00000142959.5	93	multi	2	625;2369		FALSE	TRUE
BET1	ENSG00000105829.13	0	multi	0		138;156;985	FALSE	TRUE
BET1L	ENSG00000177951.18	71	single	1	116	228;2546	FALSE	TRUE
BEX1	ENSG00000133169.6	25	single	1	246		FALSE	TRUE
BEX2	ENSG00000133134.12	131	single	1	244		FALSE	TRUE
BEX3	ENSG00000166681.14	195	single	1	337		FALSE	TRUE
BEX4	ENSG00000102409.10	210	multi	2	236;730		FALSE	TRUE
BEX5	ENSG00000184515.11	102	single	1	222		FALSE	TRUE
BFAR	ENSG00000103429.11	70	single	1	1409	106;123;523;612;1178	FALSE	TRUE
BFSP1	ENSG00000125864.14	11	single	1	169		FALSE	TRUE
BFSP2	ENSG00000170819.5	8	single	1	236		FALSE	TRUE
BGLAP	ENSG00000242252.2	0	single	1	155		FALSE	TRUE
BGN	ENSG00000182492.16	112	single	1	1101		FALSE	TRUE
BHLHA15	ENSG00000180535.4	28	single	1	80;2578		FALSE	TRUE
BHLHA9	ENSG00000205899.4	0	single	1	544		FALSE	TRUE
BHLHB9	ENSG00000198908.12	19	single	1	1802;2901		FALSE	TRUE
BHLHE22	ENSG00000180828.3	6	multi	2	1048;1691		FALSE	TRUE
BHLHE23	ENSG00000125533.6	0	single	1	122		FALSE	TRUE
BHLHE40	ENSG00000134107.5	213	multi	5	80;653;1252;1631;4558		FALSE	TRUE
BHLHE41	ENSG00000123095.6	67	multi	3	1653;2036;3160;3833		FALSE	TRUE
BHMT	ENSG00000145692.15	4	multi	3	505;718;1172		FALSE	TRUE
BHMT2	ENSG00000132840.10	156	multi	2	621;1560		FALSE	TRUE
BICC1	ENSG00000122870.12	27	single	1	2583	218	FALSE	TRUE
BICD1	ENSG00000151746.15	46	multi	4	570;868;1217;6122	105;291;558;641;1062	FALSE	TRUE
BICD2	ENSG00000185963.14	152	single	1	3791		FALSE	TRUE
BICDL1	ENSG00000135127.12	36	single	1	1333		FALSE	TRUE
BICDL2	ENSG00000162069.16	45	single	1	424		FALSE	TRUE
BICRA	ENSG00000063169.12	88	single	1	862		FALSE	TRUE
BICRAL	ENSG00000112624.13	136	single	1	3112		FALSE	TRUE
BID	ENSG00000015475.19	213	multi	2	336;1442		FALSE	TRUE
BIK	ENSG00000100290.3	67	single	1	407		FALSE	TRUE
BIN1	ENSG00000136717.15	197	single	1	499		FALSE	TRUE
BIN2	ENSG00000110934.13	136	multi	2	217;461		FALSE	TRUE
BIN3	ENSG00000147439.14	139	multi	2	710;1004	140;254	FALSE	TRUE
BIRC2	ENSG00000110330.10	166	multi	2	53;487		FALSE	TRUE
BIRC3	ENSG00000023445.16	185	multi	3	301;624;1032;2301		FALSE	TRUE
BIRC5	ENSG00000089685.15	127	multi	4	143;149;660;1141;1794;2082	306	FALSE	TRUE
BIRC6	ENSG00000115760.15	144	multi	2	687;974		FALSE	TRUE
BIRC7	ENSG00000101197.13	2	single	1	5;245		FALSE	TRUE
BIVM	ENSG00000134897.14	225	multi	3	194;505;806;1668		FALSE	TRUE
BIVM-ERCC5	ENSG00000270181.3	0	single	0	91		FALSE	TRUE
BLACAT1	ENSG00000281406.2	3	single	1	6040	1004	FALSE	TRUE
BLCAP	ENSG00000166619.15	0	multi	0		165;1494	FALSE	TRUE
BLID	ENSG00000259571.2	3	single	1	256		FALSE	TRUE
BLK	ENSG00000136573.14	42	single	1	491		FALSE	TRUE
BLM	ENSG00000197299.13	220	multi	2	177;887	69	FALSE	TRUE
BLMH	ENSG00000108578.15	137	single	1	814		FALSE	TRUE
BLNK	ENSG00000095585.17	90	multi	3	271;719;2802	242	FALSE	TRUE
BLOC1S1	ENSG00000135441.8	291	single	1	94;786	42	FALSE	TRUE
BLOC1S2	ENSG00000196072.12	234	multi	5	540;762;1506;2182;2668	6	FALSE	TRUE
BLOC1S3	ENSG00000189114.8	0	multi	0		49;232;1895	FALSE	TRUE
BLOC1S4	ENSG00000186222.5	214	single	1	801		FALSE	TRUE
BLOC1S5	ENSG00000188428.20	99	multi	2	86;2082		FALSE	TRUE
BLOC1S6	ENSG00000104164.12	0	multi	0		576;3196	FALSE	TRUE
BLVRA	ENSG00000106605.11	184	multi	2	107;3375		FALSE	TRUE
BLVRB	ENSG00000090013.11	247	single	1	124		FALSE	TRUE
BLZF1	ENSG00000117475.14	238	single	1	674	347;1123	FALSE	TRUE
BMERB1	ENSG00000166780.11	0	single	1	151	129;1430	FALSE	TRUE
BMF	ENSG00000104081.14	69	multi	2	111;3897		FALSE	TRUE
BMI1	ENSG00000168283.14	159	single	1	2090		FALSE	TRUE
BMP1	ENSG00000168487.20	66	single	1	598	279	FALSE	TRUE
BMP10	ENSG00000163217.2	1	multi	2	4722;9232		FALSE	TRUE
BMP15	ENSG00000130385.6	0	single	0	34		FALSE	TRUE
BMP2	ENSG00000125845.7	63	multi	2	868;1186		FALSE	TRUE
BMP2K	ENSG00000138756.19	84	multi	2	4020;4332	299;1040	FALSE	TRUE
BMP3	ENSG00000152785.8	51	multi	4	1688;3342;4091;4734		FALSE	TRUE
BMP4	ENSG00000125378.16	67	single	1	180;296	368	FALSE	TRUE
BMP5	ENSG00000112175.8	14	multi	3	76;780;1880		FALSE	TRUE
BMP6	ENSG00000153162.9	43	single	1	1385;4924		FALSE	TRUE
BMP7	ENSG00000101144.13	28	multi	2	461;2206	111	FALSE	TRUE
BMP8A	ENSG00000183682.8	4	single	1	4071		FALSE	TRUE
BMP8B	ENSG00000116985.12	12	single	1	3237		FALSE	TRUE
BMPER	ENSG00000164619.10	12	multi	3	767;1252;1535;2599;3154		FALSE	TRUE
BMPR1A	ENSG00000107779.14	0	multi	0		987;1463;4250	FALSE	TRUE
BMPR1B	ENSG00000138696.11	14	multi	2	103;2791;3775	343;792	FALSE	TRUE
BMPR2	ENSG00000204217.16	172	multi	4	377;1016;1533;2691;6012;8049		FALSE	TRUE
BMS1	ENSG00000165733.8	130	single	1	304;3841		FALSE	TRUE
BMT2	ENSG00000164603.12	76	multi	3	107;1594;2597		FALSE	TRUE
BMX	ENSG00000102010.15	19	single	1	382		FALSE	TRUE
BNC1	ENSG00000169594.14	13	single	1	1558		FALSE	TRUE
BNC2	ENSG00000173068.18	46	multi	4	179;1122;2585;2865;9486	332	FALSE	TRUE
BNIP1	ENSG00000113734.18	107	multi	2	136;466	1007	FALSE	TRUE
BNIP2	ENSG00000140299.13	253	multi	3	312;690;1204;4923		FALSE	TRUE
BNIP3	ENSG00000176171.12	226	multi	3	446;840;2069	331	FALSE	TRUE
BNIP3L	ENSG00000104765.16	6	single	1	317	254;797;2715	FALSE	TRUE
BNIP5	ENSG00000189325.7	12	single	1	1595		FALSE	TRUE
BNIPL	ENSG00000163141.20	83	multi	2	158;1033		FALSE	TRUE
BOC	ENSG00000144857.15	60	multi	2	198;597	661;1074	FALSE	TRUE
BOD1	ENSG00000145919.11	199	multi	2	495;744;1149;4573		FALSE	TRUE
BOD1L1	ENSG00000038219.13	133	multi	2	505;1273		FALSE	TRUE
BOD1L2	ENSG00000228075.5	0	single	1	2579		FALSE	TRUE
BOK	ENSG00000176720.6	65	single	1	1709		FALSE	TRUE
BOLA1	ENSG00000178096.9	128	multi	2	75;322		FALSE	TRUE
BOLA2	ENSG00000183336.9	0	single	0	92		FALSE	TRUE
BOLA2-SMG1P6	ENSG00000261740.7	223	single	1	189		FALSE	TRUE
BOLA2B	ENSG00000169627.9	110	single	1	43		FALSE	TRUE
BOLA3	ENSG00000163170.12	217	single	1	193		FALSE	TRUE
BOLL	ENSG00000152430.18	0	multi	2	21;1676		FALSE	TRUE
BOP1	ENSG00000261236.8	137	single	1	119		FALSE	TRUE
BORA	ENSG00000136122.18	47	multi	2	233;982		FALSE	TRUE
BORCS5	ENSG00000165714.11	143	multi	3	68;459;5457		FALSE	TRUE
BORCS6	ENSG00000196544.8	155	single	1	722		FALSE	TRUE
BORCS7	ENSG00000166275.16	162	multi	2	1480;2037	68;703	FALSE	TRUE
BORCS8	ENSG00000254901.8	161	single	1	597	687	FALSE	TRUE
BORCS8-MEF2B	ENSG00000064489.23	0	single	0	110		FALSE	TRUE
BPGM	ENSG00000172331.12	125	single	1	785;3289		FALSE	TRUE
BPHL	ENSG00000137274.13	163	multi	3	94;487;1071		FALSE	TRUE
BPI	ENSG00000101425.14	9	single	1	321		FALSE	TRUE
BPIFA1	ENSG00000198183.12	18	single	1	184		FALSE	TRUE
BPIFA2	ENSG00000131050.11	20	single	1	226		FALSE	TRUE
BPIFA3	ENSG00000131059.12	0	single	1	189		FALSE	TRUE
BPIFB1	ENSG00000125999.11	38	single	1	104		FALSE	TRUE
BPIFB2	ENSG00000078898.7	5	single	1	320		FALSE	TRUE
BPIFB3	ENSG00000186190.7	0	single	1	23		FALSE	TRUE
BPIFB4	ENSG00000186191.9	2	single	1	314		FALSE	TRUE
BPIFB6	ENSG00000167104.11	0	single	1			FALSE	TRUE
BPIFC	ENSG00000184459.10	2	single	1	458	45	FALSE	TRUE
BPNT1	ENSG00000162813.18	113	single	1	1362	298	FALSE	TRUE
BPNT2	ENSG00000104331.9	209	multi	5	697;1152;3289;4051;4694;5611;5862	238	FALSE	TRUE
BPTF	ENSG00000171634.19	184	multi	4	400;863;2090	182;320;498	TRUE	TRUE
BPY2	ENSG00000183753.10	0	multi	0	553		FALSE	TRUE
BPY2B	ENSG00000183795.8	0	multi	0	553		FALSE	TRUE
BPY2C	ENSG00000185894.8	0	multi	0	553		FALSE	TRUE
BRAF	ENSG00000157764.14	104	multi	2	2955;7167	111;583;622;3932	FALSE	TRUE
BRAP	ENSG00000089234.16	126	multi	2	117;2053		FALSE	TRUE
BRAT1	ENSG00000106009.16	137	single	1	259		FALSE	TRUE
BRCA1	ENSG00000012048.23	171	multi	2	115;592;979;1383	233	FALSE	TRUE
BRCA2	ENSG00000139618.17	142	single	1	1498		FALSE	TRUE
BRCC3	ENSG00000185515.16	139	multi	2	215;1873	183	FALSE	TRUE
BRD1	ENSG00000100425.19	129	single	1	950		FALSE	TRUE
BRD2	ENSG00000204256.14	262	multi	2	165;787	87	FALSE	TRUE
BRD3	ENSG00000169925.17	179	multi	4	709;1396;2056;3285	536	FALSE	TRUE
BRD3OS	ENSG00000235106.10	0	multi	0		788;1100;4585	FALSE	TRUE
BRD4	ENSG00000141867.19	153	multi	2	1538;2858	565;2233	FALSE	TRUE
BRD7	ENSG00000166164.16	27	multi	2	86;2481	181;1648	FALSE	TRUE
BRD8	ENSG00000112983.18	0	single	1	304	326	FALSE	TRUE
BRD9	ENSG00000028310.18	0	multi	0		345;727	FALSE	TRUE
BRDT	ENSG00000137948.19	13	single	1	152		FALSE	TRUE
BRF1	ENSG00000185024.18	95	single	1	1265	176;273	FALSE	TRUE
BRF2	ENSG00000104221.13	95	multi	2	253;528;753;1222		FALSE	TRUE
BRI3	ENSG00000164713.10	0	multi	0		273;302	FALSE	TRUE
BRI3BP	ENSG00000184992.13	129	multi	3	384;1069;5801		FALSE	TRUE
BRICD5	ENSG00000182685.8	25	single	1	21;109		FALSE	TRUE
BRINP1	ENSG00000078725.13	0	multi	0		169;258;455	FALSE	TRUE
BRINP2	ENSG00000198797.7	0	single	1	894		FALSE	TRUE
BRINP3	ENSG00000162670.11	3	single	1	360		FALSE	TRUE
BRIP1	ENSG00000136492.10	7	single	1	1816;2030;4157	174;334;853;984	FALSE	TRUE
BRIX1	ENSG00000113460.13	176	multi	2	501;1125		FALSE	TRUE
BRK1	ENSG00000254999.4	292	multi	3	279;621;895		FALSE	TRUE
BRME1	ENSG00000132016.12	10	single	1	454		FALSE	TRUE
BRMS1	ENSG00000174744.14	211	single	1	335		FALSE	TRUE
BRMS1L	ENSG00000100916.14	0	multi	0	554	189;1486	FALSE	TRUE
BROX	ENSG00000162819.12	150	single	1	2541		FALSE	TRUE
BRPF1	ENSG00000156983.17	109	single	1	813		FALSE	TRUE
BRPF3	ENSG00000096070.19	106	single	1	907;2181		FALSE	TRUE
BRS3	ENSG00000102239.5	0	single	1	1405		FALSE	TRUE
BRSK1	ENSG00000160469.17	22	single	1	494	50	FALSE	TRUE
BRSK2	ENSG00000174672.16	14	multi	3	1022;1130;1966		FALSE	TRUE
BRWD1	ENSG00000185658.14	87	multi	3	2850;10365;10777	157;679;906;1643;1981;3839	FALSE	FALSE
BRWD3	ENSG00000165288.11	85	multi	4	789;5059;5347;7106		FALSE	TRUE
BSCL2	ENSG00000168000.16	184	single	1	92;1078		FALSE	TRUE
BSDC1	ENSG00000160058.19	212	multi	3	326;1989;3162		FALSE	FALSE
BSG	ENSG00000172270.22	298	multi	2	159;750		FALSE	TRUE
BSN	ENSG00000164061.5	38	single	1	4064		FALSE	TRUE
BSND	ENSG00000162399.9	24	multi	2	159;2251;8544		FALSE	TRUE
BSPH1	ENSG00000188334.3	0	single	1	166		FALSE	TRUE
BSPRY	ENSG00000119411.11	65	multi	2	267;1080		FALSE	TRUE
BST1	ENSG00000109743.11	26	single	1	508	210;326;942	FALSE	TRUE
BST2	ENSG00000130303.14	248	single	1	403		FALSE	TRUE
BSX	ENSG00000188909.5	0	single	1	79		FALSE	TRUE
BTAF1	ENSG00000095564.15	119	multi	3	1387;2063;2504		FALSE	TRUE
BTBD1	ENSG00000064726.10	171	multi	4	309;875;1084;1644		FALSE	TRUE
BTBD10	ENSG00000148925.11	123	multi	2	148;823		FALSE	TRUE
BTBD11	ENSG00000151136.15	19	single	1	1924	1590	FALSE	TRUE
BTBD16	ENSG00000138152.10	5	single	1	74		FALSE	TRUE
BTBD17	ENSG00000204347.4	0	single	1	241		FALSE	TRUE
BTBD18	ENSG00000233436.8	0	single	1	620		FALSE	TRUE
BTBD19	ENSG00000222009.8	54	multi	2	154;357;3649		FALSE	TRUE
BTBD2	ENSG00000133243.10	155	single	1	1040		FALSE	TRUE
BTBD3	ENSG00000132640.15	88	multi	3	380;1074;2943		FALSE	TRUE
BTBD6	ENSG00000184887.14	193	single	1	421		FALSE	TRUE
BTBD7	ENSG00000011114.15	189	multi	3	500;1332;4723	1009	FALSE	TRUE
BTBD8	ENSG00000189195.15	16	single	1	393	39	FALSE	TRUE
BTBD9	ENSG00000183826.18	146	multi	4	26;3092;3578;4018;6534		FALSE	TRUE
BTC	ENSG00000174808.12	30	multi	2	298;1918		FALSE	TRUE
BTD	ENSG00000169814.16	41	single	1	462	114;334;371;646;708;1322;2142;2144;2702;8226	FALSE	TRUE
BTF3	ENSG00000145741.17	340	single	1	429	579	FALSE	TRUE
BTF3L4	ENSG00000134717.18	255	multi	4	435;1660;2765;3132;3958	431	FALSE	TRUE
BTG1	ENSG00000133639.6	338	multi	2	136;778;2912;3802		FALSE	TRUE
BTG2	ENSG00000159388.6	312	multi	2	157;2200	616;817;1351	FALSE	TRUE
BTG3	ENSG00000154640.15	218	multi	2	440;4823		FALSE	TRUE
BTG4	ENSG00000137707.14	0	single	1	146	77;320;588	FALSE	TRUE
BTK	ENSG00000010671.17	66	single	1	438		FALSE	TRUE
BTLA	ENSG00000186265.10	38	multi	2	2142		TRUE	TRUE
BTN1A1	ENSG00000124557.14	2	single	1	1251		FALSE	TRUE
BTN2A1	ENSG00000112763.17	24	single	1	489	1104	FALSE	TRUE
BTN2A2	ENSG00000124508.17	12	single	1	1907	713;1025	FALSE	TRUE
BTN3A1	ENSG00000026950.17	180	multi	2	381;501;1516	390	FALSE	TRUE
BTN3A2	ENSG00000186470.14	123	single	1	2558	161;336	FALSE	TRUE
BTN3A3	ENSG00000111801.16	98	multi	2	404;1004		FALSE	TRUE
BTNL2	ENSG00000204290.11	0	single	1	57		FALSE	TRUE
BTNL3	ENSG00000168903.9	10	multi	2	470;855		FALSE	TRUE
BTNL8	ENSG00000113303.12	14	multi	3	117;177;381;951;2209		FALSE	TRUE
BTNL9	ENSG00000165810.17	51	single	1	1659	360;438	FALSE	TRUE
BTRC	ENSG00000166167.18	77	multi	3	361;1097;4198		FALSE	TRUE
BUB1	ENSG00000169679.15	87	multi	2	436;1630		FALSE	TRUE
BUB1B	ENSG00000156970.13	15	single	1	364		FALSE	TRUE
BUB3	ENSG00000154473.18	230	multi	2	309;6632	322;1059	FALSE	TRUE
BUD13	ENSG00000137656.12	96	single	1	312		FALSE	TRUE
BUD23	ENSG00000071462.12	0	single	0		326	FALSE	TRUE
BUD31	ENSG00000106245.11	270	single	1	175		FALSE	TRUE
BVES	ENSG00000112276.14	25	multi	2	258;476;2938;4267		FALSE	TRUE
BYSL	ENSG00000112578.10	147	multi	2	340;1669;1967		FALSE	TRUE
BZW1	ENSG00000082153.18	271	multi	5	65;529;1060;1880;5160		FALSE	TRUE
BZW2	ENSG00000136261.16	182	multi	2	109;1073		FALSE	TRUE
C10orf105	ENSG00000214688.6	1	single	1	4235		FALSE	TRUE
C10orf120	ENSG00000183559.12	0	single	1	24		FALSE	TRUE
C10orf143	ENSG00000237489.5	0	single	0		458	FALSE	TRUE
C10orf53	ENSG00000178645.13	78	single	1	1644	2086;2930	FALSE	TRUE
C10orf62	ENSG00000203942.5	0	single	1	365		FALSE	TRUE
C10orf67	ENSG00000179133.15	0	single	1	1477	871;2319	FALSE	TRUE
C10orf71	ENSG00000177354.12	1	single	1	639		FALSE	TRUE
C10orf82	ENSG00000165863.17	2	multi	2	474;1957		FALSE	TRUE
C10orf88	ENSG00000119965.13	55	multi	2	918;1526		FALSE	TRUE
C10orf90	ENSG00000154493.20	3	multi	3	160;312;867;3510		FALSE	TRUE
C10orf95	ENSG00000120055.7	149	multi	2	615;834		FALSE	TRUE
C10orf99	ENSG00000188373.5	23	single	1	528		FALSE	TRUE
C11orf1	ENSG00000137720.8	175	single	1	214;2095		FALSE	TRUE
C11orf16	ENSG00000176029.14	2	single	1	397		FALSE	TRUE
C11orf21	ENSG00000110665.12	26	single	1	2322		FALSE	TRUE
C11orf24	ENSG00000171067.11	115	multi	2	36;307		FALSE	TRUE
C11orf42	ENSG00000180878.3	0	single	1	93		FALSE	TRUE
C11orf45	ENSG00000174370.12	10	single	1	2992		FALSE	TRUE
C11orf49	ENSG00000149179.14	19	single	1	133	132;609	FALSE	TRUE
C11orf52	ENSG00000149300.10	45	multi	2	131;672		FALSE	TRUE
C11orf53	ENSG00000150750.9	8	single	1	347		FALSE	TRUE
C11orf54	ENSG00000182919.15	175	multi	6	19;243;683;957;1414;3061		FALSE	TRUE
C11orf58	ENSG00000110696.10	315	multi	3	360;1143;2031;2696;2998;3236		FALSE	TRUE
C11orf65	ENSG00000166323.13	4	single	1	452	21;139;266;1636	FALSE	TRUE
C11orf68	ENSG00000175573.7	159	single	1	649		FALSE	TRUE
C11orf71	ENSG00000180425.11	0	single	1	122	71;528;889;1150;1428	FALSE	TRUE
C11orf80	ENSG00000173715.18	83	single	1	282		FALSE	TRUE
C11orf86	ENSG00000173237.5	6	single	1	758		FALSE	TRUE
C11orf87	ENSG00000185742.7	0	single	1	4940		FALSE	TRUE
C11orf91	ENSG00000205177.7	23	multi	2	168;462		FALSE	TRUE
C11orf94	ENSG00000234776.5	0	single	1	35		FALSE	TRUE
C11orf96	ENSG00000187479.8	156	single	1	605		FALSE	TRUE
C11orf97	ENSG00000257057.3	3	single	1	300		FALSE	TRUE
C11orf98	ENSG00000278615.5	60	single	1	14		FALSE	TRUE
C12orf29	ENSG00000133641.18	96	single	1	1738		FALSE	TRUE
C12orf4	ENSG00000047621.12	75	multi	2	456;665;2072		FALSE	TRUE
C12orf40	ENSG00000180116.15	0	multi	0		52;663	FALSE	TRUE
C12orf42	ENSG00000179088.16	0	single	0		153	FALSE	TRUE
C12orf43	ENSG00000157895.11	124	multi	4	360;718;1731;3667		FALSE	TRUE
C12orf50	ENSG00000165805.10	0	single	1	296		FALSE	TRUE
C12orf54	ENSG00000177627.11	7	single	1	384		FALSE	TRUE
C12orf56	ENSG00000185306.13	0	single	1	2421		FALSE	TRUE
C12orf57	ENSG00000111678.11	317	single	1	80	363	FALSE	TRUE
C12orf60	ENSG00000182993.5	0	multi	0		181;742	FALSE	TRUE
C12orf71	ENSG00000214700.6	0	single	1	117		FALSE	TRUE
C12orf73	ENSG00000204954.10	0	multi	0		263;294;320;940;1329	FALSE	TRUE
C12orf75	ENSG00000235162.9	5	single	1	390	450;651;918	FALSE	TRUE
C12orf76	ENSG00000174456.16	0	single	0		1197	FALSE	TRUE
C13orf42	ENSG00000226792.8	0	single	1	2032		FALSE	TRUE
C13orf46	ENSG00000283199.3	6	multi	2	3068;7985		FALSE	TRUE
C14orf119	ENSG00000179933.6	262	multi	2	564;1037;2375		FALSE	TRUE
C14orf132	ENSG00000227051.7	36	single	1	7236;8764	74;352;5393	FALSE	TRUE
C14orf180	ENSG00000184601.11	10	single	1	665;1062;1732		FALSE	TRUE
C14orf28	ENSG00000179476.8	66	multi	3	19;252;1707		FALSE	TRUE
C14orf39	ENSG00000179008.9	0	single	0		889	FALSE	TRUE
C14orf93	ENSG00000100802.15	65	multi	2	92;313;1321		FALSE	TRUE
C15orf39	ENSG00000167173.19	142	multi	2	464;1053	730	FALSE	TRUE
C15orf40	ENSG00000169609.14	69	single	1	278	14;111;318;1204;4244;4786;10780	FALSE	TRUE
C15orf48	ENSG00000166920.13	88	single	1	433;2809		FALSE	TRUE
C15orf61	ENSG00000189227.6	193	multi	2	93;3601		FALSE	TRUE
C15orf62	ENSG00000188277.10	14	single	1	1426		FALSE	TRUE
C15orf65	ENSG00000261652.3	50	single	1	228		FALSE	TRUE
C16orf46	ENSG00000166455.14	15	single	1	574	181	FALSE	TRUE
C16orf54	ENSG00000185905.4	183	single	1	1814		FALSE	TRUE
C16orf72	ENSG00000182831.12	188	multi	5	617;1812;2163;2784;4723	266;2030;3487;8625;8826;9908	FALSE	TRUE
C16orf74	ENSG00000154102.11	51	single	1	549	491	FALSE	TRUE
C16orf78	ENSG00000166152.4	0	single	1	153		FALSE	TRUE
C16orf82	ENSG00000234186.5	0	single	1	1706		FALSE	TRUE
C16orf86	ENSG00000159761.15	53	single	1	155	24	FALSE	TRUE
C16orf87	ENSG00000155330.10	147	multi	5	144;394;710;1076;6349		FALSE	TRUE
C16orf89	ENSG00000153446.16	85	multi	2	461;1811		FALSE	TRUE
C16orf90	ENSG00000215131.11	0	single	1	355		FALSE	TRUE
C16orf91	ENSG00000174109.5	177	single	1	494		FALSE	TRUE
C16orf92	ENSG00000167194.8	0	single	1	117	477	FALSE	TRUE
C16orf95	ENSG00000260456.7	0	single	0		315	FALSE	TRUE
C16orf96	ENSG00000205832.8	1	single	1	441		FALSE	TRUE
C17orf100	ENSG00000256806.6	0	multi	0		505;1206	FALSE	TRUE
C17orf107	ENSG00000205710.4	40	multi	2	633;2401		FALSE	TRUE
C17orf113	ENSG00000267221.3	5	single	1	1473		FALSE	TRUE
C17orf114	ENSG00000262165.2	22	single	1	130		FALSE	TRUE
C17orf49	ENSG00000258315.5	209	single	1	255		FALSE	TRUE
C17orf50	ENSG00000270806.2	2	single	1	21;461		FALSE	TRUE
C17orf58	ENSG00000186665.10	101	multi	2	577;814		FALSE	TRUE
C17orf64	ENSG00000141371.13	1	single	1	160		FALSE	TRUE
C17orf67	ENSG00000214226.9	7	single	1	460		FALSE	TRUE
C17orf75	ENSG00000108666.10	7	single	1	160	312;3322	FALSE	TRUE
C17orf78	ENSG00000278505.5	2	multi	2	373;984		FALSE	TRUE
C17orf80	ENSG00000141219.16	84	multi	2	189;1618	154	FALSE	TRUE
C17orf97	ENSG00000187624.9	0	multi	0		268;551	FALSE	TRUE
C17orf98	ENSG00000275489.2	0	single	1	103		FALSE	TRUE
C17orf99	ENSG00000187997.12	4	single	1	251		FALSE	TRUE
C18orf21	ENSG00000141428.17	130	single	1	280;564		FALSE	TRUE
C18orf25	ENSG00000152242.11	140	multi	3	183;543;3874	1186	FALSE	TRUE
C18orf32	ENSG00000177576.12	135	multi	3	279;687;5102		FALSE	TRUE
C18orf54	ENSG00000166845.15	0	multi	0		188;599;2122;2837;3788	FALSE	TRUE
C18orf63	ENSG00000206043.7	1	single	1	2742		FALSE	TRUE
C19orf12	ENSG00000131943.20	177	multi	5	371;842;1070;1549;3136;3775		FALSE	TRUE
C19orf18	ENSG00000177025.3	19	single	1	165		FALSE	TRUE
C19orf25	ENSG00000119559.17	32	single	1	596	284;756;877;1831	FALSE	TRUE
C19orf33	ENSG00000167644.12	92	single	1	42		FALSE	TRUE
C19orf38	ENSG00000214212.9	51	multi	2	103;423		FALSE	TRUE
C19orf44	ENSG00000105072.9	21	single	1	1299	159;658	FALSE	TRUE
C19orf47	ENSG00000160392.14	225	multi	2	819;2346		FALSE	TRUE
C19orf53	ENSG00000104979.9	303	single	1	264;575		FALSE	TRUE
C19orf54	ENSG00000188493.15	96	single	1	1921	173	FALSE	TRUE
C19orf67	ENSG00000188032.10	0	single	1	210		FALSE	TRUE
C19orf71	ENSG00000183397.6	0	single	1	20		FALSE	TRUE
C19orf73	ENSG00000221916.4	37	single	1	231		FALSE	TRUE
C19orf81	ENSG00000235034.7	25	single	1	164		FALSE	TRUE
C19orf84	ENSG00000262874.2	1	single	1	47;695		FALSE	TRUE
C19orf85	ENSG00000283567.2	0	single	1	471		FALSE	TRUE
C1D	ENSG00000197223.12	246	multi	2	212;680;1759		FALSE	TRUE
C1GALT1	ENSG00000106392.11	157	multi	2	623;855;4889		FALSE	TRUE
C1GALT1C1	ENSG00000171155.8	169	single	1	536;1731		FALSE	TRUE
C1GALT1C1L	ENSG00000223658.8	13	single	1	224		FALSE	TRUE
C1QA	ENSG00000173372.17	173	multi	2	271;794		FALSE	TRUE
C1QB	ENSG00000173369.17	145	single	1	251;1503		FALSE	TRUE
C1QBP	ENSG00000108561.8	271	single	1	238		FALSE	TRUE
C1QC	ENSG00000159189.12	89	multi	2	104;327		FALSE	TRUE
C1QL1	ENSG00000131094.4	8	single	1	495		FALSE	TRUE
C1QL2	ENSG00000144119.4	1	single	1	559		FALSE	TRUE
C1QL3	ENSG00000165985.10	1	multi	2	61;794		FALSE	TRUE
C1QL4	ENSG00000186897.5	0	single	1	645		FALSE	TRUE
C1QTNF1	ENSG00000173918.15	70	multi	2	159;378;1700		FALSE	TRUE
C1QTNF12	ENSG00000184163.3	19	single	1	95		FALSE	TRUE
C1QTNF2	ENSG00000145861.9	223	multi	2	175;1608		FALSE	TRUE
C1QTNF3	ENSG00000082196.21	26	multi	4	89;925;1130;2511;2725		FALSE	TRUE
C1QTNF4	ENSG00000172247.4	31	single	1	154		FALSE	TRUE
C1QTNF5	ENSG00000223953.6	91	single	1	144;389		FALSE	TRUE
C1QTNF6	ENSG00000133466.14	31	multi	2	601;2022	924	FALSE	TRUE
C1QTNF7	ENSG00000163145.13	20	multi	3	335;2840;3368		FALSE	TRUE
C1QTNF8	ENSG00000184471.9	0	single	1	2373		FALSE	TRUE
C1QTNF9	ENSG00000240654.6	8	multi	2	189;767		FALSE	TRUE
C1QTNF9B	ENSG00000205863.11	0	single	1	190		FALSE	TRUE
C1R	ENSG00000159403.18	116	multi	2	111;313		FALSE	TRUE
C1RL	ENSG00000139178.12	34	single	1	99	219;566;1351;1837	FALSE	TRUE
C1S	ENSG00000182326.16	122	single	1	381		FALSE	TRUE
C1orf100	ENSG00000173728.11	0	multi	2	22;594		FALSE	TRUE
C1orf105	ENSG00000180999.11	2	single	1	237	16;196	FALSE	TRUE
C1orf109	ENSG00000116922.15	73	multi	2	12;1553		FALSE	TRUE
C1orf112	ENSG00000000460.17	36	multi	2	50;1093	138	FALSE	TRUE
C1orf115	ENSG00000162817.7	75	multi	2	134;2422		FALSE	TRUE
C1orf116	ENSG00000182795.13	45	multi	4	289;1263;3436;3909;5199;6437		FALSE	TRUE
C1orf122	ENSG00000197982.14	253	single	1	381		FALSE	TRUE
C1orf127	ENSG00000175262.14	3	single	1	289	32	FALSE	TRUE
C1orf131	ENSG00000143633.13	155	multi	2	24;1704		FALSE	TRUE
C1orf141	ENSG00000203963.12	2	multi	2	840;3915		FALSE	FALSE
C1orf146	ENSG00000203910.9	0	single	1	139		FALSE	TRUE
C1orf158	ENSG00000157330.10	2	single	1	218;2748		FALSE	TRUE
C1orf159	ENSG00000131591.18	80	single	1	193;658;1075		FALSE	TRUE
C1orf162	ENSG00000143110.12	153	multi	2	2;389		FALSE	TRUE
C1orf167	ENSG00000215910.8	20	single	1	139		FALSE	TRUE
C1orf174	ENSG00000198912.12	187	multi	2	714;827		FALSE	TRUE
C1orf185	ENSG00000204006.11	0	multi	2	278;315		FALSE	TRUE
C1orf189	ENSG00000163263.7	2	single	1	342		FALSE	TRUE
C1orf194	ENSG00000179902.13	8	single	1	77		FALSE	TRUE
C1orf198	ENSG00000119280.17	76	multi	3	348;680;2733		FALSE	TRUE
C1orf21	ENSG00000116667.15	153	multi	4	189;768;1308;2472;9463		FALSE	TRUE
C1orf210	ENSG00000253313.6	106	multi	2	243;908		FALSE	TRUE
C1orf216	ENSG00000142686.8	72	single	1	1755		FALSE	TRUE
C1orf226	ENSG00000239887.6	29	multi	2	28;3129		FALSE	TRUE
C1orf232	ENSG00000282872.2	0	single	1	60	27	FALSE	TRUE
C1orf35	ENSG00000143793.13	135	single	1	400		FALSE	TRUE
C1orf43	ENSG00000143612.21	265	single	1	545;733	183;582	FALSE	TRUE
C1orf50	ENSG00000164008.17	237	multi	2	340;4097		FALSE	TRUE
C1orf52	ENSG00000162642.14	181	multi	3	661;1203;2676		FALSE	TRUE
C1orf53	ENSG00000203724.11	52	single	1	270		FALSE	TRUE
C1orf54	ENSG00000118292.9	107	single	1	85		FALSE	TRUE
C1orf56	ENSG00000143443.10	0	multi	0		106;962	FALSE	TRUE
C1orf68	ENSG00000198854.5	0	single	1	196		FALSE	TRUE
C1orf74	ENSG00000162757.4	29	multi	3	510;3200;3617		FALSE	TRUE
C1orf87	ENSG00000162598.13	2	single	1	279		FALSE	TRUE
C1orf94	ENSG00000142698.15	0	single	1	370		FALSE	TRUE
C2	ENSG00000166278.15	60	single	1	315	621	FALSE	TRUE
C20orf141	ENSG00000258713.3	2	single	1	58		FALSE	TRUE
C20orf144	ENSG00000149609.6	0	single	1	41		FALSE	TRUE
C20orf173	ENSG00000125975.14	0	single	1	231	305	FALSE	TRUE
C20orf202	ENSG00000215595.3	3	single	1	1974		FALSE	TRUE
C20orf203	ENSG00000198547.10	0	single	1	42;3945		FALSE	TRUE
C20orf204	ENSG00000196421.9	27	multi	2	242;1203		FALSE	TRUE
C20orf27	ENSG00000101220.18	175	single	1	550		FALSE	TRUE
C20orf85	ENSG00000124237.6	7	single	1	369		FALSE	TRUE
C20orf96	ENSG00000196476.12	54	single	1	344		FALSE	TRUE
C21orf58	ENSG00000160298.18	2	single	1	367	869	FALSE	TRUE
C21orf62	ENSG00000205929.11	4	multi	2	198;3089		FALSE	TRUE
C21orf91	ENSG00000154642.11	167	multi	3	333;611;4441		FALSE	TRUE
C22orf15	ENSG00000169314.15	3	single	1	131		FALSE	TRUE
C22orf23	ENSG00000128346.11	4	multi	2	50;649;1125		FALSE	TRUE
C22orf31	ENSG00000100249.5	0	single	1	70		FALSE	TRUE
C22orf39	ENSG00000242259.9	0	multi	0		1116;2167;2857;3379	FALSE	TRUE
C22orf42	ENSG00000205856.4	1	single	1	534		FALSE	TRUE
C2CD2	ENSG00000157617.17	75	multi	2	2950;4012		FALSE	TRUE
C2CD2L	ENSG00000172375.14	87	multi	2	1074;2288		FALSE	TRUE
C2CD3	ENSG00000168014.18	71	single	1	667	166;349;972;998;1485	FALSE	TRUE
C2CD4A	ENSG00000198535.5	40	single	1	2261		FALSE	TRUE
C2CD4B	ENSG00000205502.4	74	multi	2	88;355		FALSE	TRUE
C2CD4C	ENSG00000183186.8	13	single	1	1651		FALSE	TRUE
C2CD4D	ENSG00000225556.1	13	single	1	109		FALSE	TRUE
C2CD5	ENSG00000111731.13	126	multi	2	215;1177		FALSE	TRUE
C2CD6	ENSG00000155754.15	0	single	1	191	137;382;870	FALSE	TRUE
C2orf15	ENSG00000273045.7	184	multi	2	213;835		FALSE	TRUE
C2orf16	ENSG00000221843.5	0	single	1	193		FALSE	TRUE
C2orf42	ENSG00000115998.8	68	single	1	471		FALSE	TRUE
C2orf49	ENSG00000135974.10	214	multi	4	225;912;3390;3840;4197		FALSE	TRUE
C2orf50	ENSG00000150873.12	30	multi	2	285;7206	1421	FALSE	TRUE
C2orf66	ENSG00000187944.5	5	single	1	1011		FALSE	TRUE
C2orf68	ENSG00000168887.11	163	multi	2	2290;3691	1290	FALSE	TRUE
C2orf69	ENSG00000178074.6	0	single	0		2387	FALSE	TRUE
C2orf72	ENSG00000204128.6	13	multi	2	2045;2698		FALSE	TRUE
C2orf73	ENSG00000177994.16	0	multi	0		160;1019	FALSE	TRUE
C2orf74	ENSG00000237651.8	149	single	1	301		FALSE	TRUE
C2orf76	ENSG00000186132.15	117	multi	2	28;247		FALSE	TRUE
C2orf78	ENSG00000187833.7	0	single	1	155		FALSE	TRUE
C2orf80	ENSG00000188674.11	0	single	1	396		FALSE	TRUE
C2orf81	ENSG00000284308.2	27	single	1	153		FALSE	TRUE
C2orf88	ENSG00000187699.10	81	multi	5	66;331;971;2339;3336		FALSE	TRUE
C2orf92	ENSG00000228486.11	16	single	1	265		FALSE	TRUE
C3	ENSG00000125730.17	114	single	1	178		FALSE	TRUE
C3AR1	ENSG00000171860.5	93	multi	2	486;1893		FALSE	TRUE
C3orf14	ENSG00000114405.11	88	multi	3	54;286;2824		FALSE	TRUE
C3orf18	ENSG00000088543.15	34	single	1	132;846;1632		FALSE	TRUE
C3orf20	ENSG00000131379.10	0	single	1	161		FALSE	TRUE
C3orf22	ENSG00000180697.9	0	single	0		176	FALSE	TRUE
C3orf33	ENSG00000174928.16	111	single	1	900		FALSE	TRUE
C3orf38	ENSG00000179021.10	0	multi	0		507;1330	FALSE	TRUE
C3orf49	ENSG00000163632.15	8	single	1	303	229	FALSE	TRUE
C3orf52	ENSG00000114529.13	24	multi	2	563;2900	241;1228	FALSE	TRUE
C3orf56	ENSG00000214324.5	0	single	1	771		FALSE	TRUE
C3orf62	ENSG00000188315.8	213	multi	2	304;2584		FALSE	TRUE
C3orf70	ENSG00000187068.3	23	multi	2	3481;4949;6169		FALSE	TRUE
C3orf80	ENSG00000180044.6	8	single	1	1834		FALSE	TRUE
C3orf84	ENSG00000236980.10	0	single	1	2		FALSE	TRUE
C3orf85	ENSG00000241224.8	150	multi	3	616;1507;2232	412	FALSE	TRUE
C4A	ENSG00000244731.8	0	multi	0	141;695		FALSE	TRUE
C4B	ENSG00000224389.9	6	single	1	141;695		FALSE	TRUE
C4BPA	ENSG00000123838.11	18	single	1	255		FALSE	TRUE
C4BPB	ENSG00000123843.13	15	single	1	64		FALSE	TRUE
C4orf17	ENSG00000138813.10	0	single	1	194	1303	FALSE	TRUE
C4orf19	ENSG00000154274.15	66	single	1	586	486;826;2121;2510	FALSE	TRUE
C4orf3	ENSG00000164096.13	302	multi	2	331;1725;2360		FALSE	TRUE
C4orf33	ENSG00000151470.13	93	multi	2	895;4849	290	FALSE	TRUE
C4orf36	ENSG00000163633.12	0	single	1	241		FALSE	TRUE
C4orf45	ENSG00000164123.7	0	single	1	569		FALSE	TRUE
C4orf46	ENSG00000205208.5	82	multi	5	292;680;1100;1537;2938		FALSE	TRUE
C4orf47	ENSG00000205129.9	13	single	1	182		FALSE	TRUE
C4orf48	ENSG00000243449.8	235	single	1	38		FALSE	TRUE
C4orf50	ENSG00000181215.15	0	multi	2	2257;3072		FALSE	TRUE
C4orf51	ENSG00000237136.8	0	single	0		237	FALSE	TRUE
C4orf54	ENSG00000248713.2	0	single	1	4704		FALSE	TRUE
C5	ENSG00000106804.8	27	single	1	404		FALSE	TRUE
C5AR1	ENSG00000197405.8	105	multi	2	481;1236		FALSE	TRUE
C5AR2	ENSG00000134830.6	130	multi	3	202;1526;2561;5516		FALSE	TRUE
C5orf15	ENSG00000113583.8	175	multi	3	152;1051;1349		FALSE	TRUE
C5orf22	ENSG00000082213.18	71	single	1	2151		FALSE	TRUE
C5orf24	ENSG00000181904.9	227	multi	3	15;3642;4268	21;430	FALSE	TRUE
C5orf34	ENSG00000172244.9	7	single	1	206		FALSE	TRUE
C5orf46	ENSG00000178776.5	0	multi	0		227;317	FALSE	TRUE
C5orf47	ENSG00000185056.10	0	multi	2	429;1886		FALSE	TRUE
C5orf49	ENSG00000215217.7	21	multi	2	452;1207;1472		FALSE	TRUE
C5orf51	ENSG00000205765.10	92	single	1	3944;4337		FALSE	TRUE
C5orf52	ENSG00000187658.7	0	single	1	159		FALSE	TRUE
C5orf58	ENSG00000234511.10	0	multi	2	548;920	312	FALSE	TRUE
C5orf63	ENSG00000164241.14	138	multi	4	143;408;2435;2883	159;222;467	FALSE	TRUE
C6	ENSG00000039537.14	15	single	1	709		FALSE	TRUE
C6orf118	ENSG00000112539.15	2	single	1	431		FALSE	TRUE
C6orf120	ENSG00000185127.6	155	multi	3	222;1821;3269		FALSE	TRUE
C6orf132	ENSG00000188112.9	44	multi	4	47;344;2094;2642	419	FALSE	TRUE
C6orf136	ENSG00000204564.12	115	single	1	295		FALSE	TRUE
[truncated: 17,556 more rows]

## Sheet: Transcripts - Human UTRome
gene_name	gene_id	transcript_id	utr_name	utr_position	utr_length	is_improper_utr_length	atlas.ncelltypes_gene	atlas.ncelltypes_utr	is_ipa	is_lu	is_distal	atlas.utr_type	atlas.n_utrs_no_ipa	atlas.pct_utr_no_ipa	atlas.pct_utr_total	atlas.rank_utr_total	is_blacklisted	is_consistent	merged_txs
A1BG	ENSG00000121410.12	ENST00000263100.8	A1BG.1	1	1839	FALSE	106	106	FALSE	TRUE	TRUE	single	1	1	1	1	FALSE	TRUE	ENST00000263100.8
A1CF	ENSG00000148584.15	ENST00000373993.5	A1CF.1	1	167	FALSE	12	12	FALSE	FALSE	FALSE	multi	2	0.590676	0.590676	1	FALSE	TRUE	ENST00000373993.5
A1CF	ENSG00000148584.15	ENST00000373997.8	A1CF.3	3	7320	FALSE	12	12	FALSE	TRUE	TRUE	multi	2	0.409324	0.409324	2	FALSE	TRUE	ENST00000282641.6;ENST00000373997.8
A2M	ENSG00000175899.15	ENST00000318602.12	A2M.1	1	115	FALSE	143	143	FALSE	TRUE	TRUE	single	1	1	1	1	FALSE	TRUE	ENST00000318602.12
A2ML1	ENSG00000166535.20	ENST00000541459.5	A2ML1.1	1	355	FALSE	0	0	TRUE	FALSE	FALSE	multi	0	0	0.258907	2	FALSE	TRUE	ENST00000541459.5
A2ML1	ENSG00000166535.20	ENST00000539547.5	A2ML1.2	2	400	FALSE	0	0	TRUE	FALSE	FALSE	multi	0	0	0.00801947	3	FALSE	TRUE	ENST00000539547.5
A2ML1	ENSG00000166535.20	ENST00000299698.12	A2ML1.3	3	731	FALSE	0	0	TRUE	TRUE	TRUE	multi	0	0	0.733073	1	FALSE	TRUE	ENST00000299698.12
A3GALT2	ENSG00000184389.9	ENST00000442999.3	A3GALT2.1	1			0	0	FALSE	TRUE	TRUE	single	1	1	1	1	FALSE	TRUE	ENST00000442999.3
A4GALT	ENSG00000128274.17	ENST00000401850.5	A4GALT.2	2	769	FALSE	88	88	FALSE	TRUE	TRUE	single	1	1	1	1	FALSE	TRUE	ENST00000381278.4;ENST00000401850.5
A4GNT	ENSG00000118017.4	ENST00000236709.4-UTR-511	A4GNT.1	1	40	FALSE	1	1	FALSE	FALSE	FALSE	multi	2	0.610656	0.610656	1	FALSE	TRUE	ENST00000236709.4-UTR-511
A4GNT	ENSG00000118017.4	ENST00000236709.4	A4GNT.2	2	551	FALSE	1	1	FALSE	TRUE	TRUE	multi	2	0.389344	0.389344	2	FALSE	TRUE	ENST00000236709.4
AAAS	ENSG00000094914.14	ENST00000394384.7	AAAS.3	3	30	FALSE	129	129	FALSE	TRUE	TRUE	single	1	1	1	1	FALSE	TRUE	ENST00000209873.9;ENST00000394384.7;ENST00000547757.2
AACS	ENSG00000081760.17	ENST00000316519.11	AACS.1	1	1087	FALSE	85	85	FALSE	TRUE	TRUE	single	1	1	1	1	FALSE	TRUE	ENST00000316519.11
AADAC	ENSG00000114771.14	ENST00000488869.1	AADAC.1	1	14	FALSE	19	0	TRUE	FALSE	FALSE	multi	2	0	0.0668771	3	FALSE	TRUE	ENST00000488869.1
AADAC	ENSG00000114771.14	ENST00000232892.12-UTR-269	AADAC.2	2	47	FALSE	19	17	FALSE	FALSE	FALSE	multi	2	0.131973	0.123147	2	FALSE	TRUE	ENST00000232892.12-UTR-269
AADAC	ENSG00000114771.14	ENST00000232892.12	AADAC.3	3	316	FALSE	19	19	FALSE	TRUE	TRUE	multi	2	0.868027	0.809976	1	FALSE	TRUE	ENST00000232892.12
AADACL2	ENSG00000197953.6	ENST00000356517.4-UTR-3574	AADACL2.1	1	171	FALSE	11	10	FALSE	FALSE	FALSE	multi	2	0.710643	0.710643	1	FALSE	TRUE	ENST00000356517.4-UTR-3574
AADACL2	ENSG00000197953.6	ENST00000356517.4	AADACL2.2	2	3745	FALSE	11	6	FALSE	TRUE	TRUE	multi	2	0.289357	0.289357	2	FALSE	TRUE	ENST00000356517.4
AADACL3	ENSG00000188984.12	ENST00000359318.8	AADACL3.1	1	2764	FALSE	1	1	FALSE	TRUE	TRUE	single	1	1	1	1	FALSE	TRUE	ENST00000359318.8
AADACL4	ENSG00000204518.3	ENST00000376221.2	AADACL4.1	1	341	FALSE	0	0	FALSE	TRUE	TRUE	single	1	1	1	1	FALSE	TRUE	ENST00000376221.2
AADAT	ENSG00000109576.14	ENST00000353187.6-UTR-209	AADAT.1	1	490	FALSE	164	164	FALSE	FALSE	FALSE	multi	2	0.924397	0.924397	1	FALSE	TRUE	ENST00000353187.6-UTR-209
AADAT	ENSG00000109576.14	ENST00000337664.9	AADAT.3	3	706	FALSE	164	30	FALSE	TRUE	TRUE	multi	2	0.0756027	0.0756027	2	FALSE	TRUE	ENST00000337664.9;ENST00000353187.6
AAGAB	ENSG00000103591.13	ENST00000542650.5	AAGAB.1	1	81	FALSE	143	142	FALSE	FALSE	FALSE	multi	3	0.295073	0.295073	2	FALSE	TRUE	ENST00000542650.5
AAGAB	ENSG00000103591.13	ENST00000561452.5	AAGAB.2	2	1114	FALSE	143	143	FALSE	FALSE	FALSE	multi	3	0.577679	0.577679	1	FALSE	TRUE	ENST00000561452.5
AAGAB	ENSG00000103591.13	ENST00000261880.10-UTR-363	AAGAB.3	3	1791	FALSE	143	71	FALSE	TRUE	TRUE	multi	3	0.109898	0.109898	3	FALSE	TRUE	ENST00000261880.10-UTR-363
AAGAB	ENSG00000103591.13	ENST00000261880.10	AAGAB.4	4	2154	FALSE	143	0	FALSE	FALSE	FALSE	multi	3	0.00266931	0.00266931	5	FALSE	TRUE	ENST00000261880.10
AAGAB	ENSG00000103591.13	ENST00000261880.10-UTR+206	AAGAB.5	5	2360	FALSE	143	0	FALSE	FALSE	FALSE	multi	3	0.0146812	0.0146812	4	FALSE	TRUE	ENST00000261880.10-UTR+206
AAK1	ENSG00000115977.21	ENST00000624900.1	AAK1.1	1	428	FALSE	161	0	TRUE	FALSE	FALSE	multi	2	0	0.0398679	4	FALSE	TRUE	ENST00000624900.1
AAK1	ENSG00000115977.21	ENST00000406297.7	AAK1.2	2	1530	FALSE	161	0	TRUE	FALSE	FALSE	multi	2	0	0.0990036	3	FALSE	TRUE	ENST00000406297.7
AAK1	ENSG00000115977.21	ENST00000409085.9-UTR-16256	AAK1.3	3	1616	FALSE	161	0	TRUE	FALSE	FALSE	multi	2	0	0.0384931	5	FALSE	TRUE	ENST00000409085.9-UTR-16256
AAK1	ENSG00000115977.21	ENST00000409068.5	AAK1.4	4	267	FALSE	161	161	FALSE	FALSE	FALSE	multi	2	0.285276	0.234678	2	FALSE	TRUE	ENST00000409068.5
AAK1	ENSG00000115977.21	ENST00000409085.9	AAK1.5	5	17872	FALSE	161	161	FALSE	TRUE	TRUE	multi	2	0.714724	0.587958	1	FALSE	TRUE	ENST00000409085.9
AAMDC	ENSG00000087884.15	ENST00000533193.5	AAMDC.5	5	39	FALSE	211	0	TRUE	FALSE	FALSE	single	1	0	0.580613	1	FALSE	TRUE	ENST00000393427.7;ENST00000525034.1;ENST00000525409.5;ENST00000526415.5;ENST00000533193.5
AAMDC	ENSG00000087884.15	ENST00000527134.5	AAMDC.8	8	131	FALSE	211	0	TRUE	FALSE	FALSE	single	1	0	0.00864046	3	FALSE	TRUE	ENST00000304716.12;ENST00000527134.5;ENST00000630098.2
AAMDC	ENSG00000087884.15	ENST00000532481.5	AAMDC.9	9	333	FALSE	211	211	FALSE	TRUE	TRUE	single	1	1	0.410747	2	FALSE	TRUE	ENST00000532481.5
AAMP	ENSG00000127837.10	ENST00000248450.9	AAMP.3	3	404	FALSE	218	218	FALSE	TRUE	TRUE	single	1	1	1	1	FALSE	TRUE	ENST00000248450.9;ENST00000420660.5;ENST00000422731.1
AANAT	ENSG00000129673.10	ENST00000250615.7	AANAT.1	1	147	FALSE	1	1	FALSE	TRUE	TRUE	single	1	1	1	1	FALSE	TRUE	ENST00000250615.7
AAR2	ENSG00000131043.13	ENST00000320849.9	AAR2.4	4	1188	FALSE	25	0	TRUE	FALSE	FALSE	single	1	0	0.86817	1	FALSE	TRUE	ENST00000320849.9;ENST00000679519.1;ENST00000680811.1;ENST00000680933.1
AAR2	ENSG00000131043.13	ENST00000397286.7	AAR2.5	5	176	FALSE	25	25	FALSE	TRUE	TRUE	single	1	1	0.13183	2	FALSE	TRUE	ENST00000397286.7
AARD	ENSG00000205002.4	ENST00000378279.4-UTR-1231	AARD.1	1	555	FALSE	238	238	FALSE	FALSE	FALSE	multi	3	0.394729	0.394729	2	FALSE	TRUE	ENST00000378279.4-UTR-1231
AARD	ENSG00000205002.4	ENST00000378279.4-UTR-490	AARD.2	2	1296	FALSE	238	5	FALSE	FALSE	FALSE	multi	3	0.010662	0.010662	3	FALSE	TRUE	ENST00000378279.4-UTR-490
AARD	ENSG00000205002.4	ENST00000378279.4	AARD.3	3	1786	FALSE	238	238	FALSE	TRUE	TRUE	multi	3	0.593531	0.593531	1	FALSE	TRUE	ENST00000378279.4
AARD	ENSG00000205002.4	ENST00000378279.4-UTR+4248	AARD.4	4	6034	FALSE	238	0	FALSE	FALSE	FALSE	multi	3	0.00107878	0.00107878	4	FALSE	TRUE	ENST00000378279.4-UTR+4248
AARS1	ENSG00000090861.17	ENST00000674691.1	AARS1.6	6	451	FALSE	134	134	FALSE	TRUE	TRUE	single	1	0.999569	0.999569	1	FALSE	TRUE	ENST00000261772.13;ENST00000565361.3;ENST00000565361.3-UTR-79;ENST00000674512.1;ENST00000674691.1;ENST00000675691.1
AARS1	ENSG00000090861.17	ENST00000674963.1	AARS1.7	7	738	FALSE	134	0	FALSE	FALSE	FALSE	single	1	0.000430883	0.000430883	2	FALSE	TRUE	ENST00000674963.1
AARS2	ENSG00000124608.5	ENST00000244571.5-UTR-829	AARS2.2	2	987	FALSE	187	187	FALSE	FALSE	FALSE	multi	3	0.858278	0.858278	1	FALSE	TRUE	ENST00000244571.5-UTR-829;ENST00000244571.5-UTR-953
AARS2	ENSG00000124608.5	ENST00000244571.5-UTR-237	AARS2.3	3	1579	FALSE	187	83	FALSE	FALSE	FALSE	multi	3	0.0891011	0.0891011	2	FALSE	TRUE	ENST00000244571.5-UTR-237
AARS2	ENSG00000124608.5	ENST00000244571.5	AARS2.4	4	1816	FALSE	187	14	FALSE	TRUE	TRUE	multi	3	0.0526214	0.0526214	3	FALSE	TRUE	ENST00000244571.5
AASDH	ENSG00000157426.14	ENST00000502617.1	AASDH.1	1	297	FALSE	69	0	TRUE	FALSE	FALSE	single	1	0	0.0715608	2	FALSE	TRUE	ENST00000502617.1
AASDH	ENSG00000157426.14	ENST00000451613.5	AASDH.3	3	419	FALSE	69	69	FALSE	TRUE	TRUE	single	1	1	0.928439	1	FALSE	TRUE	ENST00000205214.11;ENST00000451613.5
AASDHPPT	ENSG00000149313.11	ENST00000278618.9-UTR-1531	AASDHPPT.2	2	257	FALSE	204	204	FALSE	FALSE	FALSE	multi	2	0.714517	0.714517	1	FALSE	TRUE	ENST00000278618.9-UTR-1531;ENST00000278618.9-UTR-1708
AASDHPPT	ENSG00000149313.11	ENST00000278618.9	AASDHPPT.4	4	1788	FALSE	204	204	FALSE	TRUE	TRUE	multi	2	0.285483	0.285483	2	FALSE	TRUE	ENST00000278618.9;ENST00000278618.9-UTR-193
AASS	ENSG00000008311.16	ENST00000473553.5-UTR-220	AASS.2	2	120	FALSE	55	36	FALSE	FALSE	FALSE	multi	2	0.345391	0.0890897	3	FALSE	TRUE	ENST00000473553.5-UTR-220;ENST00000473553.5-UTR-330
AASS	ENSG00000008311.16	ENST00000393376.5	AASS.4	4	356	FALSE	55	55	FALSE	TRUE	TRUE	multi	2	0.654609	0.168849	2	FALSE	TRUE	ENST00000393376.5;ENST00000473553.5
AASS	ENSG00000008311.16	ENST00000417368.7	AASS.7	7	2940	FALSE	55	0	TRUE	FALSE	FALSE	multi	2	0	0.742061	1	FALSE	TRUE	ENST00000417368.7;ENST00000679419.1;ENST00000679511.1
AATF	ENSG00000275700.6	ENST00000610798.4	AATF.1	1	136	FALSE	193	0	TRUE	FALSE	FALSE	single	1	0	0.0997453	2	FALSE	TRUE	ENST00000610798.4
AATF	ENSG00000275700.6	ENST00000619387.5	AATF.6	6	207	FALSE	193	193	FALSE	TRUE	TRUE	single	1	1	0.900255	1	FALSE	TRUE	ENST00000616434.2;ENST00000619387.5;ENST00000679881.1;ENST00000679997.1;ENST00000680340.1;ENST00000680782.1
AATK	ENSG00000181409.14	ENST00000326724.9	AATK.1	1	1107	FALSE	45	45	FALSE	FALSE	FALSE	multi	2	0.881105	0.881105	1	FALSE	TRUE	ENST00000326724.9
AATK	ENSG00000181409.14	ENST00000417379.6	AATK.2	2	7915	FALSE	45	21	FALSE	TRUE	TRUE	multi	2	0.118895	0.118895	2	FALSE	TRUE	ENST00000417379.6
ABAT	ENSG00000183044.12	ENST00000425191.6	ABAT.3	3	160	FALSE	74	20	FALSE	FALSE	FALSE	multi	2	0.0791877	0.0791877	2	FALSE	TRUE	ENST00000425191.6;ENST00000567812.5;ENST00000569156.5
ABAT	ENSG00000183044.12	ENST00000396600.6	ABAT.6	6	3145	FALSE	74	74	FALSE	TRUE	TRUE	multi	2	0.920812	0.920812	1	FALSE	TRUE	ENST00000268251.13;ENST00000268251.13-UTR-112;ENST00000396600.6
ABCA1	ENSG00000165029.17	ENST00000374733.1	ABCA1.1	1	232	FALSE	129	0	TRUE	FALSE	FALSE	multi	2	0	0.0376002	3	FALSE	TRUE	ENST00000374733.1
ABCA1	ENSG00000165029.17	ENST00000423487.6	ABCA1.2	2	151	FALSE	129	0	TRUE	FALSE	FALSE	multi	2	0	0.0238612	4	FALSE	TRUE	ENST00000423487.6
ABCA1	ENSG00000165029.17	ENST00000678995.1-UTR-556	ABCA1.3	3	2752	FALSE	129	90	FALSE	FALSE	FALSE	multi	2	0.118127	0.110866	2	FALSE	TRUE	ENST00000678995.1-UTR-556
ABCA1	ENSG00000165029.17	ENST00000374736.8	ABCA1.5	5	3309	FALSE	129	129	FALSE	TRUE	TRUE	multi	2	0.881873	0.827672	1	FALSE	TRUE	ENST00000374736.8;ENST00000678995.1
ABCA10	ENSG00000154263.18	ENST00000269081.8-UTR-696	ABCA10.1	1	124	FALSE	13	0	TRUE	FALSE	FALSE	single	1	0	0.207496	3	FALSE	TRUE	ENST00000269081.8-UTR-696
ABCA10	ENSG00000154263.18	ENST00000269081.8	ABCA10.2	2	820	FALSE	13	0	TRUE	FALSE	FALSE	single	1	0	0.434842	1	FALSE	TRUE	ENST00000269081.8
ABCA10	ENSG00000154263.18	ENST00000522787.5	ABCA10.4	4	224	FALSE	13	13	FALSE	TRUE	TRUE	single	1	1	0.357662	2	FALSE	TRUE	ENST00000521538.5;ENST00000522787.5
ABCA12	ENSG00000144452.15	ENST00000412081.1	ABCA12.1	1	16	FALSE	5	0	TRUE	FALSE	FALSE	multi	2	0	0.44772	2	FALSE	TRUE	ENST00000412081.1
ABCA12	ENSG00000144452.15	ENST00000389661.4	ABCA12.2	2	12	FALSE	5	4	FALSE	FALSE	FALSE	multi	2	0.147734	0.0815907	3	FALSE	TRUE	ENST00000389661.4
ABCA12	ENSG00000144452.15	ENST00000272895.12	ABCA12.3	3	1092	FALSE	5	5	FALSE	TRUE	TRUE	multi	2	0.852266	0.470689	1	FALSE	TRUE	ENST00000272895.12
ABCA13	ENSG00000179869.15	ENST00000544596.5	ABCA13.1	1	771	FALSE	12	8	FALSE	FALSE	FALSE	multi	2	0.172511	0.172511	2	FALSE	TRUE	ENST00000544596.5
ABCA13	ENSG00000179869.15	ENST00000435803.6	ABCA13.4	4	1985	FALSE	12	12	FALSE	TRUE	TRUE	multi	2	0.827489	0.827489	1	FALSE	TRUE	ENST00000411975.5;ENST00000411975.5-UTR-51;ENST00000435803.6
ABCA2	ENSG00000107331.18	ENST00000490486.2	ABCA2.1	1	78	FALSE	102	0	FALSE	FALSE	FALSE	single	1	0.00544935	0.00544935	2	FALSE	TRUE	ENST00000490486.2
ABCA2	ENSG00000107331.18	ENST00000341511.11	ABCA2.2	2	695	FALSE	102	102	FALSE	TRUE	TRUE	single	1	0.994551	0.994551	1	FALSE	TRUE	ENST00000341511.11
ABCA3	ENSG00000167972.14	ENST00000567910.1	ABCA3.1	1	167	FALSE	46	0	TRUE	FALSE	FALSE	multi	2	0	0.0621457	2	FALSE	TRUE	ENST00000567910.1
ABCA3	ENSG00000167972.14	ENST00000301732.10	ABCA3.2	2	793	FALSE	46	46	FALSE	FALSE	FALSE	multi	2	0.973847	0.913326	1	FALSE	TRUE	ENST00000301732.10
ABCA3	ENSG00000167972.14	ENST00000301732.10-UTR+1111	ABCA3.3	3	1904	FALSE	46	15	FALSE	TRUE	TRUE	multi	2	0.0261532	0.0245279	3	FALSE	TRUE	ENST00000301732.10-UTR+1111
ABCA4	ENSG00000198691.14	ENST00000649773.1	ABCA4.1	1	85	FALSE	7	0	TRUE	FALSE	FALSE	single	1	0	0.132455	2	FALSE	TRUE	ENST00000649773.1
ABCA4	ENSG00000198691.14	ENST00000370225.4	ABCA4.2	2	403	FALSE	7	7	FALSE	TRUE	TRUE	single	1	1	0.867545	1	FALSE	TRUE	ENST00000370225.4
ABCA5	ENSG00000154265.16	ENST00000589975.5	ABCA5.1	1	518	FALSE	64	0	TRUE	FALSE	FALSE	multi	2	0	0.0287876	3	FALSE	TRUE	ENST00000589975.5
ABCA5	ENSG00000154265.16	ENST00000392676.8-UTR-2339	ABCA5.5	5	887	FALSE	64	64	FALSE	FALSE	FALSE	multi	2	0.944309	0.917125	1	FALSE	TRUE	ENST00000392676.8-UTR-2339;ENST00000392676.8-UTR-2510;ENST00000588877.5;ENST00000588877.5-UTR-169
ABCA5	ENSG00000154265.16	ENST00000392676.8	ABCA5.6	6	3226	FALSE	64	8	FALSE	TRUE	TRUE	multi	2	0.0556908	0.0540876	2	FALSE	TRUE	ENST00000392676.8
ABCA6	ENSG00000154262.13	ENST00000590645.1	ABCA6.1	1	764	FALSE	192	0	TRUE	FALSE	FALSE	multi	4	0	0.0459921	5	FALSE	TRUE	ENST00000590645.1
ABCA6	ENSG00000154262.13	ENST00000284425.7	ABCA6.2	2	271	FALSE	192	25	FALSE	FALSE	FALSE	multi	4	0.0775589	0.0739918	4	FALSE	TRUE	ENST00000284425.7
ABCA6	ENSG00000154262.13	ENST00000284425.7-UTR+339	ABCA6.3	3	610	FALSE	192	192	FALSE	FALSE	FALSE	multi	4	0.482147	0.459972	1	FALSE	TRUE	ENST00000284425.7-UTR+339
ABCA6	ENSG00000154262.13	ENST00000284425.7-UTR+888	ABCA6.4	4	1159	FALSE	192	187	FALSE	FALSE	FALSE	multi	4	0.193014	0.184137	3	FALSE	TRUE	ENST00000284425.7-UTR+888
ABCA6	ENSG00000154262.13	ENST00000284425.7-UTR+1788	ABCA6.6	6	2059	FALSE	192	51	FALSE	TRUE	TRUE	multi	4	0.24728	0.235908	2	FALSE	TRUE	ENST00000284425.7-UTR+1750;ENST00000284425.7-UTR+1788
ABCA7	ENSG00000064687.13	ENST00000263094.11	ABCA7.3	3	147	FALSE	107	107	FALSE	TRUE	TRUE	single	1	1	1	1	FALSE	TRUE	ENST00000263094.11;ENST00000525073.6;ENST00000612569.1
ABCA8	ENSG00000141338.15	ENST00000269080.6-UTR-438	ABCA8.2	2	355	FALSE	267	0	FALSE	FALSE	FALSE	multi	2	0.013225	0.013225	3	FALSE	TRUE	ENST00000269080.6-UTR-438;ENST00000269080.6-UTR-520
ABCA8	ENSG00000141338.15	ENST00000586539.6	ABCA8.5	5	796	FALSE	267	30	FALSE	FALSE	FALSE	multi	2	0.16056	0.16056	2	FALSE	TRUE	ENST00000269080.6;ENST00000269080.6-UTR-33;ENST00000586539.6
ABCA8	ENSG00000141338.15	ENST00000586539.6-UTR+2903	ABCA8.6	6	3699	FALSE	267	267	FALSE	TRUE	TRUE	multi	2	0.826215	0.826215	1	FALSE	TRUE	ENST00000586539.6-UTR+2903
ABCA9	ENSG00000154258.17	ENST00000495634.5	ABCA9.1	1	570	FALSE	205	0	TRUE	FALSE	FALSE	single	1	0	0.0642242	2	FALSE	TRUE	ENST00000495634.5
ABCA9	ENSG00000154258.17	ENST00000340001.9	ABCA9.5	5	1427	FALSE	205	205	FALSE	TRUE	TRUE	single	1	1	0.935776	1	FALSE	TRUE	ENST00000340001.9;ENST00000453985.6;ENST00000453985.6-UTR-202;ENST00000453985.6-UTR-82
ABCB1	ENSG00000085563.15	ENST00000265724.8	ABCB1.3	3	384	FALSE	64	64	FALSE	FALSE	FALSE	multi	2	0.674885	0.674885	1	FALSE	TRUE	ENST00000265724.8;ENST00000543898.5;ENST00000543898.5-UTR-131
ABCB1	ENSG00000085563.15	ENST00000622132.5	ABCB1.4	4	1226	FALSE	64	64	FALSE	TRUE	TRUE	multi	2	0.325115	0.325115	2	FALSE	TRUE	ENST00000622132.5
ABCB10	ENSG00000135776.5	ENST00000344517.5-UTR-261	ABCB10.1	1	1336	FALSE	94	65	FALSE	FALSE	FALSE	multi	2	0.121564	0.121564	2	FALSE	TRUE	ENST00000344517.5-UTR-261
ABCB10	ENSG00000135776.5	ENST00000344517.5	ABCB10.2	2	1597	FALSE	94	94	FALSE	TRUE	TRUE	multi	2	0.878436	0.878436	1	FALSE	TRUE	ENST00000344517.5
ABCB11	ENSG00000073734.10	ENST00000649448.1	ABCB11.1	1	640	FALSE	3	0	TRUE	FALSE	FALSE	single	1	0	0.11075	3	FALSE	TRUE	ENST00000649448.1
ABCB11	ENSG00000073734.10	ENST00000650372.1	ABCB11.2	2	2841	FALSE	3	0	TRUE	FALSE	FALSE	single	1	0	0.749942	1	FALSE	TRUE	ENST00000650372.1
ABCB11	ENSG00000073734.10	ENST00000648875.1	ABCB11.3	3	107	FALSE	3	3	FALSE	TRUE	TRUE	single	1	1	0.139308	2	FALSE	TRUE	ENST00000648875.1
ABCB4	ENSG00000005471.19	ENST00000265723.8	ABCB4.3	3	47	FALSE	2	0	TRUE	FALSE	FALSE	single	1	0	0.686295	1	FALSE	TRUE	ENST00000265723.8;ENST00000359206.8;ENST00000453593.5
ABCB4	ENSG00000005471.19	ENST00000649586.2	ABCB4.5	5	400	FALSE	2	2	FALSE	TRUE	TRUE	single	1	1	0.313705	2	FALSE	TRUE	ENST00000440025.1;ENST00000649586.2
ABCB5	ENSG00000004846.17	ENST00000443026.6-UTR-251	ABCB5.1	1	1054	FALSE	0	0	TRUE	FALSE	FALSE	multi	0	0	0.336976	2	FALSE	TRUE	ENST00000443026.6-UTR-251
ABCB5	ENSG00000004846.17	ENST00000443026.6	ABCB5.2	2	1305	FALSE	0	0	TRUE	FALSE	FALSE	multi	0	0	0.00914761	4	FALSE	TRUE	ENST00000443026.6
ABCB5	ENSG00000004846.17	ENST00000406935.5	ABCB5.3	3	556	FALSE	0	0	TRUE	FALSE	FALSE	multi	0	0	0.00953359	3	FALSE	TRUE	ENST00000406935.5
ABCB5	ENSG00000004846.17	ENST00000258738.10	ABCB5.4	4			0	0	TRUE	FALSE	FALSE	multi	0	0	0.00217378	5	FALSE	TRUE	ENST00000258738.10
ABCB5	ENSG00000004846.17	ENST00000404938.7	ABCB5.5	5	1384	FALSE	0	0	TRUE	TRUE	TRUE	multi	0	0	0.642169	1	FALSE	TRUE	ENST00000404938.7
ABCB6	ENSG00000115657.14	ENST00000265316.9	ABCB6.1	1	166	FALSE	86	86	FALSE	TRUE	TRUE	single	1	1	1	1	FALSE	TRUE	ENST00000265316.9
ABCB7	ENSG00000131269.19	ENST00000669573.1	ABCB7.5	5	288	FALSE	156	156	FALSE	FALSE	FALSE	multi	2	0.89056	0.89056	1	FALSE	TRUE	ENST00000339447.8;ENST00000620875.5;ENST00000644766.1;ENST00000645829.3;ENST00000669573.1
ABCB7	ENSG00000131269.19	ENST00000253577.9-UTR-507	ABCB7.6	6	1815	FALSE	156	45	FALSE	TRUE	TRUE	multi	2	0.0838632	0.0838632	2	FALSE	TRUE	ENST00000253577.9-UTR-507
ABCB7	ENSG00000131269.19	ENST00000253577.9	ABCB7.7	7	2322	FALSE	156	0	FALSE	FALSE	FALSE	multi	2	0.0255766	0.0255766	3	FALSE	TRUE	ENST00000253577.9
ABCB8	ENSG00000197150.13	ENST00000491920.1	ABCB8.3	3	296	FALSE	106	0	TRUE	FALSE	FALSE	multi	2	0	0.129422	2	FALSE	TRUE	ENST00000477092.5;ENST00000477719.5;ENST00000491920.1
ABCB8	ENSG00000197150.13	ENST00000498578.5	ABCB8.5	5	214	FALSE	106	106	FALSE	FALSE	FALSE	multi	2	0.909595	0.791873	1	FALSE	TRUE	ENST00000297504.10;ENST00000498578.5
ABCB8	ENSG00000197150.13	ENST00000358849.9	ABCB8.6	6	2433	FALSE	106	43	FALSE	TRUE	TRUE	multi	2	0.0904053	0.0787048	3	FALSE	TRUE	ENST00000358849.9
ABCB9	ENSG00000150967.19	ENST00000280560.13	ABCB9.4	4	919	FALSE	1	0	TRUE	FALSE	FALSE	single	1	0	0.932006	1	FALSE	TRUE	ENST00000280560.13;ENST00000392439.7;ENST00000540285.5;ENST00000542678.5
ABCB9	ENSG00000150967.19	ENST00000442833.6	ABCB9.5	5	274	FALSE	1	0	TRUE	FALSE	FALSE	single	1	0	0.0204468	3	FALSE	TRUE	ENST00000442833.6
ABCB9	ENSG00000150967.19	ENST00000344275.11	ABCB9.6	6	87	FALSE	1	1	FALSE	TRUE	TRUE	single	1	1	0.0475474	2	FALSE	TRUE	ENST00000344275.11
ABCC1	ENSG00000103222.20	ENST00000399410.8-UTR-613	ABCC1.1	1	1159	FALSE	122	81	FALSE	FALSE	FALSE	multi	2	0.127346	0.127346	2	FALSE	TRUE	ENST00000399410.8-UTR-613
ABCC1	ENSG00000103222.20	ENST00000677164.1	ABCC1.4	4	1976	FALSE	122	122	FALSE	TRUE	TRUE	multi	2	0.872654	0.872654	1	FALSE	TRUE	ENST00000399408.7;ENST00000399410.8;ENST00000677164.1
ABCC10	ENSG00000124574.15	ENST00000372530.9	ABCC10.3	3	336	FALSE	61	61	FALSE	TRUE	TRUE	single	1	1	1	1	FALSE	TRUE	ENST00000244533.7;ENST00000372530.9;ENST00000505344.1
ABCC11	ENSG00000121270.16	ENST00000353782.9	ABCC11.2	2	364	FALSE	1	1	FALSE	FALSE	FALSE	multi	2	0.8	0.8	1	FALSE	TRUE	ENST00000353782.9;ENST00000394747.5
ABCC11	ENSG00000121270.16	ENST00000356608.7	ABCC11.3	3	1501	FALSE	1	1	FALSE	TRUE	TRUE	multi	2	0.2	0.2	2	FALSE	TRUE	ENST00000356608.7
ABCC12	ENSG00000140798.17	ENST00000528693.6	ABCC12.1	1	476	FALSE	3	0	TRUE	FALSE	FALSE	single	1	0	0.00575264	2	FALSE	TRUE	ENST00000528693.6
ABCC12	ENSG00000140798.17	ENST00000311303.8	ABCC12.3	3	2833	FALSE	3	3	FALSE	TRUE	TRUE	single	1	1	0.994247	1	FALSE	TRUE	ENST00000311303.8;ENST00000689320.1
ABCC2	ENSG00000023839.12	ENST00000648689.1	ABCC2.1	1	337	FALSE	12	0	TRUE	FALSE	FALSE	multi	2	0	0.101829	3	FALSE	TRUE	ENST00000648689.1
ABCC2	ENSG00000023839.12	ENST00000647814.1-UTR-600	ABCC2.3	3	363	FALSE	12	12	FALSE	FALSE	FALSE	multi	2	0.381034	0.342233	2	FALSE	TRUE	ENST00000647814.1-UTR-600;ENST00000647814.1-UTR-787
ABCC2	ENSG00000023839.12	ENST00000647814.1	ABCC2.7	7	963	FALSE	12	12	FALSE	TRUE	TRUE	multi	2	0.571403	0.513218	1	FALSE	TRUE	ENST00000647814.1;ENST00000647814.1-UTR-133;ENST00000647814.1-UTR-172;ENST00000647814.1-UTR-23
ABCC2	ENSG00000023839.12	ENST00000647814.1-UTR+1145	ABCC2.9	9	2108	FALSE	12	0	FALSE	FALSE	FALSE	multi	2	0.047563	0.0427197	4	FALSE	TRUE	ENST00000647814.1-UTR+1075;ENST00000647814.1-UTR+1145
ABCC3	ENSG00000108846.16	ENST00000515707.1	ABCC3.1	1	376	FALSE	72	0	TRUE	FALSE	FALSE	multi	2	0	0.524207	1	FALSE	TRUE	ENST00000515707.1
ABCC3	ENSG00000108846.16	ENST00000427699.5	ABCC3.2	2	82	FALSE	72	72	FALSE	FALSE	FALSE	multi	2	0.388466	0.184829	3	FALSE	TRUE	ENST00000427699.5
ABCC3	ENSG00000108846.16	ENST00000285238.13-UTR-749	ABCC3.3	3	304	FALSE	72	72	FALSE	TRUE	TRUE	multi	2	0.601097	0.285998	2	FALSE	TRUE	ENST00000285238.13-UTR-749
ABCC3	ENSG00000108846.16	ENST00000285238.13	ABCC3.4	4	1053	FALSE	72	0	FALSE	FALSE	FALSE	multi	2	0.0104365	0.0049656	4	FALSE	TRUE	ENST00000285238.13
ABCC4	ENSG00000125257.16	ENST00000536256.3	ABCC4.2	2	366	FALSE	70	0	TRUE	FALSE	FALSE	multi	2	0	0.131776	3	FALSE	TRUE	ENST00000536256.3;ENST00000629385.1
ABCC4	ENSG00000125257.16	ENST00000646439.1	ABCC4.3	3	21	FALSE	70	66	FALSE	FALSE	FALSE	multi	2	0.191887	0.166601	2	FALSE	TRUE	ENST00000646439.1
ABCC4	ENSG00000125257.16	ENST00000645237.2	ABCC4.4	4	1740	FALSE	70	70	FALSE	TRUE	TRUE	multi	2	0.778433	0.675854	1	FALSE	TRUE	ENST00000645237.2
ABCC4	ENSG00000125257.16	ENST00000645237.2-UTR+4681	ABCC4.5	5	6421	FALSE	70	0	FALSE	FALSE	FALSE	multi	2	0.00817275	0.00709577	5	FALSE	TRUE	ENST00000645237.2-UTR+4681
ABCC4	ENSG00000125257.16	ENST00000645237.2-UTR+4906	ABCC4.6	6	6646	FALSE	70	0	FALSE	FALSE	FALSE	multi	2	0.0215072	0.0186731	4	FALSE	TRUE	ENST00000645237.2-UTR+4906
ABCC5	ENSG00000114770.17	ENST00000446941.2	ABCC5.1	1	556	FALSE	79	0	TRUE	FALSE	FALSE	multi	2	0	0.102266	3	FALSE	TRUE	ENST00000446941.2
ABCC5	ENSG00000114770.17	ENST00000392579.6-UTR-878	ABCC5.2	2	177	FALSE	79	0	TRUE	FALSE	FALSE	multi	2	0	0.102072	4	FALSE	TRUE	ENST00000392579.6-UTR-878;ENST00000427120.6-UTR-878
ABCC5	ENSG00000114770.17	ENST00000382494.6	ABCC5.4	4	1181	FALSE	79	0	TRUE	FALSE	FALSE	multi	2	0	0.348467	2	FALSE	TRUE	ENST00000382494.6
ABCC5	ENSG00000114770.17	ENST00000265586.10-UTR-956	ABCC5.5	5	406	FALSE	79	48	FALSE	FALSE	FALSE	multi	2	0.112105	0.0501328	5	FALSE	TRUE	ENST00000265586.10-UTR-956
ABCC5	ENSG00000114770.17	ENST00000334444.11	ABCC5.7	7	1366	FALSE	79	79	FALSE	TRUE	TRUE	multi	2	0.887895	0.397063	1	FALSE	TRUE	ENST00000265586.10;ENST00000334444.11
ABCC6	ENSG00000091262.17	ENST00000575728.1	ABCC6.1	1	381	FALSE	12	0	TRUE	FALSE	FALSE	single	1	0	0.4175	2	FALSE	TRUE	ENST00000575728.1
ABCC6	ENSG00000091262.17	ENST00000574094.6	ABCC6.2	2	78	FALSE	12	0	TRUE	FALSE	FALSE	single	1	0	0.43057	1	FALSE	TRUE	ENST00000574094.6
ABCC6	ENSG00000091262.17	ENST00000205557.12	ABCC6.3	3	568	FALSE	12	12	FALSE	TRUE	TRUE	single	1	1	0.15193	3	FALSE	TRUE	ENST00000205557.12
ABCC8	ENSG00000006071.16	ENST00000302539.9	ABCC8.5	5	106	FALSE	8	8	FALSE	FALSE	FALSE	multi	2	0.641151	0.641151	1	FALSE	TRUE	ENST00000302539.9;ENST00000642271.1;ENST00000642579.1;ENST00000647015.1;ENST00000683136.1
ABCC8	ENSG00000006071.16	ENST00000644772.1	ABCC8.6	6	493	FALSE	8	4	FALSE	TRUE	TRUE	multi	2	0.358849	0.358849	2	FALSE	TRUE	ENST00000644772.1
ABCC9	ENSG00000069431.14	ENST00000621589.2	ABCC9.4	4	448	FALSE	78	0	TRUE	FALSE	FALSE	multi	2	0	0.0686041	4	FALSE	TRUE	ENST00000538350.5;ENST00000621589.2;ENST00000636888.1;ENST00000684435.1
ABCC9	ENSG00000069431.14	ENST00000326684.8	ABCC9.5	5	844	FALSE	78	0	TRUE	FALSE	FALSE	multi	2	0	0.0462482	6	FALSE	TRUE	ENST00000326684.8
ABCC9	ENSG00000069431.14	ENST00000682068.1	ABCC9.6	6	559	FALSE	78	0	TRUE	FALSE	FALSE	multi	2	0	0.00841686	9	FALSE	TRUE	ENST00000682068.1
ABCC9	ENSG00000069431.14	ENST00000544039.5	ABCC9.7	7			78	0	TRUE	FALSE	FALSE	multi	2	0	0.0256291	7	FALSE	TRUE	ENST00000544039.5
ABCC9	ENSG00000069431.14	ENST00000684084.1-UTR-1287	ABCC9.8	8	439	FALSE	78	0	TRUE	FALSE	FALSE	multi	2	0	0.0551549	5	FALSE	TRUE	ENST00000684084.1-UTR-1287
ABCC9	ENSG00000069431.14	ENST00000684084.1-UTR-366	ABCC9.10	10	1360	FALSE	78	0	TRUE	FALSE	FALSE	multi	2	0	0.13586	3	FALSE	TRUE	ENST00000684084.1-UTR-366;ENST00000684084.1-UTR-522
ABCC9	ENSG00000069431.14	ENST00000684084.1	ABCC9.11	11	1726	FALSE	78	0	TRUE	FALSE	FALSE	multi	2	0	0.0219892	8	FALSE	TRUE	ENST00000684084.1
ABCC9	ENSG00000069431.14	ENST00000683676.1	ABCC9.12	12	8	FALSE	78	78	FALSE	FALSE	FALSE	multi	2	0.641308	0.409217	1	FALSE	TRUE	ENST00000683676.1
ABCC9	ENSG00000069431.14	ENST00000261200.9	ABCC9.14	14	3655	FALSE	78	38	FALSE	TRUE	TRUE	multi	2	0.358692	0.228881	2	FALSE	TRUE	ENST00000261200.9;ENST00000261200.9-UTR-34
ABCD1	ENSG00000101986.12	ENST00000370129.4	ABCD1.1	1	327	FALSE	92	0	TRUE	FALSE	FALSE	single	1	0	0.0553724	2	FALSE	TRUE	ENST00000370129.4
ABCD1	ENSG00000101986.12	ENST00000218104.6	ABCD1.2	2	1020	FALSE	92	92	FALSE	TRUE	TRUE	single	1	1	0.944628	1	FALSE	TRUE	ENST00000218104.6
ABCD2	ENSG00000173208.4	ENST00000308666.4-UTR-541	ABCD2.2	2	3338	FALSE	6	6	FALSE	FALSE	FALSE	multi	4	0.248356	0.248356	2	FALSE	TRUE	ENST00000308666.4-UTR-541;ENST00000308666.4-UTR-736
ABCD2	ENSG00000173208.4	ENST00000308666.4-UTR-326	ABCD2.3	3	3553	FALSE	6	6	FALSE	FALSE	FALSE	multi	4	0.169467	0.169467	3	FALSE	TRUE	ENST00000308666.4-UTR-326
ABCD2	ENSG00000173208.4	ENST00000308666.4	ABCD2.4	4	3879	FALSE	6	2	FALSE	FALSE	FALSE	multi	4	0.0514974	0.0514974	4	FALSE	TRUE	ENST00000308666.4
ABCD2	ENSG00000173208.4	ENST00000308666.4-UTR+3065	ABCD2.5	5	6944	FALSE	6	6	FALSE	TRUE	TRUE	multi	4	0.530679	0.530679	1	FALSE	TRUE	ENST00000308666.4-UTR+3065
ABCD3	ENSG00000117528.14	ENST00000315713.5	ABCD3.1	1	173	FALSE	131	0	TRUE	FALSE	FALSE	single	1	0	0.634366	1	FALSE	TRUE	ENST00000315713.5
ABCD3	ENSG00000117528.14	ENST00000370214.9	ABCD3.2	2	1534	FALSE	131	131	FALSE	TRUE	TRUE	single	1	1	0.365634	2	FALSE	TRUE	ENST00000370214.9
ABCD4	ENSG00000119688.21	ENST00000557588.5	ABCD4.2	2	76	FALSE	146	0	TRUE	FALSE	FALSE	multi	2	0	0.0554236	2	FALSE	TRUE	ENST00000556971.1;ENST00000557588.5
ABCD4	ENSG00000119688.21	ENST00000555904.1	ABCD4.4	4	106	FALSE	146	1	FALSE	FALSE	FALSE	multi	2	0.0212579	0.0200798	3	FALSE	TRUE	ENST00000555904.1;ENST00000556517.1
ABCD4	ENSG00000119688.21	ENST00000356924.9-UTR-702	ABCD4.5	5	490	FALSE	146	146	FALSE	TRUE	TRUE	multi	2	0.962372	0.909034	1	FALSE	TRUE	ENST00000356924.9-UTR-702
ABCD4	ENSG00000119688.21	ENST00000356924.9	ABCD4.6	6	1192	FALSE	146	0	FALSE	FALSE	FALSE	multi	2	0.0163702	0.0154629	4	FALSE	TRUE	ENST00000356924.9
ABCE1	ENSG00000164163.11	ENST00000296577.9-UTR-1809	ABCE1.2	2	142	FALSE	166	107	FALSE	FALSE	FALSE	multi	4	0.1031	0.1031	3	FALSE	TRUE	ENST00000296577.9-UTR-1809;ENST00000296577.9-UTR-1901
ABCE1	ENSG00000164163.11	ENST00000296577.9-UTR-1476	ABCE1.3	3	475	FALSE	166	165	FALSE	FALSE	FALSE	multi	4	0.228801	0.228801	2	FALSE	TRUE	ENST00000296577.9-UTR-1476
ABCE1	ENSG00000164163.11	ENST00000296577.9-UTR-259	ABCE1.6	6	1692	FALSE	166	166	FALSE	FALSE	FALSE	multi	4	0.589254	0.589254	1	FALSE	TRUE	ENST00000296577.9-UTR-259;ENST00000296577.9-UTR-366;ENST00000296577.9-UTR-563
ABCE1	ENSG00000164163.11	ENST00000296577.9	ABCE1.7	7	1951	FALSE	166	21	FALSE	TRUE	TRUE	multi	4	0.0788455	0.0788455	4	FALSE	TRUE	ENST00000296577.9
ABCF1	ENSG00000204574.14	ENST00000326195.13	ABCF1.3	3	821	FALSE	0	0	TRUE	TRUE	TRUE	single	0	0	1	1	FALSE	TRUE	ENST00000326195.13;ENST00000326195.13-UTR-93;ENST00000376545.7
ABCF2	ENSG00000033050.9	ENST00000287844.7-UTR-2026	ABCF2.1	1	544	FALSE	184	183	FALSE	FALSE	FALSE	multi	2	0.513294	0.513294	1	FALSE	TRUE	ENST00000287844.7-UTR-2026
ABCF2	ENSG00000033050.9	ENST00000287844.7-UTR-1006	ABCF2.2	2	1564	FALSE	184	184	FALSE	TRUE	TRUE	multi	2	0.463602	0.463602	2	FALSE	TRUE	ENST00000287844.7-UTR-1006
ABCF2	ENSG00000033050.9	ENST00000287844.7	ABCF2.3	3	2570	FALSE	184	0	FALSE	FALSE	FALSE	multi	2	0.0231043	0.0231043	3	FALSE	TRUE	ENST00000287844.7
ABCF2-H2BE1	ENSG00000285292.1	ENST00000222388.6	ABCF2-H2BE1.1	1	234	FALSE	13	13	FALSE	TRUE	TRUE	single	1	1	1	1	FALSE	TRUE	ENST00000222388.6
ABCF3	ENSG00000161204.12	ENST00000292808.5	ABCF3.1	1	307	FALSE	139	139	FALSE	TRUE	TRUE	single	1	1	1	1	FALSE	TRUE	ENST00000292808.5
ABCG1	ENSG00000160179.19	ENST00000343687.7-UTR-330	ABCG1.1	1	522	FALSE	138	3	FALSE	FALSE	FALSE	multi	3	0.0475469	0.0475469	3	FALSE	TRUE	ENST00000343687.7-UTR-330
ABCG1	ENSG00000160179.19	ENST00000343687.7	ABCG1.2	2	852	FALSE	138	138	FALSE	FALSE	FALSE	multi	3	0.741927	0.741927	1	FALSE	TRUE	ENST00000343687.7
ABCG1	ENSG00000160179.19	ENST00000343687.7-UTR+903	ABCG1.3	3	1755	FALSE	138	0	FALSE	FALSE	FALSE	multi	3	0.0159336	0.0159336	4	FALSE	TRUE	ENST00000343687.7-UTR+903
ABCG1	ENSG00000160179.19	ENST00000343687.7-UTR+3562	ABCG1.4	4	4414	FALSE	138	134	FALSE	TRUE	TRUE	multi	3	0.194592	0.194592	2	FALSE	TRUE	ENST00000343687.7-UTR+3562
ABCG2	ENSG00000118777.12	ENST00000237612.8-UTR-1781	ABCG2.3	3	184	FALSE	84	51	FALSE	FALSE	FALSE	multi	5	0.394403	0.394403	1	FALSE	TRUE	ENST00000237612.8-UTR-1781;ENST00000237612.8-UTR-1900;ENST00000237612.8-UTR-1954
ABCG2	ENSG00000118777.12	ENST00000237612.8-UTR-1418	ABCG2.5	5	547	FALSE	84	45	FALSE	FALSE	FALSE	multi	5	0.231878	0.231878	3	FALSE	TRUE	ENST00000237612.8-UTR-1418;ENST00000237612.8-UTR-1537
ABCG2	ENSG00000118777.12	ENST00000650821.1	ABCG2.8	8	2084	FALSE	84	78	FALSE	FALSE	FALSE	multi	5	0.265876	0.265876	2	FALSE	TRUE	ENST00000237612.8;ENST00000515655.5;ENST00000650821.1
ABCG2	ENSG00000118777.12	ENST00000650821.1-UTR+962	ABCG2.10	10	3046	FALSE	84	19	FALSE	FALSE	FALSE	multi	5	0.0590025	0.0590025	4	FALSE	TRUE	ENST00000650821.1-UTR+823;ENST00000650821.1-UTR+962
ABCG2	ENSG00000118777.12	ENST00000650821.1-UTR+3016	ABCG2.11	11	5100	FALSE	84	10	FALSE	TRUE	TRUE	multi	5	0.0488404	0.0488404	5	FALSE	TRUE	ENST00000650821.1-UTR+3016
ABCG4	ENSG00000172350.10	ENST00000615496.4	ABCG4.1	1	330	FALSE	2	0	FALSE	FALSE	FALSE	single	1	0.00409277	0.00409277	3	FALSE	TRUE	ENST00000615496.4
ABCG4	ENSG00000172350.10	ENST00000622721.1	ABCG4.2	2	542	FALSE	2	0	FALSE	FALSE	FALSE	single	1	0.0177353	0.0177353	2	FALSE	TRUE	ENST00000622721.1
ABCG4	ENSG00000172350.10	ENST00000619701.5	ABCG4.3	3	1547	FALSE	2	2	FALSE	TRUE	TRUE	single	1	0.978172	0.978172	1	FALSE	TRUE	ENST00000619701.5
ABCG5	ENSG00000138075.14	ENST00000405322.8	ABCG5.1	1	644	FALSE	1	1	FALSE	TRUE	TRUE	single	1	1	1	1	FALSE	TRUE	ENST00000405322.8
ABCG8	ENSG00000143921.9	ENST00000272286.4-UTR-4524	ABCG8.1	1	551	FALSE	1	1	FALSE	FALSE	FALSE	multi	3	0.48008	0.48008	1	FALSE	TRUE	ENST00000272286.4-UTR-4524
ABCG8	ENSG00000143921.9	ENST00000272286.4-UTR-2939	ABCG8.3	3	2136	FALSE	1	1	FALSE	FALSE	FALSE	multi	3	0.384462	0.384462	2	FALSE	TRUE	ENST00000272286.4-UTR-2939;ENST00000272286.4-UTR-2995
ABCG8	ENSG00000143921.9	ENST00000272286.4	ABCG8.4	4	5075	FALSE	1	1	FALSE	TRUE	TRUE	multi	3	0.135458	0.135458	3	FALSE	TRUE	ENST00000272286.4
ABHD1	ENSG00000143994.14	ENST00000621324.4	ABHD1.1	1			0	0	FALSE	FALSE	FALSE	single	1	0.0438972	0.0438972	2	FALSE	TRUE	ENST00000621324.4
ABHD1	ENSG00000143994.14	ENST00000316470.9	ABHD1.2	2	68	FALSE	0	0	FALSE	TRUE	TRUE	single	1	0.956103	0.956103	1	FALSE	TRUE	ENST00000316470.9
ABHD10	ENSG00000144827.9	ENST00000494817.1	ABHD10.1	1	174	FALSE	142	52	FALSE	FALSE	FALSE	multi	4	0.0867384	0.0867384	3	FALSE	TRUE	ENST00000494817.1
ABHD10	ENSG00000144827.9	ENST00000273359.8-UTR-1289	ABHD10.2	2	358	FALSE	142	142	FALSE	FALSE	FALSE	multi	4	0.295814	0.295814	2	FALSE	TRUE	ENST00000273359.8-UTR-1289
ABHD10	ENSG00000144827.9	ENST00000273359.8-UTR-925	ABHD10.3	3	722	FALSE	142	30	FALSE	FALSE	FALSE	multi	4	0.0768527	0.0768527	4	FALSE	TRUE	ENST00000273359.8-UTR-925
ABHD10	ENSG00000144827.9	ENST00000273359.8	ABHD10.4	4	1647	FALSE	142	142	FALSE	TRUE	TRUE	multi	4	0.540594	0.540594	1	FALSE	TRUE	ENST00000273359.8
ABHD11	ENSG00000106077.19	ENST00000222800.8	ABHD11.3	3	465	FALSE	248	248	FALSE	TRUE	TRUE	single	1	1	1	1	FALSE	TRUE	ENST00000222800.8;ENST00000458339.6;ENST00000458339.6-UTR-114
ABHD12	ENSG00000100997.20	ENST00000673094.1	ABHD12.1	1	190	FALSE	52	0	TRUE	FALSE	FALSE	single	1	0	0.151709	3	FALSE	TRUE	ENST00000673094.1
ABHD12	ENSG00000100997.20	ENST00000576316.5	ABHD12.2	2	35	FALSE	52	0	TRUE	FALSE	FALSE	single	1	0	0.00166568	6	FALSE	TRUE	ENST00000576316.5
ABHD12	ENSG00000100997.20	ENST00000673121.1	ABHD12.4	4	142	FALSE	52	0	TRUE	FALSE	FALSE	single	1	0	0.0257776	4	FALSE	TRUE	ENST00000671784.1;ENST00000673121.1
ABHD12	ENSG00000100997.20	ENST00000672566.1	ABHD12.5	5	416	FALSE	52	0	TRUE	FALSE	FALSE	single	1	0	0.00230784	5	FALSE	TRUE	ENST00000672566.1
ABHD12	ENSG00000100997.20	ENST00000671858.1	ABHD12.8	8	711	FALSE	52	0	TRUE	FALSE	FALSE	single	1	0	0.650209	1	FALSE	TRUE	ENST00000339157.10;ENST00000671858.1;ENST00000672114.1
ABHD12	ENSG00000100997.20	ENST00000376542.8	ABHD12.10	10	230	FALSE	52	52	FALSE	TRUE	TRUE	single	1	1	0.168331	2	FALSE	TRUE	ENST00000376542.8;ENST00000672871.1
ABHD12B	ENSG00000131969.15	ENST00000337334.7	ABHD12B.1	1	604	FALSE	43	43	FALSE	TRUE	TRUE	single	1	1	1	1	FALSE	TRUE	ENST00000337334.7
ABHD13	ENSG00000139826.6	ENST00000375898.4-UTR-3892	ABHD13.2	2	119	FALSE	159	159	FALSE	FALSE	FALSE	multi	4	0.377849	0.377849	1	FALSE	TRUE	ENST00000375898.4-UTR-3892;ENST00000375898.4-UTR-3947
ABHD13	ENSG00000139826.6	ENST00000375898.4-UTR-3336	ABHD13.3	3	675	FALSE	159	158	FALSE	FALSE	FALSE	multi	4	0.290612	0.290612	2	FALSE	TRUE	ENST00000375898.4-UTR-3336
ABHD13	ENSG00000139826.6	ENST00000375898.4-UTR-2667	ABHD13.4	4	1344	FALSE	159	0	FALSE	FALSE	FALSE	multi	4	0.0229875	0.0229875	5	FALSE	TRUE	ENST00000375898.4-UTR-2667
ABHD13	ENSG00000139826.6	ENST00000375898.4-UTR-2186	ABHD13.6	6	1825	FALSE	159	108	FALSE	FALSE	FALSE	multi	4	0.126872	0.126872	4	FALSE	TRUE	ENST00000375898.4-UTR-2186;ENST00000375898.4-UTR-2260
ABHD13	ENSG00000139826.6	ENST00000375898.4	ABHD13.8	8	4011	FALSE	159	139	FALSE	TRUE	TRUE	multi	4	0.18168	0.18168	3	FALSE	TRUE	ENST00000375898.4;ENST00000375898.4-UTR-56
ABHD14A	ENSG00000248487.10	ENST00000273596.8	ABHD14A.2	2	178	FALSE	170	170	FALSE	TRUE	TRUE	single	1	1	1	1	FALSE	TRUE	ENST00000273596.8;ENST00000491470.1
ABHD14A-ACY1	ENSG00000114786.16	ENST00000463937.1	ABHD14A-ACY1.1	1	99	FALSE	3	3	FALSE	TRUE	TRUE	single	1	1	1	1	FALSE	TRUE	ENST00000463937.1
ABHD14B	ENSG00000114779.20	ENST00000461108.5	ABHD14B.2	2	745	FALSE	215	9	FALSE	FALSE	FALSE	multi	2	0.0405221	0.0405221	2	FALSE	TRUE	ENST00000461108.5;ENST00000525795.1
ABHD14B	ENSG00000114779.20	ENST00000483233.5	ABHD14B.6	6	916	FALSE	215	215	FALSE	TRUE	TRUE	multi	2	0.959478	0.959478	1	FALSE	TRUE	ENST00000315877.14;ENST00000361143.10;ENST00000395008.6;ENST00000483233.5
ABHD15	ENSG00000168792.5	ENST00000307201.5-UTR-746	ABHD15.1	1	1268	FALSE	233	31	FALSE	FALSE	FALSE	multi	2	0.0599838	0.0599838	2	FALSE	TRUE	ENST00000307201.5-UTR-746
ABHD15	ENSG00000168792.5	ENST00000307201.5	ABHD15.2	2	2014	FALSE	233	233	FALSE	TRUE	TRUE	multi	2	0.940016	0.940016	1	FALSE	TRUE	ENST00000307201.5
ABHD16A	ENSG00000204427.12	ENST00000440843.2	ABHD16A.1	1	26	FALSE	187	0	FALSE	FALSE	FALSE	single	1	0.00644705	0.00644705	2	FALSE	TRUE	ENST00000440843.2
ABHD16A	ENSG00000204427.12	ENST00000395952.8	ABHD16A.2	2	257	FALSE	187	187	FALSE	TRUE	TRUE	single	1	0.993553	0.993553	1	FALSE	TRUE	ENST00000395952.8
ABHD16B	ENSG00000183260.7	ENST00000369916.5	ABHD16B.1	1	38	FALSE	0	0	FALSE	TRUE	TRUE	single	1	1	1	1	FALSE	TRUE	ENST00000369916.5
ABHD17A	ENSG00000129968.17	ENST00000292577.12	ABHD17A.3	3	390	FALSE	277	277	FALSE	TRUE	TRUE	single	1	1	1	1	FALSE	TRUE	ENST00000250974.9;ENST00000292577.12;ENST00000590661.1
ABHD17B	ENSG00000107362.14	ENST00000333421.7-UTR-218	ABHD17B.2	2	1417	FALSE	9	0	TRUE	FALSE	FALSE	multi	2	0	0.565787	1	FALSE	TRUE	ENST00000333421.7-UTR-218;ENST00000333421.7-UTR-280
ABHD17B	ENSG00000107362.14	ENST00000333421.7	ABHD17B.3	3	1635	FALSE	9	0	TRUE	FALSE	FALSE	multi	2	0	0.379265	2	FALSE	TRUE	ENST00000333421.7
ABHD17B	ENSG00000107362.14	ENST00000377041.6	ABHD17B.4	4	129	FALSE	9	9	FALSE	FALSE	FALSE	multi	2	0.944186	0.0518814	3	FALSE	TRUE	ENST00000377041.6
ABHD17B	ENSG00000107362.14	ENST00000377041.6-UTR+2553	ABHD17B.5	5	2682	FALSE	9	1	FALSE	TRUE	TRUE	multi	2	0.055814	0.00306688	4	FALSE	TRUE	ENST00000377041.6-UTR+2553
ABHD17C	ENSG00000136379.12	ENST00000560609.1	ABHD17C.1	1	149	FALSE	80	3	FALSE	FALSE	FALSE	multi	3	0.0349433	0.0349433	3	FALSE	TRUE	ENST00000560609.1
ABHD17C	ENSG00000136379.12	ENST00000558464.1	ABHD17C.3	3	969	FALSE	80	80	FALSE	FALSE	FALSE	multi	3	0.297186	0.297186	2	FALSE	TRUE	ENST00000558464.1;ENST00000558464.1-UTR-60
ABHD17C	ENSG00000136379.12	ENST00000258884.5	ABHD17C.4	4	1251	FALSE	80	80	FALSE	TRUE	TRUE	multi	3	0.667871	0.667871	1	FALSE	TRUE	ENST00000258884.5
ABHD18	ENSG00000164074.16	ENST00000611882.1	ABHD18.1	1	129	FALSE	60	0	TRUE	FALSE	FALSE	multi	2	0	0.02642	4	FALSE	TRUE	ENST00000611882.1
ABHD18	ENSG00000164074.16	ENST00000444616.5	ABHD18.3	3	637	FALSE	60	0	TRUE	FALSE	FALSE	multi	2	0	0.83213	1	FALSE	TRUE	ENST00000398965.5;ENST00000444616.5
ABHD18	ENSG00000164074.16	ENST00000388795.9-UTR-3393	ABHD18.4	4	505	FALSE	60	60	FALSE	FALSE	FALSE	multi	2	0.574948	0.0813265	2	FALSE	TRUE	ENST00000388795.9-UTR-3393
ABHD18	ENSG00000164074.16	ENST00000388795.9	ABHD18.5	5	3898	FALSE	60	60	FALSE	TRUE	TRUE	multi	2	0.415312	0.058746	3	FALSE	TRUE	ENST00000388795.9
ABHD18	ENSG00000164074.16	ENST00000645843.2	ABHD18.6	6	4140	FALSE	60	0	FALSE	FALSE	FALSE	multi	2	0.00974003	0.00137773	5	FALSE	TRUE	ENST00000645843.2
ABHD2	ENSG00000140526.18	ENST00000565973.5	ABHD2.1	1	328	FALSE	179	90	FALSE	FALSE	FALSE	multi	4	0.101284	0.101284	2	FALSE	TRUE	ENST00000565973.5
ABHD2	ENSG00000140526.18	ENST00000352732.10-UTR-5734	ABHD2.2	2	1198	FALSE	179	1	FALSE	FALSE	FALSE	multi	4	0.0269629	0.0269629	4	FALSE	TRUE	ENST00000352732.10-UTR-5734
ABHD2	ENSG00000140526.18	ENST00000352732.10-UTR-5392	ABHD2.3	3	1540	FALSE	179	25	FALSE	FALSE	FALSE	multi	4	0.0583224	0.0583224	3	FALSE	TRUE	ENST00000352732.10-UTR-5392
ABHD2	ENSG00000140526.18	ENST00000352732.10-UTR-3041	ABHD2.4	4	3891	FALSE	179	0	FALSE	FALSE	FALSE	multi	4	0.0143515	0.0143515	5	FALSE	TRUE	ENST00000352732.10-UTR-3041
ABHD2	ENSG00000140526.18	ENST00000352732.10	ABHD2.5	5	6932	FALSE	179	179	FALSE	TRUE	TRUE	multi	4	0.79908	0.79908	1	FALSE	TRUE	ENST00000352732.10
ABHD3	ENSG00000158201.10	ENST00000584464.1	ABHD3.1	1	103	FALSE	127	0	TRUE	FALSE	FALSE	single	1	0	0.195232	2	FALSE	TRUE	ENST00000584464.1
ABHD3	ENSG00000158201.10	ENST00000580477.1	ABHD3.2	2	178	FALSE	127	0	TRUE	FALSE	FALSE	single	1	0	0.0664937	3	FALSE	TRUE	ENST00000580477.1
ABHD3	ENSG00000158201.10	ENST00000289119.7	ABHD3.5	5	690	FALSE	127	127	FALSE	TRUE	TRUE	single	1	1	0.738274	1	FALSE	TRUE	ENST00000289119.7;ENST00000578270.5;ENST00000580981.5
ABHD4	ENSG00000100439.11	ENST00000216327.10	ABHD4.1	1	259	FALSE	38	38	FALSE	FALSE	FALSE	multi	2	0.377469	0.377469	2	FALSE	TRUE	ENST00000216327.10
ABHD4	ENSG00000100439.11	ENST00000428304.7	ABHD4.3	3	2015	FALSE	38	38	FALSE	TRUE	TRUE	multi	2	0.622531	0.622531	1	FALSE	TRUE	ENST00000428304.7;ENST00000428304.7-UTR-101
ABHD5	ENSG00000011198.10	ENST00000458276.7	ABHD5.2	2	291	FALSE	26	0	TRUE	FALSE	FALSE	single	1	0	0.381372	1	FALSE	TRUE	ENST00000413300.2;ENST00000458276.7
ABHD5	ENSG00000011198.10	ENST00000644371.2-UTR-2856	ABHD5.4	4	1337	FALSE	26	0	TRUE	FALSE	FALSE	single	1	0	0.325343	2	FALSE	TRUE	ENST00000644371.2-UTR-2856;ENST00000644371.2-UTR-2927
ABHD5	ENSG00000011198.10	ENST00000644371.2-UTR-2029	ABHD5.5	5	2164	FALSE	26	0	TRUE	FALSE	FALSE	single	1	0	0.0899109	4	FALSE	TRUE	ENST00000644371.2-UTR-2029
ABHD5	ENSG00000011198.10	ENST00000644371.2	ABHD5.7	7	4193	FALSE	26	0	TRUE	FALSE	FALSE	single	1	0	0.166589	3	FALSE	TRUE	ENST00000644371.2;ENST00000644371.2-UTR-161
ABHD5	ENSG00000011198.10	ENST00000463153.2	ABHD5.9	9	351	FALSE	26	26	FALSE	TRUE	TRUE	single	1	1	0.036785	5	FALSE	TRUE	ENST00000454293.2;ENST00000463153.2
ABHD6	ENSG00000163686.15	ENST00000295962.8-UTR-222	ABHD6.1	1	747	FALSE	0	0	TRUE	FALSE	FALSE	multi	0	0	0.0899831	2	FALSE	TRUE	ENST00000295962.8-UTR-222
ABHD6	ENSG00000163686.15	ENST00000295962.8	ABHD6.2	2	969	FALSE	0	0	TRUE	TRUE	TRUE	multi	0	0	0.910017	1	FALSE	TRUE	ENST00000295962.8
ABHD8	ENSG00000127220.6	ENST00000247706.4	ABHD8.1	1	530	FALSE	102	102	FALSE	TRUE	TRUE	single	1	1	1	1	FALSE	TRUE	ENST00000247706.4
ABI1	ENSG00000136754.18	ENST00000346832.10-UTR-1289	ABI1.1	1	386	FALSE	236	124	FALSE	FALSE	FALSE	multi	5	0.0998327	0.0998327	3	FALSE	TRUE	ENST00000346832.10-UTR-1289
ABI1	ENSG00000136754.18	ENST00000346832.10-UTR-754	ABI1.4	4	921	FALSE	236	236	FALSE	FALSE	FALSE	multi	5	0.590756	0.590756	1	FALSE	TRUE	ENST00000346832.10-UTR-754;ENST00000346832.10-UTR-919;ENST00000346832.10-UTR-983
ABI1	ENSG00000136754.18	ENST00000376140.4-UTR-258	ABI1.7	7	1716	FALSE	236	233	FALSE	FALSE	FALSE	multi	5	0.218238	0.218238	2	FALSE	TRUE	ENST00000346832.10;ENST00000346832.10-UTR-183;ENST00000376140.4-UTR-258
ABI1	ENSG00000136754.18	ENST00000359188.8	ABI1.9	9	1977	FALSE	236	6	FALSE	FALSE	FALSE	multi	5	0.0510877	0.0510877	4	FALSE	TRUE	ENST00000359188.8;ENST00000376140.4
ABI1	ENSG00000136754.18	ENST00000359188.8-UTR+3977	ABI1.10	10	5954	FALSE	236	11	FALSE	TRUE	TRUE	multi	5	0.040086	0.040086	5	FALSE	TRUE	ENST00000359188.8-UTR+3977
ABI2	ENSG00000138443.17	ENST00000424558.5-UTR-352	ABI2.3	3	244	FALSE	0	0	TRUE	FALSE	FALSE	single	1	0	0.433171	2	FALSE	TRUE	ENST00000424558.5-UTR-352;ENST00000430418.5;ENST00000454023.1
ABI2	ENSG00000138443.17	ENST00000424558.5	ABI2.5	5	596	FALSE	0	0	TRUE	FALSE	FALSE	single	1	0	0.0146698	4	FALSE	TRUE	ENST00000424558.5;ENST00000424558.5-UTR-90
ABI2	ENSG00000138443.17	ENST00000422511.6	ABI2.6	6	1244	FALSE	0	0	TRUE	FALSE	FALSE	single	1	0	0.0497976	3	FALSE	TRUE	ENST00000422511.6
ABI2	ENSG00000138443.17	ENST00000261017.9	ABI2.8	8	4821	FALSE	0	0	TRUE	FALSE	FALSE	single	1	0	0.492452	1	FALSE	TRUE	ENST00000261017.9;ENST00000261018.12
ABI2	ENSG00000138443.17	ENST00000295851.10	ABI2.9	9	20376	FALSE	0	0	FALSE	TRUE	TRUE	single	1	1	0.00990892	5	FALSE	TRUE	ENST00000295851.10
ABI3	ENSG00000108798.9	ENST00000573347.5	ABI3.1	1	329	FALSE	133	0	FALSE	FALSE	FALSE	single	1	0.0114497	0.0114497	2	FALSE	TRUE	ENST00000573347.5
ABI3	ENSG00000108798.9	ENST00000225941.6	ABI3.5	5	510	FALSE	133	133	FALSE	TRUE	TRUE	single	1	0.98855	0.98855	1	FALSE	TRUE	ENST00000225941.6;ENST00000225941.6-UTR-167;ENST00000419580.6;ENST00000571035.1
ABI3BP	ENSG00000154175.18	ENST00000495063.6	ABI3BP.1	1	648	FALSE	54	0	TRUE	FALSE	FALSE	multi	2	0	0.00445959	3	FALSE	TRUE	ENST00000495063.6
ABI3BP	ENSG00000154175.18	ENST00000495591.5	ABI3BP.3	3	255	FALSE	54	34	FALSE	FALSE	FALSE	multi	2	0.135988	0.135381	2	FALSE	TRUE	ENST00000486770.7;ENST00000495591.5
ABI3BP	ENSG00000154175.18	ENST00000471714.6	ABI3BP.6	6	1339	FALSE	54	54	FALSE	TRUE	TRUE	multi	2	0.864012	0.860159	1	FALSE	TRUE	ENST00000284322.10;ENST00000284322.10-UTR-193;ENST00000471714.6
ABITRAM	ENSG00000119328.12	ENST00000322940.11	ABITRAM.2	2	1268	FALSE	35	0	TRUE	FALSE	FALSE	single	1	0	0.746871	1	FALSE	TRUE	ENST00000322940.11;ENST00000322940.11-UTR-74
ABITRAM	ENSG00000119328.12	ENST00000374624.7	ABITRAM.3	3	151	FALSE	35	35	FALSE	TRUE	TRUE	single	1	1	0.253129	2	FALSE	TRUE	ENST00000374624.7
ABL1	ENSG00000097007.19	ENST00000372348.7	ABL1.1	1			125	0	FALSE	FALSE	FALSE	single	1	0.00724059	0.00724059	2	FALSE	TRUE	ENST00000372348.7
ABL1	ENSG00000097007.19	ENST00000318560.6	ABL1.2	2	1992	FALSE	125	125	FALSE	TRUE	TRUE	single	1	0.992759	0.992759	1	FALSE	TRUE	ENST00000318560.6
ABL2	ENSG00000143322.21	ENST00000392043.4	ABL2.1	1			114	0	TRUE	FALSE	FALSE	multi	4	0	0.0832242	4	FALSE	TRUE	ENST00000392043.4
ABL2	ENSG00000143322.21	ENST00000512653.5	ABL2.3	3	119	FALSE	114	84	FALSE	FALSE	FALSE	multi	4	0.129905	0.119093	3	FALSE	TRUE	ENST00000367623.8;ENST00000512653.5
ABL2	ENSG00000143322.21	ENST00000344730.7	ABL2.4	4	3670	FALSE	114	110	FALSE	FALSE	FALSE	multi	4	0.2192	0.200957	2	FALSE	TRUE	ENST00000344730.7
ABL2	ENSG00000143322.21	ENST00000502732.6-UTR-3261	ABL2.5	5	5127	FALSE	114	0	FALSE	FALSE	FALSE	multi	4	0.0237692	0.021791	6	FALSE	TRUE	ENST00000502732.6-UTR-3261
ABL2	ENSG00000143322.21	ENST00000502732.6-UTR-1089	ABL2.6	6	7299	FALSE	114	4	FALSE	FALSE	FALSE	multi	4	0.0626146	0.0574036	5	FALSE	TRUE	ENST00000502732.6-UTR-1089
ABL2	ENSG00000143322.21	ENST00000502732.6	ABL2.9	9	8388	FALSE	114	114	FALSE	TRUE	TRUE	multi	4	0.564511	0.51753	1	FALSE	TRUE	ENST00000502732.6;ENST00000502732.6-UTR-102;ENST00000502732.6-UTR-58
ABLIM1	ENSG00000099204.21	ENST00000440467.5	ABLIM1.1	1	22	FALSE	194	0	TRUE	FALSE	FALSE	multi	4	0	0.0481724	5	FALSE	TRUE	ENST00000440467.5
ABLIM1	ENSG00000099204.21	ENST00000649363.1	ABLIM1.2	2	82	FALSE	194	130	FALSE	FALSE	FALSE	multi	4	0.112088	0.106688	4	FALSE	TRUE	ENST00000649363.1
ABLIM1	ENSG00000099204.21	ENST00000369256.6	ABLIM1.3	3	306	FALSE	194	0	FALSE	FALSE	FALSE	multi	4	0.0212311	0.0202083	6	FALSE	TRUE	ENST00000369256.6
ABLIM1	ENSG00000099204.21	ENST00000369253.6	ABLIM1.4	4	819	FALSE	194	193	FALSE	FALSE	FALSE	multi	4	0.231808	0.220641	2	FALSE	TRUE	ENST00000369253.6
ABLIM1	ENSG00000099204.21	ENST00000392952.7-UTR-598	ABLIM1.6	6	4549	FALSE	194	150	FALSE	FALSE	FALSE	multi	4	0.119604	0.113843	3	FALSE	TRUE	ENST00000392952.7-UTR-598;ENST00000392952.7-UTR-661
ABLIM1	ENSG00000099204.21	ENST00000533213.7	ABLIM1.8	8	5148	FALSE	194	194	FALSE	TRUE	TRUE	multi	4	0.515269	0.490447	1	FALSE	TRUE	ENST00000392952.7;ENST00000533213.7
ABLIM2	ENSG00000163995.21	ENST00000428004.6	ABLIM2.1	1	1017	FALSE	15	0	TRUE	FALSE	FALSE	multi	4	0	0.247798	2	TRUE	TRUE	ENST00000428004.6
ABLIM2	ENSG00000163995.21	ENST00000505872.5	ABLIM2.2	2			15	2	FALSE	FALSE	FALSE	multi	4	0.06311	0.0474715	5	TRUE	TRUE	ENST00000505872.5
ABLIM2	ENSG00000163995.21	ENST00000341937.9	ABLIM2.4	4	688	FALSE	15	14	FALSE	FALSE	FALSE	multi	4	0.169703	0.127651	4	TRUE	TRUE	ENST00000341937.9;ENST00000407564.7
ABLIM2	ENSG00000163995.21	ENST00000545242.6	ABLIM2.5	5	944	FALSE	15	10	FALSE	FALSE	FALSE	multi	4	0.176209	0.132545	3	TRUE	TRUE	ENST00000545242.6
ABLIM2	ENSG00000163995.21	ENST00000361737.9	ABLIM2.8	8	1678	FALSE	15	15	FALSE	TRUE	TRUE	multi	4	0.590978	0.444535	1	TRUE	TRUE	ENST00000361737.9;ENST00000447017.7;ENST00000514025.5
ABLIM3	ENSG00000173210.20	ENST00000356541.4	ABLIM3.2	2	53	FALSE	73	0	TRUE	FALSE	FALSE	single	1	0	0.0999328	2	FALSE	TRUE	ENST00000356541.4;ENST00000508983.5;ENST00000517451.5
ABLIM3	ENSG00000173210.20	ENST00000309868.12	ABLIM3.5	5	2138	FALSE	73	73	FALSE	TRUE	TRUE	single	1	1	0.900067	1	FALSE	TRUE	ENST00000309868.12;ENST00000504238.5
ABO	ENSG00000175164.16	ENST00000538324.2	ABO.1	1			18	0	TRUE	FALSE	FALSE	single	1	0	0.0685861	3	FALSE	TRUE	ENST00000538324.2
ABO	ENSG00000175164.16	ENST00000611156.4	ABO.2	2	490	FALSE	18	0	TRUE	FALSE	FALSE	single	1	0	0.100833	2	FALSE	TRUE	ENST00000611156.4
ABO	ENSG00000175164.16	ENST00000679909.1	ABO.3	3	288	FALSE	18	18	FALSE	TRUE	TRUE	single	1	1	0.830581	1	FALSE	TRUE	ENST00000679909.1
ABR	ENSG00000159842.16	ENST00000571797.5	ABR.5	5	275	FALSE	148	0	TRUE	FALSE	FALSE	single	1	0	0.0459238	2	FALSE	TRUE	ENST00000291107.6;ENST00000536794.6;ENST00000543210.6;ENST00000571797.5;ENST00000574437.5
ABR	ENSG00000159842.16	ENST00000572441.5	ABR.6	6	40	FALSE	148	0	FALSE	FALSE	FALSE	single	1	0.0102383	0.00976814	3	FALSE	TRUE	ENST00000572441.5
ABR	ENSG00000159842.16	ENST00000302538.10	ABR.8	8	2561	FALSE	148	148	FALSE	TRUE	TRUE	single	1	0.989762	0.944308	1	FALSE	TRUE	ENST00000302538.10;ENST00000544583.6
ABRA	ENSG00000174429.4	ENST00000311955.4	ABRA.1	1	1554	FALSE	1	1	FALSE	TRUE	TRUE	single	1	1	1	1	FALSE	TRUE	ENST00000311955.4
ABRACL	ENSG00000146386.8	ENST00000461027.1	ABRACL.1	1	212	FALSE	242	0	TRUE	FALSE	FALSE	single	1	0	0.000892127	3	FALSE	TRUE	ENST00000461027.1
ABRACL	ENSG00000146386.8	ENST00000367660.4	ABRACL.4	4	399	FALSE	242	242	FALSE	TRUE	TRUE	single	1	0.998053	0.997162	1	FALSE	TRUE	ENST00000367660.4;ENST00000367660.4-UTR-189;ENST00000367660.4-UTR-331
ABRACL	ENSG00000146386.8	ENST00000367660.4-UTR+3513	ABRACL.5	5	3912	FALSE	242	0	FALSE	FALSE	FALSE	single	1	0.00194711	0.00194537	2	FALSE	TRUE	ENST00000367660.4-UTR+3513
ABRAXAS1	ENSG00000163322.14	ENST00000515303.2	ABRAXAS1.1	1	1339	FALSE	150	0	TRUE	FALSE	FALSE	multi	3	0	0.0754412	4	FALSE	TRUE	ENST00000515303.2
ABRAXAS1	ENSG00000163322.14	ENST00000611288.4	ABRAXAS1.2	2	58	FALSE	150	0	TRUE	FALSE	FALSE	multi	3	0	0.176121	3	FALSE	TRUE	ENST00000611288.4
ABRAXAS1	ENSG00000163322.14	ENST00000506553.5	ABRAXAS1.3	3	460	FALSE	150	150	FALSE	FALSE	FALSE	multi	3	0.610974	0.457276	1	FALSE	TRUE	ENST00000506553.5
ABRAXAS1	ENSG00000163322.14	ENST00000321945.12-UTR-1568	ABRAXAS1.4	4	1384	FALSE	150	145	FALSE	FALSE	FALSE	multi	3	0.2929	0.219218	2	FALSE	TRUE	ENST00000321945.12-UTR-1568
ABRAXAS1	ENSG00000163322.14	ENST00000321945.12	ABRAXAS1.5	5	2952	FALSE	150	30	FALSE	TRUE	TRUE	multi	3	0.07562	0.0565969	5	FALSE	TRUE	ENST00000321945.12
ABRAXAS1	ENSG00000163322.14	ENST00000321945.12-UTR+1625	ABRAXAS1.6	6	4577	FALSE	150	0	FALSE	FALSE	FALSE	multi	3	0.0205059	0.0153474	6	FALSE	TRUE	ENST00000321945.12-UTR+1625
ABRAXAS2	ENSG00000165660.8	ENST00000298492.6-UTR-1375	ABRAXAS2.1	1	321	FALSE	107	42	FALSE	FALSE	FALSE	multi	4	0.0889145	0.0889145	4	FALSE	TRUE	ENST00000298492.6-UTR-1375
ABRAXAS2	ENSG00000165660.8	ENST00000298492.6-UTR-1019	ABRAXAS2.2	2	677	FALSE	107	106	FALSE	FALSE	FALSE	multi	4	0.256068	0.256068	2	FALSE	TRUE	ENST00000298492.6-UTR-1019
ABRAXAS2	ENSG00000165660.8	ENST00000298492.6-UTR-725	ABRAXAS2.3	3	971	FALSE	107	45	FALSE	FALSE	FALSE	multi	4	0.0957083	0.0957083	3	FALSE	TRUE	ENST00000298492.6-UTR-725
ABRAXAS2	ENSG00000165660.8	ENST00000298492.6	ABRAXAS2.4	4	1696	FALSE	107	107	FALSE	TRUE	TRUE	multi	4	0.559309	0.559309	1	FALSE	TRUE	ENST00000298492.6
ABT1	ENSG00000146109.5	ENST00000274849.3-UTR-1861	ABT1.1	1	233	FALSE	204	0	FALSE	FALSE	FALSE	single	1	0.0140151	0.0140151	4	FALSE	TRUE	ENST00000274849.3-UTR-1861
ABT1	ENSG00000146109.5	ENST00000274849.3-UTR-1593	ABT1.2	2	501	FALSE	204	204	FALSE	TRUE	TRUE	single	1	0.929005	0.929005	1	FALSE	TRUE	ENST00000274849.3-UTR-1593
ABT1	ENSG00000146109.5	ENST00000274849.3-UTR-923	ABT1.3	3	1171	FALSE	204	0	FALSE	FALSE	FALSE	single	1	0.00573893	0.00573893	5	FALSE	TRUE	ENST00000274849.3-UTR-923
ABT1	ENSG00000146109.5	ENST00000274849.3-UTR-693	ABT1.4	4	1401	FALSE	204	0	FALSE	FALSE	FALSE	single	1	0.0302319	0.0302319	2	FALSE	TRUE	ENST00000274849.3-UTR-693
ABT1	ENSG00000146109.5	ENST00000274849.3	ABT1.5	5	2094	FALSE	204	0	FALSE	FALSE	FALSE	single	1	0.0210086	0.0210086	3	FALSE	TRUE	ENST00000274849.3
ABTB1	ENSG00000114626.18	ENST00000232744.13	ABTB1.3	3	451	FALSE	211	211	FALSE	FALSE	FALSE	multi	3	0.933716	0.933716	1	FALSE	TRUE	ENST00000232744.13;ENST00000453791.6;ENST00000468137.5
ABTB1	ENSG00000114626.18	ENST00000232744.13-UTR+2123	ABTB1.4	4	2574	FALSE	211	1	FALSE	FALSE	FALSE	multi	3	0.0232605	0.0232605	3	FALSE	TRUE	ENST00000232744.13-UTR+2123
ABTB1	ENSG00000114626.18	ENST00000232744.13-UTR+3329	ABTB1.5	5	3780	FALSE	211	14	FALSE	TRUE	TRUE	multi	3	0.0430237	0.0430237	2	FALSE	TRUE	ENST00000232744.13-UTR+3329
ABTB2	ENSG00000166016.6	ENST00000435224.3	ABTB2.1	1	1400	FALSE	35	35	FALSE	TRUE	TRUE	single	1	1	1	1	FALSE	TRUE	ENST00000435224.3
ACAA1	ENSG00000060971.19	ENST00000301810.11	ACAA1.4	4	337	FALSE	0	0	TRUE	TRUE	TRUE	single	0	0	1	1	FALSE	TRUE	ENST00000301810.11;ENST00000333167.13;ENST00000450296.5;ENST00000452171.5
ACAA2	ENSG00000167315.18	ENST00000589432.5	ACAA2.4	4	344	FALSE	179	179	FALSE	FALSE	FALSE	multi	2	0.9548	0.9548	1	FALSE	TRUE	ENST00000587994.5;ENST00000587994.5-UTR-31;ENST00000587994.5-UTR-63;ENST00000589432.5
ACAA2	ENSG00000167315.18	ENST00000285093.15-UTR-1036	ACAA2.5	5	647	FALSE	179	0	FALSE	FALSE	FALSE	multi	2	0.00751858	0.00751858	3	FALSE	TRUE	ENST00000285093.15-UTR-1036
ACAA2	ENSG00000167315.18	ENST00000285093.15	ACAA2.6	6	1683	FALSE	179	21	FALSE	TRUE	TRUE	multi	2	0.0376817	0.0376817	2	FALSE	TRUE	ENST00000285093.15
ACACA	ENSG00000278540.5	ENST00000614438.1	ACACA.1	1	230	FALSE	73	0	TRUE	FALSE	FALSE	multi	3	0	0.284297	2	FALSE	TRUE	ENST00000614438.1
ACACA	ENSG00000278540.5	ENST00000617649.4	ACACA.3	3	499	FALSE	73	50	FALSE	FALSE	FALSE	multi	3	0.12898	0.0923113	3	FALSE	TRUE	ENST00000617649.4;ENST00000618053.1
ACACA	ENSG00000278540.5	ENST00000619546.4-UTR-461	ACACA.4	4	1857	FALSE	73	4	FALSE	FALSE	FALSE	multi	3	0.0610821	0.0437166	4	FALSE	TRUE	ENST00000619546.4-UTR-461
ACACA	ENSG00000278540.5	ENST00000616317.5	ACACA.7	7	2324	FALSE	73	73	FALSE	TRUE	TRUE	multi	3	0.809938	0.579675	1	FALSE	TRUE	ENST00000612895.4;ENST00000616317.5;ENST00000619546.4
ACACB	ENSG00000076555.16	ENST00000377854.9	ACACB.1	1			81	0	TRUE	FALSE	FALSE	multi	2	0	0.0220233	3	FALSE	TRUE	ENST00000377854.9
ACACB	ENSG00000076555.16	ENST00000377848.7-UTR-1336	ACACB.2	2	525	FALSE	81	78	FALSE	FALSE	FALSE	multi	2	0.155686	0.152257	2	FALSE	TRUE	ENST00000377848.7-UTR-1336
ACACB	ENSG00000076555.16	ENST00000338432.12	ACACB.4	4	1864	FALSE	81	81	FALSE	TRUE	TRUE	multi	2	0.844314	0.82572	1	FALSE	TRUE	ENST00000338432.12;ENST00000377848.7
ACAD10	ENSG00000111271.15	ENST00000549590.5	ACAD10.1	1	573	FALSE	53	0	TRUE	FALSE	FALSE	single	1	0	0.0402062	2	FALSE	TRUE	ENST00000549590.5
ACAD10	ENSG00000111271.15	ENST00000313698.9	ACAD10.3	3	626	FALSE	53	53	FALSE	TRUE	TRUE	single	1	1	0.959794	1	FALSE	TRUE	ENST00000313698.9;ENST00000455480.6
ACAD11	ENSG00000240303.8	ENST00000481970.2-UTR-220	ACAD11.1	1	147	FALSE	137	0	TRUE	FALSE	FALSE	single	1	0	0.0421775	2	FALSE	TRUE	ENST00000481970.2-UTR-220
ACAD11	ENSG00000240303.8	ENST00000481970.2	ACAD11.2	2	367	FALSE	137	0	TRUE	FALSE	FALSE	single	1	0	0.0261475	3	FALSE	TRUE	ENST00000481970.2
ACAD11	ENSG00000240303.8	ENST00000264990.11	ACAD11.3	3	830	FALSE	137	137	FALSE	TRUE	TRUE	single	1	1	0.931675	1	FALSE	TRUE	ENST00000264990.11
ACAD8	ENSG00000151498.12	ENST00000281182.9-UTR+85	ACAD8.4	4	980	FALSE	111	111	FALSE	TRUE	TRUE	single	1	1	1	1	FALSE	TRUE	ENST00000281182.9;ENST00000281182.9-UTR+85;ENST00000374752.6;ENST00000374752.6-UTR-190
ACAD9	ENSG00000177646.20	ENST00000308982.12	ACAD9.5	5	507	FALSE	0	0	TRUE	TRUE	TRUE	single	0	0	1	1	FALSE	TRUE	ENST00000308982.12;ENST00000679715.1;ENST00000680636.1;ENST00000681367.1;ENST00000681552.1
ACADL	ENSG00000115361.8	ENST00000233710.4-UTR-889	ACADL.1	1	149	FALSE	73	39	FALSE	FALSE	FALSE	multi	3	0.311834	0.311834	2	FALSE	TRUE	ENST00000233710.4-UTR-889
ACADL	ENSG00000115361.8	ENST00000233710.4	ACADL.4	4	1038	FALSE	73	35	FALSE	FALSE	FALSE	multi	3	0.288799	0.288799	3	FALSE	TRUE	ENST00000233710.4;ENST00000233710.4-UTR-108;ENST00000233710.4-UTR-70
ACADL	ENSG00000115361.8	ENST00000233710.4-UTR+920	ACADL.5	5	1958	FALSE	73	73	FALSE	TRUE	TRUE	multi	3	0.399366	0.399366	1	FALSE	TRUE	ENST00000233710.4-UTR+920
ACADM	ENSG00000117054.15	ENST00000420607.6	ACADM.1	1	46	FALSE	0	0	TRUE	FALSE	FALSE	multi	0	0	0.312348	2	FALSE	TRUE	ENST00000420607.6
ACADM	ENSG00000117054.15	ENST00000370834.9-UTR-281	ACADM.2	2	447	FALSE	0	0	TRUE	FALSE	FALSE	multi	0	0	0.0342655	3	FALSE	TRUE	ENST00000370834.9-UTR-281
ACADM	ENSG00000117054.15	ENST00000681790.1	ACADM.6	6	957	FALSE	0	0	TRUE	TRUE	TRUE	multi	0	0	0.653387	1	FALSE	TRUE	ENST00000370834.9;ENST00000370841.9;ENST00000541113.6;ENST00000681790.1
ACADS	ENSG00000122971.9	ENST00000411593.2	ACADS.1	1	146	FALSE	147	0	FALSE	FALSE	FALSE	single	1	0.0142999	0.0142999	2	FALSE	TRUE	ENST00000411593.2
ACADS	ENSG00000122971.9	ENST00000242592.9	ACADS.2	2	560	FALSE	147	147	FALSE	TRUE	TRUE	single	1	0.9857	0.9857	1	FALSE	TRUE	ENST00000242592.9
ACADSB	ENSG00000196177.13	ENST00000368869.8	ACADSB.1	1	354	FALSE	146	122	FALSE	FALSE	FALSE	multi	5	0.118715	0.118715	4	FALSE	TRUE	ENST00000368869.8
ACADSB	ENSG00000196177.13	ENST00000358776.7-UTR-3370	ACADSB.3	3	1155	FALSE	146	3	FALSE	FALSE	FALSE	multi	5	0.0514382	0.0514382	5	FALSE	TRUE	ENST00000358776.7-UTR-3370;ENST00000358776.7-UTR-3470
ACADSB	ENSG00000196177.13	ENST00000358776.7-UTR-3155	ACADSB.4	4	1370	FALSE	146	138	FALSE	FALSE	FALSE	multi	5	0.243424	0.243424	2	FALSE	TRUE	ENST00000358776.7-UTR-3155
ACADSB	ENSG00000196177.13	ENST00000358776.7-UTR-1525	ACADSB.5	5	3000	FALSE	146	129	FALSE	FALSE	FALSE	multi	5	0.164802	0.164802	3	FALSE	TRUE	ENST00000358776.7-UTR-1525
ACADSB	ENSG00000196177.13	ENST00000358776.7	ACADSB.6	6	4525	FALSE	146	145	FALSE	TRUE	TRUE	multi	5	0.42162	0.42162	1	FALSE	TRUE	ENST00000358776.7
ACADVL	ENSG00000072778.20	ENST00000356839.10	ACADVL.2	2	169	FALSE	262	262	FALSE	TRUE	TRUE	single	1	1	1	1	FALSE	TRUE	ENST00000350303.9;ENST00000356839.10;ENST00000542255.6
ACAN	ENSG00000157766.19	ENST00000558207.5-UTR-1231	ACAN.1	1	419	FALSE	5	0	TRUE	FALSE	FALSE	multi	2	0	0.00871576	3	FALSE	TRUE	ENST00000558207.5-UTR-1231
ACAN	ENSG00000157766.19	ENST00000558207.5	ACAN.2	2	1650	FALSE	5	0	TRUE	FALSE	FALSE	multi	2	0	0	4	FALSE	TRUE	ENST00000558207.5
ACAN	ENSG00000157766.19	ENST00000558704.1	ACAN.6	6	242	FALSE	5	5	FALSE	FALSE	FALSE	multi	2	0.705186	0.699039	1	FALSE	TRUE	ENST00000352105.11;ENST00000558704.1;ENST00000559004.5;ENST00000561243.7
ACAN	ENSG00000157766.19	ENST00000439576.7	ACAN.7	7	872	FALSE	5	5	FALSE	TRUE	TRUE	multi	2	0.294814	0.292245	2	FALSE	TRUE	ENST00000439576.7
ACAP1	ENSG00000072818.12	ENST00000158762.8	ACAP1.1	1	82	FALSE	158	158	FALSE	TRUE	TRUE	single	1	1	1	1	FALSE	TRUE	ENST00000158762.8
ACAP2	ENSG00000114331.16	ENST00000466876.2	ACAP2.1	1	382	FALSE	177	0	TRUE	FALSE	FALSE	multi	4	0	0.126683	3	FALSE	TRUE	ENST00000466876.2
ACAP2	ENSG00000114331.16	ENST00000326793.11-UTR-4047	ACAP2.2	2	536	FALSE	177	7	FALSE	FALSE	FALSE	multi	4	0.0472769	0.0412877	5	FALSE	TRUE	ENST00000326793.11-UTR-4047
ACAP2	ENSG00000114331.16	ENST00000326793.11-UTR-3769	ACAP2.3	3	814	FALSE	177	157	FALSE	FALSE	FALSE	multi	4	0.15204	0.132779	2	FALSE	TRUE	ENST00000326793.11-UTR-3769
ACAP2	ENSG00000114331.16	ENST00000326793.11-UTR-3547	ACAP2.4	4	1036	FALSE	177	75	FALSE	FALSE	FALSE	multi	4	0.0957654	0.0836336	4	FALSE	TRUE	ENST00000326793.11-UTR-3547
ACAP2	ENSG00000114331.16	ENST00000326793.11	ACAP2.5	5	4583	FALSE	177	177	FALSE	TRUE	TRUE	multi	4	0.704918	0.615617	1	FALSE	TRUE	ENST00000326793.11
ACAP3	ENSG00000131584.19	ENST00000353662.4	ACAP3.1	1			57	0	FALSE	FALSE	FALSE	single	1	0.0335332	0.0335332	2	FALSE	TRUE	ENST00000353662.4
ACAP3	ENSG00000131584.19	ENST00000354700.10	ACAP3.2	2	1173	FALSE	57	57	FALSE	TRUE	TRUE	single	1	0.966467	0.966467	1	FALSE	TRUE	ENST00000354700.10
ACAT1	ENSG00000075239.14	ENST00000299355.10	ACAT1.1	1	816	FALSE	193	0	TRUE	FALSE	FALSE	single	1	0	0.00448443	3	FALSE	TRUE	ENST00000299355.10
ACAT1	ENSG00000075239.14	ENST00000528370.1	ACAT1.2	2	99	FALSE	193	0	TRUE	FALSE	FALSE	single	1	0	0.165794	2	FALSE	TRUE	ENST00000528370.1
ACAT1	ENSG00000075239.14	ENST00000265838.9	ACAT1.6	6	213	FALSE	193	193	FALSE	TRUE	TRUE	single	1	1	0.829722	1	FALSE	TRUE	ENST00000265838.9;ENST00000672284.1;ENST00000672354.1;ENST00000673531.1
ACAT2	ENSG00000120437.9	ENST00000367048.5	ACAT2.4	4	283	FALSE	182	182	FALSE	FALSE	FALSE	multi	2	0.975873	0.975873	1	FALSE	TRUE	ENST00000367048.5;ENST00000367048.5-UTR-165;ENST00000367048.5-UTR-218;ENST00000367048.5-UTR-269
ACAT2	ENSG00000120437.9	ENST00000367048.5-UTR+375	ACAT2.5	5	658	FALSE	182	2	FALSE	TRUE	TRUE	multi	2	0.0241268	0.0241268	2	FALSE	TRUE	ENST00000367048.5-UTR+375
ACBD3	ENSG00000182827.9	ENST00000366812.6-UTR-586	ACBD3.1	1	1345	FALSE	138	9	FALSE	FALSE	FALSE	multi	3	0.0540024	0.0540024	3	FALSE	TRUE	ENST00000366812.6-UTR-586
ACBD3	ENSG00000182827.9	ENST00000366812.6-UTR-265	ACBD3.2	2	1666	FALSE	138	137	FALSE	FALSE	FALSE	multi	3	0.225716	0.225716	2	FALSE	TRUE	ENST00000366812.6-UTR-265
ACBD3	ENSG00000182827.9	ENST00000366812.6	ACBD3.3	3	1931	FALSE	138	138	FALSE	TRUE	TRUE	multi	3	0.720281	0.720281	1	FALSE	TRUE	ENST00000366812.6
ACBD4	ENSG00000181513.15	ENST00000619916.4	ACBD4.1	1			74	0	TRUE	FALSE	FALSE	single	1	0	0.0132866	3	FALSE	TRUE	ENST00000619916.4
ACBD4	ENSG00000181513.15	ENST00000376955.8	ACBD4.2	2	349	FALSE	74	0	TRUE	FALSE	FALSE	single	1	0	0.461932	2	FALSE	TRUE	ENST00000376955.8
ACBD4	ENSG00000181513.15	ENST00000586346.5	ACBD4.3	3	209	FALSE	74	0	FALSE	FALSE	FALSE	single	1	0.0185213	0.00971964	4	FALSE	TRUE	ENST00000586346.5
ACBD4	ENSG00000181513.15	ENST00000398322.7	ACBD4.6	6	610	FALSE	74	74	FALSE	TRUE	TRUE	single	1	0.981479	0.515061	1	FALSE	TRUE	ENST00000321854.13;ENST00000398322.7;ENST00000431281.5
ACBD5	ENSG00000107897.20	ENST00000676731.1	ACBD5.1	1	461	FALSE	22	0	TRUE	FALSE	FALSE	single	1	0	0.00265527	8	FALSE	TRUE	ENST00000676731.1
ACBD5	ENSG00000107897.20	ENST00000375888.5	ACBD5.2	2	77	FALSE	22	0	TRUE	FALSE	FALSE	single	1	0	0.133788	5	FALSE	TRUE	ENST00000375888.5
ACBD5	ENSG00000107897.20	ENST00000677311.1-UTR-1013	ACBD5.3	3	339	FALSE	22	0	TRUE	FALSE	FALSE	single	1	0	0.0793659	6	FALSE	TRUE	ENST00000677311.1-UTR-1013
ACBD5	ENSG00000107897.20	ENST00000677311.1	ACBD5.4	4	1352	FALSE	22	0	TRUE	FALSE	FALSE	single	1	0	0.137557	4	FALSE	TRUE	ENST00000677311.1
ACBD5	ENSG00000107897.20	ENST00000396271.8	ACBD5.10	10	2216	FALSE	22	0	TRUE	FALSE	FALSE	single	1	0	0.292746	1	FALSE	TRUE	ENST00000375897.7;ENST00000375901.5;ENST00000396271.8;ENST00000676732.1;ENST00000677441.1;ENST00000677441.1-UTR-106
ACBD5	ENSG00000107897.20	ENST00000676997.1	ACBD5.11	11	1438	FALSE	22	0	TRUE	FALSE	FALSE	single	1	0	0.172177	2	FALSE	TRUE	ENST00000676997.1
ACBD5	ENSG00000107897.20	ENST00000676511.1	ACBD5.12	12	961	FALSE	22	0	TRUE	FALSE	FALSE	single	1	0	0.15031	3	FALSE	TRUE	ENST00000676511.1
ACBD5	ENSG00000107897.20	ENST00000677440.1	ACBD5.13	13	2096	FALSE	22	22	FALSE	TRUE	TRUE	single	1	1	0.031401	7	FALSE	TRUE	ENST00000677440.1
ACBD6	ENSG00000230124.8	ENST00000367595.4	ACBD6.1	1	133	FALSE	20	0	TRUE	FALSE	FALSE	single	1	0	0.95233	1	FALSE	TRUE	ENST00000367595.4
ACBD6	ENSG00000230124.8	ENST00000642319.1	ACBD6.2	2	3572	FALSE	20	20	FALSE	TRUE	TRUE	single	1	1	0.0476695	2	FALSE	TRUE	ENST00000642319.1
ACBD7	ENSG00000176244.7	ENST00000356189.6-UTR+46	ACBD7.2	2	3101	FALSE	110	110	FALSE	FALSE	FALSE	multi	2	0.514709	0.514709	1	FALSE	TRUE	ENST00000356189.6;ENST00000356189.6-UTR+46
ACBD7	ENSG00000176244.7	ENST00000356189.6-UTR+2188	ACBD7.3	3	5243	FALSE	110	110	FALSE	TRUE	TRUE	multi	2	0.485291	0.485291	2	FALSE	TRUE	ENST00000356189.6-UTR+2188
ACCS	ENSG00000110455.14	ENST00000263776.9-UTR-219	ACCS.1	1	226	FALSE	58	58	FALSE	FALSE	FALSE	multi	2	0.622378	0.622378	1	FALSE	TRUE	ENST00000263776.9-UTR-219
ACCS	ENSG00000110455.14	ENST00000263776.9	ACCS.2	2	445	FALSE	58	58	FALSE	TRUE	TRUE	multi	2	0.377622	0.377622	2	FALSE	TRUE	ENST00000263776.9
ACCSL	ENSG00000205126.2	ENST00000378832.1	ACCSL.1	1	57	FALSE	0	0	FALSE	TRUE	TRUE	single	1	1	1	1	FALSE	TRUE	ENST00000378832.1
ACD	ENSG00000102977.17	ENST00000219251.13	ACD.4	4	94	FALSE	144	144	FALSE	TRUE	TRUE	single	1	1	1	1	FALSE	TRUE	ENST00000219251.13;ENST00000602320.1;ENST00000602382.5;ENST00000620338.4
ACE	ENSG00000159640.17	ENST00000290863.10	ACE.2	2	252	FALSE	61	61	FALSE	FALSE	FALSE	multi	2	0.405263	0.405263	2	FALSE	TRUE	ENST00000290863.10;ENST00000413513.7
ACE	ENSG00000159640.17	ENST00000428043.5	ACE.4	4	1357	FALSE	61	61	FALSE	TRUE	TRUE	multi	2	0.594737	0.594737	1	FALSE	TRUE	ENST00000290866.10;ENST00000428043.5
ACE2	ENSG00000130234.13	ENST00000252519.8	ACE2.1	1	872	FALSE	16	0	TRUE	FALSE	FALSE	single	1	0	0.44573	1	FALSE	TRUE	ENST00000252519.8
ACE2	ENSG00000130234.13	ENST00000427411.2-UTR-3671	ACE2.2	2	1195	FALSE	16	0	TRUE	FALSE	FALSE	single	1	0	0.00637137	4	FALSE	TRUE	ENST00000427411.2-UTR-3671
ACE2	ENSG00000130234.13	ENST00000427411.2	ACE2.4	4	4866	FALSE	16	0	TRUE	FALSE	FALSE	single	1	0	0.310914	2	FALSE	TRUE	ENST00000427411.2;ENST00000427411.2-UTR-66
ACE2	ENSG00000130234.13	ENST00000678046.1	ACE2.5	5	358	FALSE	16	0	TRUE	FALSE	FALSE	single	1	0	0.00116775	6	FALSE	TRUE	ENST00000678046.1
ACE2	ENSG00000130234.13	ENST00000679278.1	ACE2.6	6	739	FALSE	16	0	TRUE	FALSE	FALSE	single	1	0	0.00629496	5	FALSE	TRUE	ENST00000679278.1
ACE2	ENSG00000130234.13	ENST00000679212.1	ACE2.7	7	274	FALSE	16	16	FALSE	TRUE	TRUE	single	1	1	0.229521	3	FALSE	TRUE	ENST00000679212.1
ACER1	ENSG00000167769.5	ENST00000301452.5-UTR+114	ACER1.2	2	686	FALSE	222	222	FALSE	TRUE	TRUE	single	1	1	1	1	FALSE	TRUE	ENST00000301452.5;ENST00000301452.5-UTR+114
ACER2	ENSG00000177076.6	ENST00000340967.3	ACER2.1	1	1869	FALSE	11	11	FALSE	TRUE	TRUE	single	1	1	1	1	FALSE	TRUE	ENST00000340967.3
ACER3	ENSG00000078124.13	ENST00000526597.5	ACER3.4	4	373	FALSE	253	55	FALSE	FALSE	FALSE	multi	3	0.0698641	0.0690158	2	FALSE	TRUE	ENST00000526597.5;ENST00000526597.5-UTR-129;ENST00000533873.1;ENST00000533873.1-UTR-126
ACER3	ENSG00000078124.13	ENST00000679754.1-UTR-232	ACER3.5	5	3320	FALSE	253	0	TRUE	FALSE	FALSE	multi	3	0	0.0121428	4	FALSE	TRUE	ENST00000679754.1-UTR-232
ACER3	ENSG00000078124.13	ENST00000680583.1	ACER3.7	7	3728	FALSE	253	253	FALSE	FALSE	FALSE	multi	3	0.885483	0.874731	1	FALSE	TRUE	ENST00000679754.1;ENST00000680583.1
ACER3	ENSG00000078124.13	ENST00000532485.6-UTR-207	ACER3.8	8	6263	FALSE	253	0	FALSE	FALSE	FALSE	multi	3	0.00222031	0.00219335	5	FALSE	TRUE	ENST00000532485.6-UTR-207
ACER3	ENSG00000078124.13	ENST00000532485.6	ACER3.9	9	6470	FALSE	253	21	FALSE	TRUE	TRUE	multi	3	0.0424326	0.0419174	3	FALSE	TRUE	ENST00000532485.6
ACHE	ENSG00000087085.16	ENST00000302913.8-UTR-722	ACHE.1	1	241	FALSE	21	0	TRUE	FALSE	FALSE	single	1	0	0.307962	2	FALSE	TRUE	ENST00000302913.8-UTR-722
ACHE	ENSG00000087085.16	ENST00000241069.11	ACHE.4	4	220	FALSE	21	21	FALSE	TRUE	TRUE	single	1	1	0.692038	1	FALSE	TRUE	ENST00000241069.11;ENST00000302913.8;ENST00000411582.4;ENST00000412389.5
ACIN1	ENSG00000100813.15	ENST00000555053.5	ACIN1.1	1	89	FALSE	192	164	FALSE	FALSE	FALSE	multi	2	0.152024	0.152024	2	FALSE	TRUE	ENST00000555053.5
ACIN1	ENSG00000100813.15	ENST00000557515.5	ACIN1.4	4	584	FALSE	192	192	FALSE	TRUE	TRUE	multi	2	0.847976	0.847976	1	FALSE	TRUE	ENST00000262710.5;ENST00000397341.7;ENST00000557515.5
ACKR1	ENSG00000213088.12	ENST00000368121.6	ACKR1.2	2	50	FALSE	64	64	FALSE	TRUE	TRUE	single	1	1	1	1	FALSE	TRUE	ENST00000368121.6;ENST00000537147.5
ACKR2	ENSG00000144648.16	ENST00000442925.5-UTR-1621	ACKR2.1	1	5	FALSE	0	0	TRUE	FALSE	FALSE	multi	0	0	0.0361107	2	FALSE	TRUE	ENST00000442925.5-UTR-1621
ACKR2	ENSG00000144648.16	ENST00000422265.6	ACKR2.3	3	1629	FALSE	0	0	TRUE	TRUE	TRUE	multi	0	0	0.963889	1	FALSE	TRUE	ENST00000422265.6;ENST00000442925.5
ACKR3	ENSG00000144476.6	ENST00000272928.4	ACKR3.4	4	800	FALSE	98	98	FALSE	TRUE	TRUE	single	1	1	1	1	FALSE	TRUE	ENST00000272928.4;ENST00000272928.4-UTR-253;ENST00000272928.4-UTR-57;ENST00000272928.4-UTR-93
ACKR4	ENSG00000129048.7	ENST00000249887.3	ACKR4.1	1	1194	FALSE	0	0	TRUE	TRUE	TRUE	single	0	0	1	1	FALSE	TRUE	ENST00000249887.3
ACLY	ENSG00000131473.17	ENST00000537919.5	ACLY.2	2	354	FALSE	198	121	FALSE	FALSE	FALSE	multi	2	0.101137	0.101137	2	FALSE	TRUE	ENST00000393896.6;ENST00000537919.5
ACLY	ENSG00000131473.17	ENST00000590151.5	ACLY.6	6	893	FALSE	198	198	FALSE	TRUE	TRUE	multi	2	0.898863	0.898863	1	FALSE	TRUE	ENST00000352035.7;ENST00000353196.5;ENST00000353196.5-UTR-186;ENST00000590151.5
ACMSD	ENSG00000153086.14	ENST00000356140.10-UTR+40	ACMSD.2	2	214	FALSE	2	2	FALSE	TRUE	TRUE	single	1	1	1	1	FALSE	TRUE	ENST00000356140.10;ENST00000356140.10-UTR+40
ACO1	ENSG00000122729.19	ENST00000379923.5	ACO1.3	3	725	FALSE	106	106	FALSE	FALSE	FALSE	multi	3	0.915662	0.915662	1	FALSE	TRUE	ENST00000379923.5;ENST00000541043.5;ENST00000541043.5-UTR-100
ACO1	ENSG00000122729.19	ENST00000309951.8-UTR-2987	ACO1.4	4	1671	FALSE	106	30	FALSE	FALSE	FALSE	multi	3	0.0608429	0.0608429	2	FALSE	TRUE	ENST00000309951.8-UTR-2987
ACO1	ENSG00000122729.19	ENST00000309951.8	ACO1.5	5	4658	FALSE	106	4	FALSE	TRUE	TRUE	multi	3	0.0234956	0.0234956	3	FALSE	TRUE	ENST00000309951.8
ACO2	ENSG00000100412.17	ENST00000466237.2	ACO2.1	1	161	FALSE	199	0	TRUE	FALSE	FALSE	single	1	0	0.164104	2	FALSE	TRUE	ENST00000466237.2
ACO2	ENSG00000100412.17	ENST00000396512.3	ACO2.5	5	376	FALSE	199	199	FALSE	TRUE	TRUE	single	1	0.998858	0.834941	1	FALSE	TRUE	ENST00000216254.9;ENST00000216254.9-UTR-92;ENST00000396512.3;ENST00000677554.1
ACO2	ENSG00000100412.17	ENST00000676748.1	ACO2.7	7	660	FALSE	199	0	FALSE	FALSE	FALSE	single	1	0.00114218	0.000954746	3	FALSE	TRUE	ENST00000676748.1;ENST00000678788.1
ACOD1	ENSG00000102794.10	ENST00000449753.2-UTR-366	ACOD1.1	1	285	FALSE	4	1	FALSE	FALSE	FALSE	multi	2	0.0935313	0.0935313	2	FALSE	TRUE	ENST00000449753.2-UTR-366
ACOD1	ENSG00000102794.10	ENST00000377462.6-UTR+170	ACOD1.4	4	823	FALSE	4	4	FALSE	TRUE	TRUE	multi	2	0.906469	0.906469	1	FALSE	TRUE	ENST00000377462.6;ENST00000377462.6-UTR+170;ENST00000449753.2
ACOT1	ENSG00000184227.8	ENST00000311148.9	ACOT1.2	2	141	FALSE	8	8	FALSE	TRUE	TRUE	single	1	1	1	1	FALSE	TRUE	ENST00000311148.9;ENST00000557556.1
ACOT11	ENSG00000162390.18	ENST00000343744.7	ACOT11.1	1	1217	FALSE	199	0	TRUE	FALSE	FALSE	single	1	0	0.060092	2	FALSE	TRUE	ENST00000343744.7
ACOT11	ENSG00000162390.18	ENST00000371316.3	ACOT11.2	2	4463	FALSE	199	199	FALSE	TRUE	TRUE	single	1	1	0.939908	1	FALSE	TRUE	ENST00000371316.3
ACOT12	ENSG00000172497.9	ENST00000513751.1	ACOT12.1	1	43	FALSE	1	0	TRUE	FALSE	FALSE	single	1	0	0.339381	2	FALSE	TRUE	ENST00000513751.1
ACOT12	ENSG00000172497.9	ENST00000307624.8	ACOT12.2	2	398	FALSE	1	1	FALSE	TRUE	TRUE	single	1	1	0.660619	1	FALSE	TRUE	ENST00000307624.8
ACOT13	ENSG00000112304.11	ENST00000230048.5-UTR-2210	ACOT13.1	1	1221	FALSE	110	59	FALSE	FALSE	FALSE	multi	3	0.143314	0.143314	3	FALSE	TRUE	ENST00000230048.5-UTR-2210
ACOT13	ENSG00000112304.11	ENST00000230048.5-UTR-691	ACOT13.3	3	2740	FALSE	110	98	FALSE	FALSE	FALSE	multi	3	0.199477	0.199477	2	FALSE	TRUE	ENST00000230048.5-UTR-691;ENST00000230048.5-UTR-764
ACOT13	ENSG00000112304.11	ENST00000537591.5	ACOT13.5	5	3450	FALSE	110	110	FALSE	TRUE	TRUE	multi	3	0.657209	0.657209	1	FALSE	TRUE	ENST00000230048.5;ENST00000537591.5
ACOT2	ENSG00000119673.16	ENST00000613168.1	ACOT2.2	2	145	FALSE	59	59	FALSE	TRUE	TRUE	single	1	1	1	1	FALSE	TRUE	ENST00000238651.10;ENST00000613168.1
ACOT4	ENSG00000177465.5	ENST00000326303.5	ACOT4.1	1	112	FALSE	32	32	FALSE	TRUE	TRUE	single	1	1	1	1	FALSE	TRUE	ENST00000326303.5
ACOT6	ENSG00000205669.4	ENST00000381139.1	ACOT6.1	1	49	FALSE	0	0	FALSE	TRUE	TRUE	single	1	1	1	1	FALSE	TRUE	ENST00000381139.1
ACOT7	ENSG00000097021.20	ENST00000608083.5	ACOT7.3	3	328	FALSE	115	115	FALSE	TRUE	TRUE	single	1	1	1	1	FALSE	TRUE	ENST00000361521.9;ENST00000377842.7;ENST00000608083.5
ACOT8	ENSG00000101473.17	ENST00000426915.1-UTR-311	ACOT8.1	1	224	FALSE	125	0	TRUE	FALSE	FALSE	single	1	0	0.0417553	3	FALSE	TRUE	ENST00000426915.1-UTR-311
ACOT8	ENSG00000101473.17	ENST00000457981.5	ACOT8.3	3	485	FALSE	125	0	TRUE	FALSE	FALSE	single	1	0	0.0442764	2	FALSE	TRUE	ENST00000426915.1;ENST00000457981.5
ACOT8	ENSG00000101473.17	ENST00000217455.9	ACOT8.6	6	117	FALSE	125	125	FALSE	TRUE	TRUE	single	1	1	0.913968	1	FALSE	TRUE	ENST00000217455.9;ENST00000487205.5;ENST00000652771.1
ACOT9	ENSG00000123130.17	ENST00000492081.1	ACOT9.1	1	84	FALSE	186	0	TRUE	FALSE	FALSE	multi	2	0	0.177219	2	FALSE	TRUE	ENST00000492081.1
ACOT9	ENSG00000123130.17	ENST00000336430.11	ACOT9.3	3	223	FALSE	186	186	FALSE	FALSE	FALSE	multi	2	0.831312	0.683988	1	FALSE	TRUE	ENST00000336430.11;ENST00000379295.5
ACOT9	ENSG00000123130.17	ENST00000379303.10	ACOT9.4	4	2839	FALSE	186	170	FALSE	TRUE	TRUE	multi	2	0.168688	0.138793	3	FALSE	TRUE	ENST00000379303.10
ACOX1	ENSG00000161533.12	ENST00000576743.1	ACOX1.1	1	311	FALSE	122	0	TRUE	FALSE	FALSE	multi	2	0	0.00668604	6	FALSE	TRUE	ENST00000576743.1
ACOX1	ENSG00000161533.12	ENST00000301608.8	ACOX1.2	2	171	FALSE	122	0	TRUE	FALSE	FALSE	multi	2	0	0.0861287	5	FALSE	TRUE	ENST00000301608.8
ACOX1	ENSG00000161533.12	ENST00000293217.10-UTR-4070	ACOX1.3	3	1171	FALSE	122	0	TRUE	FALSE	FALSE	multi	2	0	0.317364	1	FALSE	TRUE	ENST00000293217.10-UTR-4070
ACOX1	ENSG00000161533.12	ENST00000293217.10-UTR-2329	ACOX1.4	4	2912	FALSE	122	0	TRUE	FALSE	FALSE	multi	2	0	0.171217	4	FALSE	TRUE	ENST00000293217.10-UTR-2329
ACOX1	ENSG00000161533.12	ENST00000587927.5	ACOX1.5	5	377	FALSE	122	122	FALSE	FALSE	FALSE	multi	2	0.409638	0.171476	3	FALSE	TRUE	ENST00000587927.5
ACOX1	ENSG00000161533.12	ENST00000588968.5	ACOX1.6	6	245	FALSE	122	0	FALSE	FALSE	FALSE	multi	2	0.0102026	0.00427084	7	FALSE	TRUE	ENST00000588968.5
ACOX1	ENSG00000161533.12	ENST00000293217.10	ACOX1.7	7	5241	FALSE	122	121	FALSE	TRUE	TRUE	multi	2	0.580159	0.242857	2	FALSE	TRUE	ENST00000293217.10
ACOX2	ENSG00000168306.13	ENST00000302819.10	ACOX2.1	1	88	FALSE	39	39	FALSE	TRUE	TRUE	single	1	1	1	1	FALSE	TRUE	ENST00000302819.10
ACOX3	ENSG00000087008.16	ENST00000503233.5	ACOX3.1	1			66	0	FALSE	FALSE	FALSE	single	1	0.0236031	0.0236031	2	FALSE	TRUE	ENST00000503233.5
ACOX3	ENSG00000087008.16	ENST00000356406.10	ACOX3.5	5	679	FALSE	66	66	FALSE	TRUE	TRUE	single	1	0.976397	0.976397	1	FALSE	TRUE	ENST00000356406.10;ENST00000356406.10-UTR-147;ENST00000356406.10-UTR-338;ENST00000413009.6
ACOXL	ENSG00000153093.20	ENST00000340561.8	ACOXL.1	1	1185	FALSE	9	0	TRUE	FALSE	FALSE	multi	4	0	0.298707	2	FALSE	TRUE	ENST00000340561.8
ACOXL	ENSG00000153093.20	ENST00000389811.8	ACOXL.3	3	846	FALSE	9	0	TRUE	FALSE	FALSE	multi	4	0	0.399147	1	FALSE	TRUE	ENST00000389811.8;ENST00000417074.5
ACOXL	ENSG00000153093.20	ENST00000441974.1	ACOXL.4	4	117	FALSE	9	9	FALSE	FALSE	FALSE	multi	4	0.151849	0.0458806	5	FALSE	TRUE	ENST00000441974.1
ACOXL	ENSG00000153093.20	ENST00000439055.6-UTR-327	ACOXL.5	5	405	FALSE	9	9	FALSE	FALSE	FALSE	multi	4	0.485831	0.146792	3	FALSE	TRUE	ENST00000439055.6-UTR-327
ACOXL	ENSG00000153093.20	ENST00000439055.6	ACOXL.6	6	732	FALSE	9	9	FALSE	FALSE	FALSE	multi	4	0.268394	0.0810943	4	FALSE	TRUE	ENST00000439055.6
ACOXL	ENSG00000153093.20	ENST00000676595.1	ACOXL.7	7	2794	FALSE	9	4	FALSE	TRUE	TRUE	multi	4	0.093926	0.0283794	6	FALSE	TRUE	ENST00000676595.1
ACP1	ENSG00000143727.16	ENST00000439645.6	ACP1.2	2	298	FALSE	208	0	TRUE	FALSE	FALSE	single	1	0	0.114211	2	FALSE	TRUE	ENST00000407983.7;ENST00000439645.6
ACP1	ENSG00000143727.16	ENST00000405233.5	ACP1.3	3	897	FALSE	208	0	TRUE	FALSE	FALSE	single	1	0	0.022391	3	FALSE	TRUE	ENST00000405233.5
ACP1	ENSG00000143727.16	ENST00000272065.10	ACP1.5	5	979	FALSE	208	208	FALSE	TRUE	TRUE	single	1	1	0.863398	1	FALSE	TRUE	ENST00000272065.10;ENST00000272065.10-UTR-93
ACP2	ENSG00000134575.13	ENST00000672787.1	ACP2.1	1	321	FALSE	132	0	TRUE	FALSE	FALSE	multi	2	0	0.00881912	4	FALSE	TRUE	ENST00000672787.1
ACP2	ENSG00000134575.13	ENST00000533929.7	ACP2.2	2	64	FALSE	132	0	TRUE	FALSE	FALSE	multi	2	0	0.00383016	5	FALSE	TRUE	ENST00000533929.7
ACP2	ENSG00000134575.13	ENST00000527256.7	ACP2.3	3	293	FALSE	132	0	TRUE	FALSE	FALSE	multi	2	0	0.0113269	3	FALSE	TRUE	ENST00000527256.7
ACP2	ENSG00000134575.13	ENST00000672073.1	ACP2.6	6	814	FALSE	132	132	FALSE	FALSE	FALSE	multi	2	0.967306	0.944114	1	FALSE	TRUE	ENST00000256997.9;ENST00000529444.7;ENST00000672073.1
ACP2	ENSG00000134575.13	ENST00000672636.2-UTR+4849	ACP2.7	7	5630	FALSE	132	10	FALSE	TRUE	TRUE	multi	2	0.0326937	0.0319098	2	FALSE	TRUE	ENST00000672636.2-UTR+4849
ACP3	ENSG00000014257.16	ENST00000336375.10-UTR-1760	ACP3.2	2	203	FALSE	62	0	TRUE	FALSE	FALSE	multi	2	0	0.0670506	3	FALSE	TRUE	ENST00000336375.10-UTR-1760;ENST00000475741.5
ACP3	ENSG00000014257.16	ENST00000336375.10-UTR-1347	ACP3.3	3	616	FALSE	62	0	TRUE	FALSE	FALSE	multi	2	0	0.201797	2	FALSE	TRUE	ENST00000336375.10-UTR-1347
ACP3	ENSG00000014257.16	ENST00000336375.10	ACP3.7	7	1963	FALSE	62	0	TRUE	FALSE	FALSE	multi	2	0	0.643335	1	FALSE	TRUE	ENST00000336375.10;ENST00000336375.10-UTR-50;ENST00000336375.10-UTR-86;ENST00000507647.1
ACP3	ENSG00000014257.16	ENST00000351273.11	ACP3.8	8	476	FALSE	62	43	FALSE	FALSE	FALSE	multi	2	0.2442	0.0214452	5	FALSE	TRUE	ENST00000351273.11
ACP3	ENSG00000014257.16	ENST00000351273.11-UTR+3408	ACP3.9	9	3884	FALSE	62	62	FALSE	TRUE	TRUE	multi	2	0.7558	0.0663728	4	FALSE	TRUE	ENST00000351273.11-UTR+3408
ACP4	ENSG00000142513.6	ENST00000270593.2	ACP4.1	1	61	FALSE	0	0	FALSE	TRUE	TRUE	single	1	1	1	1	FALSE	TRUE	ENST00000270593.2
ACP5	ENSG00000102575.13	ENST00000590420.1	ACP5.1	1	81	FALSE	134	0	FALSE	FALSE	FALSE	single	1	0.00439469	0.00439469	2	FALSE	TRUE	ENST00000590420.1
ACP5	ENSG00000102575.13	ENST00000218758.9	ACP5.3	3	350	FALSE	134	134	FALSE	TRUE	TRUE	single	1	0.995605	0.995605	1	FALSE	TRUE	ENST00000218758.9;ENST00000412435.6
ACP6	ENSG00000162836.12	ENST00000611629.4	ACP6.1	1	63	FALSE	1	0	TRUE	FALSE	FALSE	single	1	0	0.056908	5	FALSE	TRUE	ENST00000611629.4
ACP6	ENSG00000162836.12	ENST00000392988.6	ACP6.2	2	638	FALSE	1	0	TRUE	FALSE	FALSE	single	1	0	0.0317879	6	FALSE	TRUE	ENST00000392988.6
ACP6	ENSG00000162836.12	ENST00000487562.5	ACP6.3	3	442	FALSE	1	0	TRUE	FALSE	FALSE	single	1	0	0.363777	1	FALSE	TRUE	ENST00000487562.5
ACP6	ENSG00000162836.12	ENST00000583509.7-UTR-674	ACP6.4	4	4519	FALSE	1	0	TRUE	FALSE	FALSE	single	1	0	0.249341	2	FALSE	TRUE	ENST00000583509.7-UTR-674
ACP6	ENSG00000162836.12	ENST00000583509.7	ACP6.5	5	5193	FALSE	1	0	TRUE	FALSE	FALSE	single	1	0	0.1363	4	FALSE	TRUE	ENST00000583509.7
ACP6	ENSG00000162836.12	ENST00000609196.5	ACP6.6	6	1401	FALSE	1	1	FALSE	TRUE	TRUE	single	1	1	0.161886	3	FALSE	TRUE	ENST00000609196.5
ACP7	ENSG00000183760.11	ENST00000594229.1	ACP7.2	2	110	FALSE	219	0	FALSE	FALSE	FALSE	single	1	4.443e-05	4.443e-05	2	FALSE	TRUE	ENST00000594229.1;ENST00000601531.1
ACP7	ENSG00000183760.11	ENST00000331256.10	ACP7.3	3	1375	FALSE	219	219	FALSE	TRUE	TRUE	single	1	0.999956	0.999956	1	FALSE	TRUE	ENST00000331256.10
ACR	ENSG00000100312.11	ENST00000529621.1	ACR.1	1	63	FALSE	9	0	TRUE	FALSE	FALSE	single	1	0	0.0548476	2	FALSE	TRUE	ENST00000529621.1
ACR	ENSG00000100312.11	ENST00000216139.10	ACR.2	2	132	FALSE	9	9	FALSE	TRUE	TRUE	single	1	1	0.945152	1	FALSE	TRUE	ENST00000216139.10
ACRBP	ENSG00000111644.8	ENST00000536350.5	ACRBP.1	1	66	FALSE	22	0	TRUE	FALSE	FALSE	single	1	0	0.152847	2	FALSE	TRUE	ENST00000536350.5
ACRBP	ENSG00000111644.8	ENST00000229243.7	ACRBP.3	3	207	FALSE	22	22	FALSE	TRUE	TRUE	single	1	1	0.847153	1	FALSE	TRUE	ENST00000229243.7;ENST00000414226.6
ACRV1	ENSG00000134940.14	ENST00000315608.7	ACRV1.3	3	250	FALSE	0	0	FALSE	FALSE	FALSE	multi	2	0.789916	0.789916	1	FALSE	TRUE	ENST00000315608.7;ENST00000527795.1;ENST00000530048.5
ACRV1	ENSG00000134940.14	ENST00000533904.6	ACRV1.4	4	1071	FALSE	0	0	FALSE	TRUE	TRUE	multi	2	0.210084	0.210084	2	FALSE	TRUE	ENST00000533904.6
ACSBG1	ENSG00000103740.10	ENST00000560817.5	ACSBG1.1	1	530	FALSE	42	5	FALSE	FALSE	FALSE	multi	3	0.0826979	0.0826979	2	FALSE	TRUE	ENST00000560817.5
ACSBG1	ENSG00000103740.10	ENST00000258873.9-UTR-2141	ACSBG1.2	2	1835	FALSE	42	3	FALSE	FALSE	FALSE	multi	3	0.0527859	0.0527859	3	FALSE	TRUE	ENST00000258873.9-UTR-2141
ACSBG1	ENSG00000103740.10	ENST00000258873.9	ACSBG1.3	3	3976	FALSE	42	42	FALSE	TRUE	TRUE	multi	3	0.864516	0.864516	1	FALSE	TRUE	ENST00000258873.9
ACSBG2	ENSG00000130377.14	ENST00000586696.5	ACSBG2.3	3	462	FALSE	0	0	FALSE	TRUE	TRUE	single	1	1	1	1	FALSE	TRUE	ENST00000586696.5;ENST00000588485.6;ENST00000681525.1
ACSF2	ENSG00000167107.13	ENST00000300441.9	ACSF2.3	3	285	FALSE	78	78	FALSE	TRUE	TRUE	single	1	1	1	1	FALSE	TRUE	ENST00000300441.9;ENST00000502667.5;ENST00000504392.5
ACSF3	ENSG00000176715.17	ENST00000543676.1	ACSF3.1	1	390	FALSE	124	0	TRUE	FALSE	FALSE	single	1	0	0.0163463	3	FALSE	TRUE	ENST00000543676.1
ACSF3	ENSG00000176715.17	ENST00000535176.1	ACSF3.2	2	101	FALSE	124	0	TRUE	FALSE	FALSE	single	1	0	0.115322	2	FALSE	TRUE	ENST00000535176.1
ACSF3	ENSG00000176715.17	ENST00000406948.7	ACSF3.4	4	382	FALSE	124	124	FALSE	TRUE	TRUE	single	1	0.987484	0.857464	1	FALSE	TRUE	ENST00000378345.8;ENST00000406948.7
ACSF3	ENSG00000176715.17	ENST00000317447.9	ACSF3.5	5	2026	FALSE	124	0	FALSE	FALSE	FALSE	single	1	0.0125155	0.0108676	4	FALSE	TRUE	ENST00000317447.9
ACSL1	ENSG00000151726.15	ENST00000504900.5	ACSL1.1	1	247	FALSE	181	0	TRUE	FALSE	FALSE	multi	3	0	0.0178531	5	FALSE	TRUE	ENST00000504900.5
ACSL1	ENSG00000151726.15	ENST00000504342.5	ACSL1.3	3	104	FALSE	181	2	FALSE	FALSE	FALSE	multi	3	0.0393688	0.038666	2	FALSE	TRUE	ENST00000504342.5;ENST00000513317.5
ACSL1	ENSG00000151726.15	ENST00000507295.5	ACSL1.5	5	344	FALSE	181	0	FALSE	FALSE	FALSE	multi	3	0.0194914	0.0191434	4	FALSE	TRUE	ENST00000507295.5;ENST00000507295.5-UTR-38
ACSL1	ENSG00000151726.15	ENST00000281455.7-UTR+94	ACSL1.11	11	1624	FALSE	181	181	FALSE	FALSE	FALSE	multi	3	0.90377	0.887635	1	FALSE	TRUE	ENST00000281455.7;ENST00000281455.7-UTR+94;ENST00000503407.5;ENST00000503407.5-UTR-111;ENST00000503407.5-UTR-31;ENST00000515030.5
ACSL1	ENSG00000151726.15	ENST00000281455.7-UTR+1203	ACSL1.12	12	2733	FALSE	181	84	FALSE	TRUE	TRUE	multi	3	0.0373697	0.0367025	3	FALSE	TRUE	ENST00000281455.7-UTR+1203
ACSL3	ENSG00000123983.15	ENST00000392066.7	ACSL3.1	1	568	FALSE	145	145	FALSE	FALSE	FALSE	multi	2	0.748422	0.748422	1	FALSE	TRUE	ENST00000392066.7
ACSL3	ENSG00000123983.15	ENST00000357430.8	ACSL3.3	3	2985	FALSE	145	137	FALSE	TRUE	TRUE	multi	2	0.248711	0.248711	2	FALSE	TRUE	ENST00000357430.8;ENST00000679514.1
ACSL3	ENSG00000123983.15	ENST00000357430.8-UTR+599	ACSL3.4	4	3584	FALSE	145	0	FALSE	FALSE	FALSE	multi	2	0.00286743	0.00286743	3	FALSE	TRUE	ENST00000357430.8-UTR+599
ACSL4	ENSG00000068366.21	ENST00000673016.1-UTR-2093	ACSL4.2	2	332	FALSE	0	0	TRUE	FALSE	FALSE	multi	0	0	0.425216	2	FALSE	TRUE	ENST00000673016.1-UTR-2093;ENST00000673016.1-UTR-2280
ACSL4	ENSG00000068366.21	ENST00000469796.7	ACSL4.9	9	2694	FALSE	0	0	TRUE	TRUE	TRUE	multi	0	0	0.574784	1	FALSE	TRUE	ENST00000340800.7;ENST00000469796.7;ENST00000502391.6;ENST00000671846.1;ENST00000672282.1;ENST00000673016.1;ENST00000682031.1
ACSL5	ENSG00000197142.11	ENST00000354273.5-UTR-619	ACSL5.3	3	386	FALSE	153	153	FALSE	FALSE	FALSE	multi	2	0.416923	0.416923	2	FALSE	TRUE	ENST00000354273.5-UTR-619;ENST00000354273.5-UTR-810;ENST00000354273.5-UTR-934
ACSL5	ENSG00000197142.11	ENST00000433418.6	ACSL5.6	6	1021	FALSE	153	153	FALSE	TRUE	TRUE	multi	2	0.583077	0.583077	1	FALSE	TRUE	ENST00000354273.5;ENST00000354655.9;ENST00000433418.6
ACSL6	ENSG00000164398.15	ENST00000434099.6	ACSL6.2	2	23	FALSE	36	32	FALSE	FALSE	FALSE	multi	3	0.138539	0.138539	3	FALSE	TRUE	ENST00000431707.5;ENST00000434099.6
ACSL6	ENSG00000164398.15	ENST00000379255.5	ACSL6.8	8	336	FALSE	36	36	FALSE	FALSE	FALSE	multi	3	0.445618	0.445618	1	FALSE	TRUE	ENST00000296869.9;ENST00000379240.5;ENST00000379244.5;ENST00000379246.5;ENST00000379255.5;ENST00000650697.1
ACSL6	ENSG00000164398.15	ENST00000651356.1	ACSL6.10	10	4261	FALSE	36	36	FALSE	TRUE	TRUE	multi	3	0.415843	0.415843	2	FALSE	TRUE	ENST00000357096.5;ENST00000651356.1
ACSM1	ENSG00000166743.10	ENST00000520010.6	ACSM1.3	3	251	FALSE	40	40	FALSE	TRUE	TRUE	single	1	1	1	1	FALSE	TRUE	ENST00000307493.8;ENST00000520010.6;ENST00000524149.5
ACSM2A	ENSG00000183747.12	ENST00000396104.2-UTR-661	ACSM2A.5	5	328	FALSE	2	2	FALSE	FALSE	FALSE	multi	2	0.745217	0.745217	1	FALSE	TRUE	ENST00000219054.10;ENST00000396104.2-UTR-661;ENST00000396104.2-UTR-724;ENST00000417235.6;ENST00000575690.5
ACSM2A	ENSG00000183747.12	ENST00000573854.6	ACSM2A.7	7	991	FALSE	2	2	FALSE	TRUE	TRUE	multi	2	0.254783	0.254783	2	FALSE	TRUE	ENST00000396104.2;ENST00000573854.6
ACSM2B	ENSG00000066813.14	ENST00000569163.1	ACSM2B.1	1	142	FALSE	3	0	TRUE	FALSE	FALSE	multi	2	0	0.169645	2	FALSE	TRUE	ENST00000569163.1
ACSM2B	ENSG00000066813.14	ENST00000567288.5	ACSM2B.2	2	280	FALSE	3	0	TRUE	FALSE	FALSE	multi	2	0	0.100438	3	FALSE	TRUE	ENST00000567288.5
ACSM2B	ENSG00000066813.14	ENST00000414188.6-UTR-537	ACSM2B.8	8	458	FALSE	3	3	FALSE	FALSE	FALSE	multi	2	0.84968	0.620195	1	FALSE	TRUE	ENST00000414188.6-UTR-537;ENST00000414188.6-UTR-642;ENST00000565232.5;ENST00000565322.5;ENST00000567001.5;ENST00000568098.1
ACSM2B	ENSG00000066813.14	ENST00000329697.10	ACSM2B.10	10	1032	FALSE	3	2	FALSE	TRUE	TRUE	multi	2	0.122466	0.0893902	4	FALSE	TRUE	ENST00000329697.10;ENST00000414188.6
ACSM2B	ENSG00000066813.14	ENST00000329697.10-UTR+2228	ACSM2B.11	11	3260	FALSE	3	0	FALSE	FALSE	FALSE	multi	2	0.0278539	0.0203311	5	FALSE	TRUE	ENST00000329697.10-UTR+2228
ACSM3	ENSG00000005187.12	ENST00000563914.1	ACSM3.2	2	65	FALSE	36	0	TRUE	FALSE	FALSE	multi	2	0	0.161784	2	FALSE	TRUE	ENST00000440284.6;ENST00000563914.1
ACSM3	ENSG00000005187.12	ENST00000562251.5	ACSM3.3	3	184	FALSE	36	36	FALSE	FALSE	FALSE	multi	2	0.856054	0.717559	1	FALSE	TRUE	ENST00000562251.5
ACSM3	ENSG00000005187.12	ENST00000289416.10	ACSM3.4	4	609	FALSE	36	23	FALSE	TRUE	TRUE	multi	2	0.143946	0.120658	3	FALSE	TRUE	ENST00000289416.10
ACSM4	ENSG00000215009.6	ENST00000399422.5	ACSM4.1	1	346	FALSE	3	3	FALSE	TRUE	TRUE	single	1	1	1	1	FALSE	TRUE	ENST00000399422.5
ACSM5	ENSG00000183549.10	ENST00000575070.1	ACSM5.1	1	496	FALSE	20	0	TRUE	FALSE	FALSE	multi	2	0	0.502292	1	FALSE	TRUE	ENST00000575070.1
ACSM5	ENSG00000183549.10	ENST00000575584.5	ACSM5.2	2	356	FALSE	20	0	TRUE	FALSE	FALSE	multi	2	0	0.0399423	4	FALSE	TRUE	ENST00000575584.5
ACSM5	ENSG00000183549.10	ENST00000331849.8-UTR-445	ACSM5.3	3	464	FALSE	20	20	FALSE	FALSE	FALSE	multi	2	0.545058	0.249509	2	FALSE	TRUE	ENST00000331849.8-UTR-445
ACSM5	ENSG00000183549.10	ENST00000331849.8	ACSM5.4	4	909	FALSE	20	20	FALSE	TRUE	TRUE	multi	2	0.454942	0.208257	3	FALSE	TRUE	ENST00000331849.8
ACSM6	ENSG00000173124.14	ENST00000341686.7	ACSM6.2	2	144	FALSE	2	2	FALSE	TRUE	TRUE	single	1	1	1	1	FALSE	TRUE	ENST00000341686.7;ENST00000394005.3
ACSS1	ENSG00000154930.15	ENST00000376726.3	ACSS1.1	1	904	FALSE	146	0	TRUE	FALSE	FALSE	single	1	0	0.585898	1	FALSE	TRUE	ENST00000376726.3
ACSS1	ENSG00000154930.15	ENST00000432802.6	ACSS1.3	3	630	FALSE	146	146	FALSE	TRUE	TRUE	single	1	1	0.414102	2	FALSE	TRUE	ENST00000323482.9;ENST00000432802.6
ACSS2	ENSG00000131069.20	ENST00000253382.5	ACSS2.2	2	748	FALSE	107	107	FALSE	TRUE	TRUE	single	1	1	1	1	FALSE	TRUE	ENST00000253382.5;ENST00000360596.7
ACSS3	ENSG00000111058.8	ENST00000261206.7-UTR-442	ACSS3.1	1	102	FALSE	37	37	FALSE	FALSE	FALSE	multi	4	0.321758	0.321758	2	FALSE	TRUE	ENST00000261206.7-UTR-442
ACSS3	ENSG00000111058.8	ENST00000261206.7	ACSS3.2	2	544	FALSE	37	16	FALSE	FALSE	FALSE	multi	4	0.101838	0.101838	3	FALSE	TRUE	ENST00000261206.7
ACSS3	ENSG00000111058.8	ENST00000548058.6-UTR-4455	ACSS3.3	3	1833	FALSE	37	37	FALSE	FALSE	FALSE	multi	4	0.508096	0.508096	1	FALSE	TRUE	ENST00000548058.6-UTR-4455
ACSS3	ENSG00000111058.8	ENST00000548058.6	ACSS3.4	4	6288	FALSE	37	10	FALSE	TRUE	TRUE	multi	4	0.0683084	0.0683084	4	FALSE	TRUE	ENST00000548058.6
ACTA1	ENSG00000143632.15	ENST00000366683.4	ACTA1.4	4	254	FALSE	16	16	FALSE	FALSE	FALSE	multi	2	0.997188	0.997188	1	FALSE	TRUE	ENST00000366683.4;ENST00000366683.4-UTR-39;ENST00000366684.7;ENST00000366684.7-UTR-39
ACTA1	ENSG00000143632.15	ENST00000684723.1	ACTA1.5	5	1134	FALSE	16	2	FALSE	TRUE	TRUE	multi	2	0.0028115	0.0028115	2	FALSE	TRUE	ENST00000684723.1
ACTA2	ENSG00000107796.13	ENST00000224784.10	ACTA2.2	2	149	FALSE	121	121	FALSE	TRUE	TRUE	single	1	1	1	1	FALSE	TRUE	ENST00000224784.10;ENST00000224784.10-UTR-61
ACTB	ENSG00000075624.17	ENST00000493945.6	ACTB.4	4	212	FALSE	350	35	FALSE	FALSE	FALSE	multi	2	0.0546457	0.0546457	2	FALSE	TRUE	ENST00000432588.6;ENST00000493945.6;ENST00000493945.6-UTR-131;ENST00000493945.6-UTR-173
ACTB	ENSG00000075624.17	ENST00000473257.3	ACTB.10	10	601	FALSE	350	350	FALSE	TRUE	TRUE	multi	2	0.945298	0.945298	1	FALSE	TRUE	ENST00000464611.1;ENST00000473257.3;ENST00000646664.1;ENST00000675515.1;ENST00000675515.1-UTR-136;ENST00000675515.1-UTR-179
ACTB	ENSG00000075624.17	ENST00000674681.1	ACTB.11	11	1339	FALSE	350	0	FALSE	FALSE	FALSE	multi	2	5.60777e-05	5.60777e-05	3	FALSE	TRUE	ENST00000674681.1
ACTBL2	ENSG00000169067.4	ENST00000423391.3	ACTBL2.1	1	1559	FALSE	0	0	FALSE	TRUE	TRUE	single	1	1	1	1	FALSE	TRUE	ENST00000423391.3
ACTC1	ENSG00000159251.8	ENST00000290378.6	ACTC1.1	1	182	FALSE	19	19	FALSE	TRUE	TRUE	single	1	1	1	1	FALSE	TRUE	ENST00000290378.6
ACTG1	ENSG00000184009.13	ENST00000571691.6	ACTG1.1	1			347	3	FALSE	FALSE	FALSE	multi	2	0.0187379	0.0183357	3	TRUE	TRUE	ENST00000571691.6
ACTG1	ENSG00000184009.13	ENST00000575087.5-UTR-427	ACTG1.2	2	255	FALSE	347	0	TRUE	FALSE	FALSE	multi	2	0	0.0214669	2	TRUE	TRUE	ENST00000575087.5-UTR-427
ACTG1	ENSG00000184009.13	ENST00000573283.7	ACTG1.7	7	719	FALSE	347	347	FALSE	TRUE	TRUE	multi	2	0.981068	0.960008	1	TRUE	TRUE	ENST00000570382.2;ENST00000573283.7;ENST00000575087.5;ENST00000575087.5-UTR-51;ENST00000575842.5
ACTG1	ENSG00000184009.13	ENST00000681052.1	ACTG1.8	8	1277	FALSE	347	0	FALSE	FALSE	FALSE	multi	2	0.000193572	0.000189417	4	TRUE	TRUE	ENST00000681052.1
ACTG2	ENSG00000163017.14	ENST00000409918.5	ACTG2.1	1	461	FALSE	27	0	TRUE	FALSE	FALSE	multi	2	0	0.0072657	3	FALSE	TRUE	ENST00000409918.5
ACTG2	ENSG00000163017.14	ENST00000345517.8-UTR-214	ACTG2.2	2	76	FALSE	27	27	FALSE	FALSE	FALSE	multi	2	0.973708	0.966633	1	FALSE	TRUE	ENST00000345517.8-UTR-214
ACTG2	ENSG00000163017.14	ENST00000345517.8	ACTG2.3	3	290	FALSE	27	1	FALSE	TRUE	TRUE	multi	2	0.0262925	0.0261014	2	FALSE	TRUE	ENST00000345517.8
ACTL10	ENSG00000288649.2	ENST00000677665.1	ACTL10.1	1	290	FALSE	28	28	FALSE	TRUE	TRUE	single	1	1	1	1	FALSE	TRUE	ENST00000677665.1
ACTL6A	ENSG00000136518.17	ENST00000429709.7	ACTL6A.4	4	397	FALSE	162	162	FALSE	TRUE	TRUE	single	1	1	1	1	FALSE	TRUE	ENST00000392662.5;ENST00000392662.5-UTR-117;ENST00000392662.5-UTR-40;ENST00000429709.7
ACTL6B	ENSG00000077080.10	ENST00000160382.10	ACTL6B.1	1	149	FALSE	0	0	FALSE	TRUE	TRUE	single	1	1	1	1	FALSE	TRUE	ENST00000160382.10
ACTL7A	ENSG00000187003.7	ENST00000333999.5	ACTL7A.1	1	126	FALSE	0	0	FALSE	TRUE	TRUE	single	1	1	1	1	FALSE	TRUE	ENST00000333999.5
ACTL7B	ENSG00000148156.8	ENST00000374667.5	ACTL7B.1	1	95	FALSE	0	0	FALSE	TRUE	TRUE	single	1	1	1	1	FALSE	TRUE	ENST00000374667.5
ACTL8	ENSG00000117148.8	ENST00000375406.2	ACTL8.2	2	544	FALSE	1	1	FALSE	TRUE	TRUE	single	1	1	1	1	FALSE	TRUE	ENST00000375406.2;ENST00000617065.1
ACTL9	ENSG00000181786.5	ENST00000324436.5	ACTL9.2	2	51	FALSE	0	0	FALSE	TRUE	TRUE	single	0	0		1	FALSE	TRUE	ENST00000324436.5;ENST00000612068.1
ACTN1	ENSG00000072110.16	ENST00000684713.1-UTR-243	ACTN1.5	5	263	FALSE	282	222	FALSE	FALSE	FALSE	multi	3	0.353794	0.353794	2	FALSE	TRUE	ENST00000376839.7;ENST00000438964.6;ENST00000538545.6;ENST00000555075.5;ENST00000684713.1-UTR-243
ACTN1	ENSG00000072110.16	ENST00000394419.9	ACTN1.11	11	731	FALSE	282	229	FALSE	FALSE	FALSE	multi	3	0.368286	0.368286	1	FALSE	TRUE	ENST00000193403.10;ENST00000193403.10-UTR-45;ENST00000394419.9;ENST00000682291.1;ENST00000683198.1;ENST00000684713.1
ACTN1	ENSG00000072110.16	ENST00000394419.9-UTR+3801	ACTN1.12	12	4532	FALSE	282	261	FALSE	TRUE	TRUE	multi	3	0.27792	0.27792	3	FALSE	TRUE	ENST00000394419.9-UTR+3801
ACTN2	ENSG00000077522.15	ENST00000651275.1	ACTN2.4	4	501	FALSE	14	14	FALSE	FALSE	FALSE	multi	2	0.827622	0.827622	1	FALSE	TRUE	ENST00000542672.6;ENST00000651275.1;ENST00000651781.1;ENST00000651781.1-UTR-161
ACTN2	ENSG00000077522.15	ENST00000682015.1-UTR-651	ACTN2.5	5	1325	FALSE	14	0	FALSE	FALSE	FALSE	multi	2	0.020678	0.020678	3	FALSE	TRUE	ENST00000682015.1-UTR-651
ACTN2	ENSG00000077522.15	ENST00000366578.6	ACTN2.8	8	2012	FALSE	14	9	FALSE	TRUE	TRUE	multi	2	0.1517	0.1517	2	FALSE	TRUE	ENST00000366578.6;ENST00000682015.1;ENST00000682015.1-UTR-58
ACTN3	ENSG00000248746.6	ENST00000513398.2	ACTN3.2	2	141	FALSE	2	2	FALSE	TRUE	TRUE	single	1	1	1	1	FALSE	TRUE	ENST00000502692.5;ENST00000513398.2
ACTN4	ENSG00000130402.13	ENST00000424234.7	ACTN4.2	2	101	FALSE	299	0	TRUE	FALSE	FALSE	multi	2	0	0.0147958	3	FALSE	TRUE	ENST00000390009.7;ENST00000424234.7
ACTN4	ENSG00000130402.13	ENST00000440400.2-UTR-1327	ACTN4.4	4	824	FALSE	299	299	FALSE	FALSE	FALSE	multi	2	0.562091	0.553774	1	FALSE	TRUE	ENST00000440400.2-UTR-1327;ENST00000589528.1
ACTN4	ENSG00000130402.13	ENST00000440400.2-UTR-1054	ACTN4.5	5	1097	FALSE	299	298	FALSE	TRUE	TRUE	multi	2	0.435766	0.429319	2	FALSE	TRUE	ENST00000440400.2-UTR-1054
ACTN4	ENSG00000130402.13	ENST00000252699.7	ACTN4.7	7	2157	FALSE	299	0	FALSE	FALSE	FALSE	multi	2	0.00214299	0.00211128	4	FALSE	TRUE	ENST00000252699.7;ENST00000440400.2
ACTR10	ENSG00000131966.14	ENST00000554642.1	ACTR10.2	2	239	FALSE	229	229	FALSE	FALSE	FALSE	multi	2	0.939509	0.939509	1	FALSE	TRUE	ENST00000554642.1;ENST00000554642.1-UTR-87
ACTR10	ENSG00000131966.14	ENST00000254286.9	ACTR10.3	3	1085	FALSE	229	37	FALSE	TRUE	TRUE	multi	2	0.0604912	0.0604912	2	FALSE	TRUE	ENST00000254286.9
ACTR1A	ENSG00000138107.13	ENST00000369905.9	ACTR1A.2	2	1634	FALSE	0	0	TRUE	TRUE	TRUE	single	0	0	1	1	FALSE	TRUE	ENST00000369905.9;ENST00000487599.1
ACTR1B	ENSG00000115073.8	ENST00000289228.7	ACTR1B.2	2	919	FALSE	181	181	FALSE	TRUE	TRUE	single	1	1	1	1	FALSE	TRUE	ENST00000289228.7;ENST00000289228.7-UTR-28
ACTR2	ENSG00000138071.15	ENST00000377982.8-UTR-1392	ACTR2.1	1	20	FALSE	294	120	FALSE	FALSE	FALSE	multi	5	0.0742876	0.0742876	4	FALSE	TRUE	ENST00000377982.8-UTR-1392
ACTR2	ENSG00000138071.15	ENST00000377982.8-UTR-669	ACTR2.2	2	743	FALSE	294	69	FALSE	FALSE	FALSE	multi	5	0.0656561	0.0656561	5	FALSE	TRUE	ENST00000377982.8-UTR-669
ACTR2	ENSG00000138071.15	ENST00000377982.8-UTR-246	ACTR2.3	3	1166	FALSE	294	0	FALSE	FALSE	FALSE	multi	5	0.0293171	0.0293171	6	FALSE	TRUE	ENST00000377982.8-UTR-246
ACTR2	ENSG00000138071.15	ENST00000377982.8	ACTR2.4	4	1412	FALSE	294	282	FALSE	FALSE	FALSE	multi	5	0.203798	0.203798	3	FALSE	TRUE	ENST00000377982.8
ACTR2	ENSG00000138071.15	ENST00000260641.10-UTR-353	ACTR2.5	5	2166	FALSE	294	293	FALSE	FALSE	FALSE	multi	5	0.244876	0.244876	2	FALSE	TRUE	ENST00000260641.10-UTR-353
ACTR2	ENSG00000138071.15	ENST00000260641.10	ACTR2.6	6	2519	FALSE	294	294	FALSE	TRUE	TRUE	multi	5	0.378916	0.378916	1	FALSE	TRUE	ENST00000260641.10
ACTR2	ENSG00000138071.15	ENST00000260641.10-UTR+350	ACTR2.7	7	2869	FALSE	294	0	FALSE	FALSE	FALSE	multi	5	0.0031496	0.0031496	7	FALSE	TRUE	ENST00000260641.10-UTR+350
ACTR3	ENSG00000115091.12	ENST00000415792.5	ACTR3.1	1	384	FALSE	289	0	TRUE	FALSE	FALSE	multi	5	0	0.133453	2	FALSE	TRUE	ENST00000415792.5
ACTR3	ENSG00000115091.12	ENST00000263238.7-UTR-4914	ACTR3.3	3	227	FALSE	289	262	FALSE	FALSE	FALSE	multi	5	0.142166	0.123193	3	FALSE	TRUE	ENST00000263238.7-UTR-4914;ENST00000535589.3
ACTR3	ENSG00000115091.12	ENST00000263238.7-UTR-4677	ACTR3.4	4	464	FALSE	289	80	FALSE	FALSE	FALSE	multi	5	0.0840016	0.0727913	4	FALSE	TRUE	ENST00000263238.7-UTR-4677
ACTR3	ENSG00000115091.12	ENST00000263238.7-UTR-4044	ACTR3.10	10	1097	FALSE	289	289	FALSE	FALSE	FALSE	multi	5	0.672586	0.582827	1	FALSE	TRUE	ENST00000263238.7-UTR-4044;ENST00000263238.7-UTR-4198;ENST00000263238.7-UTR-4281;ENST00000263238.7-UTR-4342;ENST00000263238.7-UTR-4406;ENST00000263238.7-UTR-4452
ACTR3	ENSG00000115091.12	ENST00000263238.7-UTR-3210	ACTR3.12	12	1931	FALSE	289	9	FALSE	FALSE	FALSE	multi	5	0.0457023	0.0396032	6	FALSE	TRUE	ENST00000263238.7-UTR-3210;ENST00000263238.7-UTR-3274
ACTR3	ENSG00000115091.12	ENST00000263238.7-UTR-2669	ACTR3.13	13	2472	FALSE	289	0	FALSE	FALSE	FALSE	multi	5	0.00440979	0.00382129	7	FALSE	TRUE	ENST00000263238.7-UTR-2669
ACTR3	ENSG00000115091.12	ENST00000263238.7-UTR-1047	ACTR3.14	14	4094	FALSE	289	21	FALSE	TRUE	TRUE	multi	5	0.0493549	0.0427683	5	FALSE	TRUE	ENST00000263238.7-UTR-1047
ACTR3	ENSG00000115091.12	ENST00000263238.7	ACTR3.15	15	5141	FALSE	289	0	FALSE	FALSE	FALSE	multi	5	0.00177974	0.00154223	8	FALSE	TRUE	ENST00000263238.7
ACTR3B	ENSG00000133627.18	ENST00000256001.13-UTR-406	ACTR3B.3	3	419	FALSE	47	47	FALSE	FALSE	FALSE	multi	2	0.424139	0.424139	2	FALSE	TRUE	ENST00000256001.13-UTR-406;ENST00000377776.7;ENST00000397282.2
ACTR3B	ENSG00000133627.18	ENST00000256001.13	ACTR3B.4	4	825	FALSE	47	47	FALSE	TRUE	TRUE	multi	2	0.575861	0.575861	1	FALSE	TRUE	ENST00000256001.13
ACTR3C	ENSG00000106526.11	ENST00000539352.5	ACTR3C.1	1			25	0	TRUE	FALSE	FALSE	single	1	0	0.384069	2	FALSE	TRUE	ENST00000539352.5
ACTR3C	ENSG00000106526.11	ENST00000683684.1	ACTR3C.3	3	396	FALSE	25	25	FALSE	TRUE	TRUE	single	1	0.973714	0.59974	1	FALSE	TRUE	ENST00000252071.8;ENST00000683684.1
ACTR3C	ENSG00000106526.11	ENST00000478393.5	ACTR3C.5	5	5070	FALSE	25	0	FALSE	FALSE	FALSE	single	1	0.0262864	0.0161906	3	FALSE	TRUE	ENST00000478393.5;ENST00000613959.1
ACTR5	ENSG00000101442.10	ENST00000243903.6-UTR-331	ACTR5.1	1	373	FALSE	93	92	FALSE	FALSE	FALSE	multi	2	0.697985	0.697985	1	FALSE	TRUE	ENST00000243903.6-UTR-331
ACTR5	ENSG00000101442.10	ENST00000243903.6	ACTR5.2	2	704	FALSE	93	93	FALSE	TRUE	TRUE	multi	2	0.302015	0.302015	2	FALSE	TRUE	ENST00000243903.6
ACTR6	ENSG00000075089.10	ENST00000188312.7	ACTR6.4	4	509	FALSE	0	0	TRUE	TRUE	TRUE	single	0	0	1	1	FALSE	TRUE	ENST00000188312.7;ENST00000551617.1;ENST00000551617.1-UTR-170;ENST00000552376.5
ACTR8	ENSG00000113812.14	ENST00000482349.5	ACTR8.3	3	217	FALSE	132	132	FALSE	FALSE	FALSE	multi	4	0.624386	0.624386	1	FALSE	TRUE	ENST00000482349.5;ENST00000482349.5-UTR-84;ENST00000486794.1
ACTR8	ENSG00000113812.14	ENST00000335754.8	ACTR8.4	4	1653	FALSE	132	83	FALSE	FALSE	FALSE	multi	4	0.114613	0.114613	3	FALSE	TRUE	ENST00000335754.8
ACTR8	ENSG00000113812.14	ENST00000335754.8-UTR+1548	ACTR8.5	5	3201	FALSE	132	44	FALSE	FALSE	FALSE	multi	4	0.09204	0.09204	4	FALSE	TRUE	ENST00000335754.8-UTR+1548
ACTR8	ENSG00000113812.14	ENST00000335754.8-UTR+4029	ACTR8.6	6	5682	FALSE	132	120	FALSE	TRUE	TRUE	multi	4	0.168961	0.168961	2	FALSE	TRUE	ENST00000335754.8-UTR+4029
ACTRT1	ENSG00000123165.9	ENST00000371124.5	ACTRT1.1	1	114	FALSE	0	0	FALSE	TRUE	TRUE	single	1	1	1	1	FALSE	TRUE	ENST00000371124.5
ACTRT2	ENSG00000169717.7	ENST00000378404.4	ACTRT2.1	1	83	FALSE	0	0	FALSE	TRUE	TRUE	single	1	1	1	1	FALSE	TRUE	ENST00000378404.4
ACTRT3	ENSG00000184378.3	ENST00000330368.3-UTR-311	ACTRT3.1	1	200	FALSE	18	18	FALSE	FALSE	FALSE	multi	2	0.631976	0.631976	1	FALSE	TRUE	ENST00000330368.3-UTR-311
ACTRT3	ENSG00000184378.3	ENST00000330368.3	ACTRT3.2	2	511	FALSE	18	18	FALSE	TRUE	TRUE	multi	2	0.368024	0.368024	2	FALSE	TRUE	ENST00000330368.3
ACVR1	ENSG00000115170.16	ENST00000410057.6	ACVR1.1	1	215	FALSE	113	0	FALSE	FALSE	FALSE	single	1	0.0388369	0.0388369	2	FALSE	TRUE	ENST00000410057.6
ACVR1	ENSG00000115170.16	ENST00000682025.1	ACVR1.9	9	1280	FALSE	113	113	FALSE	TRUE	TRUE	single	1	0.961163	0.961163	1	FALSE	TRUE	ENST00000263640.7;ENST00000409283.6;ENST00000424669.6;ENST00000434821.7;ENST00000539637.6;ENST00000672582.1;ENST00000682025.1;ENST00000683820.1
ACVR1B	ENSG00000135503.13	ENST00000415850.6	ACVR1B.1	1	201	FALSE	123	0	TRUE	FALSE	FALSE	multi	2	0	0.0071441	4	FALSE	TRUE	ENST00000415850.6
ACVR1B	ENSG00000135503.13	ENST00000426655.6	ACVR1B.2	2	309	FALSE	123	0	TRUE	FALSE	FALSE	multi	2	0	0.0219063	3	FALSE	TRUE	ENST00000426655.6
ACVR1B	ENSG00000135503.13	ENST00000541224.5	ACVR1B.3	3	107	FALSE	123	0	FALSE	FALSE	FALSE	multi	2	0.00592066	0.00574866	5	FALSE	TRUE	ENST00000541224.5
ACVR1B	ENSG00000135503.13	ENST00000542485.1	ACVR1B.4	4	815	FALSE	123	0	FALSE	FALSE	FALSE	multi	2	0.00423592	0.00411286	6	FALSE	TRUE	ENST00000542485.1
ACVR1B	ENSG00000135503.13	ENST00000257963.9-UTR-1390	ACVR1B.5	5	1578	FALSE	123	123	FALSE	FALSE	FALSE	multi	2	0.443506	0.430622	2	FALSE	TRUE	ENST00000257963.9-UTR-1390
ACVR1B	ENSG00000135503.13	ENST00000257963.9	ACVR1B.7	7	2968	FALSE	123	123	FALSE	TRUE	TRUE	multi	2	0.546337	0.530466	1	FALSE	TRUE	ENST00000257963.9;ENST00000257963.9-UTR-55
ACVR1C	ENSG00000123612.16	ENST00000243349.13-UTR-6846	ACVR1C.2	2	305	FALSE	10	10	FALSE	FALSE	FALSE	multi	4	0.25342	0.25342	3	FALSE	TRUE	ENST00000243349.13-UTR-6846;ENST00000335450.7
ACVR1C	ENSG00000123612.16	ENST00000243349.13-UTR-4798	ACVR1C.3	3	2353	FALSE	10	10	FALSE	FALSE	FALSE	multi	4	0.283516	0.283516	2	FALSE	TRUE	ENST00000243349.13-UTR-4798
ACVR1C	ENSG00000123612.16	ENST00000243349.13-UTR-3721	ACVR1C.4	4	3430	FALSE	10	9	FALSE	FALSE	FALSE	multi	4	0.158687	0.158687	4	FALSE	TRUE	ENST00000243349.13-UTR-3721
ACVR1C	ENSG00000123612.16	ENST00000243349.13	ACVR1C.6	6	7151	FALSE	10	10	FALSE	TRUE	TRUE	multi	4	0.304378	0.304378	1	FALSE	TRUE	ENST00000243349.13;ENST00000243349.13-UTR-55
ACVR2A	ENSG00000121989.15	ENST00000404590.1	ACVR2A.2	2	655	FALSE	82	82	FALSE	FALSE	FALSE	multi	2	0.559653	0.559653	1	FALSE	TRUE	ENST00000404590.1;ENST00000404590.1-UTR-111
ACVR2A	ENSG00000121989.15	ENST00000535787.5	ACVR2A.4	4	3552	FALSE	82	82	FALSE	TRUE	TRUE	multi	2	0.440347	0.440347	2	FALSE	TRUE	ENST00000241416.12;ENST00000535787.5
ACVR2B	ENSG00000114739.14	ENST00000352511.5	ACVR2B.1	1	9810	FALSE	21	21	FALSE	TRUE	TRUE	single	1	1	1	1	FALSE	TRUE	ENST00000352511.5
ACVRL1	ENSG00000139567.13	ENST00000552678.1	ACVRL1.1	1	119	FALSE	95	0	TRUE	FALSE	FALSE	multi	2	0	0.0542498	3	FALSE	TRUE	ENST00000552678.1
ACVRL1	ENSG00000139567.13	ENST00000419526.6	ACVRL1.3	3	304	FALSE	95	95	FALSE	FALSE	FALSE	multi	2	0.691407	0.653898	1	FALSE	TRUE	ENST00000419526.6;ENST00000419526.6-UTR-129
ACVRL1	ENSG00000139567.13	ENST00000388922.9	ACVRL1.5	5	2468	FALSE	95	95	FALSE	TRUE	TRUE	multi	2	0.308593	0.291852	2	FALSE	TRUE	ENST00000388922.9;ENST00000550683.5
ACY1	ENSG00000243989.9	ENST00000476351.5	ACY1.3	3	122	FALSE	14	14	FALSE	TRUE	TRUE	single	1	1	1	1	FALSE	TRUE	ENST00000404366.7;ENST00000476351.5;ENST00000476854.5;ENST00000637149.1
ACY3	ENSG00000132744.8	ENST00000255082.8	ACY3.2	2	169	FALSE	20	20	FALSE	TRUE	TRUE	single	1	1	1	1	FALSE	TRUE	ENST00000255082.8;ENST00000529256.1
ACYP1	ENSG00000119640.9	ENST00000553302.1	ACYP1.1	1	417	FALSE	170	0	TRUE	FALSE	FALSE	single	1	0	0.0118351	3	FALSE	TRUE	ENST00000553302.1
ACYP1	ENSG00000119640.9	ENST00000555135.1	ACYP1.3	3	388	FALSE	170	0	TRUE	FALSE	FALSE	single	1	0	0.0291069	2	FALSE	TRUE	ENST00000555135.1;ENST00000555135.1-UTR-25
ACYP1	ENSG00000119640.9	ENST00000555463.1	ACYP1.6	6	207	FALSE	170	170	FALSE	TRUE	TRUE	single	1	1	0.959058	1	FALSE	TRUE	ENST00000238618.8;ENST00000357971.7;ENST00000555463.1
ACYP2	ENSG00000170634.13	ENST00000606082.5	ACYP2.1	1	70	FALSE	150	0	TRUE	FALSE	FALSE	single	1	0	0.360195	2	FALSE	TRUE	ENST00000606082.5
ACYP2	ENSG00000170634.13	ENST00000422521.2	ACYP2.2	2	514	FALSE	150	0	TRUE	FALSE	FALSE	single	1	0	0.00502463	3	FALSE	TRUE	ENST00000422521.2
ACYP2	ENSG00000170634.13	ENST00000406041.5	ACYP2.3	3	1407	FALSE	150	0	TRUE	FALSE	FALSE	single	1	0	0.00253308	4	FALSE	TRUE	ENST00000406041.5
ACYP2	ENSG00000170634.13	ENST00000394666.7	ACYP2.8	8	498	FALSE	150	150	FALSE	TRUE	TRUE	single	1	1	0.632247	1	FALSE	TRUE	ENST00000303536.8;ENST00000394666.7;ENST00000394666.7-UTR-105;ENST00000394666.7-UTR-158;ENST00000606865.1
ADA	ENSG00000196839.13	ENST00000537820.1	ADA.1	1	24	FALSE	125	0	FALSE	FALSE	FALSE	single	1	0.0231919	0.0231919	2	FALSE	TRUE	ENST00000537820.1
ADA	ENSG00000196839.13	ENST00000372874.9	ADA.2	2	312	FALSE	125	125	FALSE	TRUE	TRUE	single	1	0.976808	0.976808	1	FALSE	TRUE	ENST00000372874.9
ADA2	ENSG00000093072.18	ENST00000449907.7	ADA2.2	2	493	FALSE	151	28	FALSE	FALSE	FALSE	multi	2	0.0242503	0.0242503	2	FALSE	TRUE	ENST00000449907.7;ENST00000649540.1
ADA2	ENSG00000093072.18	ENST00000399839.5	ADA2.4	4	2179	FALSE	151	151	FALSE	TRUE	TRUE	multi	2	0.967541	0.967541	1	FALSE	TRUE	ENST00000262607.3;ENST00000399839.5
ADA2	ENSG00000093072.18	ENST00000399837.8	ADA2.5	5	2693	FALSE	151	0	FALSE	FALSE	FALSE	multi	2	0.00820901	0.00820901	3	FALSE	TRUE	ENST00000399837.8
ADAD1	ENSG00000164113.11	ENST00000388724.6	ADAD1.2	2	63	FALSE	0	0	FALSE	TRUE	TRUE	single	1	1	1	1	FALSE	TRUE	ENST00000296513.7;ENST00000388724.6
ADAD2	ENSG00000140955.11	ENST00000268624.7	ADAD2.1	1	192	FALSE	15	15	FALSE	TRUE	TRUE	single	1	1	1	1	FALSE	TRUE	ENST00000268624.7
ADAL	ENSG00000168803.16	ENST00000610420.4	ADAL.1	1			59	0	TRUE	FALSE	FALSE	multi	4	0	0.301871	2	FALSE	TRUE	ENST00000610420.4
ADAL	ENSG00000168803.16	ENST00000389651.8	ADAL.2	2	335	FALSE	59	0	TRUE	FALSE	FALSE	multi	4	0	0.0880907	5	FALSE	TRUE	ENST00000389651.8
ADAL	ENSG00000168803.16	ENST00000566154.1-UTR-1122	ADAL.3	3	1128	FALSE	59	50	FALSE	FALSE	FALSE	multi	4	0.189503	0.115604	3	FALSE	TRUE	ENST00000566154.1-UTR-1122
ADAL	ENSG00000168803.16	ENST00000566154.1	ADAL.4	4	2250	FALSE	59	59	FALSE	FALSE	FALSE	multi	4	0.523123	0.319125	1	FALSE	TRUE	ENST00000566154.1
ADAL	ENSG00000168803.16	ENST00000428046.7	ADAL.5	5	1953	FALSE	59	47	FALSE	FALSE	FALSE	multi	4	0.187554	0.114415	4	FALSE	TRUE	ENST00000428046.7
ADAL	ENSG00000168803.16	ENST00000562188.7	ADAL.7	7	2624	FALSE	59	28	FALSE	TRUE	TRUE	multi	4	0.0998206	0.0608944	6	FALSE	TRUE	ENST00000422466.6;ENST00000562188.7
ADAM10	ENSG00000137845.15	ENST00000461408.2	ADAM10.1	1	1567	FALSE	211	0	TRUE	FALSE	FALSE	multi	4	0	0.0315452	5	FALSE	TRUE	ENST00000461408.2
ADAM10	ENSG00000137845.15	ENST00000402627.5	ADAM10.4	4	585	FALSE	211	200	FALSE	FALSE	FALSE	multi	4	0.175732	0.170189	2	FALSE	TRUE	ENST00000402627.5;ENST00000402627.5-UTR-98;ENST00000561288.1
ADAM10	ENSG00000137845.15	ENST00000260408.8-UTR-6396	ADAM10.7	7	2342	FALSE	211	211	FALSE	FALSE	FALSE	multi	4	0.717168	0.694545	1	FALSE	TRUE	ENST00000260408.8-UTR-6396;ENST00000260408.8-UTR-6586;ENST00000260408.8-UTR-6637
ADAM10	ENSG00000137845.15	ENST00000260408.8-UTR-5799	ADAM10.8	8	2939	FALSE	211	1	FALSE	FALSE	FALSE	multi	4	0.0416405	0.040327	4	FALSE	TRUE	ENST00000260408.8-UTR-5799
ADAM10	ENSG00000137845.15	ENST00000260408.8	ADAM10.9	9	8738	FALSE	211	0	FALSE	FALSE	FALSE	multi	4	0.00990619	0.00959369	6	FALSE	TRUE	ENST00000260408.8
ADAM10	ENSG00000137845.15	ENST00000260408.8-UTR+1717	ADAM10.10	10	10455	FALSE	211	30	FALSE	TRUE	TRUE	multi	4	0.0555527	0.0538003	3	FALSE	TRUE	ENST00000260408.8-UTR+1717
ADAM11	ENSG00000073670.14	ENST00000535346.5	ADAM11.1	1	121	FALSE	1	0	FALSE	FALSE	FALSE	single	1	0.0631025	0.0631025	2	FALSE	TRUE	ENST00000535346.5
ADAM11	ENSG00000073670.14	ENST00000200557.11	ADAM11.2	2	2092	FALSE	1	1	FALSE	TRUE	TRUE	single	1	0.936897	0.936897	1	FALSE	TRUE	ENST00000200557.11
ADAM12	ENSG00000148848.15	ENST00000368676.8	ADAM12.1	1	786	FALSE	18	0	TRUE	FALSE	FALSE	multi	2	0	0.0350556	3	FALSE	TRUE	ENST00000368676.8
ADAM12	ENSG00000148848.15	ENST00000448723.2-UTR-4746	ADAM12.2	2	142	FALSE	18	0	FALSE	FALSE	FALSE	multi	2	0.0322785	0.0311469	4	FALSE	TRUE	ENST00000448723.2-UTR-4746
ADAM12	ENSG00000148848.15	ENST00000448723.2-UTR-3671	ADAM12.3	3	1217	FALSE	18	0	FALSE	FALSE	FALSE	multi	2	0.0265823	0.0256504	5	FALSE	TRUE	ENST00000448723.2-UTR-3671
ADAM12	ENSG00000148848.15	ENST00000448723.2-UTR-2784	ADAM12.6	6	2104	FALSE	18	18	FALSE	FALSE	FALSE	multi	2	0.325696	0.314279	2	FALSE	TRUE	ENST00000448723.2-UTR-2784;ENST00000448723.2-UTR-2878;ENST00000448723.2-UTR-2977
ADAM12	ENSG00000148848.15	ENST00000368679.8	ADAM12.8	8	4898	FALSE	18	18	FALSE	TRUE	TRUE	multi	2	0.615443	0.593868	1	FALSE	TRUE	ENST00000368679.8;ENST00000448723.2
ADAM15	ENSG00000143537.14	ENST00000447332.3	ADAM15.1	1	209	FALSE	165	0	TRUE	FALSE	FALSE	single	1	0	0.0129425	2	FALSE	TRUE	ENST00000447332.3
ADAM15	ENSG00000143537.14	ENST00000271836.10	ADAM15.9	9	273	FALSE	165	165	FALSE	TRUE	TRUE	single	1	1	0.987058	1	FALSE	TRUE	ENST00000271836.10;ENST00000355956.6;ENST00000356955.7;ENST00000359280.8;ENST00000360674.8;ENST00000368412.7;ENST00000368413.5;ENST00000449910.6;ENST00000531455.5
ADAM17	ENSG00000151694.14	ENST00000648002.1	ADAM17.1	1	110	FALSE	217	0	TRUE	FALSE	FALSE	multi	3	0	0.102045	3	FALSE	TRUE	ENST00000648002.1
ADAM17	ENSG00000151694.14	ENST00000310823.8-UTR-1398	ADAM17.2	2	293	FALSE	217	1	FALSE	FALSE	FALSE	multi	3	0.0460441	0.0413455	4	FALSE	TRUE	ENST00000310823.8-UTR-1398
ADAM17	ENSG00000151694.14	ENST00000310823.8-UTR-418	ADAM17.3	3	1273	FALSE	217	217	FALSE	FALSE	FALSE	multi	3	0.536113	0.481406	1	FALSE	TRUE	ENST00000310823.8-UTR-418
ADAM17	ENSG00000151694.14	ENST00000310823.8	ADAM17.5	5	1691	FALSE	217	216	FALSE	TRUE	TRUE	multi	3	0.417842	0.375204	2	FALSE	TRUE	ENST00000310823.8;ENST00000310823.8-UTR-101
ADAM18	ENSG00000168619.16	ENST00000520772.5	ADAM18.1	1	842	FALSE	0	0	TRUE	FALSE	FALSE	single	1	0	0.526316	1	FALSE	TRUE	ENST00000520772.5
ADAM18	ENSG00000168619.16	ENST00000265707.10	ADAM18.3	3	125	FALSE	0	0	FALSE	TRUE	TRUE	single	1	1	0.473684	2	FALSE	TRUE	ENST00000265707.10;ENST00000379866.5
ADAM19	ENSG00000135074.16	ENST00000517905.1	ADAM19.1	1	399	FALSE	0	0	TRUE	FALSE	FALSE	multi	0	0	0.00191684	2	FALSE	TRUE	ENST00000517905.1
ADAM19	ENSG00000135074.16	ENST00000257527.9	ADAM19.3	3	3645	FALSE	0	0	TRUE	TRUE	TRUE	multi	0	0	0.998083	1	FALSE	TRUE	ENST00000257527.9;ENST00000517374.5
ADAM2	ENSG00000104755.16	ENST00000521880.5	ADAM2.1	1	64	FALSE	0	0	FALSE	FALSE	FALSE	multi	2	0.266667	0.266667	2	FALSE	TRUE	ENST00000521880.5
ADAM2	ENSG00000104755.16	ENST00000265708.9	ADAM2.2	2	360	FALSE	0	0	FALSE	TRUE	TRUE	multi	2	0.733333	0.733333	1	FALSE	TRUE	ENST00000265708.9
ADAM20	ENSG00000134007.5	ENST00000256389.5	ADAM20.2	2	219	FALSE	0	0	FALSE	TRUE	TRUE	single	1	1	1	1	FALSE	TRUE	ENST00000256389.5;ENST00000652041.1
ADAM21	ENSG00000139985.8	ENST00000603540.2	ADAM21.1	1	237	FALSE	0	0	FALSE	FALSE	FALSE	multi	2	0.808081	0.808081	1	FALSE	TRUE	ENST00000603540.2
ADAM21	ENSG00000139985.8	ENST00000679631.1	ADAM21.2	2	759	FALSE	0	0	FALSE	TRUE	TRUE	multi	2	0.191919	0.191919	2	FALSE	TRUE	ENST00000679631.1
ADAM22	ENSG00000008277.15	ENST00000398201.8	ADAM22.1	1	85	FALSE	9	0	TRUE	FALSE	FALSE	multi	4	0	0.0874126	5	FALSE	TRUE	ENST00000398201.8
ADAM22	ENSG00000008277.15	ENST00000684002.1	ADAM22.2	2	1526	FALSE	9	0	TRUE	FALSE	FALSE	multi	4	0	0.0664336	6	FALSE	TRUE	ENST00000684002.1
ADAM22	ENSG00000008277.15	ENST00000426930.5	ADAM22.4	4	266	FALSE	9	7	FALSE	FALSE	FALSE	multi	4	0.178571	0.151099	3	FALSE	TRUE	ENST00000265727.11;ENST00000426930.5
ADAM22	ENSG00000008277.15	ENST00000398204.8-UTR-4360	ADAM22.5	5	2038	FALSE	9	8	FALSE	FALSE	FALSE	multi	4	0.151712	0.128372	4	FALSE	TRUE	ENST00000398204.8-UTR-4360
ADAM22	ENSG00000008277.15	ENST00000398204.8-UTR-2587	ADAM22.6	6	3811	FALSE	9	9	FALSE	FALSE	FALSE	multi	4	0.301653	0.255245	2	FALSE	TRUE	ENST00000398204.8-UTR-2587
ADAM22	ENSG00000008277.15	ENST00000398204.8	ADAM22.7	7	6398	FALSE	9	9	FALSE	TRUE	TRUE	multi	4	0.368064	0.311439	1	FALSE	TRUE	ENST00000398204.8
ADAM23	ENSG00000114948.13	ENST00000264377.8-UTR-3175	ADAM23.3	3	325	FALSE	24	24	FALSE	FALSE	FALSE	multi	3	0.440115	0.440115	1	FALSE	TRUE	ENST00000264377.8-UTR-3175;ENST00000374415.7;ENST00000444281.1
ADAM23	ENSG00000114948.13	ENST00000264377.8-UTR-2156	ADAM23.4	4	1344	FALSE	24	24	FALSE	FALSE	FALSE	multi	3	0.290992	0.290992	2	FALSE	TRUE	ENST00000264377.8-UTR-2156
ADAM23	ENSG00000114948.13	ENST00000264377.8-UTR+175	ADAM23.7	7	3675	FALSE	24	24	FALSE	TRUE	TRUE	multi	3	0.268893	0.268893	3	FALSE	TRUE	ENST00000264377.8;ENST00000264377.8-UTR-68;ENST00000264377.8-UTR+175
ADAM28	ENSG00000042980.13	ENST00000437154.6	ADAM28.3	3	423	FALSE	66	0	TRUE	FALSE	FALSE	multi	5	0	0.509646	1	FALSE	TRUE	ENST00000437154.6;ENST00000437154.6-UTR-157;ENST00000437154.6-UTR-24
ADAM28	ENSG00000042980.13	ENST00000518326.1	ADAM28.4	4	161	FALSE	66	0	TRUE	FALSE	FALSE	multi	5	0	0.0449645	4	FALSE	TRUE	ENST00000518326.1
ADAM28	ENSG00000042980.13	ENST00000265769.9-UTR-3799	ADAM28.10	10	811	FALSE	66	66	FALSE	FALSE	FALSE	multi	5	0.632964	0.281916	2	FALSE	TRUE	ENST00000265769.9-UTR-3799;ENST00000265769.9-UTR-3904;ENST00000521629.5;ENST00000521629.5-UTR-111;ENST00000521629.5-UTR-230;ENST00000521629.5-UTR-288
ADAM28	ENSG00000042980.13	ENST00000265769.9-UTR-3539	ADAM28.11	11	1071	FALSE	66	32	FALSE	FALSE	FALSE	multi	5	0.104514	0.0465494	3	FALSE	TRUE	ENST00000265769.9-UTR-3539
ADAM28	ENSG00000042980.13	ENST00000265769.9-UTR-2785	ADAM28.12	12	1825	FALSE	66	13	FALSE	FALSE	FALSE	multi	5	0.0811709	0.0361527	7	FALSE	TRUE	ENST00000265769.9-UTR-2785
ADAM28	ENSG00000042980.13	ENST00000265769.9-UTR-868	ADAM28.13	13	3742	FALSE	66	22	FALSE	FALSE	FALSE	multi	5	0.090466	0.0402927	6	FALSE	TRUE	ENST00000265769.9-UTR-868
ADAM28	ENSG00000042980.13	ENST00000265769.9	ADAM28.16	16	4610	FALSE	66	20	FALSE	TRUE	TRUE	multi	5	0.0908856	0.0404795	5	FALSE	TRUE	ENST00000265769.9;ENST00000265769.9-UTR-119;ENST00000265769.9-UTR-153
ADAM29	ENSG00000168594.15	ENST00000359240.7	ADAM29.2	2	192	FALSE	0	0	FALSE	TRUE	TRUE	single	1	1	1	1	FALSE	TRUE	ENST00000359240.7;ENST00000514159.1
ADAM30	ENSG00000134249.7	ENST00000369400.2	ADAM30.1	1	431	FALSE	0	0	FALSE	TRUE	TRUE	single	1	1	1	1	FALSE	TRUE	ENST00000369400.2
ADAM32	ENSG00000197140.15	ENST00000379907.9	ADAM32.3	3	118	FALSE	4	4	FALSE	TRUE	TRUE	single	1	1	1	1	FALSE	TRUE	ENST00000379907.9;ENST00000437682.6;ENST00000519315.5
ADAM33	ENSG00000149451.19	ENST00000379861.8	ADAM33.3	3	993	FALSE	119	119	FALSE	TRUE	TRUE	single	1	1	1	1	FALSE	TRUE	ENST00000350009.6;ENST00000356518.7;ENST00000379861.8
ADAM7	ENSG00000069206.15	ENST00000441335.6	ADAM7.1	1	605	FALSE	0	0	TRUE	FALSE	FALSE	single	1	0	0	3	FALSE	TRUE	ENST00000441335.6
ADAM7	ENSG00000069206.15	ENST00000175238.10	ADAM7.3	3	1019	FALSE	0	0	TRUE	FALSE	FALSE	single	1	0	0.687805	1	FALSE	TRUE	ENST00000175238.10;ENST00000380789.5
ADAM7	ENSG00000069206.15	ENST00000520720.1-UTR+164	ADAM7.5	5	353	FALSE	0	0	FALSE	TRUE	TRUE	single	1	1	0.312195	2	FALSE	TRUE	ENST00000520720.1;ENST00000520720.1-UTR+164
ADAM8	ENSG00000151651.16	ENST00000485491.6	ADAM8.1	1	188	FALSE	109	0	FALSE	FALSE	FALSE	single	1	0.00836373	0.00836373	2	FALSE	TRUE	ENST00000485491.6
ADAM8	ENSG00000151651.16	ENST00000415217.7	ADAM8.3	3	815	FALSE	109	109	FALSE	TRUE	TRUE	single	1	0.991636	0.991636	1	FALSE	TRUE	ENST00000415217.7;ENST00000445355.8
ADAM9	ENSG00000168615.13	ENST00000466936.5-UTR-429	ADAM9.1	1	985	FALSE	112	0	TRUE	FALSE	FALSE	multi	3	0	0.0122183	4	FALSE	TRUE	ENST00000466936.5-UTR-429
ADAM9	ENSG00000168615.13	ENST00000481513.5	ADAM9.3	3	1922	FALSE	112	0	TRUE	FALSE	FALSE	multi	3	0	0.0117602	5	FALSE	TRUE	ENST00000466936.5;ENST00000481513.5
ADAM9	ENSG00000168615.13	ENST00000487273.7-UTR-1354	ADAM9.4	4	207	FALSE	112	80	FALSE	FALSE	FALSE	multi	3	0.108963	0.10635	2	FALSE	TRUE	ENST00000487273.7-UTR-1354
ADAM9	ENSG00000168615.13	ENST00000487273.7-UTR-261	ADAM9.6	6	1300	FALSE	112	112	FALSE	FALSE	FALSE	multi	3	0.824773	0.804996	1	FALSE	TRUE	ENST00000487273.7-UTR-261;ENST00000487273.7-UTR-358
ADAM9	ENSG00000168615.13	ENST00000676765.1	ADAM9.9	9	2606	FALSE	112	10	FALSE	TRUE	TRUE	multi	3	0.0662643	0.0646754	3	FALSE	TRUE	ENST00000487273.7;ENST00000676643.1;ENST00000676765.1
ADAMDEC1	ENSG00000134028.14	ENST00000256412.8	ADAMDEC1.1	1	715	FALSE	27	27	FALSE	TRUE	TRUE	single	1	1	1	1	FALSE	TRUE	ENST00000256412.8
ADAMTS1	ENSG00000154734.16	ENST00000451462.6-UTR-1028	ADAMTS1.1	1	264	FALSE	120	115	FALSE	FALSE	FALSE	multi	3	0.165959	0.165959	2	FALSE	TRUE	ENST00000451462.6-UTR-1028
ADAMTS1	ENSG00000154734.16	ENST00000451462.6-UTR-583	ADAMTS1.3	3	709	FALSE	120	108	FALSE	FALSE	FALSE	multi	3	0.156561	0.156561	3	FALSE	TRUE	ENST00000451462.6-UTR-583;ENST00000451462.6-UTR-724
ADAMTS1	ENSG00000154734.16	ENST00000451462.6	ADAMTS1.6	6	1292	FALSE	120	120	FALSE	TRUE	TRUE	multi	3	0.663368	0.663368	1	FALSE	TRUE	ENST00000451462.6;ENST00000451462.6-UTR-126;ENST00000451462.6-UTR-191
ADAMTS1	ENSG00000154734.16	ENST00000284984.8	ADAMTS1.7	7	1824	FALSE	120	0	FALSE	FALSE	FALSE	multi	3	0.0105644	0.0105644	4	FALSE	TRUE	ENST00000284984.8
ADAMTS1	ENSG00000154734.16	ENST00000284984.8-UTR+4863	ADAMTS1.8	8	6687	FALSE	120	0	FALSE	FALSE	FALSE	multi	3	0.00354747	0.00354747	5	FALSE	TRUE	ENST00000284984.8-UTR+4863
ADAMTS10	ENSG00000142303.14	ENST00000597188.6	ADAMTS10.2	2	653	FALSE	34	34	FALSE	TRUE	TRUE	single	1	1	1	1	FALSE	TRUE	ENST00000595838.5;ENST00000597188.6
ADAMTS12	ENSG00000151388.11	ENST00000515401.1	ADAMTS12.2	2	141	FALSE	14	0	TRUE	FALSE	FALSE	multi	2	0	0.710401	1	FALSE	TRUE	ENST00000515401.1;ENST00000515401.1-UTR-124
ADAMTS12	ENSG00000151388.11	ENST00000352040.7	ADAMTS12.3	3	7	FALSE	14	3	FALSE	FALSE	FALSE	multi	2	0.059374	0.0171947	3	FALSE	TRUE	ENST00000352040.7
ADAMTS12	ENSG00000151388.11	ENST00000504830.6	ADAMTS12.4	4	3653	FALSE	14	14	FALSE	TRUE	TRUE	multi	2	0.940626	0.272404	2	FALSE	TRUE	ENST00000504830.6
ADAMTS13	ENSG00000160323.19	ENST00000371911.7	ADAMTS13.1	1			13	0	TRUE	FALSE	FALSE	single	1	0	0.0291416	2	FALSE	TRUE	ENST00000371911.7
ADAMTS13	ENSG00000160323.19	ENST00000371916.5	ADAMTS13.3	3	1807	FALSE	13	13	FALSE	TRUE	TRUE	single	1	1	0.970858	1	FALSE	TRUE	ENST00000355699.7;ENST00000371916.5
ADAMTS14	ENSG00000138316.11	ENST00000373207.2	ADAMTS14.1	1	1588	FALSE	3	3	FALSE	TRUE	TRUE	single	1	1	1	1	FALSE	TRUE	ENST00000373207.2
ADAMTS15	ENSG00000166106.4	ENST00000299164.4	ADAMTS15.1	1	2824	FALSE	24	24	FALSE	TRUE	TRUE	single	1	1	1	1	FALSE	TRUE	ENST00000299164.4
ADAMTS16	ENSG00000145536.15	ENST00000511368.5	ADAMTS16.1	1	831	FALSE	5	0	TRUE	FALSE	FALSE	single	1	0	0.892231	1	FALSE	TRUE	ENST00000511368.5
ADAMTS16	ENSG00000145536.15	ENST00000274181.7	ADAMTS16.2	2	1166	FALSE	5	5	FALSE	TRUE	TRUE	single	1	1	0.107769	2	FALSE	TRUE	ENST00000274181.7
ADAMTS17	ENSG00000140470.15	ENST00000561355.2	ADAMTS17.1	1	592	FALSE	9	0	TRUE	FALSE	FALSE	single	1	0	0.178082	2	FALSE	TRUE	ENST00000561355.2
ADAMTS17	ENSG00000140470.15	ENST00000568565.2	ADAMTS17.2	2			9	0	FALSE	FALSE	FALSE	single	1	0.0355263	0.0291997	3	FALSE	TRUE	ENST00000568565.2
ADAMTS17	ENSG00000140470.15	ENST00000268070.9	ADAMTS17.3	3	2965	FALSE	9	9	FALSE	TRUE	TRUE	single	1	0.964474	0.792718	1	FALSE	TRUE	ENST00000268070.9
ADAMTS18	ENSG00000140873.16	ENST00000282849.10	ADAMTS18.1	1	1828	FALSE	0	0	TRUE	FALSE	FALSE	single	1	0	0.991202	1	FALSE	TRUE	ENST00000282849.10
ADAMTS18	ENSG00000140873.16	ENST00000562332.1	ADAMTS18.2	2	161	FALSE	0	0	FALSE	TRUE	TRUE	single	1	1	0.00879765	2	FALSE	TRUE	ENST00000562332.1
ADAMTS19	ENSG00000145808.10	ENST00000274487.9-UTR-353	ADAMTS19.1	1	1112	FALSE	3	3	FALSE	FALSE	FALSE	multi	2	0.478689	0.478689	2	FALSE	TRUE	ENST00000274487.9-UTR-353
ADAMTS19	ENSG00000145808.10	ENST00000274487.9	ADAMTS19.2	2	1465	FALSE	3	3	FALSE	TRUE	TRUE	multi	2	0.521311	0.521311	1	FALSE	TRUE	ENST00000274487.9
ADAMTS2	ENSG00000087116.16	ENST00000274609.5	ADAMTS2.1	1	241	FALSE	48	0	TRUE	FALSE	FALSE	multi	2	0	0.739022	1	FALSE	TRUE	ENST00000274609.5
ADAMTS2	ENSG00000087116.16	ENST00000518335.3	ADAMTS2.2	2	1382	FALSE	48	0	TRUE	FALSE	FALSE	multi	2	0	0.0661894	3	FALSE	TRUE	ENST00000518335.3
ADAMTS2	ENSG00000087116.16	ENST00000251582.12-UTR-2996	ADAMTS2.3	3	18	FALSE	48	48	FALSE	FALSE	FALSE	multi	2	0.287929	0.0560854	4	FALSE	TRUE	ENST00000251582.12-UTR-2996
ADAMTS2	ENSG00000087116.16	ENST00000251582.12	ADAMTS2.5	5	3014	FALSE	48	48	FALSE	TRUE	TRUE	multi	2	0.712071	0.138704	2	FALSE	TRUE	ENST00000251582.12;ENST00000251582.12-UTR-33
ADAMTS20	ENSG00000173157.18	ENST00000553158.5	ADAMTS20.1	1	118	FALSE	0	0	TRUE	FALSE	FALSE	single	1	0	0.0769231	3	FALSE	TRUE	ENST00000553158.5
ADAMTS20	ENSG00000173157.18	ENST00000549670.5	ADAMTS20.2	2	875	FALSE	0	0	TRUE	FALSE	FALSE	single	1	0	0.153846	2	FALSE	TRUE	ENST00000549670.5
ADAMTS20	ENSG00000173157.18	ENST00000389420.8	ADAMTS20.3	3	343	FALSE	0	0	FALSE	FALSE	FALSE	single	1	0.05	0.0384615	4	FALSE	TRUE	ENST00000389420.8
ADAMTS20	ENSG00000173157.18	ENST00000389420.8-UTR+1103	ADAMTS20.4	4	1446	FALSE	0	0	FALSE	TRUE	TRUE	single	1	0.95	0.730769	1	FALSE	TRUE	ENST00000389420.8-UTR+1103
ADAMTS3	ENSG00000156140.10	ENST00000622135.1	ADAMTS3.1	1	827	FALSE	11	11	FALSE	FALSE	FALSE	multi	2	0.253151	0.253151	2	FALSE	TRUE	ENST00000622135.1
ADAMTS3	ENSG00000156140.10	ENST00000286657.10	ADAMTS3.2	2	2167	FALSE	11	11	FALSE	TRUE	TRUE	multi	2	0.746849	0.746849	1	FALSE	TRUE	ENST00000286657.10
ADAMTS4	ENSG00000158859.10	ENST00000367995.3	ADAMTS4.1	1	515	FALSE	130	0	TRUE	FALSE	FALSE	multi	2	0	0.0294436	3	FALSE	TRUE	ENST00000367995.3
ADAMTS4	ENSG00000158859.10	ENST00000367996.6-UTR-5446	ADAMTS4.3	3	1390	FALSE	130	130	FALSE	FALSE	FALSE	multi	2	0.887148	0.861027	1	FALSE	TRUE	ENST00000367996.6-UTR-5446;ENST00000367996.6-UTR-5479
ADAMTS4	ENSG00000158859.10	ENST00000367996.6-UTR-2940	ADAMTS4.4	4	3896	FALSE	130	0	FALSE	FALSE	FALSE	multi	2	0.0177314	0.0172094	4	FALSE	TRUE	ENST00000367996.6-UTR-2940
ADAMTS4	ENSG00000158859.10	ENST00000367996.6	ADAMTS4.5	5	6836	FALSE	130	73	FALSE	TRUE	TRUE	multi	2	0.0951207	0.09232	2	FALSE	TRUE	ENST00000367996.6
ADAMTS5	ENSG00000154736.6	ENST00000284987.6-UTR-5419	ADAMTS5.1	1	712	FALSE	43	42	FALSE	FALSE	FALSE	multi	5	0.151848	0.151848	4	FALSE	TRUE	ENST00000284987.6-UTR-5419
ADAMTS5	ENSG00000154736.6	ENST00000284987.6-UTR-3973	ADAMTS5.2	2	2158	FALSE	43	22	FALSE	FALSE	FALSE	multi	5	0.111988	0.111988	5	FALSE	TRUE	ENST00000284987.6-UTR-3973
ADAMTS5	ENSG00000154736.6	ENST00000284987.6-UTR-2914	ADAMTS5.6	6	3217	FALSE	43	43	FALSE	FALSE	FALSE	multi	5	0.199022	0.199022	3	FALSE	TRUE	ENST00000284987.6-UTR-2914;ENST00000284987.6-UTR-3014;ENST00000284987.6-UTR-3051;ENST00000284987.6-UTR-3163
ADAMTS5	ENSG00000154736.6	ENST00000284987.6-UTR-2021	ADAMTS5.7	7	4110	FALSE	43	0	FALSE	FALSE	FALSE	multi	5	0.0441099	0.0441099	6	FALSE	TRUE	ENST00000284987.6-UTR-2021
ADAMTS5	ENSG00000154736.6	ENST00000284987.6-UTR-1770	ADAMTS5.8	8	4361	FALSE	43	0	FALSE	FALSE	FALSE	multi	5	0.013228	0.013228	8	FALSE	TRUE	ENST00000284987.6-UTR-1770
ADAMTS5	ENSG00000154736.6	ENST00000284987.6-UTR-1484	ADAMTS5.9	9	4647	FALSE	43	42	FALSE	FALSE	FALSE	multi	5	0.229882	0.229882	1	FALSE	TRUE	ENST00000284987.6-UTR-1484
ADAMTS5	ENSG00000154736.6	ENST00000284987.6	ADAMTS5.10	10	6131	FALSE	43	43	FALSE	TRUE	TRUE	multi	5	0.223413	0.223413	2	FALSE	TRUE	ENST00000284987.6
ADAMTS5	ENSG00000154736.6	ENST00000284987.6-UTR+2729	ADAMTS5.11	11	8860	FALSE	43	0	FALSE	FALSE	FALSE	multi	5	0.0265085	0.0265085	7	FALSE	TRUE	ENST00000284987.6-UTR+2729
ADAMTS6	ENSG00000049192.15	ENST00000381055.8	ADAMTS6.1	1	3098	FALSE	3	3	FALSE	TRUE	TRUE	single	1	1	1	1	FALSE	TRUE	ENST00000381055.8
ADAMTS7	ENSG00000136378.15	ENST00000388820.5	ADAMTS7.1	1	215	FALSE	22	22	FALSE	TRUE	TRUE	single	1	1	1	1	FALSE	TRUE	ENST00000388820.5
ADAMTS8	ENSG00000134917.10	ENST00000257359.7	ADAMTS8.1	1	635	FALSE	8	8	FALSE	TRUE	TRUE	single	1	1	1	1	FALSE	TRUE	ENST00000257359.7
ADAMTS9	ENSG00000163638.13	ENST00000459780.1	ADAMTS9.1	1	1071	FALSE	54	0	TRUE	FALSE	FALSE	single	1	0	0.0713448	2	FALSE	TRUE	ENST00000459780.1
ADAMTS9	ENSG00000163638.13	ENST00000481060.2	ADAMTS9.2	2	193	FALSE	54	0	TRUE	FALSE	FALSE	single	1	0	0.0396376	3	FALSE	TRUE	ENST00000481060.2
ADAMTS9	ENSG00000163638.13	ENST00000498707.5	ADAMTS9.4	4	1473	FALSE	54	54	FALSE	TRUE	TRUE	single	1	1	0.889018	1	FALSE	TRUE	ENST00000295903.8;ENST00000498707.5
ADAMTSL1	ENSG00000178031.18	ENST00000431052.6	ADAMTSL1.1	1	177	FALSE	10	0	TRUE	FALSE	FALSE	single	1	0	0.138052	2	FALSE	TRUE	ENST00000431052.6
ADAMTSL1	ENSG00000178031.18	ENST00000380570.8	ADAMTSL1.2	2	191	FALSE	10	0	TRUE	FALSE	FALSE	single	1	0	0.0162316	6	FALSE	TRUE	ENST00000380570.8
ADAMTSL1	ENSG00000178031.18	ENST00000380566.8	ADAMTSL1.3	3	937	FALSE	10	0	TRUE	FALSE	FALSE	single	1	0	0.020415	5	FALSE	TRUE	ENST00000380566.8
ADAMTSL1	ENSG00000178031.18	ENST00000327883.11	ADAMTSL1.4	4	153	FALSE	10	0	TRUE	FALSE	FALSE	single	1	0	0.118641	3	FALSE	TRUE	ENST00000327883.11
ADAMTSL1	ENSG00000178031.18	ENST00000276935.6	ADAMTSL1.5	5	854	FALSE	10	0	TRUE	FALSE	FALSE	single	1	0	0.041332	4	FALSE	TRUE	ENST00000276935.6
ADAMTSL1	ENSG00000178031.18	ENST00000380538.4	ADAMTSL1.6	6	233	FALSE	10	0	TRUE	FALSE	FALSE	single	1	0	0.00552209	8	FALSE	TRUE	ENST00000380538.4
ADAMTSL1	ENSG00000178031.18	ENST00000380545.9	ADAMTSL1.7	7	61	FALSE	10	0	FALSE	FALSE	FALSE	single	1	0.0134415	0.00886881	7	FALSE	TRUE	ENST00000380545.9
ADAMTSL1	ENSG00000178031.18	ENST00000380548.9	ADAMTSL1.8	8	2402	FALSE	10	10	FALSE	TRUE	TRUE	single	1	0.986558	0.650937	1	FALSE	TRUE	ENST00000380548.9
ADAMTSL2	ENSG00000197859.11	ENST00000354484.8	ADAMTSL2.2	2	655	FALSE	18	18	FALSE	TRUE	TRUE	single	1	1	1	1	FALSE	TRUE	ENST00000354484.8;ENST00000393060.1
ADAMTSL3	ENSG00000156218.13	ENST00000567476.1	ADAMTSL3.1	1	1602	FALSE	19	0	FALSE	FALSE	FALSE	single	1	0.0167101	0.0167101	2	FALSE	TRUE	ENST00000567476.1
ADAMTSL3	ENSG00000156218.13	ENST00000286744.10	ADAMTSL3.3	3	2036	FALSE	19	19	FALSE	TRUE	TRUE	single	1	0.98329	0.98329	1	FALSE	TRUE	ENST00000286744.10;ENST00000286744.10-UTR-182
ADAMTSL4	ENSG00000143382.16	ENST00000369041.9	ADAMTSL4.1	1	24	FALSE	67	0	TRUE	FALSE	FALSE	single	1	0	0.116271	2	FALSE	TRUE	ENST00000369041.9
ADAMTSL4	ENSG00000143382.16	ENST00000674043.1	ADAMTSL4.3	3	471	FALSE	67	0	FALSE	FALSE	FALSE	single	1	0.0183551	0.0162209	3	FALSE	TRUE	ENST00000674043.1;ENST00000674043.1-UTR-183
ADAMTSL4	ENSG00000143382.16	ENST00000369038.6	ADAMTSL4.6	6	741	FALSE	67	67	FALSE	TRUE	TRUE	single	1	0.981645	0.867508	1	FALSE	TRUE	ENST00000271643.9;ENST00000369038.6;ENST00000369039.9
ADAMTSL5	ENSG00000185761.11	ENST00000395467.6	ADAMTSL5.1	1			96	0	FALSE	FALSE	FALSE	single	1	0.0093835	0.0093835	2	FALSE	TRUE	ENST00000395467.6
ADAMTSL5	ENSG00000185761.11	ENST00000330475.9	ADAMTSL5.2	2	993	FALSE	96	96	FALSE	TRUE	TRUE	single	1	0.990617	0.990617	1	FALSE	TRUE	ENST00000330475.9
ADAP1	ENSG00000105963.15	ENST00000453175.6	ADAP1.1	1	4	FALSE	82	0	FALSE	FALSE	FALSE	single	1	0.018304	0.018304	2	FALSE	TRUE	ENST00000453175.6
ADAP1	ENSG00000105963.15	ENST00000265846.10	ADAP1.5	5	1021	FALSE	82	82	FALSE	TRUE	TRUE	single	1	0.981696	0.981696	1	FALSE	TRUE	ENST00000265846.10;ENST00000446141.5;ENST00000449296.6;ENST00000649206.1
ADAP2	ENSG00000184060.11	ENST00000584828.5	ADAP2.2	2	470	FALSE	237	59	FALSE	FALSE	FALSE	multi	3	0.184719	0.184719	3	FALSE	TRUE	ENST00000580525.5;ENST00000584828.5
ADAP2	ENSG00000184060.11	ENST00000330889.8-UTR+76	ADAP2.5	5	1529	FALSE	237	232	FALSE	FALSE	FALSE	multi	3	0.230875	0.230875	2	FALSE	TRUE	ENST00000330889.8;ENST00000330889.8-UTR-132;ENST00000330889.8-UTR+76
ADAP2	ENSG00000184060.11	ENST00000330889.8-UTR+1374	ADAP2.6	6	2827	FALSE	237	237	FALSE	TRUE	TRUE	multi	3	0.584407	0.584407	1	FALSE	TRUE	ENST00000330889.8-UTR+1374
ADAR	ENSG00000160710.18	ENST00000681683.1	ADAR.1	1	441	FALSE	236	0	FALSE	FALSE	FALSE	multi	2	0.0129095	0.0129095	3	FALSE	TRUE	ENST00000681683.1
ADAR	ENSG00000160710.18	ENST00000368474.9	ADAR.8	8	2749	FALSE	236	236	FALSE	FALSE	FALSE	multi	2	0.905091	0.905091	1	FALSE	TRUE	ENST00000368471.8;ENST00000368474.9;ENST00000529168.2;ENST00000529168.2-UTR-63;ENST00000648311.1;ENST00000649022.2;ENST00000649042.1
ADAR	ENSG00000160710.18	ENST00000679899.1	ADAR.9	9	3111	FALSE	236	87	FALSE	TRUE	TRUE	multi	2	0.0819999	0.0819999	2	FALSE	TRUE	ENST00000679899.1
ADARB1	ENSG00000197381.17	ENST00000348831.9	ADARB1.2	2	4363	FALSE	105	105	FALSE	TRUE	TRUE	single	1	1	1	1	FALSE	TRUE	ENST00000348831.9;ENST00000437626.5
ADARB2	ENSG00000185736.16	ENST00000381305.1	ADARB2.1	1	42	FALSE	13	12	FALSE	FALSE	FALSE	multi	4	0.489762	0.489762	1	FALSE	TRUE	ENST00000381305.1
ADARB2	ENSG00000185736.16	ENST00000381310.7	ADARB2.2	2	1059	FALSE	13	11	FALSE	FALSE	FALSE	multi	4	0.224406	0.224406	2	FALSE	TRUE	ENST00000381310.7
ADARB2	ENSG00000185736.16	ENST00000381312.6-UTR-4033	ADARB2.3	3	1847	FALSE	13	12	FALSE	FALSE	FALSE	multi	4	0.166912	0.166912	3	FALSE	TRUE	ENST00000381312.6-UTR-4033
ADARB2	ENSG00000185736.16	ENST00000381312.6	ADARB2.4	4	5880	FALSE	13	7	FALSE	TRUE	TRUE	multi	4	0.118919	0.118919	4	FALSE	TRUE	ENST00000381312.6
ADAT1	ENSG00000065457.11	ENST00000307921.7	ADAT1.1	1	214	FALSE	86	0	TRUE	FALSE	FALSE	single	1	0	0.036892	3	FALSE	TRUE	ENST00000307921.7
ADAT1	ENSG00000065457.11	ENST00000566450.5	ADAT1.2	2	138	FALSE	86	0	TRUE	FALSE	FALSE	single	1	0	0.560529	1	FALSE	TRUE	ENST00000566450.5
ADAT1	ENSG00000065457.11	ENST00000564657.2	ADAT1.4	4	3348	FALSE	86	86	FALSE	TRUE	TRUE	single	1	1	0.402579	2	FALSE	TRUE	ENST00000564657.2;ENST00000568510.1
ADAT2	ENSG00000189007.16	ENST00000237283.9-UTR-4684	ADAT2.1	1	947	FALSE	60	60	FALSE	FALSE	FALSE	multi	4	0.323285	0.323285	2	FALSE	TRUE	ENST00000237283.9-UTR-4684
ADAT2	ENSG00000189007.16	ENST00000237283.9-UTR-4388	ADAT2.2	2	1243	FALSE	60	34	FALSE	FALSE	FALSE	multi	4	0.108401	0.108401	4	FALSE	TRUE	ENST00000237283.9-UTR-4388
ADAT2	ENSG00000189007.16	ENST00000237283.9-UTR-4158	ADAT2.3	3	1473	FALSE	60	60	FALSE	FALSE	FALSE	multi	4	0.442132	0.442132	1	FALSE	TRUE	ENST00000237283.9-UTR-4158
ADAT2	ENSG00000189007.16	ENST00000237283.9	ADAT2.4	4	5631	FALSE	60	36	FALSE	TRUE	TRUE	multi	4	0.126183	0.126183	3	FALSE	TRUE	ENST00000237283.9
ADAT3	ENSG00000213638.6	ENST00000329478.4	ADAT3.1	1	296	FALSE	88	88	FALSE	TRUE	TRUE	single	1	1	1	1	FALSE	TRUE	ENST00000329478.4
ADCK1	ENSG00000063761.16	ENST00000341211.5	ADCK1.1	1	561	FALSE	44	44	FALSE	TRUE	TRUE	single	1	0.992443	0.992443	1	FALSE	TRUE	ENST00000341211.5
ADCK1	ENSG00000063761.16	ENST00000238561.10	ADCK1.2	2	1623	FALSE	44	0	FALSE	FALSE	FALSE	single	1	0.00755749	0.00755749	2	FALSE	TRUE	ENST00000238561.10
ADCK2	ENSG00000133597.11	ENST00000072869.9	ADCK2.2	2	307	FALSE	5	0	TRUE	FALSE	FALSE	single	1	0	0.957185	1	FALSE	TRUE	ENST00000072869.9;ENST00000473512.1
ADCK2	ENSG00000133597.11	ENST00000476491.5	ADCK2.3	3	141	FALSE	5	0	TRUE	FALSE	FALSE	single	1	0	0.00596602	3	FALSE	TRUE	ENST00000476491.5
ADCK2	ENSG00000133597.11	ENST00000483369.5	ADCK2.4	4	76	FALSE	5	5	FALSE	TRUE	TRUE	single	1	1	0.036849	2	FALSE	TRUE	ENST00000483369.5
ADCK5	ENSG00000173137.12	ENST00000308860.11	ADCK5.1	1	168	FALSE	91	91	FALSE	TRUE	TRUE	single	1	1	1	1	FALSE	TRUE	ENST00000308860.11
ADCY1	ENSG00000164742.16	ENST00000432715.5	ADCY1.2	2	297	FALSE	15	0	TRUE	FALSE	FALSE	single	1	0	0.215462	2	FALSE	TRUE	ENST00000432715.5;ENST00000621543.1
ADCY1	ENSG00000164742.16	ENST00000297323.12	ADCY1.3	3	9121	FALSE	15	15	FALSE	TRUE	TRUE	single	1	1	0.784538	1	FALSE	TRUE	ENST00000297323.12
ADCY10	ENSG00000143199.18	ENST00000476818.2	ADCY10.1	1	309	FALSE	0	0	TRUE	FALSE	FALSE	multi	2	0	0.861868	1	TRUE	TRUE	ENST00000476818.2
ADCY10	ENSG00000143199.18	ENST00000367848.1	ADCY10.2	2			0	0	FALSE	FALSE	FALSE	multi	2	0.577465	0.0797665	2	TRUE	TRUE	ENST00000367848.1
ADCY10	ENSG00000143199.18	ENST00000367851.9	ADCY10.4	4	292	FALSE	0	0	FALSE	TRUE	TRUE	multi	2	0.422535	0.0583658	3	TRUE	TRUE	ENST00000367851.9;ENST00000545172.5
ADCY2	ENSG00000078295.17	ENST00000338316.9	ADCY2.1	1	3210	FALSE	155	155	FALSE	TRUE	TRUE	single	1	1	1	1	FALSE	TRUE	ENST00000338316.9
ADCY3	ENSG00000138031.15	ENST00000260600.9	ADCY3.4	4	763	FALSE	110	110	FALSE	TRUE	TRUE	single	1	1	1	1	FALSE	TRUE	ENST00000260600.9;ENST00000405392.6;ENST00000498288.1;ENST00000606682.5
ADCY4	ENSG00000129467.14	ENST00000310677.8	ADCY4.3	3	67	FALSE	43	43	FALSE	TRUE	TRUE	single	1	1	1	1	FALSE	TRUE	ENST00000310677.8;ENST00000418030.7;ENST00000554068.6
ADCY5	ENSG00000173175.15	ENST00000309879.9	ADCY5.1	1	30	FALSE	25	0	FALSE	FALSE	FALSE	multi	2	0.0114825	0.0114825	3	FALSE	TRUE	ENST00000309879.9
ADCY5	ENSG00000173175.15	ENST00000491190.5	ADCY5.2	2	664	FALSE	25	25	FALSE	FALSE	FALSE	multi	2	0.510421	0.510421	1	FALSE	TRUE	ENST00000491190.5
ADCY5	ENSG00000173175.15	ENST00000462833.6	ADCY5.3	3	2312	FALSE	25	25	FALSE	TRUE	TRUE	multi	2	0.478097	0.478097	2	FALSE	TRUE	ENST00000462833.6
ADCY6	ENSG00000174233.12	ENST00000357869.8	ADCY6.3	3	2397	FALSE	66	66	FALSE	TRUE	TRUE	single	1	1	1	1	FALSE	TRUE	ENST00000307885.4;ENST00000357869.8;ENST00000550422.5
ADCY7	ENSG00000121281.13	ENST00000566433.6	ADCY7.2	2	25	FALSE	119	0	TRUE	FALSE	FALSE	single	1	0	0.0595741	2	FALSE	TRUE	ENST00000537579.5;ENST00000566433.6
ADCY7	ENSG00000121281.13	ENST00000394697.7	ADCY7.4	4	2630	FALSE	119	119	FALSE	TRUE	TRUE	single	1	1	0.940426	1	FALSE	TRUE	ENST00000254235.7;ENST00000394697.7
ADCY8	ENSG00000155897.10	ENST00000286355.10	ADCY8.2	2	89	FALSE	2	2	FALSE	TRUE	TRUE	single	1	1	1	1	FALSE	TRUE	ENST00000286355.10;ENST00000377928.7
ADCY9	ENSG00000162104.10	ENST00000294016.8	ADCY9.1	1	3122	FALSE	8	0	TRUE	FALSE	FALSE	single	1	0	0.900393	1	FALSE	TRUE	ENST00000294016.8
ADCY9	ENSG00000162104.10	ENST00000576936.5	ADCY9.2	2	51	FALSE	8	8	FALSE	TRUE	TRUE	single	1	1	0.0996072	2	FALSE	TRUE	ENST00000576936.5
ADCYAP1	ENSG00000141433.13	ENST00000450565.8-UTR-2394	ADCYAP1.1	1	143	FALSE	9	9	FALSE	FALSE	FALSE	multi	3	0.370081	0.370081	2	FALSE	TRUE	ENST00000450565.8-UTR-2394
ADCYAP1	ENSG00000141433.13	ENST00000450565.8-UTR-1038	ADCYAP1.3	3	1499	FALSE	9	9	FALSE	FALSE	FALSE	multi	3	0.196892	0.196892	3	FALSE	TRUE	ENST00000450565.8-UTR-1038;ENST00000450565.8-UTR-1118
ADCYAP1	ENSG00000141433.13	ENST00000450565.8	ADCYAP1.4	4	2537	FALSE	9	9	FALSE	TRUE	TRUE	multi	3	0.433027	0.433027	1	FALSE	TRUE	ENST00000450565.8
ADCYAP1R1	ENSG00000078549.15	ENST00000409363.5	ADCYAP1R1.3	3	322	FALSE	16	0	FALSE	FALSE	FALSE	multi	2	0.0299871	0.0299871	3	FALSE	TRUE	ENST00000396211.6;ENST00000409363.5;ENST00000409489.5
ADCYAP1R1	ENSG00000078549.15	ENST00000614107.4	ADCYAP1R1.5	5	4795	FALSE	16	16	FALSE	FALSE	FALSE	multi	2	0.585901	0.585901	1	FALSE	TRUE	ENST00000304166.9;ENST00000614107.4
ADCYAP1R1	ENSG00000078549.15	ENST00000614107.4-UTR+4076	ADCYAP1R1.6	6	8871	FALSE	16	15	FALSE	TRUE	TRUE	multi	2	0.384111	0.384111	2	FALSE	TRUE	ENST00000614107.4-UTR+4076
ADD1	ENSG00000087274.19	ENST00000536424.2	ADD1.3	3	276	FALSE	248	247	FALSE	FALSE	FALSE	multi	2	0.261529	0.259257	2	FALSE	TRUE	ENST00000398123.6;ENST00000536424.2;ENST00000541843.2
ADD1	ENSG00000087274.19	ENST00000503455.6	ADD1.5	5	1156	FALSE	248	0	TRUE	FALSE	FALSE	multi	2	0	0.00868586	3	FALSE	TRUE	ENST00000503455.6;ENST00000513328.6
ADD1	ENSG00000087274.19	ENST00000398129.5	ADD1.9	9	1553	FALSE	248	248	FALSE	TRUE	TRUE	multi	2	0.738471	0.732057	1	FALSE	TRUE	ENST00000264758.11;ENST00000355842.7;ENST00000398129.5;ENST00000651918.1
ADD2	ENSG00000075340.23	ENST00000430656.5	ADD2.1	1	306	FALSE	8	0	TRUE	FALSE	FALSE	single	1	0	0.0499421	6	FALSE	TRUE	ENST00000430656.5
ADD2	ENSG00000075340.23	ENST00000413157.6	ADD2.2	2	1616	FALSE	8	0	TRUE	FALSE	FALSE	single	1	0	0.0806312	5	FALSE	TRUE	ENST00000413157.6
ADD2	ENSG00000075340.23	ENST00000355733.7	ADD2.3	3	277	FALSE	8	8	FALSE	TRUE	TRUE	single	1	1	0.327012	1	FALSE	TRUE	ENST00000355733.7
ADD2	ENSG00000075340.23	ENST00000407644.6	ADD2.4	4	1295	FALSE	8	0	TRUE	FALSE	FALSE	single	1	0	0.209033	3	FALSE	TRUE	ENST00000407644.6
ADD2	ENSG00000075340.23	ENST00000264436.9-UTR-4418	ADD2.5	5	2223	FALSE	8	0	TRUE	FALSE	FALSE	single	1	0	0.108715	4	FALSE	TRUE	ENST00000264436.9-UTR-4418
ADD2	ENSG00000075340.23	ENST00000264436.9	ADD2.6	6	6641	FALSE	8	0	TRUE	FALSE	FALSE	single	1	0	0.224667	2	FALSE	TRUE	ENST00000264436.9
ADD3	ENSG00000148700.15	ENST00000360162.7-UTR-688	ADD3.1	1	24	FALSE	250	250	FALSE	FALSE	FALSE	multi	4	0.228441	0.228441	3	FALSE	TRUE	ENST00000360162.7-UTR-688
ADD3	ENSG00000148700.15	ENST00000360162.7	ADD3.3	3	712	FALSE	250	250	FALSE	FALSE	FALSE	multi	4	0.305595	0.305595	1	FALSE	TRUE	ENST00000360162.7;ENST00000360162.7-UTR-94
ADD3	ENSG00000148700.15	ENST00000277900.12-UTR-963	ADD3.4	4	984	FALSE	250	250	FALSE	FALSE	FALSE	multi	4	0.196262	0.196262	4	FALSE	TRUE	ENST00000277900.12-UTR-963
ADD3	ENSG00000148700.15	ENST00000277900.12-UTR-204	ADD3.5	5	1743	FALSE	250	0	FALSE	FALSE	FALSE	multi	4	0.0107481	0.0107481	5	FALSE	TRUE	ENST00000277900.12-UTR-204
ADD3	ENSG00000148700.15	ENST00000277900.12	ADD3.6	6	1947	FALSE	250	250	FALSE	TRUE	TRUE	multi	4	0.258954	0.258954	2	FALSE	TRUE	ENST00000277900.12
ADGB	ENSG00000118492.18	ENST00000473647.1	ADGB.1	1	26	FALSE	2	0	TRUE	FALSE	FALSE	single	1	0	0.350309	2	FALSE	TRUE	ENST00000473647.1
ADGB	ENSG00000118492.18	ENST00000681847.1	ADGB.2	2	251	FALSE	2	0	TRUE	FALSE	FALSE	single	1	0	0.204861	3	FALSE	TRUE	ENST00000681847.1
ADGB	ENSG00000118492.18	ENST00000367490.5	ADGB.3	3	245	FALSE	2	2	FALSE	TRUE	TRUE	single	1	1	0.44483	1	FALSE	TRUE	ENST00000367490.5
ADGRA1	ENSG00000197177.16	ENST00000392606.2	ADGRA1.1	1	1917	FALSE	0	0	FALSE	FALSE	FALSE	multi	2	0.770186	0.770186	1	FALSE	TRUE	ENST00000392606.2
ADGRA1	ENSG00000197177.16	ENST00000392607.8	ADGRA1.2	2	2164	FALSE	0	0	FALSE	TRUE	TRUE	multi	2	0.229814	0.229814	2	FALSE	TRUE	ENST00000392607.8
ADGRA2	ENSG00000020181.18	ENST00000315215.11-UTR-929	ADGRA2.2	2	1612	FALSE	62	62	FALSE	TRUE	TRUE	single	1	0.999208	0.999208	1	FALSE	TRUE	ENST00000315215.11-UTR-929;ENST00000315215.11-UTR-974
ADGRA2	ENSG00000020181.18	ENST00000315215.11	ADGRA2.3	3	2541	FALSE	62	0	FALSE	FALSE	FALSE	single	1	0.000791833	0.000791833	2	FALSE	TRUE	ENST00000315215.11
ADGRA3	ENSG00000152990.14	ENST00000502482.1	ADGRA3.1	1	806	FALSE	0	0	TRUE	FALSE	FALSE	multi	0	0	0.0788247	2	FALSE	TRUE	ENST00000502482.1
ADGRA3	ENSG00000152990.14	ENST00000508133.5	ADGRA3.2	2	398	FALSE	0	0	TRUE	FALSE	FALSE	multi	0	0	0.0490435	3	FALSE	TRUE	ENST00000508133.5
ADGRA3	ENSG00000152990.14	ENST00000334304.10	ADGRA3.3	3	329	FALSE	0	0	TRUE	TRUE	TRUE	multi	0	0	0.872132	1	FALSE	TRUE	ENST00000334304.10
ADGRB1	ENSG00000181790.12	ENST00000643448.1	ADGRB1.3	3	592	FALSE	3	3	FALSE	TRUE	TRUE	single	1	1	1	1	FALSE	TRUE	ENST00000323289.6;ENST00000517894.6;ENST00000643448.1
ADGRB2	ENSG00000121753.13	ENST00000398538.5	ADGRB2.1	1	9	FALSE	5	0	FALSE	FALSE	FALSE	single	1	0.0100287	0.0100287	2	FALSE	TRUE	ENST00000398538.5
ADGRB2	ENSG00000121753.13	ENST00000373655.6	ADGRB2.3	3	303	FALSE	5	5	FALSE	TRUE	TRUE	single	1	0.989971	0.989971	1	FALSE	TRUE	ENST00000373655.6;ENST00000398542.5;ENST00000527361.5
ADGRB3	ENSG00000135298.15	ENST00000546190.5	ADGRB3.1	1			5	5	FALSE	FALSE	FALSE	multi	2	0.184066	0.184066	2	TRUE	TRUE	ENST00000546190.5
ADGRB3	ENSG00000135298.15	ENST00000370598.6	ADGRB3.3	3	615	FALSE	5	5	FALSE	TRUE	TRUE	multi	2	0.815934	0.815934	1	TRUE	TRUE	ENST00000238918.12;ENST00000370598.6
ADGRD1	ENSG00000111452.13	ENST00000535015.5	ADGRD1.2	2	25	FALSE	36	0	FALSE	FALSE	FALSE	single	1	0.00774755	0.00774755	2	FALSE	TRUE	ENST00000535015.5;ENST00000543617.2
ADGRD1	ENSG00000111452.13	ENST00000261654.10	ADGRD1.3	3	2206	FALSE	36	36	FALSE	TRUE	TRUE	single	1	0.992252	0.992252	1	FALSE	TRUE	ENST00000261654.10
ADGRD2	ENSG00000180264.11	ENST00000334810.5	ADGRD2.1	1	327	FALSE	1	1	FALSE	TRUE	TRUE	single	1	1	1	1	FALSE	TRUE	ENST00000334810.5
ADGRE1	ENSG00000174837.15	ENST00000250572.12	ADGRE1.5	5	430	FALSE	26	26	FALSE	FALSE	FALSE	multi	2	0.914537	0.914537	1	FALSE	TRUE	ENST00000250572.12;ENST00000312053.9;ENST00000381404.8;ENST00000381407.9;ENST00000450315.7
ADGRE1	ENSG00000174837.15	ENST00000250572.12-UTR+2360	ADGRE1.6	6	2790	FALSE	26	7	FALSE	TRUE	TRUE	multi	2	0.0854634	0.0854634	2	FALSE	TRUE	ENST00000250572.12-UTR+2360
ADGRE2	ENSG00000127507.18	ENST00000601345.5	ADGRE2.1	1	546	FALSE	55	0	TRUE	FALSE	FALSE	multi	3	0	0.78599	1	FALSE	TRUE	ENST00000601345.5
ADGRE2	ENSG00000127507.18	ENST00000596991.6	ADGRE2.4	4	157	FALSE	55	27	FALSE	FALSE	FALSE	multi	3	0.107676	0.0230437	4	FALSE	TRUE	ENST00000392965.7;ENST00000594076.5;ENST00000596991.6
ADGRE2	ENSG00000127507.18	ENST00000315576.8-UTR-3059	ADGRE2.5	5	785	FALSE	55	55	FALSE	FALSE	FALSE	multi	3	0.438746	0.0938961	3	FALSE	TRUE	ENST00000315576.8-UTR-3059
ADGRE2	ENSG00000127507.18	ENST00000315576.8-UTR-312	ADGRE2.7	7	3532	FALSE	55	55	FALSE	TRUE	TRUE	multi	3	0.444761	0.0951832	2	FALSE	TRUE	ENST00000315576.8-UTR-312;ENST00000315576.8-UTR-403
ADGRE2	ENSG00000127507.18	ENST00000315576.8	ADGRE2.8	8	3844	FALSE	55	0	FALSE	FALSE	FALSE	multi	3	0.00881763	0.00188706	5	FALSE	TRUE	ENST00000315576.8
ADGRE3	ENSG00000131355.15	ENST00000595472.1	ADGRE3.1	1	84	FALSE	110	0	TRUE	FALSE	FALSE	multi	2	0	0.0505606	3	FALSE	TRUE	ENST00000595472.1
ADGRE3	ENSG00000131355.15	ENST00000253673.6	ADGRE3.3	3	316	FALSE	110	13	FALSE	FALSE	FALSE	multi	2	0.14153	0.134374	2	FALSE	TRUE	ENST00000253673.6;ENST00000599900.5
ADGRE3	ENSG00000131355.15	ENST00000253673.6-UTR+1183	ADGRE3.5	5	1499	FALSE	110	110	FALSE	TRUE	TRUE	multi	2	0.85847	0.815065	1	FALSE	TRUE	ENST00000253673.6-UTR+1030;ENST00000253673.6-UTR+1183
ADGRE5	ENSG00000123146.20	ENST00000358600.7	ADGRE5.1	1	154	FALSE	215	0	FALSE	FALSE	FALSE	single	1	0.0242234	0.0242234	2	FALSE	TRUE	ENST00000358600.7
ADGRE5	ENSG00000123146.20	ENST00000357355.7	ADGRE5.3	3	604	FALSE	215	215	FALSE	TRUE	TRUE	single	1	0.975777	0.975777	1	FALSE	TRUE	ENST00000242786.6;ENST00000357355.7
ADGRF1	ENSG00000153292.16	ENST00000371243.2	ADGRF1.1	1	566	FALSE	19	0	TRUE	FALSE	FALSE	multi	3	0	0.497609	1	TRUE	TRUE	ENST00000371243.2
ADGRF1	ENSG00000153292.16	ENST00000283297.5	ADGRF1.2	2			19	19	FALSE	FALSE	FALSE	multi	3	0.706997	0.355189	2	TRUE	TRUE	ENST00000283297.5
ADGRF1	ENSG00000153292.16	ENST00000371253.7-UTR-1671	ADGRF1.3	3	843	FALSE	19	13	FALSE	FALSE	FALSE	multi	3	0.107799	0.0541572	4	TRUE	TRUE	ENST00000371253.7-UTR-1671
ADGRF1	ENSG00000153292.16	ENST00000371253.7	ADGRF1.4	4	2514	FALSE	19	17	FALSE	TRUE	TRUE	multi	3	0.185204	0.0930447	3	TRUE	TRUE	ENST00000371253.7
ADGRF3	ENSG00000173567.16	ENST00000311519.5	ADGRF3.1	1			1	0	TRUE	FALSE	FALSE	multi	2	0	0.0280066	3	FALSE	TRUE	ENST00000311519.5
ADGRF3	ENSG00000173567.16	ENST00000421160.6	ADGRF3.2	2	306	FALSE	1	0	TRUE	FALSE	FALSE	multi	2	0	0.0263591	4	FALSE	TRUE	ENST00000421160.6
ADGRF3	ENSG00000173567.16	ENST00000333478.10	ADGRF3.3	3	691	FALSE	1	0	FALSE	FALSE	FALSE	multi	2	0.123693	0.116969	2	FALSE	TRUE	ENST00000333478.10
ADGRF3	ENSG00000173567.16	ENST00000651242.2	ADGRF3.4	4	911	FALSE	1	1	FALSE	TRUE	TRUE	multi	2	0.876307	0.828666	1	FALSE	TRUE	ENST00000651242.2
ADGRF4	ENSG00000153294.12	ENST00000327753.7	ADGRF4.2	2	816	FALSE	9	9	FALSE	TRUE	TRUE	single	1	1	1	1	FALSE	TRUE	ENST00000283303.3;ENST00000327753.7
ADGRF5	ENSG00000069122.19	ENST00000265417.7-UTR-1209	ADGRF5.1	1	184	FALSE	60	60	FALSE	FALSE	FALSE	multi	2	0.310148	0.310148	2	FALSE	TRUE	ENST00000265417.7-UTR-1209
ADGRF5	ENSG00000069122.19	ENST00000283296.12	ADGRF5.4	4	1470	FALSE	60	60	FALSE	TRUE	TRUE	multi	2	0.689852	0.689852	1	FALSE	TRUE	ENST00000265417.7;ENST00000265417.7-UTR-63;ENST00000283296.12
ADGRG1	ENSG00000205336.14	ENST00000565976.6	ADGRG1.1	1	438	FALSE	129	0	FALSE	FALSE	FALSE	single	1	0.00248656	0.00248656	3	FALSE	TRUE	ENST00000565976.6
ADGRG1	ENSG00000205336.14	ENST00000456916.5	ADGRG1.7	7	1450	FALSE	129	129	FALSE	TRUE	TRUE	single	1	0.985414	0.985414	1	FALSE	TRUE	ENST00000388813.9;ENST00000388813.9-UTR-31;ENST00000456916.5;ENST00000562558.6;ENST00000567835.5;ENST00000568908.5
ADGRG1	ENSG00000205336.14	ENST00000568909.5	ADGRG1.9	9	1998	FALSE	129	0	FALSE	FALSE	FALSE	single	1	0.0120996	0.0120996	2	FALSE	TRUE	ENST00000562631.7;ENST00000568909.5
ADGRG2	ENSG00000173698.18	ENST00000340581.3	ADGRG2.1	1	854	FALSE	19	7	FALSE	FALSE	FALSE	multi	2	0.0917606	0.0917606	2	FALSE	TRUE	ENST00000340581.3
ADGRG2	ENSG00000173698.18	ENST00000379869.8	ADGRG2.5	5	1557	FALSE	19	19	FALSE	TRUE	TRUE	multi	2	0.908239	0.908239	1	FALSE	TRUE	ENST00000356606.8;ENST00000357544.7;ENST00000379869.8;ENST00000379873.6
ADGRG3	ENSG00000182885.17	ENST00000450388.7	ADGRG3.1	1	234	FALSE	24	0	FALSE	FALSE	FALSE	single	1	0.0123883	0.0123883	2	FALSE	TRUE	ENST00000450388.7
ADGRG3	ENSG00000182885.17	ENST00000333493.9	ADGRG3.2	2	917	FALSE	24	24	FALSE	TRUE	TRUE	single	1	0.987612	0.987612	1	FALSE	TRUE	ENST00000333493.9
ADGRG4	ENSG00000156920.11	ENST00000394141.1	ADGRG4.1	1	193	FALSE	2	2	FALSE	FALSE	FALSE	multi	2	0.596502	0.596502	1	FALSE	TRUE	ENST00000394141.1
ADGRG4	ENSG00000156920.11	ENST00000394143.6	ADGRG4.3	3	399	FALSE	2	2	FALSE	TRUE	TRUE	multi	2	0.403498	0.403498	2	FALSE	TRUE	ENST00000370652.5;ENST00000394143.6
ADGRG5	ENSG00000159618.16	ENST00000615867.4	ADGRG5.1	1	43	FALSE	0	0	TRUE	FALSE	FALSE	multi	0	0	0.25847	2	FALSE	TRUE	ENST00000615867.4
ADGRG5	ENSG00000159618.16	ENST00000340339.4	ADGRG5.3	3	1657	FALSE	0	0	TRUE	TRUE	TRUE	multi	0	0	0.74153	1	FALSE	TRUE	ENST00000340339.4;ENST00000349457.8
ADGRG6	ENSG00000112414.15	ENST00000508295.2	ADGRG6.1	1	176	FALSE	50	0	TRUE	FALSE	FALSE	multi	2	0	0.134067	3	FALSE	TRUE	ENST00000508295.2
ADGRG6	ENSG00000112414.15	ENST00000367608.6-UTR-2300	ADGRG6.2	2	439	FALSE	50	44	FALSE	FALSE	FALSE	multi	2	0.170269	0.147441	2	FALSE	TRUE	ENST00000367608.6-UTR-2300
ADGRG6	ENSG00000112414.15	ENST00000230173.10	ADGRG6.6	6	2884	FALSE	50	50	FALSE	TRUE	TRUE	multi	2	0.829731	0.718491	1	FALSE	TRUE	ENST00000230173.10;ENST00000296932.13;ENST00000367608.6;ENST00000367608.6-UTR-92
ADGRG7	ENSG00000144820.8	ENST00000273352.8	ADGRG7.3	3	478	FALSE	3	3	FALSE	TRUE	TRUE	single	1	1	1	1	FALSE	TRUE	ENST00000273352.8;ENST00000273352.8-UTR-59;ENST00000475887.1
ADGRL1	ENSG00000072071.17	ENST00000340736.10-UTR-1790	ADGRL1.1	1	1340	FALSE	54	54	FALSE	FALSE	FALSE	multi	2	0.420652	0.420652	2	FALSE	TRUE	ENST00000340736.10-UTR-1790
ADGRL1	ENSG00000072071.17	ENST00000340736.10	ADGRL1.2	2	3130	FALSE	54	54	FALSE	TRUE	TRUE	multi	2	0.579348	0.579348	1	FALSE	TRUE	ENST00000340736.10
ADGRL2	ENSG00000117114.21	ENST00000674489.1	ADGRL2.1	1	130	FALSE	80	0	TRUE	FALSE	FALSE	multi	3	0	0.0116678	5	FALSE	TRUE	ENST00000674489.1
ADGRL2	ENSG00000117114.21	ENST00000359929.7	ADGRL2.3	3	281	FALSE	80	26	FALSE	FALSE	FALSE	multi	3	0.0786049	0.0776877	3	FALSE	TRUE	ENST00000359929.7;ENST00000370721.5
ADGRL2	ENSG00000117114.21	ENST00000674442.1-UTR-332	ADGRL2.6	6	1505	FALSE	80	80	FALSE	TRUE	FALSE	multi	3	0.191247	0.189015	2	FALSE	FALSE	ENST00000674208.1;ENST00000674407.1;ENST00000674442.1-UTR-332
ADGRL2	ENSG00000117114.21	ENST00000402328.2	ADGRL2.16	16	1278	FALSE	80	80	FALSE	FALSE	TRUE	multi	3	0.69172	0.683649	1	FALSE	FALSE	ENST00000319517.10;ENST00000370728.5;ENST00000402328.2;ENST00000674168.1;ENST00000674209.1;ENST00000674307.1;ENST00000674393.1;ENST00000674419.1;ENST00000674419.1-UTR-171;ENST00000674442.1
ADGRL2	ENSG00000117114.21	ENST00000686636.1	ADGRL2.17	17	2787	FALSE	80	0	FALSE	FALSE	FALSE	multi	3	0.0313496	0.0309838	4	FALSE	TRUE	ENST00000686636.1
ADGRL2	ENSG00000117114.21	ENST00000686636.1-UTR+2653	ADGRL2.18	18	5440	FALSE	80	0	FALSE	FALSE	FALSE	multi	3	0.00707895	0.00699635	6	FALSE	TRUE	ENST00000686636.1-UTR+2653
ADGRL3	ENSG00000150471.17	ENST00000506700.5	ADGRL3.5	5	969	FALSE	11	8	FALSE	FALSE	FALSE	multi	3	0.110594	0.110594	3	FALSE	TRUE	ENST00000504896.5;ENST00000506700.5;ENST00000506720.5;ENST00000507164.5;ENST00000507625.5
ADGRL3	ENSG00000150471.17	ENST00000514591.5	ADGRL3.7	7	1558	FALSE	11	11	FALSE	FALSE	FALSE	multi	3	0.70641	0.70641	1	FALSE	TRUE	ENST00000502815.1;ENST00000514591.5
ADGRL3	ENSG00000150471.17	ENST00000512091.6	ADGRL3.8	8	8166	FALSE	11	11	FALSE	TRUE	TRUE	multi	3	0.182996	0.182996	2	FALSE	TRUE	ENST00000512091.6
ADGRL4	ENSG00000162618.15	ENST00000661030.1-UTR-548	ADGRL4.4	4	646	FALSE	43	0	TRUE	FALSE	FALSE	single	1	0	0.63194	1	FALSE	TRUE	ENST00000655029.1;ENST00000655029.1-UTR-70;ENST00000656841.1;ENST00000661030.1-UTR-548
ADGRL4	ENSG00000162618.15	ENST00000661030.1-UTR-335	ADGRL4.5	5	859	FALSE	43	0	TRUE	FALSE	FALSE	single	1	0	0.0538595	3	FALSE	TRUE	ENST00000661030.1-UTR-335
ADGRL4	ENSG00000162618.15	ENST00000370742.4	ADGRL4.9	9	1390	FALSE	43	43	FALSE	TRUE	TRUE	single	1	0.968863	0.304418	2	FALSE	TRUE	ENST00000370742.4;ENST00000401034.7;ENST00000661030.1;ENST00000671209.1
ADGRL4	ENSG00000162618.15	ENST00000370742.4-UTR+1592	ADGRL4.10	10	2982	FALSE	43	0	FALSE	FALSE	FALSE	single	1	0.00932547	0.00293007	5	FALSE	TRUE	ENST00000370742.4-UTR+1592
ADGRL4	ENSG00000162618.15	ENST00000370742.4-UTR+1935	ADGRL4.11	11	3325	FALSE	43	0	FALSE	FALSE	FALSE	single	1	0.0218117	0.00685325	4	FALSE	TRUE	ENST00000370742.4-UTR+1935
ADGRV1	ENSG00000164199.18	ENST00000638975.1	ADGRV1.1	1	1294	FALSE	10	0	TRUE	FALSE	FALSE	single	1	0	0.0441719	2	FALSE	TRUE	ENST00000638975.1
ADGRV1	ENSG00000164199.18	ENST00000507314.2	ADGRV1.2	2	476	FALSE	10	0	TRUE	FALSE	FALSE	single	1	0	0.0130538	5	FALSE	TRUE	ENST00000507314.2
ADGRV1	ENSG00000164199.18	ENST00000639821.1	ADGRV1.3	3	95	FALSE	10	0	FALSE	FALSE	FALSE	single	1	0.0213986	0.0201741	4	FALSE	TRUE	ENST00000639821.1
ADGRV1	ENSG00000164199.18	ENST00000640815.1	ADGRV1.5	5	316	FALSE	10	10	FALSE	TRUE	TRUE	single	1	0.944981	0.890904	1	FALSE	TRUE	ENST00000425867.3;ENST00000640815.1
ADGRV1	ENSG00000164199.18	ENST00000405460.9	ADGRV1.6	6	537	FALSE	10	0	FALSE	FALSE	FALSE	single	1	0.0336199	0.031696	3	FALSE	TRUE	ENST00000405460.9
ADH1A	ENSG00000187758.8	ENST00000209668.3	ADH1A.2	2	255	FALSE	2	2	FALSE	TRUE	TRUE	single	1	1	1	1	FALSE	TRUE	ENST00000209668.3;ENST00000209668.3-UTR-32
ADH1B	ENSG00000196616.14	ENST00000639454.1	ADH1B.1	1			82	53	FALSE	FALSE	FALSE	multi	3	0.120833	0.120833	3	TRUE	TRUE	ENST00000639454.1
ADH1B	ENSG00000196616.14	ENST00000625860.2-UTR-2368	ADH1B.5	5	495	FALSE	82	72	FALSE	FALSE	FALSE	multi	3	0.229018	0.229018	2	TRUE	TRUE	ENST00000506651.5;ENST00000506651.5-UTR-133;ENST00000506651.5-UTR-41;ENST00000625860.2-UTR-2368
ADH1B	ENSG00000196616.14	ENST00000625860.2-UTR-1411	ADH1B.14	14	1452	FALSE	82	77	FALSE	TRUE	TRUE	multi	3	0.611777	0.611777	1	TRUE	TRUE	ENST00000625860.2-UTR-1411;ENST00000625860.2-UTR-1525;ENST00000625860.2-UTR-1559;ENST00000625860.2-UTR-1606;ENST00000625860.2-UTR-1753;ENST00000625860.2-UTR-1800;ENST00000625860.2-UTR-1993;ENST00000625860.2-UTR-2033;ENST00000625860.2-UTR-2080
ADH1B	ENSG00000196616.14	ENST00000305046.13-UTR+63	ADH1B.18	18	2932	FALSE	82	0	FALSE	FALSE	FALSE	multi	3	0.0383725	0.0383725	4	TRUE	TRUE	ENST00000305046.13;ENST00000305046.13-UTR+63;ENST00000625860.2;ENST00000625860.2-UTR-24
ADH1C	ENSG00000248144.6	ENST00000515683.6	ADH1C.2	2	255	FALSE	47	47	FALSE	TRUE	TRUE	single	1	1	1	1	FALSE	TRUE	ENST00000515683.6;ENST00000515683.6-UTR-39
ADH4	ENSG00000198099.10	ENST00000505590.5	ADH4.1	1	63	FALSE	156	4	FALSE	FALSE	FALSE	multi	3	0.0222823	0.0222823	3	FALSE	TRUE	ENST00000505590.5
ADH4	ENSG00000198099.10	ENST00000265512.12-UTR-422	ADH4.3	3	362	FALSE	156	15	FALSE	FALSE	FALSE	multi	3	0.0934395	0.0934395	2	FALSE	TRUE	ENST00000265512.12-UTR-422;ENST00000265512.12-UTR-475
ADH4	ENSG00000198099.10	ENST00000508393.5	ADH4.5	5	785	FALSE	156	156	FALSE	TRUE	TRUE	multi	3	0.884278	0.884278	1	FALSE	TRUE	ENST00000265512.12;ENST00000508393.5
ADH5	ENSG00000197894.12	ENST00000626055.2	ADH5.1	1	1077	FALSE	246	246	FALSE	FALSE	FALSE	multi	2	0.859458	0.859458	1	FALSE	TRUE	ENST00000626055.2
ADH5	ENSG00000197894.12	ENST00000296412.14-UTR-285	ADH5.3	3	1154	FALSE	246	0	FALSE	FALSE	FALSE	multi	2	0.0231431	0.0231431	3	FALSE	TRUE	ENST00000296412.14-UTR-285;ENST00000296412.14-UTR-335
ADH5	ENSG00000197894.12	ENST00000296412.14	ADH5.4	4	1439	FALSE	246	124	FALSE	TRUE	TRUE	multi	2	0.117399	0.117399	2	FALSE	TRUE	ENST00000296412.14
ADH6	ENSG00000172955.17	ENST00000237653.11	ADH6.1	1	199	FALSE	7	0	TRUE	FALSE	FALSE	single	1	0	0.338964	2	FALSE	TRUE	ENST00000237653.11
ADH6	ENSG00000172955.17	ENST00000394897.5	ADH6.3	3	2366	FALSE	7	7	FALSE	TRUE	TRUE	single	1	1	0.661036	1	FALSE	TRUE	ENST00000394897.5;ENST00000394899.6
ADH7	ENSG00000196344.12	ENST00000482593.5	ADH7.2	2	142	FALSE	15	2	FALSE	FALSE	FALSE	multi	3	0.0691415	0.0691415	3	FALSE	TRUE	ENST00000476959.5;ENST00000482593.5
ADH7	ENSG00000196344.12	ENST00000437033.7-UTR-438	ADH7.3	3	447	FALSE	15	13	FALSE	FALSE	FALSE	multi	3	0.135876	0.135876	2	FALSE	TRUE	ENST00000437033.7-UTR-438
ADH7	ENSG00000196344.12	ENST00000209665.8	ADH7.6	6	887	FALSE	15	15	FALSE	TRUE	TRUE	multi	3	0.794982	0.794982	1	FALSE	TRUE	ENST00000209665.8;ENST00000437033.7;ENST00000437033.7-UTR-67
ADHFE1	ENSG00000147576.17	ENST00000396623.8	ADHFE1.2	2	555	FALSE	54	54	FALSE	TRUE	TRUE	single	1	1	1	1	FALSE	TRUE	ENST00000396623.8;ENST00000415254.5
ADI1	ENSG00000182551.14	ENST00000415131.1	ADI1.2	2	302	FALSE	267	1	FALSE	FALSE	FALSE	multi	4	0.0319155	0.0319155	4	FALSE	TRUE	ENST00000415131.1;ENST00000415131.1-UTR-131
ADI1	ENSG00000182551.14	ENST00000327435.11-UTR-902	ADI1.4	4	695	FALSE	267	267	FALSE	FALSE	FALSE	multi	4	0.648885	0.648885	1	FALSE	TRUE	ENST00000327435.11-UTR-902;ENST00000382093.5
ADI1	ENSG00000182551.14	ENST00000327435.11-UTR-557	ADI1.5	5	1040	FALSE	267	242	FALSE	FALSE	FALSE	multi	4	0.205329	0.205329	2	FALSE	TRUE	ENST00000327435.11-UTR-557
ADI1	ENSG00000182551.14	ENST00000327435.11	ADI1.6	6	1597	FALSE	267	185	FALSE	TRUE	TRUE	multi	4	0.11387	0.11387	3	FALSE	TRUE	ENST00000327435.11
ADIG	ENSG00000182035.13	ENST00000373348.4	ADIG.1	1	205	FALSE	1	0	TRUE	FALSE	FALSE	single	1	0	0.0948276	2	FALSE	TRUE	ENST00000373348.4
ADIG	ENSG00000182035.13	ENST00000416116.2	ADIG.2	2	8	FALSE	1	1	FALSE	TRUE	TRUE	single	1	1	0.905172	1	FALSE	TRUE	ENST00000416116.2;ENST00000537425.3
ADIPOQ	ENSG00000181092.10	ENST00000320741.7-UTR-3691	ADIPOQ.1	1	68	FALSE	117	1	FALSE	FALSE	FALSE	multi	2	0.0101291	0.0101291	2	FALSE	TRUE	ENST00000320741.7-UTR-3691
ADIPOQ	ENSG00000181092.10	ENST00000320741.7-UTR-2028	ADIPOQ.2	2	1731	FALSE	117	0	FALSE	FALSE	FALSE	multi	2	0.00246094	0.00246094	3	FALSE	TRUE	ENST00000320741.7-UTR-2028
ADIPOQ	ENSG00000181092.10	ENST00000320741.7	ADIPOQ.3	3	3759	FALSE	117	117	FALSE	TRUE	TRUE	multi	2	0.98741	0.98741	1	FALSE	TRUE	ENST00000320741.7
ADIPOR1	ENSG00000159346.13	ENST00000367254.7	ADIPOR1.1	1	426	FALSE	245	1	FALSE	FALSE	FALSE	multi	2	0.0370409	0.0370409	2	FALSE	TRUE	ENST00000367254.7
ADIPOR1	ENSG00000159346.13	ENST00000340990.10	ADIPOR1.4	4	741	FALSE	245	245	FALSE	TRUE	TRUE	multi	2	0.962959	0.962959	1	FALSE	TRUE	ENST00000340990.10;ENST00000340990.10-UTR-167;ENST00000340990.10-UTR-35
ADIPOR2	ENSG00000006831.10	ENST00000357103.5-UTR-2415	ADIPOR2.1	1	187	FALSE	185	185	FALSE	FALSE	FALSE	multi	2	0.430854	0.430854	2	FALSE	TRUE	ENST00000357103.5-UTR-2415
ADIPOR2	ENSG00000006831.10	ENST00000357103.5	ADIPOR2.2	2	2602	FALSE	185	185	FALSE	TRUE	TRUE	multi	2	0.569146	0.569146	1	FALSE	TRUE	ENST00000357103.5
ADIRF	ENSG00000148671.14	ENST00000372013.8	ADIRF.2	2	333	FALSE	198	198	FALSE	TRUE	TRUE	single	1	1	1	1	FALSE	TRUE	ENST00000372013.8;ENST00000372013.8-UTR-186
ADK	ENSG00000156110.15	ENST00000372734.5	ADK.10	10	845	FALSE	236	230	FALSE	FALSE	FALSE	multi	2	0.508807	0.508807	1	FALSE	TRUE	ENST00000286621.7;ENST00000372734.5;ENST00000372734.5-UTR-174;ENST00000372734.5-UTR-268;ENST00000372734.5-UTR-36;ENST00000541550.6;ENST00000672394.1;ENST00000672429.1;ENST00000672604.1;ENST00000673027.1
ADK	ENSG00000156110.15	ENST00000673352.1	ADK.11	11	1570	FALSE	236	235	FALSE	TRUE	TRUE	multi	2	0.491193	0.491193	2	FALSE	TRUE	ENST00000673352.1
ADM	ENSG00000148926.10	ENST00000524948.5	ADM.2	2	158	FALSE	165	0	TRUE	FALSE	FALSE	single	1	0	0.00859923	2	FALSE	TRUE	ENST00000524948.5;ENST00000528544.1
ADM	ENSG00000148926.10	ENST00000526492.4	ADM.3	3	58	FALSE	165	0	FALSE	FALSE	FALSE	single	1	0.000455946	0.000452025	4	FALSE	TRUE	ENST00000526492.4
ADM	ENSG00000148926.10	ENST00000525063.2	ADM.4	4	146	FALSE	165	0	FALSE	FALSE	FALSE	single	1	0.00670268	0.00664504	3	FALSE	TRUE	ENST00000525063.2
ADM	ENSG00000148926.10	ENST00000278175.10	ADM.10	10	756	FALSE	165	165	FALSE	TRUE	TRUE	single	1	0.992841	0.984304	1	FALSE	TRUE	ENST00000278175.10;ENST00000528655.5;ENST00000528655.5-UTR-151;ENST00000528655.5-UTR-199;ENST00000530439.1;ENST00000534464.1
ADM2	ENSG00000128165.9	ENST00000395738.2	ADM2.2	2	3537	FALSE	9	9	FALSE	TRUE	TRUE	single	1	1	1	1	FALSE	TRUE	ENST00000395737.2;ENST00000395738.2
ADM5	ENSG00000224420.4	ENST00000420022.4	ADM5.1	1	82	FALSE	41	41	FALSE	TRUE	TRUE	single	1	1	1	1	FALSE	TRUE	ENST00000420022.4
ADNP	ENSG00000101126.18	ENST00000396032.8	ADNP.3	3	1069	FALSE	111	0	TRUE	FALSE	FALSE	single	1	0	0.670173	1	FALSE	TRUE	ENST00000349014.8;ENST00000396032.8;ENST00000645081.1
ADNP	ENSG00000101126.18	ENST00000371602.9	ADNP.6	6	2489	FALSE	111	111	FALSE	TRUE	TRUE	single	1	1	0.329827	2	FALSE	TRUE	ENST00000371602.9;ENST00000396029.8;ENST00000621696.5
ADNP2	ENSG00000101544.9	ENST00000560561.1	ADNP2.1	1	400	FALSE	6	0	TRUE	FALSE	FALSE	single	1	0	0.0785748	2	FALSE	TRUE	ENST00000560561.1
ADNP2	ENSG00000101544.9	ENST00000262198.9	ADNP2.2	2	1537	FALSE	6	0	TRUE	FALSE	FALSE	single	1	0	0.861737	1	FALSE	TRUE	ENST00000262198.9
ADNP2	ENSG00000101544.9	ENST00000561195.1	ADNP2.3	3	44	FALSE	6	6	FALSE	TRUE	TRUE	single	1	1	0.0596886	3	FALSE	TRUE	ENST00000561195.1
ADO	ENSG00000181915.5	ENST00000373783.3-UTR-1144	ADO.1	1	1463	FALSE	116	116	FALSE	FALSE	FALSE	multi	2	0.536257	0.536257	1	FALSE	TRUE	ENST00000373783.3-UTR-1144
ADO	ENSG00000181915.5	ENST00000373783.3	ADO.2	2	2607	FALSE	116	116	FALSE	TRUE	TRUE	multi	2	0.463743	0.463743	2	FALSE	TRUE	ENST00000373783.3
ADORA1	ENSG00000163485.17	ENST00000640524.1	ADORA1.1	1			10	0	TRUE	FALSE	FALSE	single	1	0	0.0545556	2	FALSE	TRUE	ENST00000640524.1
ADORA1	ENSG00000163485.17	ENST00000618295.1	ADORA1.2	2	162	FALSE	10	0	FALSE	FALSE	FALSE	single	1	0.0192345	0.0181852	3	FALSE	TRUE	ENST00000618295.1
ADORA1	ENSG00000163485.17	ENST00000367235.1	ADORA1.3	3	1657	FALSE	10	0	FALSE	FALSE	FALSE	single	1	0.0047105	0.00445352	4	FALSE	TRUE	ENST00000367235.1
ADORA1	ENSG00000163485.17	ENST00000337894.9	ADORA1.5	5	1505	FALSE	10	10	FALSE	TRUE	TRUE	single	1	0.976055	0.922806	1	FALSE	TRUE	ENST00000309502.7;ENST00000337894.9
ADORA2A	ENSG00000128271.22	ENST00000337539.12	ADORA2A.2	2	868	FALSE	82	82	FALSE	TRUE	TRUE	single	1	1	1	1	FALSE	TRUE	ENST00000337539.12;ENST00000610595.4
ADORA2B	ENSG00000170425.4	ENST00000304222.3-UTR+54	ADORA2B.2	2	458	FALSE	355	0	FALSE	FALSE	FALSE	single	1	0.000409575	0.000409575	2	FALSE	TRUE	ENST00000304222.3;ENST00000304222.3-UTR+54
ADORA2B	ENSG00000170425.4	ENST00000304222.3-UTR+720	ADORA2B.3	3	1124	FALSE	355	355	FALSE	TRUE	TRUE	single	1	0.99959	0.99959	1	FALSE	TRUE	ENST00000304222.3-UTR+720
ADORA3	ENSG00000282608.2	ENST00000632535.1-UTR-201	ADORA3.1	1	570	FALSE	27	3	FALSE	TRUE	FALSE	multi	2	0.062141	0.062141	2	FALSE	FALSE	ENST00000632535.1-UTR-201
ADORA3	ENSG00000282608.2	ENST00000632535.1	ADORA3.2	2	771	FALSE	27	0	FALSE	FALSE	FALSE	multi	2	0.00633789	0.00633789	3	FALSE	TRUE	ENST00000632535.1
ADORA3	ENSG00000282608.2	ENST00000241356.5	ADORA3.3	3	521	FALSE	27	27	FALSE	FALSE	TRUE	multi	2	0.931521	0.931521	1	FALSE	FALSE	ENST00000241356.5
ADPGK	ENSG00000159322.18	ENST00000563907.5	ADPGK.1	1	428	FALSE	189	174	FALSE	FALSE	FALSE	multi	2	0.188916	0.188916	2	FALSE	TRUE	ENST00000563907.5
ADPGK	ENSG00000159322.18	ENST00000456471.3	ADPGK.4	4	1047	FALSE	189	189	FALSE	TRUE	TRUE	multi	2	0.811084	0.811084	1	FALSE	TRUE	ENST00000311669.12;ENST00000311669.12-UTR-103;ENST00000456471.3
ADPRH	ENSG00000144843.12	ENST00000465513.1	ADPRH.2	2	186	FALSE	69	41	FALSE	FALSE	FALSE	multi	2	0.107959	0.107959	2	FALSE	TRUE	ENST00000465513.1;ENST00000478927.5
ADPRH	ENSG00000144843.12	ENST00000357003.8	ADPRH.3	3	2067	FALSE	69	69	FALSE	TRUE	TRUE	multi	2	0.892041	0.892041	1	FALSE	TRUE	ENST00000357003.8
ADPRHL1	ENSG00000153531.15	ENST00000356501.8	ADPRHL1.3	3	882	FALSE	9	0	TRUE	FALSE	FALSE	single	1	0	0.4747	2	FALSE	TRUE	ENST00000356501.8;ENST00000375418.8;ENST00000375418.8-UTR-34
ADPRHL1	ENSG00000153531.15	ENST00000612156.3	ADPRHL1.4	4	3767	FALSE	9	9	FALSE	TRUE	TRUE	single	1	1	0.5253	1	FALSE	TRUE	ENST00000612156.3
ADPRM	ENSG00000170222.12	ENST00000609540.1	ADPRM.1	1	226	FALSE	103	103	FALSE	TRUE	TRUE	single	1	0.984795	0.984795	1	FALSE	TRUE	ENST00000609540.1
ADPRM	ENSG00000170222.12	ENST00000379774.5	ADPRM.2	2	414	FALSE	103	0	FALSE	FALSE	FALSE	single	1	0.0152052	0.0152052	2	FALSE	TRUE	ENST00000379774.5
ADPRS	ENSG00000116863.11	ENST00000373178.5	ADPRS.1	1	546	FALSE	160	160	FALSE	TRUE	TRUE	single	1	1	1	1	FALSE	TRUE	ENST00000373178.5
ADRA1A	ENSG00000120907.18	ENST00000380572.3	ADRA1A.1	1	232	FALSE	32	0	TRUE	FALSE	FALSE	single	1	0	0.0295948	5	FALSE	TRUE	ENST00000380572.3
ADRA1A	ENSG00000120907.18	ENST00000276393.8	ADRA1A.2	2	444	FALSE	32	0	TRUE	FALSE	FALSE	single	1	0	0.0430575	4	FALSE	TRUE	ENST00000276393.8
ADRA1A	ENSG00000120907.18	ENST00000380573.4	ADRA1A.3	3	1340	FALSE	32	0	TRUE	FALSE	FALSE	single	1	0	0.0447983	3	FALSE	TRUE	ENST00000380573.4
ADRA1A	ENSG00000120907.18	ENST00000354550.4	ADRA1A.4	4	197	FALSE	32	0	TRUE	FALSE	FALSE	single	1	0	0.0282601	6	FALSE	TRUE	ENST00000354550.4
ADRA1A	ENSG00000120907.18	ENST00000380582.7	ADRA1A.6	6	363	FALSE	32	0	TRUE	FALSE	FALSE	single	1	0	0.0592476	2	FALSE	TRUE	ENST00000380582.7;ENST00000519229.5
ADRA1A	ENSG00000120907.18	ENST00000380586.5	ADRA1A.7	7	440	FALSE	32	32	FALSE	TRUE	TRUE	single	1	1	0.795042	1	FALSE	TRUE	ENST00000380586.5
ADRA1B	ENSG00000170214.5	ENST00000306675.5	ADRA1B.1	1	520	FALSE	17	17	FALSE	TRUE	TRUE	single	1	1	1	1	FALSE	TRUE	ENST00000306675.5
ADRA1D	ENSG00000171873.8	ENST00000379453.6	ADRA1D.2	2	893	FALSE	9	9	FALSE	TRUE	TRUE	single	1	1	1	1	FALSE	TRUE	ENST00000379453.6;ENST00000379453.6-UTR-54
ADRA2A	ENSG00000150594.7	ENST00000280155.4	ADRA2A.2	2	1513	FALSE	33	33	FALSE	TRUE	TRUE	single	1	1	1	1	FALSE	TRUE	ENST00000280155.4;ENST00000280155.4-UTR-115
ADRA2B	ENSG00000274286.2	ENST00000620793.2	ADRA2B.1	1	1921	FALSE	22	22	FALSE	TRUE	TRUE	single	1	1	1	1	FALSE	TRUE	ENST00000620793.2
ADRA2C	ENSG00000184160.8	ENST00000330055.7	ADRA2C.2	2	531	FALSE	42	42	FALSE	TRUE	TRUE	single	1	1	1	1	FALSE	TRUE	ENST00000330055.7;ENST00000509482.1
ADRB1	ENSG00000043591.6	ENST00000369295.4-UTR-288	ADRB1.1	1	1050	FALSE	40	40	FALSE	FALSE	FALSE	multi	2	0.483762	0.483762	2	FALSE	TRUE	ENST00000369295.4-UTR-288
ADRB1	ENSG00000043591.6	ENST00000369295.4	ADRB1.2	2	1338	FALSE	40	40	FALSE	TRUE	TRUE	multi	2	0.49009	0.49009	1	FALSE	TRUE	ENST00000369295.4
ADRB1	ENSG00000043591.6	ENST00000369295.4-UTR+2092	ADRB1.3	3	3430	FALSE	40	0	FALSE	FALSE	FALSE	multi	2	0.0261482	0.0261482	3	FALSE	TRUE	ENST00000369295.4-UTR+2092
ADRB2	ENSG00000169252.6	ENST00000305988.6-UTR-293	ADRB2.3	3	257	FALSE	130	130	FALSE	FALSE	FALSE	multi	2	0.435516	0.435516	2	FALSE	TRUE	ENST00000305988.6-UTR-293;ENST00000305988.6-UTR-379;ENST00000305988.6-UTR-460
ADRB2	ENSG00000169252.6	ENST00000305988.6	ADRB2.4	4	550	FALSE	130	130	FALSE	TRUE	TRUE	multi	2	0.564484	0.564484	1	FALSE	TRUE	ENST00000305988.6
ADRB3	ENSG00000188778.6	ENST00000345060.5-UTR-573	ADRB3.1	1	655	FALSE	111	6	FALSE	FALSE	FALSE	multi	2	0.0122097	0.0122097	2	FALSE	TRUE	ENST00000345060.5-UTR-573
ADRB3	ENSG00000188778.6	ENST00000345060.5	ADRB3.2	2	1228	FALSE	111	111	FALSE	TRUE	TRUE	multi	2	0.98779	0.98779	1	FALSE	TRUE	ENST00000345060.5
ADRM1	ENSG00000130706.13	ENST00000253003.7	ADRM1.2	2	101	FALSE	264	264	FALSE	TRUE	TRUE	single	1	1	1	1	FALSE	TRUE	ENST00000253003.7;ENST00000620230.4
ADSL	ENSG00000239900.14	ENST00000680378.1-UTR-219	ADSL.5	5	224	FALSE	0	0	TRUE	FALSE	FALSE	single	1	0	0.861837	1	FALSE	TRUE	ENST00000216194.11;ENST00000623632.4;ENST00000680378.1-UTR-219;ENST00000680378.1-UTR-255;ENST00000680378.1-UTR-321
ADSL	ENSG00000239900.14	ENST00000342312.9	ADSL.8	8	474	FALSE	0	0	TRUE	FALSE	FALSE	single	1	0	0.0615235	2	FALSE	TRUE	ENST00000342312.9;ENST00000625194.4;ENST00000680378.1
ADSL	ENSG00000239900.14	ENST00000637666.2	ADSL.9	9	219	FALSE	0	0	TRUE	FALSE	FALSE	single	1	0	0.0164707	4	FALSE	TRUE	ENST00000637666.2;ENST00000680978.1
ADSL	ENSG00000239900.14	ENST00000624027.1	ADSL.12	12	487	FALSE	0	0	TRUE	FALSE	FALSE	single	1	0	0.00209341	6	FALSE	TRUE	ENST00000423176.6;ENST00000624027.1
ADSL	ENSG00000239900.14	ENST00000679723.1	ADSL.14	14	2903	FALSE	0	0	TRUE	FALSE	FALSE	single	1	0	0.0516856	3	FALSE	TRUE	ENST00000623063.3;ENST00000679723.1
ADSL	ENSG00000239900.14	ENST00000636714.1	ADSL.15	15	246	FALSE	0	0	TRUE	FALSE	FALSE	single	1	0	0.0057768	5	FALSE	TRUE	ENST00000636714.1
ADSL	ENSG00000239900.14	ENST00000498234.2	ADSL.16	16	150	FALSE	0	0	FALSE	TRUE	TRUE	single	1	1	0.000613586	7	FALSE	TRUE	ENST00000498234.2
ADSS1	ENSG00000185100.11	ENST00000555674.1	ADSS1.1	1	104	FALSE	46	0	FALSE	FALSE	FALSE	single	1	0.00960574	0.00960574	2	FALSE	TRUE	ENST00000555674.1
ADSS1	ENSG00000185100.11	ENST00000330877.7	ADSS1.2	2	307	FALSE	46	46	FALSE	TRUE	TRUE	single	1	0.990394	0.990394	1	FALSE	TRUE	ENST00000330877.7
ADSS2	ENSG00000035687.10	ENST00000366535.4-UTR-974	ADSS2.1	1	118	FALSE	188	96	FALSE	FALSE	FALSE	multi	3	0.0954902	0.0954902	3	FALSE	TRUE	ENST00000366535.4-UTR-974
ADSS2	ENSG00000035687.10	ENST00000366535.4-UTR-354	ADSS2.2	2	738	FALSE	188	188	FALSE	FALSE	FALSE	multi	3	0.423455	0.423455	2	FALSE	TRUE	ENST00000366535.4-UTR-354
ADSS2	ENSG00000035687.10	ENST00000366535.4	ADSS2.3	3	1092	FALSE	188	188	FALSE	TRUE	TRUE	multi	3	0.481055	0.481055	1	FALSE	TRUE	ENST00000366535.4
ADTRP	ENSG00000111863.13	ENST00000503285.1	ADTRP.1	1	175	FALSE	14	0	TRUE	FALSE	FALSE	multi	2	0	0.0458607	4	FALSE	TRUE	ENST00000503285.1
ADTRP	ENSG00000111863.13	ENST00000229583.9	ADTRP.2	2	100	FALSE	14	14	FALSE	FALSE	FALSE	multi	2	0.747095	0.170587	2	FALSE	TRUE	ENST00000229583.9
ADTRP	ENSG00000111863.13	ENST00000414691.8	ADTRP.3	3	955	FALSE	14	0	TRUE	FALSE	FALSE	multi	2	0	0.725805	1	FALSE	TRUE	ENST00000414691.8
ADTRP	ENSG00000111863.13	ENST00000414691.8-UTR+1902	ADTRP.4	4	2857	FALSE	14	12	FALSE	TRUE	TRUE	multi	2	0.252905	0.0577468	3	FALSE	TRUE	ENST00000414691.8-UTR+1902
AEBP1	ENSG00000106624.11	ENST00000450684.2	AEBP1.2	2	301	FALSE	93	93	FALSE	TRUE	TRUE	single	1	1	1	1	FALSE	TRUE	ENST00000223357.8;ENST00000450684.2
AEBP2	ENSG00000139154.16	ENST00000541908.5	AEBP2.3	3	75	FALSE	90	0	TRUE	FALSE	FALSE	single	1	0	0.175775	3	FALSE	TRUE	ENST00000541908.5;ENST00000673644.1;ENST00000673824.1
AEBP2	ENSG00000139154.16	ENST00000360995.8-UTR-830	AEBP2.4	4	673	FALSE	90	0	TRUE	FALSE	FALSE	single	1	0	0.0807508	5	FALSE	TRUE	ENST00000360995.8-UTR-830
AEBP2	ENSG00000139154.16	ENST00000360995.8	AEBP2.6	6	1503	FALSE	90	0	TRUE	FALSE	FALSE	single	1	0	0.288845	1	FALSE	TRUE	ENST00000360995.8;ENST00000360995.8-UTR-119
AEBP2	ENSG00000139154.16	ENST00000266508.14-UTR-1604	AEBP2.7	7	2506	FALSE	90	0	TRUE	FALSE	FALSE	single	1	0	0.0361456	7	FALSE	TRUE	ENST00000266508.14-UTR-1604
AEBP2	ENSG00000139154.16	ENST00000266508.14-UTR-668	AEBP2.8	8	3442	FALSE	90	0	TRUE	FALSE	FALSE	single	1	0	0.038808	6	FALSE	TRUE	ENST00000266508.14-UTR-668
AEBP2	ENSG00000139154.16	ENST00000398864.7	AEBP2.10	10	3519	FALSE	90	0	TRUE	FALSE	FALSE	single	1	0	0.0197408	8	FALSE	TRUE	ENST00000266508.14;ENST00000398864.7
AEBP2	ENSG00000139154.16	ENST00000398731.3	AEBP2.11	11	299	FALSE	90	0	TRUE	FALSE	FALSE	single	1	0	0.206761	2	FALSE	TRUE	ENST00000398731.3
AEBP2	ENSG00000139154.16	ENST00000512223.6	AEBP2.12	12	114	FALSE	90	90	FALSE	TRUE	TRUE	single	1	1	0.153174	4	FALSE	TRUE	ENST00000512223.6
AEN	ENSG00000181026.15	ENST00000332810.4	AEN.1	1	1987	FALSE	133	133	FALSE	TRUE	TRUE	single	1	1	1	1	FALSE	TRUE	ENST00000332810.4
AFAP1	ENSG00000196526.11	ENST00000614385.1	AFAP1.1	1	77	FALSE	70	0	TRUE	FALSE	FALSE	multi	2	0	0.117679	2	FALSE	TRUE	ENST00000614385.1
AFAP1	ENSG00000196526.11	ENST00000382543.4-UTR-2217	AFAP1.2	2	2620	FALSE	70	22	FALSE	FALSE	FALSE	multi	2	0.0837773	0.0739185	3	FALSE	TRUE	ENST00000382543.4-UTR-2217
AFAP1	ENSG00000196526.11	ENST00000360265.9	AFAP1.6	6	5051	FALSE	70	70	FALSE	TRUE	TRUE	multi	2	0.916223	0.808403	1	FALSE	TRUE	ENST00000358461.6;ENST00000358461.6-UTR-164;ENST00000360265.9;ENST00000382543.4
AFAP1L1	ENSG00000157510.14	ENST00000515000.1	AFAP1L1.1	1	91	FALSE	113	27	FALSE	FALSE	FALSE	multi	4	0.0746109	0.0746109	4	FALSE	TRUE	ENST00000515000.1
AFAP1L1	ENSG00000157510.14	ENST00000296721.9-UTR-2490	AFAP1L1.3	3	1117	FALSE	113	68	FALSE	FALSE	FALSE	multi	4	0.285606	0.285606	2	FALSE	TRUE	ENST00000296721.9-UTR-2490;ENST00000296721.9-UTR-2674
AFAP1L1	ENSG00000157510.14	ENST00000296721.9-UTR-1731	AFAP1L1.5	5	1876	FALSE	113	113	FALSE	FALSE	FALSE	multi	4	0.556629	0.556629	1	FALSE	TRUE	ENST00000296721.9-UTR-1731;ENST00000296721.9-UTR-1870
AFAP1L1	ENSG00000157510.14	ENST00000296721.9	AFAP1L1.6	6	3607	FALSE	113	32	FALSE	TRUE	TRUE	multi	4	0.0831543	0.0831543	3	FALSE	TRUE	ENST00000296721.9
AFAP1L2	ENSG00000169129.15	ENST00000304129.9-UTR-417	AFAP1L2.1	1	801	FALSE	46	46	FALSE	FALSE	FALSE	multi	2	0.395399	0.395399	2	FALSE	TRUE	ENST00000304129.9-UTR-417
AFAP1L2	ENSG00000169129.15	ENST00000304129.9	AFAP1L2.2	2	1218	FALSE	46	46	FALSE	TRUE	TRUE	multi	2	0.604601	0.604601	1	FALSE	TRUE	ENST00000304129.9
AFDN	ENSG00000130396.21	ENST00000423229.1	AFDN.1	1	639	FALSE	132	0	TRUE	FALSE	FALSE	multi	4	0	0.00915805	9	FALSE	TRUE	ENST00000423229.1
AFDN	ENSG00000130396.21	ENST00000497596.2	AFDN.2	2	224	FALSE	132	0	TRUE	FALSE	FALSE	multi	4	0	0.0380331	6	FALSE	TRUE	ENST00000497596.2
AFDN	ENSG00000130396.21	ENST00000344191.8	AFDN.3	3	79	FALSE	132	0	TRUE	FALSE	FALSE	multi	4	0	0.0573178	4	FALSE	TRUE	ENST00000344191.8
AFDN	ENSG00000130396.21	ENST00000476946.2	AFDN.4	4	478	FALSE	132	0	TRUE	FALSE	FALSE	multi	4	0	0.00964233	8	FALSE	TRUE	ENST00000476946.2
AFDN	ENSG00000130396.21	ENST00000392108.7	AFDN.5	5	1714	FALSE	132	0	TRUE	FALSE	FALSE	multi	4	0	0.0211353	7	FALSE	TRUE	ENST00000392108.7
AFDN	ENSG00000130396.21	ENST00000515794.2	AFDN.10	10	373	FALSE	132	40	FALSE	FALSE	FALSE	multi	4	0.0738759	0.0638815	2	FALSE	TRUE	ENST00000351017.9;ENST00000366806.6;ENST00000447894.6;ENST00000507704.5;ENST00000515794.2
AFDN	ENSG00000130396.21	ENST00000485634.7-UTR-755	AFDN.11	11	1222	FALSE	132	33	FALSE	FALSE	FALSE	multi	4	0.0726142	0.0627905	3	FALSE	TRUE	ENST00000485634.7-UTR-755
AFDN	ENSG00000130396.21	ENST00000485634.7-UTR-503	AFDN.12	12	1474	FALSE	132	2	FALSE	FALSE	FALSE	multi	4	0.0537459	0.0464748	5	FALSE	TRUE	ENST00000485634.7-UTR-503
AFDN	ENSG00000130396.21	ENST00000400822.7	AFDN.15	15	2088	FALSE	132	132	FALSE	TRUE	TRUE	multi	4	0.799764	0.691567	1	FALSE	TRUE	ENST00000392112.5;ENST00000400822.7;ENST00000485634.7
AFF1	ENSG00000172493.23	ENST00000395146.9	AFF1.4	4	5338	FALSE	192	192	FALSE	TRUE	TRUE	single	1	1	1	1	FALSE	TRUE	ENST00000307808.10;ENST00000395146.9;ENST00000544085.6;ENST00000544085.6-UTR-35
AFF2	ENSG00000155966.14	ENST00000370458.5	AFF2.1	1	115	FALSE	6	0	TRUE	FALSE	FALSE	multi	4	0	0.384851	1	FALSE	TRUE	ENST00000370458.5
AFF2	ENSG00000155966.14	ENST00000370457.9	AFF2.2	2	70	FALSE	6	3	FALSE	FALSE	FALSE	multi	4	0.114591	0.0704904	5	FALSE	TRUE	ENST00000370457.9
AFF2	ENSG00000155966.14	ENST00000342251.7-UTR-1849	AFF2.3	3	1243	FALSE	6	6	FALSE	FALSE	FALSE	multi	4	0.240569	0.147986	3	FALSE	TRUE	ENST00000342251.7-UTR-1849
AFF2	ENSG00000155966.14	ENST00000342251.7	AFF2.4	4	3092	FALSE	6	0	FALSE	FALSE	FALSE	multi	4	0.058363	0.0359019	6	FALSE	TRUE	ENST00000342251.7
AFF2	ENSG00000155966.14	ENST00000370460.7-UTR-4940	AFF2.5	5	4391	FALSE	6	6	FALSE	FALSE	FALSE	multi	4	0.395018	0.242995	2	FALSE	TRUE	ENST00000370460.7-UTR-4940
AFF2	ENSG00000155966.14	ENST00000370460.7	AFF2.6	6	9331	FALSE	6	5	FALSE	TRUE	TRUE	multi	4	0.191459	0.117776	4	FALSE	TRUE	ENST00000370460.7
AFF3	ENSG00000144218.21	ENST00000409579.5	AFF3.1	1	353	FALSE	42	0	FALSE	FALSE	FALSE	multi	3	0.0251961	0.0251961	4	FALSE	TRUE	ENST00000409579.5
AFF3	ENSG00000144218.21	ENST00000445815.2	AFF3.2	2	642	FALSE	42	1	FALSE	FALSE	FALSE	multi	3	0.0472752	0.0472752	2	FALSE	TRUE	ENST00000445815.2
AFF3	ENSG00000144218.21	ENST00000317233.8	AFF3.4	4	4218	FALSE	42	42	FALSE	FALSE	FALSE	multi	3	0.860033	0.860033	1	FALSE	TRUE	ENST00000317233.8;ENST00000317233.8-UTR-35
AFF3	ENSG00000144218.21	ENST00000409236.6-UTR-1590	AFF3.5	5	4465	FALSE	42	1	FALSE	TRUE	TRUE	multi	3	0.0427148	0.0427148	3	FALSE	TRUE	ENST00000409236.6-UTR-1590
AFF3	ENSG00000144218.21	ENST00000409236.6	AFF3.6	6	6055	FALSE	42	0	FALSE	FALSE	FALSE	multi	3	0.0247805	0.0247805	5	FALSE	TRUE	ENST00000409236.6
AFF4	ENSG00000072364.13	ENST00000378595.7	AFF4.1	1	281	FALSE	185	0	TRUE	FALSE	FALSE	multi	4	0	0.264676	2	FALSE	TRUE	ENST00000378595.7
AFF4	ENSG00000072364.13	ENST00000265343.10-UTR-4793	AFF4.2	2	871	FALSE	185	79	FALSE	FALSE	FALSE	multi	4	0.0925823	0.0680779	4	FALSE	TRUE	ENST00000265343.10-UTR-4793
AFF4	ENSG00000072364.13	ENST00000265343.10-UTR-3555	AFF4.3	3	2109	FALSE	185	3	FALSE	FALSE	FALSE	multi	4	0.0357532	0.0262902	5	FALSE	TRUE	ENST00000265343.10-UTR-3555
AFF4	ENSG00000072364.13	ENST00000265343.10-UTR-1920	AFF4.4	4	3744	FALSE	185	0	FALSE	FALSE	FALSE	multi	4	0.0157008	0.0115452	6	FALSE	TRUE	ENST00000265343.10-UTR-1920
AFF4	ENSG00000072364.13	ENST00000265343.10-UTR-1073	AFF4.5	5	4591	FALSE	185	101	FALSE	FALSE	FALSE	multi	4	0.0963515	0.0708495	3	FALSE	TRUE	ENST00000265343.10-UTR-1073
AFF4	ENSG00000072364.13	ENST00000265343.10	AFF4.7	7	5664	FALSE	185	185	FALSE	TRUE	TRUE	multi	4	0.759612	0.558561	1	FALSE	TRUE	ENST00000265343.10;ENST00000265343.10-UTR-122
AFG1L	ENSG00000135537.17	ENST00000421954.5	AFG1L.1	1	692	FALSE	3	3	FALSE	TRUE	TRUE	single	1	1	0.370358	2	FALSE	TRUE	ENST00000421954.5
AFG1L	ENSG00000135537.17	ENST00000368977.9-UTR-456	AFG1L.2	2	3120	FALSE	3	0	TRUE	FALSE	FALSE	single	1	0	0.502175	1	FALSE	TRUE	ENST00000368977.9-UTR-456
AFG1L	ENSG00000135537.17	ENST00000368977.9	AFG1L.3	3	3576	FALSE	3	0	TRUE	FALSE	FALSE	single	1	0	0.127467	3	FALSE	TRUE	ENST00000368977.9
AFG3L2	ENSG00000141385.12	ENST00000269143.8	AFG3L2.4	4	621	FALSE	145	145	FALSE	TRUE	TRUE	single	1	1	1	1	FALSE	TRUE	ENST00000269143.8;ENST00000688199.1;ENST00000688199.1-UTR-156;ENST00000691179.1
AFM	ENSG00000079557.5	ENST00000226355.5	AFM.1	1	166	FALSE	2	2	FALSE	TRUE	TRUE	single	1	1	1	1	FALSE	TRUE	ENST00000226355.5
AFMID	ENSG00000183077.16	ENST00000586731.1	AFMID.2	2	415	FALSE	152	0	TRUE	FALSE	FALSE	multi	2	0	0.0965919	2	FALSE	TRUE	ENST00000586731.1;ENST00000589256.5
AFMID	ENSG00000183077.16	ENST00000591952.5	AFMID.4	4	318	FALSE	152	44	FALSE	FALSE	FALSE	multi	2	0.0837424	0.0756536	3	FALSE	TRUE	ENST00000588800.5;ENST00000591952.5
AFMID	ENSG00000183077.16	ENST00000409257.10	AFMID.6	6	765	FALSE	152	152	FALSE	TRUE	TRUE	multi	2	0.916258	0.827755	1	FALSE	TRUE	ENST00000327898.9;ENST00000409257.10
AFP	ENSG00000081051.8	ENST00000226359.2	AFP.1	1	29	FALSE	8	8	FALSE	FALSE	FALSE	multi	2	0.961559	0.961559	1	FALSE	TRUE	ENST00000226359.2
AFP	ENSG00000081051.8	ENST00000395792.7	AFP.2	2	554	FALSE	8	2	FALSE	TRUE	TRUE	multi	2	0.0384415	0.0384415	2	FALSE	TRUE	ENST00000395792.7
AFTPH	ENSG00000119844.16	ENST00000409183.5	AFTPH.2	2	97	FALSE	195	195	FALSE	FALSE	FALSE	multi	3	0.324495	0.324495	2	FALSE	TRUE	ENST00000409183.5;ENST00000409933.5
AFTPH	ENSG00000119844.16	ENST00000238855.11-UTR-646	AFTPH.3	3	316	FALSE	195	194	FALSE	FALSE	FALSE	multi	3	0.225605	0.225605	3	FALSE	TRUE	ENST00000238855.11-UTR-646
AFTPH	ENSG00000119844.16	ENST00000238856.8	AFTPH.5	5	970	FALSE	195	195	FALSE	TRUE	TRUE	multi	3	0.4499	0.4499	1	FALSE	TRUE	ENST00000238855.11;ENST00000238856.8
AGA	ENSG00000038002.9	ENST00000264595.7-UTR-789	AGA.2	2	145	FALSE	148	148	FALSE	FALSE	FALSE	multi	3	0.70299	0.70299	1	FALSE	TRUE	ENST00000264595.7-UTR-789;ENST00000264595.7-UTR-825
AGA	ENSG00000038002.9	ENST00000264595.7-UTR-360	AGA.3	3	574	FALSE	148	17	FALSE	FALSE	FALSE	multi	3	0.0678236	0.0678236	3	FALSE	TRUE	ENST00000264595.7-UTR-360
AGA	ENSG00000038002.9	ENST00000264595.7	AGA.4	4	934	FALSE	148	141	FALSE	TRUE	TRUE	multi	3	0.209751	0.209751	2	FALSE	TRUE	ENST00000264595.7
AGA	ENSG00000038002.9	ENST00000264595.7-UTR+648	AGA.5	5	1582	FALSE	148	0	FALSE	FALSE	FALSE	multi	3	0.0194347	0.0194347	4	FALSE	TRUE	ENST00000264595.7-UTR+648
AGAP1	ENSG00000157985.19	ENST00000619456.4	AGAP1.1	1			80	0	TRUE	FALSE	FALSE	multi	4	0	0.19307	3	FALSE	TRUE	ENST00000619456.4
AGAP1	ENSG00000157985.19	ENST00000409457.5	AGAP1.2	2	349	FALSE	80	0	TRUE	FALSE	FALSE	multi	4	0	0.0119079	6	FALSE	TRUE	ENST00000409457.5
AGAP1	ENSG00000157985.19	ENST00000336665.9-UTR-1308	AGAP1.3	3	1124	FALSE	80	80	FALSE	FALSE	FALSE	multi	4	0.520784	0.414035	1	FALSE	TRUE	ENST00000336665.9-UTR-1308
AGAP1	ENSG00000157985.19	ENST00000336665.9-UTR-469	AGAP1.4	4	1963	FALSE	80	43	FALSE	FALSE	FALSE	multi	4	0.0995504	0.0791447	4	FALSE	TRUE	ENST00000336665.9-UTR-469
AGAP1	ENSG00000157985.19	ENST00000336665.9	AGAP1.5	5	2432	FALSE	80	1	FALSE	FALSE	FALSE	multi	4	0.0543403	0.0432018	5	FALSE	TRUE	ENST00000336665.9
AGAP1	ENSG00000157985.19	ENST00000428334.6	AGAP1.8	8	7678	FALSE	80	79	FALSE	TRUE	TRUE	multi	4	0.325325	0.25864	2	FALSE	TRUE	ENST00000304032.13;ENST00000304032.13-UTR-140;ENST00000428334.6
AGAP2	ENSG00000135439.12	ENST00000549129.1	AGAP2.1	1	98	FALSE	52	0	TRUE	FALSE	FALSE	multi	2	0	0.220845	2	FALSE	TRUE	ENST00000549129.1
AGAP2	ENSG00000135439.12	ENST00000328568.9	AGAP2.2	2	1355	FALSE	52	52	FALSE	FALSE	FALSE	multi	2	0.72267	0.563072	1	FALSE	TRUE	ENST00000328568.9
AGAP2	ENSG00000135439.12	ENST00000257897.7	AGAP2.3	3	2791	FALSE	52	51	FALSE	TRUE	TRUE	multi	2	0.249394	0.194316	3	FALSE	TRUE	ENST00000257897.7
AGAP2	ENSG00000135439.12	ENST00000257897.7-UTR+2213	AGAP2.4	4	5004	FALSE	52	0	FALSE	FALSE	FALSE	multi	2	0.0279368	0.0217671	4	FALSE	TRUE	ENST00000257897.7-UTR+2213
AGAP3	ENSG00000133612.19	ENST00000468796.1	AGAP3.1	1	6	FALSE	127	0	TRUE	FALSE	FALSE	single	1	0	0.0196289	3	FALSE	TRUE	ENST00000468796.1
AGAP3	ENSG00000133612.19	ENST00000335367.7	AGAP3.4	4	851	FALSE	127	0	TRUE	FALSE	FALSE	single	1	0	0.328054	2	FALSE	TRUE	ENST00000335367.7;ENST00000473312.5;ENST00000479901.5
AGAP3	ENSG00000133612.19	ENST00000461065.1	AGAP3.6	6	493	FALSE	127	127	FALSE	TRUE	TRUE	single	1	1	0.652317	1	FALSE	TRUE	ENST00000397238.7;ENST00000461065.1
AGAP4	ENSG00000188234.15	ENST00000616763.6	AGAP4.2	2	321	FALSE	49	49	FALSE	TRUE	TRUE	single	1	0.993834	0.993834	1	FALSE	TRUE	ENST00000448048.7;ENST00000616763.6
AGAP4	ENSG00000188234.15	ENST00000616763.6-UTR+3095	AGAP4.3	3	3416	FALSE	49	0	FALSE	FALSE	FALSE	single	1	0.00616589	0.00616589	2	FALSE	TRUE	ENST00000616763.6-UTR+3095
AGAP5	ENSG00000172650.15	ENST00000443782.6	AGAP5.2	2	312	FALSE	102	89	FALSE	FALSE	FALSE	multi	2	0.183904	0.183904	2	FALSE	TRUE	ENST00000374094.9;ENST00000443782.6
AGAP5	ENSG00000172650.15	ENST00000443782.6-UTR+3506	AGAP5.3	3	3818	FALSE	102	102	FALSE	TRUE	TRUE	multi	2	0.816096	0.816096	1	FALSE	TRUE	ENST00000443782.6-UTR+3506
AGAP6	ENSG00000204149.15	ENST00000679810.1	AGAP6.1	1	676	FALSE	114	114	FALSE	FALSE	FALSE	multi	3	0.812693	0.812693	1	FALSE	TRUE	ENST00000679810.1
AGAP6	ENSG00000204149.15	ENST00000374056.10	AGAP6.2	2	313	FALSE	114	7	FALSE	FALSE	FALSE	multi	3	0.0364339	0.0364339	3	FALSE	TRUE	ENST00000374056.10
AGAP6	ENSG00000204149.15	ENST00000374056.10-UTR+3097	AGAP6.3	3	3410	FALSE	114	87	FALSE	TRUE	TRUE	multi	3	0.150874	0.150874	2	FALSE	TRUE	ENST00000374056.10-UTR+3097
AGAP9	ENSG00000204172.12	ENST00000452145.6-UTR+79	AGAP9.2	2	377	FALSE	91	91	FALSE	FALSE	FALSE	multi	2	0.79817	0.79817	1	FALSE	TRUE	ENST00000452145.6;ENST00000452145.6-UTR+79
AGAP9	ENSG00000204172.12	ENST00000452145.6-UTR+3195	AGAP9.3	3	3493	FALSE	91	79	FALSE	TRUE	TRUE	multi	2	0.20183	0.20183	2	FALSE	TRUE	ENST00000452145.6-UTR+3195
AGBL1	ENSG00000273540.5	ENST00000614907.3	AGBL1.1	1	8862	FALSE	0	0	TRUE	FALSE	FALSE	multi	0	0	0.569378	1	FALSE	TRUE	ENST00000614907.3
AGBL1	ENSG00000273540.5	ENST00000441037.7	AGBL1.2	2	212	FALSE	0	0	TRUE	TRUE	TRUE	multi	0	0	0.430622	2	FALSE	TRUE	ENST00000441037.7
AGBL2	ENSG00000165923.17	ENST00000528244.5	AGBL2.1	1	200	FALSE	2	0	TRUE	FALSE	FALSE	single	1	0	0.182796	2	FALSE	TRUE	ENST00000528244.5
AGBL2	ENSG00000165923.17	ENST00000525123.6	AGBL2.2	2	582	FALSE	2	2	FALSE	TRUE	TRUE	single	1	1	0.817204	1	FALSE	TRUE	ENST00000525123.6
AGBL3	ENSG00000146856.14	ENST00000436302.6	AGBL3.1	1	517	FALSE	0	0	TRUE	FALSE	FALSE	single	1	0	0.541606	1	FALSE	TRUE	ENST00000436302.6
AGBL3	ENSG00000146856.14	ENST00000435976.6	AGBL3.2	2	146	FALSE	0	0	FALSE	TRUE	TRUE	single	1	1	0.458394	2	FALSE	TRUE	ENST00000435976.6
AGBL4	ENSG00000186094.18	ENST00000371836.1	AGBL4.1	1	696	FALSE	7	0	TRUE	FALSE	FALSE	single	1	0	0.00772911	4	FALSE	TRUE	ENST00000371836.1
AGBL4	ENSG00000186094.18	ENST00000371838.5	AGBL4.2	2	273	FALSE	7	0	TRUE	FALSE	FALSE	single	1	0	0.0143541	3	FALSE	TRUE	ENST00000371838.5
AGBL4	ENSG00000186094.18	ENST00000416121.5	AGBL4.3	3	3039	FALSE	7	0	TRUE	FALSE	FALSE	single	1	0	0.0504233	2	FALSE	TRUE	ENST00000416121.5
AGBL4	ENSG00000186094.18	ENST00000371839.6	AGBL4.4	4	1319	FALSE	7	7	FALSE	TRUE	TRUE	single	1	1	0.927494	1	FALSE	TRUE	ENST00000371839.6
AGBL5	ENSG00000084693.16	ENST00000323064.12	AGBL5.1	1	66	FALSE	27	0	TRUE	FALSE	FALSE	single	1	0	0.660501	1	FALSE	TRUE	ENST00000323064.12
AGBL5	ENSG00000084693.16	ENST00000441931.1	AGBL5.2	2	67	FALSE	27	0	TRUE	FALSE	FALSE	single	1	0	0.0263153	3	FALSE	TRUE	ENST00000441931.1
AGBL5	ENSG00000084693.16	ENST00000360131.5	AGBL5.3	3	355	FALSE	27	27	FALSE	TRUE	TRUE	single	1	1	0.313183	2	FALSE	TRUE	ENST00000360131.5
AGER	ENSG00000204305.16	ENST00000538695.2	AGER.1	1			58	0	TRUE	FALSE	FALSE	single	1	0	0.0158134	2	FALSE	TRUE	ENST00000538695.2
AGER	ENSG00000204305.16	ENST00000375055.6	AGER.6	6	301	FALSE	58	58	FALSE	TRUE	TRUE	single	1	1	0.984187	1	FALSE	TRUE	ENST00000375055.6;ENST00000375067.7;ENST00000375069.7;ENST00000375070.7;ENST00000375076.9
AGFG1	ENSG00000173744.18	ENST00000409979.6	AGFG1.3	3	64	FALSE	191	5	FALSE	FALSE	FALSE	multi	5	0.0383536	0.0383536	5	FALSE	TRUE	ENST00000373671.7;ENST00000409171.5;ENST00000409979.6
AGFG1	ENSG00000173744.18	ENST00000458212.1	AGFG1.4	4	417	FALSE	191	0	FALSE	FALSE	FALSE	multi	5	0.00799646	0.00799646	7	FALSE	TRUE	ENST00000458212.1
AGFG1	ENSG00000173744.18	ENST00000409315.5-UTR-608	AGFG1.5	5	625	FALSE	191	191	FALSE	FALSE	FALSE	multi	5	0.524242	0.524242	1	FALSE	TRUE	ENST00000409315.5-UTR-608
AGFG1	ENSG00000173744.18	ENST00000310078.13-UTR-5296	AGFG1.7	7	1426	FALSE	191	11	FALSE	FALSE	FALSE	multi	5	0.0575931	0.0575931	4	FALSE	TRUE	ENST00000310078.13-UTR-5296;ENST00000409315.5
AGFG1	ENSG00000173744.18	ENST00000310078.13-UTR-4551	AGFG1.8	8	2171	FALSE	191	185	FALSE	FALSE	FALSE	multi	5	0.180113	0.180113	2	FALSE	TRUE	ENST00000310078.13-UTR-4551
AGFG1	ENSG00000173744.18	ENST00000310078.13-UTR-867	AGFG1.9	9	5855	FALSE	191	0	FALSE	FALSE	FALSE	multi	5	0.0259311	0.0259311	6	FALSE	TRUE	ENST00000310078.13-UTR-867
AGFG1	ENSG00000173744.18	ENST00000310078.13	AGFG1.10	10	6722	FALSE	191	167	FALSE	TRUE	TRUE	multi	5	0.165771	0.165771	3	FALSE	TRUE	ENST00000310078.13
AGFG2	ENSG00000106351.13	ENST00000429987.1	AGFG2.1	1	257	FALSE	49	13	FALSE	FALSE	FALSE	multi	3	0.0879047	0.0879047	3	FALSE	TRUE	ENST00000429987.1
AGFG2	ENSG00000106351.13	ENST00000300176.9-UTR-2556	AGFG2.2	2	673	FALSE	49	49	FALSE	FALSE	FALSE	multi	3	0.477558	0.477558	1	FALSE	TRUE	ENST00000300176.9-UTR-2556
AGFG2	ENSG00000106351.13	ENST00000300176.9	AGFG2.3	3	3229	FALSE	49	49	FALSE	TRUE	TRUE	multi	3	0.434538	0.434538	2	FALSE	TRUE	ENST00000300176.9
AGGF1	ENSG00000164252.13	ENST00000506806.1	AGGF1.1	1	300	FALSE	129	0	TRUE	FALSE	FALSE	multi	5	0	0.328102	1	FALSE	TRUE	ENST00000506806.1
AGGF1	ENSG00000164252.13	ENST00000312916.12-UTR-1795	AGGF1.2	2	187	FALSE	129	129	FALSE	FALSE	FALSE	multi	5	0.283188	0.190274	3	FALSE	TRUE	ENST00000312916.12-UTR-1795
AGGF1	ENSG00000164252.13	ENST00000312916.12-UTR-1583	AGGF1.3	3	399	FALSE	129	93	FALSE	FALSE	FALSE	multi	5	0.123538	0.0830046	5	FALSE	TRUE	ENST00000312916.12-UTR-1583
AGGF1	ENSG00000164252.13	ENST00000312916.12-UTR-1144	AGGF1.4	4	838	FALSE	129	129	FALSE	FALSE	FALSE	multi	5	0.293882	0.197459	2	FALSE	TRUE	ENST00000312916.12-UTR-1144
AGGF1	ENSG00000164252.13	ENST00000312916.12-UTR-245	AGGF1.5	5	1737	FALSE	129	1	FALSE	FALSE	FALSE	multi	5	0.024515	0.0164716	6	FALSE	TRUE	ENST00000312916.12-UTR-245
AGGF1	ENSG00000164252.13	ENST00000312916.12	AGGF1.7	7	1982	FALSE	129	129	FALSE	TRUE	TRUE	multi	5	0.274877	0.184689	4	FALSE	TRUE	ENST00000312916.12;ENST00000312916.12-UTR-25
AGK	ENSG00000006530.18	ENST00000492693.5	AGK.1	1	834	FALSE	97	0	TRUE	FALSE	FALSE	single	1	0	0.0228129	5	FALSE	TRUE	ENST00000492693.5
AGK	ENSG00000006530.18	ENST00000650006.1	AGK.2	2	120	FALSE	97	0	TRUE	FALSE	FALSE	single	1	0	0.0775778	2	FALSE	TRUE	ENST00000650006.1
AGK	ENSG00000006530.18	ENST00000473247.5	AGK.3	3	223	FALSE	97	0	FALSE	FALSE	FALSE	single	1	0.029779	0.0267895	3	FALSE	TRUE	ENST00000473247.5
AGK	ENSG00000006530.18	ENST00000629555.2	AGK.12	12	1859	FALSE	97	97	FALSE	TRUE	TRUE	single	1	0.940713	0.846275	1	FALSE	TRUE	ENST00000629555.2;ENST00000629555.2-UTR-149;ENST00000629555.2-UTR-266;ENST00000648068.1;ENST00000648395.1;ENST00000649914.1;ENST00000650547.1;ENST00000650547.1-UTR-160;ENST00000650547.1-UTR-59
AGK	ENSG00000006530.18	ENST00000649286.2	AGK.13	13	2320	FALSE	97	0	FALSE	FALSE	FALSE	single	1	0.0295076	0.0265453	4	FALSE	TRUE	ENST00000649286.2
AGL	ENSG00000162688.17	ENST00000294724.8-UTR-2033	AGL.1	1	336	FALSE	134	134	FALSE	FALSE	FALSE	multi	2	0.406017	0.406017	2	FALSE	TRUE	ENST00000294724.8-UTR-2033
AGL	ENSG00000162688.17	ENST00000370161.6	AGL.3	3	2372	FALSE	134	134	FALSE	TRUE	TRUE	multi	2	0.593983	0.593983	1	FALSE	TRUE	ENST00000294724.8;ENST00000370161.6
AGMAT	ENSG00000116771.6	ENST00000375826.4-UTR-1853	AGMAT.1	1	99	FALSE	108	36	FALSE	FALSE	FALSE	multi	3	0.0954995	0.0954995	3	FALSE	TRUE	ENST00000375826.4-UTR-1853
AGMAT	ENSG00000116771.6	ENST00000375826.4-UTR-1614	AGMAT.2	2	338	FALSE	108	53	FALSE	FALSE	FALSE	multi	3	0.266985	0.266985	2	FALSE	TRUE	ENST00000375826.4-UTR-1614
AGMAT	ENSG00000116771.6	ENST00000375826.4	AGMAT.3	3	1952	FALSE	108	108	FALSE	TRUE	TRUE	multi	3	0.637516	0.637516	1	FALSE	TRUE	ENST00000375826.4
AGMO	ENSG00000187546.14	ENST00000418075.1	AGMO.1	1	196	FALSE	182	0	TRUE	FALSE	FALSE	multi	3	0	0.000538658	5	FALSE	TRUE	ENST00000418075.1
AGMO	ENSG00000187546.14	ENST00000407277.6	AGMO.2	2	223	FALSE	182	0	TRUE	FALSE	FALSE	multi	3	0	0.00313453	4	FALSE	TRUE	ENST00000407277.6
AGMO	ENSG00000187546.14	ENST00000342526.8-UTR-831	AGMO.3	3	137	FALSE	182	13	FALSE	FALSE	FALSE	multi	3	0.0253355	0.0252424	2	FALSE	TRUE	ENST00000342526.8-UTR-831
AGMO	ENSG00000187546.14	ENST00000342526.8	AGMO.4	4	968	FALSE	182	182	FALSE	FALSE	FALSE	multi	3	0.96713	0.963578	1	FALSE	TRUE	ENST00000342526.8
AGMO	ENSG00000187546.14	ENST00000342526.8-UTR+940	AGMO.5	5	1908	FALSE	182	1	FALSE	TRUE	TRUE	multi	3	0.00753451	0.00750683	3	FALSE	TRUE	ENST00000342526.8-UTR+940
AGO1	ENSG00000092847.13	ENST00000373206.5	AGO1.1	1	1351	FALSE	137	136	FALSE	FALSE	FALSE	multi	5	0.237864	0.237864	2	FALSE	TRUE	ENST00000373206.5
AGO1	ENSG00000092847.13	ENST00000674304.1-UTR-1249	AGO1.2	2	3442	FALSE	137	129	FALSE	FALSE	FALSE	multi	5	0.157821	0.157821	4	FALSE	TRUE	ENST00000674304.1-UTR-1249
AGO1	ENSG00000092847.13	ENST00000674304.1	AGO1.3	3	4691	FALSE	137	137	FALSE	FALSE	FALSE	multi	5	0.357215	0.357215	1	FALSE	TRUE	ENST00000674304.1
AGO1	ENSG00000092847.13	ENST00000373204.6-UTR-924	AGO1.4	4	10001	FALSE	137	131	FALSE	FALSE	FALSE	multi	5	0.184769	0.184769	3	FALSE	TRUE	ENST00000373204.6-UTR-924
AGO1	ENSG00000092847.13	ENST00000373204.6	AGO1.5	5	10925	FALSE	137	27	FALSE	TRUE	TRUE	multi	5	0.0623316	0.0623316	5	FALSE	TRUE	ENST00000373204.6
AGO2	ENSG00000123908.12	ENST00000519980.5-UTR-253	AGO2.2	2	370	FALSE	207	139	FALSE	FALSE	FALSE	multi	4	0.124867	0.124867	3	FALSE	TRUE	ENST00000519980.5-UTR-253;ENST00000519980.5-UTR-352
AGO2	ENSG00000123908.12	ENST00000220592.10-UTR-11188	AGO2.4	4	700	FALSE	207	207	FALSE	FALSE	FALSE	multi	4	0.454792	0.454792	1	FALSE	TRUE	ENST00000220592.10-UTR-11188;ENST00000519980.5
AGO2	ENSG00000123908.12	ENST00000220592.10-UTR-2840	AGO2.6	6	9048	FALSE	207	44	FALSE	FALSE	FALSE	multi	4	0.085585	0.085585	4	FALSE	TRUE	ENST00000220592.10-UTR-2840;ENST00000220592.10-UTR-2920
AGO2	ENSG00000123908.12	ENST00000220592.10	AGO2.9	9	11888	FALSE	207	207	FALSE	TRUE	TRUE	multi	4	0.334756	0.334756	2	FALSE	TRUE	ENST00000220592.10;ENST00000220592.10-UTR-225;ENST00000220592.10-UTR-59
AGO3	ENSG00000126070.20	ENST00000397828.3	AGO3.1	1			139	0	TRUE	FALSE	FALSE	multi	7	0	0.0917638	3	FALSE	TRUE	ENST00000397828.3
AGO3	ENSG00000126070.20	ENST00000324350.9	AGO3.2	2	757	FALSE	139	0	TRUE	FALSE	FALSE	multi	7	0	0.469459	1	FALSE	TRUE	ENST00000324350.9
AGO3	ENSG00000126070.20	ENST00000246314.10-UTR-351	AGO3.3	3	366	FALSE	139	139	FALSE	FALSE	FALSE	multi	7	0.346726	0.152135	2	FALSE	TRUE	ENST00000246314.10-UTR-351
AGO3	ENSG00000126070.20	ENST00000246314.10	AGO3.4	4	717	FALSE	139	26	FALSE	FALSE	FALSE	multi	7	0.0728348	0.0319583	9	FALSE	TRUE	ENST00000246314.10
AGO3	ENSG00000126070.20	ENST00000373191.9-UTR-15007	AGO3.5	5	1748	FALSE	139	108	FALSE	FALSE	FALSE	multi	7	0.143594	0.0630058	4	FALSE	TRUE	ENST00000373191.9-UTR-15007
AGO3	ENSG00000126070.20	ENST00000373191.9-UTR-9599	AGO3.6	6	7156	FALSE	139	68	FALSE	FALSE	FALSE	multi	7	0.101342	0.0444666	7	FALSE	TRUE	ENST00000373191.9-UTR-9599
AGO3	ENSG00000126070.20	ENST00000373191.9-UTR-9349	AGO3.7	7	7406	FALSE	139	69	FALSE	FALSE	FALSE	multi	7	0.11322	0.0496784	6	FALSE	TRUE	ENST00000373191.9-UTR-9349
AGO3	ENSG00000126070.20	ENST00000373191.9-UTR-468	AGO3.8	8	16287	FALSE	139	98	FALSE	FALSE	FALSE	multi	7	0.128303	0.0562965	5	FALSE	TRUE	ENST00000373191.9-UTR-468
AGO3	ENSG00000126070.20	ENST00000373191.9	AGO3.9	9	16755	FALSE	139	48	FALSE	TRUE	TRUE	multi	7	0.0939798	0.0412362	8	FALSE	TRUE	ENST00000373191.9
AGO4	ENSG00000134698.11	ENST00000373210.4-UTR-3382	AGO4.1	1	903	FALSE	105	0	TRUE	FALSE	FALSE	multi	4	0	0.114198	5	FALSE	TRUE	ENST00000373210.4-UTR-3382
AGO4	ENSG00000134698.11	ENST00000373210.4-UTR-2967	AGO4.2	2	1318	FALSE	105	98	FALSE	FALSE	FALSE	multi	4	0.163683	0.144991	3	FALSE	TRUE	ENST00000373210.4-UTR-2967
AGO4	ENSG00000134698.11	ENST00000373210.4-UTR-2459	AGO4.3	3	1826	FALSE	105	89	FALSE	FALSE	FALSE	multi	4	0.148822	0.131827	4	FALSE	TRUE	ENST00000373210.4-UTR-2459
AGO4	ENSG00000134698.11	ENST00000373210.4-UTR-228	AGO4.4	4	4057	FALSE	105	103	FALSE	FALSE	FALSE	multi	4	0.201387	0.178389	2	FALSE	TRUE	ENST00000373210.4-UTR-228
AGO4	ENSG00000134698.11	ENST00000373210.4	AGO4.5	5	4285	FALSE	105	105	FALSE	TRUE	TRUE	multi	4	0.486108	0.430596	1	FALSE	TRUE	ENST00000373210.4
AGPAT1	ENSG00000204310.13	ENST00000336984.6	AGPAT1.1	1	1064	FALSE	175	175	FALSE	TRUE	TRUE	single	1	1	1	1	FALSE	TRUE	ENST00000336984.6
AGPAT2	ENSG00000169692.13	ENST00000371694.7	AGPAT2.2	2	609	FALSE	213	213	FALSE	TRUE	TRUE	single	1	1	1	1	FALSE	TRUE	ENST00000371694.7;ENST00000538402.1
AGPAT3	ENSG00000160216.21	ENST00000546158.1	AGPAT3.1	1	325	FALSE	173	160	FALSE	FALSE	FALSE	multi	5	0.166508	0.166508	3	FALSE	TRUE	ENST00000546158.1
AGPAT3	ENSG00000160216.21	ENST00000327505.6	AGPAT3.2	2	2281	FALSE	173	173	FALSE	FALSE	FALSE	multi	5	0.390221	0.390221	1	FALSE	TRUE	ENST00000327505.6
AGPAT3	ENSG00000160216.21	ENST00000398063.6-UTR-1140	AGPAT3.3	3	3004	FALSE	173	156	FALSE	FALSE	FALSE	multi	5	0.161572	0.161572	4	FALSE	TRUE	ENST00000398063.6-UTR-1140
AGPAT3	ENSG00000160216.21	ENST00000398063.6	AGPAT3.4	4	4144	FALSE	173	163	FALSE	FALSE	FALSE	multi	5	0.184499	0.184499	2	FALSE	TRUE	ENST00000398063.6
AGPAT3	ENSG00000160216.21	ENST00000291572.13-UTR-462	AGPAT3.5	5	4738	FALSE	173	55	FALSE	TRUE	TRUE	multi	5	0.0882616	0.0882616	5	FALSE	TRUE	ENST00000291572.13-UTR-462
AGPAT3	ENSG00000160216.21	ENST00000291572.13	AGPAT3.6	6	5200	FALSE	173	0	FALSE	FALSE	FALSE	multi	5	0.00893776	0.00893776	6	FALSE	TRUE	ENST00000291572.13
AGPAT4	ENSG00000026652.15	ENST00000366905.3-UTR-258	AGPAT4.1	1	20	FALSE	68	0	TRUE	FALSE	FALSE	multi	2	0	0.214184	2	FALSE	TRUE	ENST00000366905.3-UTR-258
AGPAT4	ENSG00000026652.15	ENST00000366905.3	AGPAT4.2	2	278	FALSE	68	0	TRUE	FALSE	FALSE	multi	2	0	0.00391554	5	FALSE	TRUE	ENST00000366905.3
AGPAT4	ENSG00000026652.15	ENST00000437165.1	AGPAT4.3	3	173	FALSE	68	0	TRUE	FALSE	FALSE	multi	2	0	0.0148937	4	FALSE	TRUE	ENST00000437165.1
AGPAT4	ENSG00000026652.15	ENST00000366911.9-UTR-6095	AGPAT4.5	5	1076	FALSE	68	68	FALSE	FALSE	FALSE	multi	2	0.769466	0.590186	1	FALSE	TRUE	ENST00000366911.9-UTR-6095;ENST00000366911.9-UTR-6127
AGPAT4	ENSG00000026652.15	ENST00000320285.9	AGPAT4.8	8	6573	FALSE	68	65	FALSE	TRUE	TRUE	multi	2	0.230534	0.176821	3	FALSE	TRUE	ENST00000320285.9;ENST00000366911.9;ENST00000366911.9-UTR-48
AGPAT5	ENSG00000155189.12	ENST00000518327.1	AGPAT5.1	1	307	FALSE	143	98	FALSE	FALSE	FALSE	multi	4	0.129143	0.129143	3	FALSE	TRUE	ENST00000518327.1
AGPAT5	ENSG00000155189.12	ENST00000285518.11-UTR-3497	AGPAT5.2	2	618	FALSE	143	107	FALSE	FALSE	FALSE	multi	4	0.122947	0.122947	4	FALSE	TRUE	ENST00000285518.11-UTR-3497
AGPAT5	ENSG00000155189.12	ENST00000285518.11-UTR-1841	AGPAT5.4	4	2274	FALSE	143	143	FALSE	FALSE	FALSE	multi	4	0.613637	0.613637	1	FALSE	TRUE	ENST00000285518.11-UTR-1841;ENST00000285518.11-UTR-1872
AGPAT5	ENSG00000155189.12	ENST00000285518.11	AGPAT5.6	6	4115	FALSE	143	87	FALSE	TRUE	TRUE	multi	4	0.134273	0.134273	2	FALSE	TRUE	ENST00000285518.11;ENST00000285518.11-UTR-56
AGPS	ENSG00000018510.18	ENST00000680770.1	AGPS.1	1	1125	FALSE	26	0	TRUE	FALSE	FALSE	single	1	0	0.0051738	8	FALSE	TRUE	ENST00000680770.1
AGPS	ENSG00000018510.18	ENST00000409888.1	AGPS.4	4	223	FALSE	26	0	TRUE	FALSE	FALSE	single	1	0	0.339389	1	FALSE	TRUE	ENST00000409888.1;ENST00000409888.1-UTR-135;ENST00000681449.1
AGPS	ENSG00000018510.18	ENST00000679478.1-UTR-3626	AGPS.5	5	1944	FALSE	26	0	TRUE	FALSE	FALSE	single	1	0	0.121101	4	FALSE	TRUE	ENST00000679478.1-UTR-3626
AGPS	ENSG00000018510.18	ENST00000679478.1-UTR-2579	AGPS.6	6	2991	FALSE	26	0	TRUE	FALSE	FALSE	single	1	0	0.0492792	7	FALSE	TRUE	ENST00000679478.1-UTR-2579
AGPS	ENSG00000018510.18	ENST00000679478.1-UTR-1713	AGPS.7	7	3857	FALSE	26	0	TRUE	FALSE	FALSE	single	1	0	0.150826	3	FALSE	TRUE	ENST00000679478.1-UTR-1713
AGPS	ENSG00000018510.18	ENST00000264167.11	AGPS.9	9	5639	FALSE	26	0	TRUE	FALSE	FALSE	single	1	0	0.185574	2	FALSE	TRUE	ENST00000264167.11;ENST00000679478.1
AGPS	ENSG00000018510.18	ENST00000637633.2	AGPS.10	10	513	FALSE	26	0	TRUE	FALSE	FALSE	single	1	0	0.0550335	6	FALSE	TRUE	ENST00000637633.2
AGPS	ENSG00000018510.18	ENST00000679459.1	AGPS.11	11	142	FALSE	26	26	FALSE	TRUE	TRUE	single	1	1	0.0936238	5	FALSE	TRUE	ENST00000679459.1
AGR2	ENSG00000106541.12	ENST00000401412.5	AGR2.1	1	173	FALSE	71	0	TRUE	FALSE	FALSE	multi	2	0	0.101886	2	FALSE	TRUE	ENST00000401412.5
AGR2	ENSG00000106541.12	ENST00000450569.5	AGR2.4	4	311	FALSE	71	71	FALSE	FALSE	FALSE	multi	2	0.959894	0.862094	1	FALSE	TRUE	ENST00000450569.5;ENST00000450569.5-UTR-128;ENST00000450569.5-UTR-42
AGR2	ENSG00000106541.12	ENST00000419304.7	AGR2.5	5	1097	FALSE	71	1	FALSE	TRUE	TRUE	multi	2	0.0401057	0.0360194	3	FALSE	TRUE	ENST00000419304.7
AGR3	ENSG00000173467.9	ENST00000402239.7	AGR3.1	1	6	FALSE	38	0	TRUE	FALSE	FALSE	multi	2	0	0.0365554	2	FALSE	TRUE	ENST00000402239.7
AGR3	ENSG00000173467.9	ENST00000310398.7	AGR3.3	3	170	FALSE	38	38	FALSE	FALSE	FALSE	multi	2	0.974504	0.93888	1	FALSE	TRUE	ENST00000310398.7;ENST00000310398.7-UTR-37
AGR3	ENSG00000173467.9	ENST00000310398.7-UTR+4731	AGR3.4	4	4901	FALSE	38	1	FALSE	TRUE	TRUE	multi	2	0.0254963	0.0245643	3	FALSE	TRUE	ENST00000310398.7-UTR+4731
AGRN	ENSG00000188157.15	ENST00000620552.4	AGRN.2	2	1137	FALSE	83	83	FALSE	TRUE	TRUE	single	1	1	1	1	FALSE	TRUE	ENST00000379370.7;ENST00000620552.4
AGRP	ENSG00000159723.5	ENST00000290953.3	AGRP.1	1	65	FALSE	3	3	FALSE	TRUE	TRUE	single	1	1	1	1	FALSE	TRUE	ENST00000290953.3
AGT	ENSG00000135744.9	ENST00000679684.1	AGT.1	1	141	FALSE	0	0	TRUE	FALSE	FALSE	single	1	0	0.00897104	3	FALSE	TRUE	ENST00000679684.1
AGT	ENSG00000135744.9	ENST00000679957.1	AGT.2	2			0	0	TRUE	FALSE	FALSE	single	1	0	0.00677005	4	FALSE	TRUE	ENST00000679957.1
AGT	ENSG00000135744.9	ENST00000366667.6-UTR-206	AGT.3	3	412	FALSE	0	0	TRUE	FALSE	FALSE	single	1	0	0.527573	1	FALSE	TRUE	ENST00000366667.6-UTR-206
AGT	ENSG00000135744.9	ENST00000366667.6	AGT.4	4	618	FALSE	0	0	TRUE	FALSE	FALSE	single	1	0	0.448358	2	FALSE	TRUE	ENST00000366667.6
AGT	ENSG00000135744.9	ENST00000680041.1	AGT.5	5	986	FALSE	0	0	TRUE	FALSE	FALSE	single	1	0	0.00475795	5	FALSE	TRUE	ENST00000680041.1
AGT	ENSG00000135744.9	ENST00000680783.1	AGT.6	6	3635	FALSE	0	0	FALSE	TRUE	TRUE	single	1	1	0.00356926	6	FALSE	TRUE	ENST00000680783.1
AGTPBP1	ENSG00000135049.16	ENST00000628899.1-UTR-271	AGTPBP1.1	1	167	FALSE	113	113	FALSE	FALSE	FALSE	multi	3	0.308095	0.308095	2	FALSE	TRUE	ENST00000628899.1-UTR-271
AGTPBP1	ENSG00000135049.16	ENST00000357081.8	AGTPBP1.5	5	570	FALSE	113	113	FALSE	FALSE	FALSE	multi	3	0.58906	0.58906	1	FALSE	TRUE	ENST00000337006.8;ENST00000337006.8-UTR-33;ENST00000357081.8;ENST00000628899.1
AGTPBP1	ENSG00000135049.16	ENST00000357081.8-UTR+3799	AGTPBP1.6	6	4369	FALSE	113	53	FALSE	TRUE	TRUE	multi	3	0.0915931	0.0915931	3	FALSE	TRUE	ENST00000357081.8-UTR+3799
AGTPBP1	ENSG00000135049.16	ENST00000357081.8-UTR+4907	AGTPBP1.7	7	5477	FALSE	113	0	FALSE	FALSE	FALSE	multi	3	0.0112519	0.0112519	4	FALSE	TRUE	ENST00000357081.8-UTR+4907
AGTR1	ENSG00000144891.19	ENST00000461609.1	AGTR1.1	1	132	FALSE	31	1	FALSE	FALSE	FALSE	multi	2	0.0674129	0.0674129	2	FALSE	TRUE	ENST00000461609.1
AGTR1	ENSG00000144891.19	ENST00000404754.2	AGTR1.4	4	893	FALSE	31	31	FALSE	TRUE	TRUE	multi	2	0.932587	0.932587	1	FALSE	TRUE	ENST00000349243.8;ENST00000402260.2;ENST00000404754.2
AGTR2	ENSG00000180772.8	ENST00000681852.1	AGTR2.1	1			1	0	FALSE	FALSE	FALSE	single	1	0.0426493	0.0426493	2	FALSE	TRUE	ENST00000681852.1
AGTR2	ENSG00000180772.8	ENST00000371906.5	AGTR2.3	3	1602	FALSE	1	1	FALSE	TRUE	TRUE	single	1	0.957351	0.957351	1	FALSE	TRUE	ENST00000371906.5;ENST00000371906.5-UTR-78
AGTRAP	ENSG00000177674.16	ENST00000376629.8	AGTRAP.7	7	579	FALSE	0	0	TRUE	TRUE	TRUE	single	0	0	1	1	FALSE	TRUE	ENST00000314340.10;ENST00000376627.6;ENST00000376629.8;ENST00000376637.7;ENST00000400895.6;ENST00000452018.6;ENST00000510878.1
AGXT	ENSG00000172482.5	ENST00000307503.4-UTR-1383	AGXT.1	1	296	FALSE	11	11	FALSE	TRUE	TRUE	single	1	0.982297	0.982297	1	FALSE	TRUE	ENST00000307503.4-UTR-1383
AGXT	ENSG00000172482.5	ENST00000307503.4	AGXT.2	2	1679	FALSE	11	0	FALSE	FALSE	FALSE	single	1	0.0177033	0.0177033	2	FALSE	TRUE	ENST00000307503.4
AGXT2	ENSG00000113492.14	ENST00000231420.11-UTR-375	AGXT2.1	1	242	FALSE	2	0	TRUE	FALSE	FALSE	single	1	0	0.0365045	2	FALSE	TRUE	ENST00000231420.11-UTR-375
AGXT2	ENSG00000113492.14	ENST00000618015.4	AGXT2.4	4	618	FALSE	2	2	FALSE	TRUE	TRUE	single	1	1	0.963495	1	FALSE	TRUE	ENST00000231420.11;ENST00000510428.1;ENST00000618015.4
AHCTF1	ENSG00000153207.16	ENST00000326225.3-UTR-1444	AHCTF1.1	1	264	FALSE	129	129	FALSE	FALSE	FALSE	multi	3	0.756063	0.756063	1	FALSE	TRUE	ENST00000326225.3-UTR-1444
AHCTF1	ENSG00000153207.16	ENST00000326225.3-UTR-272	AHCTF1.2	2	1436	FALSE	129	101	FALSE	FALSE	FALSE	multi	3	0.155584	0.155584	2	FALSE	TRUE	ENST00000326225.3-UTR-272
AHCTF1	ENSG00000153207.16	ENST00000326225.3	AHCTF1.3	3	1708	FALSE	129	34	FALSE	TRUE	TRUE	multi	3	0.0883537	0.0883537	3	FALSE	TRUE	ENST00000326225.3
AHCY	ENSG00000101444.13	ENST00000217426.7	AHCY.2	2	766	FALSE	180	180	FALSE	TRUE	TRUE	single	1	1	1	1	FALSE	TRUE	ENST00000217426.7;ENST00000538132.1
AHCYL1	ENSG00000168710.18	ENST00000359172.3	AHCYL1.1	1	709	FALSE	259	259	FALSE	FALSE	FALSE	multi	2	0.50305	0.50305	1	FALSE	TRUE	ENST00000359172.3
AHCYL1	ENSG00000168710.18	ENST00000369799.10	AHCYL1.4	4	2062	FALSE	259	259	FALSE	TRUE	TRUE	multi	2	0.49695	0.49695	2	FALSE	TRUE	ENST00000369799.10;ENST00000393614.8;ENST00000393614.8-UTR-154
AHCYL2	ENSG00000158467.17	ENST00000466924.1	AHCYL2.3	3	167	FALSE	85	78	FALSE	FALSE	FALSE	multi	2	0.177433	0.177433	2	FALSE	TRUE	ENST00000466924.1;ENST00000474594.5;ENST00000490911.5
AHCYL2	ENSG00000158467.17	ENST00000325006.8	AHCYL2.4	4	3166	FALSE	85	85	FALSE	TRUE	TRUE	multi	2	0.822567	0.822567	1	FALSE	TRUE	ENST00000325006.8
AHDC1	ENSG00000126705.15	ENST00000673934.1	AHDC1.6	6	715	FALSE	109	109	FALSE	TRUE	TRUE	single	1	0.998583	0.998583	1	FALSE	TRUE	ENST00000374011.6;ENST00000374011.6-UTR-173;ENST00000642245.1;ENST00000642416.1;ENST00000644989.1;ENST00000673934.1
AHDC1	ENSG00000126705.15	ENST00000247087.10	AHDC1.7	7	925	FALSE	109	0	FALSE	FALSE	FALSE	single	1	0.00141669	0.00141669	2	FALSE	TRUE	ENST00000247087.10
AHI1	ENSG00000135541.22	ENST00000534469.1	AHI1.3	3	151	FALSE	40	0	TRUE	FALSE	FALSE	multi	2	0	0.187892	4	FALSE	TRUE	ENST00000534469.1;ENST00000680033.1;ENST00000681596.1
AHI1	ENSG00000135541.22	ENST00000488690.6	AHI1.5	5	279	FALSE	40	0	TRUE	FALSE	FALSE	multi	2	0	0.195706	2	FALSE	TRUE	ENST00000488690.6;ENST00000680968.1
AHI1	ENSG00000135541.22	ENST00000327035.10	AHI1.6	6	197	FALSE	40	0	TRUE	FALSE	FALSE	multi	2	0	0.0343151	6	FALSE	TRUE	ENST00000327035.10
AHI1	ENSG00000135541.22	ENST00000367799.7	AHI1.7	7	1854	FALSE	40	0	TRUE	FALSE	FALSE	multi	2	0	0.228631	1	FALSE	TRUE	ENST00000367799.7
AHI1	ENSG00000135541.22	ENST00000681756.1	AHI1.9	9	1336	FALSE	40	0	TRUE	FALSE	FALSE	multi	2	0	0.0233651	7	FALSE	TRUE	ENST00000681670.1;ENST00000681756.1
AHI1	ENSG00000135541.22	ENST00000679450.1	AHI1.10	10			40	0	TRUE	FALSE	FALSE	multi	2	0	0.11914	5	FALSE	TRUE	ENST00000679450.1;ENST00000681301.1
AHI1	ENSG00000135541.22	ENST00000681340.1	AHI1.12	12	1226	FALSE	40	6	FALSE	FALSE	FALSE	multi	2	0.0680428	0.0143537	8	FALSE	TRUE	ENST00000681340.1
AHI1	ENSG00000135541.22	ENST00000457866.6	AHI1.13	13	1659	FALSE	40	40	FALSE	TRUE	TRUE	multi	2	0.891246	0.188009	3	FALSE	TRUE	ENST00000457866.6
AHI1	ENSG00000135541.22	ENST00000681022.1	AHI1.15	15	2238	FALSE	40	0	FALSE	FALSE	FALSE	multi	2	0.040711	0.00858802	9	FALSE	TRUE	ENST00000265602.11;ENST00000681022.1
AHNAK	ENSG00000124942.14	ENST00000378024.9	AHNAK.2	2	842	FALSE	158	0	TRUE	FALSE	FALSE	single	1	0	0.869869	1	FALSE	TRUE	ENST00000378024.9;ENST00000378024.9-UTR-35
AHNAK	ENSG00000124942.14	ENST00000530124.5	AHNAK.4	4	296	FALSE	158	158	FALSE	TRUE	TRUE	single	1	1	0.130131	2	FALSE	TRUE	ENST00000257247.11;ENST00000530124.5
AHNAK2	ENSG00000185567.7	ENST00000333244.6	AHNAK2.1	1	810	FALSE	54	54	FALSE	TRUE	TRUE	single	1	1	1	1	FALSE	TRUE	ENST00000333244.6
AHR	ENSG00000106546.14	ENST00000242057.9-UTR-2998	AHR.1	1	85	FALSE	184	43	FALSE	FALSE	FALSE	multi	4	0.074796	0.0595404	5	FALSE	TRUE	ENST00000242057.9-UTR-2998
AHR	ENSG00000106546.14	ENST00000242057.9-UTR-2585	AHR.3	3	498	FALSE	184	160	FALSE	FALSE	FALSE	multi	4	0.150289	0.119635	4	FALSE	TRUE	ENST00000242057.9-UTR-2585;ENST00000242057.9-UTR-2705
AHR	ENSG00000106546.14	ENST00000242057.9-UTR-1800	AHR.6	6	1283	FALSE	184	0	TRUE	FALSE	FALSE	multi	4	0	0.203963	3	FALSE	TRUE	ENST00000242057.9-UTR-1800;ENST00000242057.9-UTR-1929;ENST00000242057.9-UTR-2060
AHR	ENSG00000106546.14	ENST00000242057.9-UTR-380	AHR.8	8	2703	FALSE	184	184	FALSE	FALSE	FALSE	multi	4	0.399777	0.318237	1	FALSE	TRUE	ENST00000242057.9-UTR-380;ENST00000242057.9-UTR-449
AHR	ENSG00000106546.14	ENST00000642825.1	AHR.10	10	3086	FALSE	184	184	FALSE	TRUE	TRUE	multi	4	0.375138	0.298624	2	FALSE	TRUE	ENST00000242057.9;ENST00000642825.1
AHRR	ENSG00000063438.20	ENST00000515206.6	AHRR.1	1	1866	FALSE	8	0	TRUE	FALSE	FALSE	multi	2	0	0.0228624	3	FALSE	TRUE	ENST00000515206.6
AHRR	ENSG00000063438.20	ENST00000506456.1	AHRR.2	2	276	FALSE	8	7	FALSE	FALSE	FALSE	multi	2	0.217127	0.212163	2	FALSE	TRUE	ENST00000506456.1
AHRR	ENSG00000063438.20	ENST00000684583.1	AHRR.3	3	3451	FALSE	8	8	FALSE	TRUE	TRUE	multi	2	0.782873	0.764975	1	FALSE	TRUE	ENST00000684583.1
AHSA1	ENSG00000100591.8	ENST00000555517.1	AHSA1.1	1	376	FALSE	249	0	TRUE	FALSE	FALSE	single	1	0	0.0291628	2	FALSE	TRUE	ENST00000555517.1
AHSA1	ENSG00000100591.8	ENST00000553374.5	AHSA1.2	2	114	FALSE	249	0	TRUE	FALSE	FALSE	single	1	0	0.00579633	4	FALSE	TRUE	ENST00000553374.5
AHSA1	ENSG00000100591.8	ENST00000535854.6	AHSA1.3	3	148	FALSE	249	0	TRUE	FALSE	FALSE	single	1	0	0.00855448	3	FALSE	TRUE	ENST00000535854.6
AHSA1	ENSG00000100591.8	ENST00000216479.8	AHSA1.5	5	223	FALSE	249	249	FALSE	TRUE	TRUE	single	1	1	0.956486	1	FALSE	TRUE	ENST00000216479.8;ENST00000555729.3
AHSG	ENSG00000145192.13	ENST00000411641.7	AHSG.2	2	388	FALSE	8	8	FALSE	TRUE	TRUE	single	1	1	1	1	FALSE	TRUE	ENST00000273784.5;ENST00000411641.7
AHSP	ENSG00000169877.10	ENST00000302312.9	AHSP.1	1	112	FALSE	18	18	FALSE	TRUE	TRUE	single	1	1	1	1	FALSE	TRUE	ENST00000302312.9
AICDA	ENSG00000111732.11	ENST00000537228.5	AICDA.2	2			4	1	FALSE	FALSE	FALSE	multi	2	0.13815	0.13815	2	TRUE	TRUE	ENST00000537228.5;ENST00000544516.5
AICDA	ENSG00000111732.11	ENST00000543081.5	AICDA.3	3	641	FALSE	4	0	FALSE	FALSE	FALSE	multi	2	0.0494297	0.0494297	3	TRUE	TRUE	ENST00000543081.5
AICDA	ENSG00000111732.11	ENST00000229335.11	AICDA.5	5	2114	FALSE	4	4	FALSE	TRUE	TRUE	multi	2	0.812421	0.812421	1	TRUE	TRUE	ENST00000229335.11;ENST00000229335.11-UTR-138
AIDA	ENSG00000186063.13	ENST00000355727.3	AIDA.1	1	286	FALSE	222	213	FALSE	FALSE	FALSE	multi	3	0.202467	0.202467	2	FALSE	TRUE	ENST00000355727.3
AIDA	ENSG00000186063.13	ENST00000340020.11-UTR-468	AIDA.2	2	1412	FALSE	222	2	FALSE	FALSE	FALSE	multi	3	0.0362379	0.0362379	3	FALSE	TRUE	ENST00000340020.11-UTR-468
AIDA	ENSG00000186063.13	ENST00000340020.11	AIDA.4	4	1880	FALSE	222	222	FALSE	TRUE	TRUE	multi	3	0.755175	0.755175	1	FALSE	TRUE	ENST00000340020.11;ENST00000340020.11-UTR-146
AIDA	ENSG00000186063.13	ENST00000340020.11-UTR+1721	AIDA.5	5	3601	FALSE	222	0	FALSE	FALSE	FALSE	multi	3	0.00611963	0.00611963	4	FALSE	TRUE	ENST00000340020.11-UTR+1721
AIF1	ENSG00000204472.13	ENST00000337917.11	AIF1.2	2	121	FALSE	150	150	FALSE	TRUE	TRUE	single	1	1	1	1	FALSE	TRUE	ENST00000337917.11;ENST00000376049.4;ENST00000376059.8
AIF1L	ENSG00000126878.13	ENST00000247291.8-UTR-2676	AIF1L.4	4	146	FALSE	59	0	TRUE	FALSE	FALSE	multi	2	0	0.25318	2	FALSE	TRUE	ENST00000247291.8-UTR-2676;ENST00000372297.6;ENST00000372301.2;ENST00000372301.2-UTR-26
AIF1L	ENSG00000126878.13	ENST00000372298.1-UTR-260	AIF1L.6	6	221	FALSE	59	19	FALSE	FALSE	FALSE	multi	2	0.0838532	0.0626232	3	FALSE	TRUE	ENST00000372298.1-UTR-260;ENST00000372298.1-UTR-383
AIF1L	ENSG00000126878.13	ENST00000372298.1	AIF1L.7	7	481	FALSE	59	0	FALSE	FALSE	FALSE	multi	2	0.00913759	0.00682414	4	FALSE	TRUE	ENST00000372298.1
AIF1L	ENSG00000126878.13	ENST00000372309.7	AIF1L.10	10	2830	FALSE	59	59	FALSE	TRUE	TRUE	multi	2	0.907009	0.677373	1	FALSE	TRUE	ENST00000247291.8;ENST00000372300.5;ENST00000372309.7
AIFM1	ENSG00000156709.15	ENST00000674546.1	AIFM1.8	8	278	FALSE	0	0	TRUE	FALSE	FALSE	multi	0	0	0.331567	2	FALSE	TRUE	ENST00000287295.8;ENST00000319908.8;ENST00000674546.1;ENST00000674601.1;ENST00000675092.1;ENST00000675240.1;ENST00000676328.1;ENST00000676436.1
AIFM1	ENSG00000156709.15	ENST00000676229.1	AIFM1.9	9	2104	FALSE	0	0	TRUE	TRUE	TRUE	multi	0	0	0.668433	1	FALSE	TRUE	ENST00000676229.1
AIFM2	ENSG00000042286.15	ENST00000307864.3-UTR-1715	AIFM2.2	2	192	FALSE	0	0	TRUE	FALSE	FALSE	single	1	0	0.742979	1	FALSE	TRUE	ENST00000307864.3-UTR-1715;ENST00000307864.3-UTR-1761
AIFM2	ENSG00000042286.15	ENST00000613322.4	AIFM2.4	4	1908	FALSE	0	0	TRUE	FALSE	FALSE	single	1	0	0.248997	2	FALSE	TRUE	ENST00000307864.3;ENST00000613322.4
AIFM2	ENSG00000042286.15	ENST00000373248.5	AIFM2.5	5	1430	FALSE	0	0	FALSE	TRUE	TRUE	single	1	1	0.00802367	3	FALSE	TRUE	ENST00000373248.5
AIFM3	ENSG00000183773.16	ENST00000399167.6	AIFM3.5	5	329	FALSE	22	22	FALSE	TRUE	TRUE	single	1	1	1	1	FALSE	TRUE	ENST00000399163.6;ENST00000399167.6;ENST00000405089.5;ENST00000434714.6;ENST00000440238.4;ENST00000683034.1
AIG1	ENSG00000146416.19	ENST00000367596.5	AIG1.1	1	390	FALSE	144	0	TRUE	FALSE	FALSE	multi	3	0	0.0824736	5	FALSE	TRUE	ENST00000367596.5
AIG1	ENSG00000146416.19	ENST00000494282.6-UTR-2670	AIG1.3	3	284	FALSE	144	0	TRUE	FALSE	FALSE	multi	3	0	0.0945114	4	FALSE	TRUE	ENST00000494282.6-UTR-2670;ENST00000629020.2-UTR-2670
AIG1	ENSG00000146416.19	ENST00000494282.6	AIG1.4	4	2954	FALSE	144	0	TRUE	FALSE	FALSE	multi	3	0	0.0114311	7	FALSE	TRUE	ENST00000494282.6
AIG1	ENSG00000146416.19	ENST00000275235.8	AIG1.5	5	439	FALSE	144	0	TRUE	FALSE	FALSE	multi	3	0	0.503616	1	FALSE	TRUE	ENST00000275235.8
AIG1	ENSG00000146416.19	ENST00000646199.1-UTR-649	AIG1.6	6	1647	FALSE	144	0	FALSE	FALSE	FALSE	multi	3	0.00653449	0.00201241	8	FALSE	TRUE	ENST00000646199.1-UTR-649
AIG1	ENSG00000146416.19	ENST00000646199.1-UTR-273	AIG1.9	9	2023	FALSE	144	144	FALSE	FALSE	FALSE	multi	3	0.376907	0.116075	3	FALSE	TRUE	ENST00000646199.1-UTR-273;ENST00000646199.1-UTR-305;ENST00000646199.1-UTR-433
AIG1	ENSG00000146416.19	ENST00000646199.1	AIG1.10	10	2296	FALSE	144	144	FALSE	TRUE	FALSE	multi	3	0.535262	0.164843	2	FALSE	FALSE	ENST00000646199.1
AIG1	ENSG00000146416.19	ENST00000357847.9	AIG1.11	11	1382	FALSE	144	65	FALSE	FALSE	TRUE	multi	3	0.081296	0.0250365	6	FALSE	FALSE	ENST00000357847.9
AIM2	ENSG00000163568.15	ENST00000368130.9	AIM2.1	1	208	FALSE	54	54	FALSE	FALSE	FALSE	multi	2	0.932055	0.932055	1	FALSE	TRUE	ENST00000368130.9
AIM2	ENSG00000163568.15	ENST00000368130.9-UTR+1725	AIM2.2	2	1933	FALSE	54	8	FALSE	TRUE	TRUE	multi	2	0.0679446	0.0679446	2	FALSE	TRUE	ENST00000368130.9-UTR+1725
AIMP1	ENSG00000164022.18	ENST00000684504.1	AIMP1.4	4	225	FALSE	191	191	FALSE	FALSE	FALSE	multi	3	0.671281	0.671281	1	FALSE	TRUE	ENST00000672328.1;ENST00000672337.1;ENST00000673018.1;ENST00000684504.1
AIMP1	ENSG00000164022.18	ENST00000672911.1	AIMP1.5	5	385	FALSE	191	0	FALSE	FALSE	FALSE	multi	3	0.00633336	0.00633336	4	FALSE	TRUE	ENST00000672911.1
AIMP1	ENSG00000164022.18	ENST00000358008.7	AIMP1.9	9	799	FALSE	191	190	FALSE	FALSE	FALSE	multi	3	0.236947	0.236947	2	FALSE	TRUE	ENST00000358008.7;ENST00000358008.7-UTR-78;ENST00000671868.1;ENST00000672285.1
AIMP1	ENSG00000164022.18	ENST00000394701.6	AIMP1.13	13	1533	FALSE	191	55	FALSE	TRUE	TRUE	multi	3	0.0816487	0.0816487	3	FALSE	TRUE	ENST00000394701.6;ENST00000442366.6;ENST00000671960.1;ENST00000673123.1
AIMP1	ENSG00000164022.18	ENST00000672341.1	AIMP1.14	14	1764	FALSE	191	0	FALSE	FALSE	FALSE	multi	3	0.00379052	0.00379052	5	FALSE	TRUE	ENST00000672341.1
AIMP2	ENSG00000106305.10	ENST00000223029.8	AIMP2.3	3	143	FALSE	154	153	FALSE	FALSE	FALSE	multi	2	0.877782	0.877782	1	FALSE	TRUE	ENST00000223029.8;ENST00000395236.2;ENST00000400479.6
AIMP2	ENSG00000106305.10	ENST00000223029.8-UTR+800	AIMP2.4	4	943	FALSE	154	71	FALSE	TRUE	TRUE	multi	2	0.122218	0.122218	2	FALSE	TRUE	ENST00000223029.8-UTR+800
AIP	ENSG00000110711.11	ENST00000684657.1	AIP.7	7	161	FALSE	251	251	FALSE	TRUE	TRUE	single	1	1	1	1	FALSE	TRUE	ENST00000279146.8;ENST00000525341.2;ENST00000528641.7;ENST00000682659.1;ENST00000683237.1;ENST00000684006.1;ENST00000684657.1
AIPL1	ENSG00000129221.16	ENST00000571740.5	AIPL1.1	1	397	FALSE	225	0	TRUE	FALSE	FALSE	multi	3	0	0.00338445	4	FALSE	TRUE	ENST00000571740.5
AIPL1	ENSG00000129221.16	ENST00000575265.5	AIPL1.4	4	1281	FALSE	225	3	FALSE	FALSE	FALSE	multi	3	0.104574	0.10422	2	FALSE	TRUE	ENST00000570466.5;ENST00000575265.5;ENST00000576307.5
AIPL1	ENSG00000129221.16	ENST00000574506.5	AIPL1.5	5	926	FALSE	225	225	FALSE	FALSE	FALSE	multi	3	0.857435	0.854533	1	FALSE	TRUE	ENST00000574506.5
AIPL1	ENSG00000129221.16	ENST00000250087.9	AIPL1.6	6	1722	FALSE	225	2	FALSE	TRUE	TRUE	multi	3	0.0379911	0.0378626	3	FALSE	TRUE	ENST00000250087.9
AIRE	ENSG00000160224.17	ENST00000291582.6	AIRE.1	1	921	FALSE	0	0	FALSE	TRUE	TRUE	single	1	1	1	1	FALSE	TRUE	ENST00000291582.6
AJAP1	ENSG00000196581.11	ENST00000378190.7	AJAP1.1	1	453	FALSE	8	0	TRUE	FALSE	FALSE	multi	2	0	0.499723	1	FALSE	TRUE	ENST00000378190.7
AJAP1	ENSG00000196581.11	ENST00000378191.5-UTR-9356	AJAP1.2	2	693	FALSE	8	8	FALSE	FALSE	FALSE	multi	2	0.687188	0.343785	2	FALSE	TRUE	ENST00000378191.5-UTR-9356
AJAP1	ENSG00000196581.11	ENST00000378191.5	AJAP1.3	3	10049	FALSE	8	8	FALSE	TRUE	TRUE	multi	2	0.312812	0.156493	3	FALSE	TRUE	ENST00000378191.5
AJM1	ENSG00000232434.3	ENST00000436881.3	AJM1.1	1	1456	FALSE	29	29	FALSE	TRUE	TRUE	single	1	1	1	1	FALSE	TRUE	ENST00000436881.3
AJUBA	ENSG00000129474.16	ENST00000553736.1	AJUBA.1	1	321	FALSE	40	0	TRUE	FALSE	FALSE	multi	2	0	0.0913883	3	FALSE	TRUE	ENST00000553736.1
AJUBA	ENSG00000129474.16	ENST00000262713.7-UTR-571	AJUBA.4	4	1695	FALSE	40	40	FALSE	FALSE	FALSE	multi	2	0.844581	0.767396	1	FALSE	TRUE	ENST00000262713.7-UTR-571;ENST00000361265.8;ENST00000397388.7
AJUBA	ENSG00000129474.16	ENST00000262713.7	AJUBA.5	5	2266	FALSE	40	32	FALSE	TRUE	TRUE	multi	2	0.155419	0.141215	2	FALSE	TRUE	ENST00000262713.7
AK1	ENSG00000106992.19	ENST00000373156.5	AK1.2	2	9	FALSE	139	139	FALSE	FALSE	FALSE	multi	2	0.932109	0.932109	1	FALSE	TRUE	ENST00000223836.10;ENST00000373156.5
AK1	ENSG00000106992.19	ENST00000644144.2	AK1.3	3	1522	FALSE	139	43	FALSE	TRUE	TRUE	multi	2	0.0678908	0.0678908	2	FALSE	TRUE	ENST00000644144.2
AK2	ENSG00000004455.17	ENST00000626911.1	AK2.1	1			264	0	TRUE	FALSE	FALSE	multi	5	0	0.0125448	8	FALSE	TRUE	ENST00000626911.1
AK2	ENSG00000004455.17	ENST00000487289.1	AK2.3	3	415	FALSE	264	0	TRUE	FALSE	FALSE	multi	5	0	0.00270622	10	FALSE	TRUE	ENST00000487289.1;ENST00000487289.1-UTR-46
AK2	ENSG00000004455.17	ENST00000673291.1	AK2.4	4	2516	FALSE	264	0	TRUE	FALSE	FALSE	multi	5	0	0.0327096	5	FALSE	TRUE	ENST00000673291.1
AK2	ENSG00000004455.17	ENST00000480134.5	AK2.6	6	360	FALSE	264	0	TRUE	FALSE	FALSE	multi	5	0	0.289244	2	FALSE	TRUE	ENST00000480134.5;ENST00000480134.5-UTR-54
AK2	ENSG00000004455.17	ENST00000467905.5	AK2.7	7	123	FALSE	264	1	FALSE	FALSE	FALSE	multi	5	0.0227809	0.0150991	7	FALSE	TRUE	ENST00000467905.5
AK2	ENSG00000004455.17	ENST00000548033.5	AK2.8	8	351	FALSE	264	1	FALSE	FALSE	FALSE	multi	5	0.0283545	0.0187933	6	FALSE	TRUE	ENST00000548033.5
AK2	ENSG00000004455.17	ENST00000354858.11-UTR-1028	AK2.10	10	3261	FALSE	264	140	FALSE	FALSE	FALSE	multi	5	0.173731	0.115148	3	FALSE	TRUE	ENST00000354858.11-UTR-1028;ENST00000354858.11-UTR-1187
AK2	ENSG00000004455.17	ENST00000354858.11	AK2.11	11	4289	FALSE	264	69	FALSE	FALSE	FALSE	multi	5	0.0920073	0.060982	4	FALSE	TRUE	ENST00000354858.11
AK2	ENSG00000004455.17	ENST00000629371.2	AK2.13	13	3091	FALSE	264	0	FALSE	FALSE	FALSE	multi	5	0.0135399	0.0089742	9	FALSE	TRUE	ENST00000373449.7;ENST00000629371.2
AK2	ENSG00000004455.17	ENST00000629371.2-UTR+1381	AK2.14	14	4472	FALSE	264	263	FALSE	TRUE	TRUE	multi	5	0.669586	0.443799	1	FALSE	TRUE	ENST00000629371.2-UTR+1381
AK3	ENSG00000147853.17	ENST00000447596.4	AK3.1	1	1	FALSE	243	17	FALSE	FALSE	FALSE	multi	5	0.0437333	0.0437333	4	FALSE	TRUE	ENST00000447596.4
AK3	ENSG00000147853.17	ENST00000359883.6-UTR-636	AK3.2	2	295	FALSE	243	13	FALSE	FALSE	FALSE	multi	5	0.0542184	0.0542184	3	FALSE	TRUE	ENST00000359883.6-UTR-636
AK3	ENSG00000147853.17	ENST00000359883.6	AK3.3	3	931	FALSE	243	243	FALSE	FALSE	FALSE	multi	5	0.472552	0.472552	1	FALSE	TRUE	ENST00000359883.6
AK3	ENSG00000147853.17	ENST00000611749.4-UTR-1599	AK3.5	5	1818	FALSE	243	243	FALSE	FALSE	FALSE	multi	5	0.405738	0.405738	2	FALSE	TRUE	ENST00000611749.4-UTR-1599;ENST00000611749.4-UTR-1720
AK3	ENSG00000147853.17	ENST00000381809.8	AK3.7	7	3420	FALSE	243	8	FALSE	TRUE	TRUE	multi	5	0.023758	0.023758	5	FALSE	TRUE	ENST00000381809.8;ENST00000611749.4
AK4	ENSG00000162433.15	ENST00000327299.8-UTR-5163	AK4.2	2	805	FALSE	70	70	FALSE	FALSE	FALSE	multi	4	0.277895	0.277895	2	FALSE	TRUE	ENST00000327299.8-UTR-5163;ENST00000546702.5
AK4	ENSG00000162433.15	ENST00000327299.8-UTR-4922	AK4.3	3	1046	FALSE	70	0	FALSE	FALSE	FALSE	multi	4	0.0275999	0.0275999	5	FALSE	TRUE	ENST00000327299.8-UTR-4922
AK4	ENSG00000162433.15	ENST00000327299.8-UTR-4651	AK4.4	4	1317	FALSE	70	29	FALSE	FALSE	FALSE	multi	4	0.0923417	0.0923417	4	FALSE	TRUE	ENST00000327299.8-UTR-4651
AK4	ENSG00000162433.15	ENST00000327299.8-UTR-3434	AK4.5	5	2534	FALSE	70	62	FALSE	FALSE	FALSE	multi	4	0.135058	0.135058	3	FALSE	TRUE	ENST00000327299.8-UTR-3434
AK4	ENSG00000162433.15	ENST00000327299.8	AK4.6	6	5968	FALSE	70	70	FALSE	TRUE	TRUE	multi	4	0.467105	0.467105	1	FALSE	TRUE	ENST00000327299.8
AK4P3	ENSG00000233381.4	ENST00000418260.3-UTR+60	AK4P3.2	2			3	2	FALSE	FALSE	FALSE	multi	2	0.541475	0.541475	1	TRUE	TRUE	ENST00000418260.3;ENST00000418260.3-UTR+60
AK4P3	ENSG00000233381.4	ENST00000418260.3-UTR+301	AK4P3.3	3			3	0	FALSE	FALSE	FALSE	multi	2	0.0487411	0.0487411	3	TRUE	TRUE	ENST00000418260.3-UTR+301
AK4P3	ENSG00000233381.4	ENST00000418260.3-UTR+571	AK4P3.4	4			3	3	FALSE	TRUE	TRUE	multi	2	0.409784	0.409784	2	TRUE	TRUE	ENST00000418260.3-UTR+571
AK5	ENSG00000154027.19	ENST00000478255.1	AK5.1	1	61	FALSE	83	83	FALSE	FALSE	FALSE	multi	2	0.971394	0.971394	1	FALSE	TRUE	ENST00000478255.1
AK5	ENSG00000154027.19	ENST00000344720.9-UTR-232	AK5.2	2	1060	FALSE	83	0	FALSE	FALSE	FALSE	multi	2	0.00570617	0.00570617	3	FALSE	TRUE	ENST00000344720.9-UTR-232
AK5	ENSG00000154027.19	ENST00000354567.7	AK5.4	4	1296	FALSE	83	1	FALSE	TRUE	TRUE	multi	2	0.0228994	0.0228994	2	FALSE	TRUE	ENST00000344720.9;ENST00000354567.7
AK6	ENSG00000085231.14	ENST00000618980.1	AK6.1	1	153	FALSE	203	0	TRUE	FALSE	FALSE	multi	2	0	0.0995113	2	FALSE	TRUE	ENST00000618980.1
AK6	ENSG00000085231.14	ENST00000502819.5	AK6.5	5	586	FALSE	203	203	FALSE	FALSE	FALSE	multi	2	0.925089	0.833033	1	FALSE	TRUE	ENST00000380818.7;ENST00000380818.7-UTR-78;ENST00000502819.5;ENST00000512561.5
AK6	ENSG00000085231.14	ENST00000380822.9-UTR-421	AK6.6	6	656	FALSE	203	0	FALSE	FALSE	FALSE	multi	2	0.00319319	0.00287543	4	FALSE	TRUE	ENST00000380822.9-UTR-421
AK6	ENSG00000085231.14	ENST00000380822.9	AK6.7	7	1077	FALSE	203	78	FALSE	TRUE	TRUE	multi	2	0.0717173	0.0645807	3	FALSE	TRUE	ENST00000380822.9
AK7	ENSG00000140057.9	ENST00000555570.1	AK7.1	1	999	FALSE	8	0	TRUE	FALSE	FALSE	multi	2	0	0.0185782	4	FALSE	TRUE	ENST00000555570.1
AK7	ENSG00000140057.9	ENST00000554706.1	AK7.2	2	258	FALSE	8	0	TRUE	FALSE	FALSE	multi	2	0	0.884369	1	FALSE	TRUE	ENST00000554706.1
AK7	ENSG00000140057.9	ENST00000267584.9-UTR-655	AK7.3	3	429	FALSE	8	8	FALSE	FALSE	FALSE	multi	2	0.539433	0.0523533	2	FALSE	TRUE	ENST00000267584.9-UTR-655
AK7	ENSG00000140057.9	ENST00000267584.9	AK7.4	4	1084	FALSE	8	8	FALSE	TRUE	TRUE	multi	2	0.460567	0.0446991	3	FALSE	TRUE	ENST00000267584.9
AK8	ENSG00000165695.10	ENST00000298545.4	AK8.1	1	110	FALSE	11	11	FALSE	TRUE	TRUE	single	1	1	1	1	FALSE	TRUE	ENST00000298545.4
AK9	ENSG00000155085.16	ENST00000285397.9	AK9.1	1	1218	FALSE	7	0	TRUE	FALSE	FALSE	multi	2	0	0.356347	1	FALSE	TRUE	ENST00000285397.9
AK9	ENSG00000155085.16	ENST00000368948.6	AK9.2	2	185	FALSE	7	0	TRUE	FALSE	FALSE	multi	2	0	0.328894	2	FALSE	TRUE	ENST00000368948.6
AK9	ENSG00000155085.16	ENST00000491875.5	AK9.4	4	905	FALSE	7	0	TRUE	FALSE	FALSE	multi	2	0	0.0559935	4	FALSE	TRUE	ENST00000355283.1;ENST00000491875.5
AK9	ENSG00000155085.16	ENST00000490722.1	AK9.5	5	95	FALSE	7	5	FALSE	FALSE	FALSE	multi	2	0.152311	0.0394129	5	FALSE	TRUE	ENST00000490722.1
AK9	ENSG00000155085.16	ENST00000424296.7	AK9.7	7	514	FALSE	7	7	FALSE	TRUE	TRUE	multi	2	0.847689	0.219353	3	FALSE	TRUE	ENST00000424296.7;ENST00000470564.5
AKAIN1	ENSG00000231824.4	ENST00000580650.1	AKAIN1.1	1	277	FALSE	0	0	FALSE	FALSE	FALSE	multi	2	0.244275	0.244275	2	FALSE	TRUE	ENST00000580650.1
AKAIN1	ENSG00000231824.4	ENST00000434239.4-UTR-1919	AKAIN1.2	2	732	FALSE	0	0	FALSE	TRUE	TRUE	multi	2	0.755725	0.755725	1	FALSE	TRUE	ENST00000434239.4-UTR-1919
AKAIN1	ENSG00000231824.4	ENST00000434239.4	AKAIN1.3	3	2651	FALSE	0	0	FALSE	FALSE	FALSE	multi	2	0	0	3	FALSE	TRUE	ENST00000434239.4
AKAP1	ENSG00000121057.13	ENST00000314126.4	AKAP1.1	1	536	FALSE	150	0	FALSE	FALSE	FALSE	single	1	0.00971038	0.00654631	3	FALSE	TRUE	ENST00000314126.4
AKAP1	ENSG00000121057.13	ENST00000572557.5	AKAP1.4	4	246	FALSE	150	0	TRUE	FALSE	FALSE	single	1	0	0.325845	2	FALSE	TRUE	ENST00000539273.5;ENST00000571629.5;ENST00000572557.5
AKAP1	ENSG00000121057.13	ENST00000337714.8	AKAP1.7	7	1020	FALSE	150	150	FALSE	TRUE	TRUE	single	1	0.99029	0.667609	1	FALSE	TRUE	ENST00000337714.8;ENST00000572560.1;ENST00000575032.5;ENST00000621116.4
AKAP10	ENSG00000108599.15	ENST00000395536.7	AKAP10.1	1			142	141	FALSE	FALSE	FALSE	multi	4	0.203938	0.203938	2	TRUE	TRUE	ENST00000395536.7
AKAP10	ENSG00000108599.15	ENST00000225737.11-UTR-462	AKAP10.2	2	1463	FALSE	142	142	FALSE	FALSE	FALSE	multi	4	0.599459	0.599459	1	TRUE	TRUE	ENST00000225737.11-UTR-462
AKAP10	ENSG00000108599.15	ENST00000225737.11	AKAP10.4	4	1925	FALSE	142	120	FALSE	FALSE	FALSE	multi	4	0.167903	0.167903	3	TRUE	TRUE	ENST00000225737.11;ENST00000225737.11-UTR-174
AKAP10	ENSG00000108599.15	ENST00000225737.11-UTR+419	AKAP10.5	5	2344	FALSE	142	2	FALSE	TRUE	TRUE	multi	4	0.0287008	0.0287008	4	TRUE	TRUE	ENST00000225737.11-UTR+419
AKAP11	ENSG00000023516.9	ENST00000025301.4-UTR-3963	AKAP11.1	1	70	FALSE	144	37	FALSE	FALSE	FALSE	multi	4	0.0738565	0.0738565	3	FALSE	TRUE	ENST00000025301.4-UTR-3963
AKAP11	ENSG00000023516.9	ENST00000025301.4-UTR-3578	AKAP11.2	2	455	FALSE	144	1	FALSE	FALSE	FALSE	multi	4	0.0330586	0.0330586	4	FALSE	TRUE	ENST00000025301.4-UTR-3578
AKAP11	ENSG00000023516.9	ENST00000025301.4-UTR-3198	AKAP11.3	3	835	FALSE	144	108	FALSE	FALSE	FALSE	multi	4	0.129904	0.129904	2	FALSE	TRUE	ENST00000025301.4-UTR-3198
AKAP11	ENSG00000023516.9	ENST00000025301.4	AKAP11.4	4	4033	FALSE	144	144	FALSE	TRUE	TRUE	multi	4	0.763181	0.763181	1	FALSE	TRUE	ENST00000025301.4
AKAP12	ENSG00000131016.17	ENST00000253332.5	AKAP12.1	1	1059	FALSE	79	79	FALSE	FALSE	FALSE	multi	3	0.644739	0.644739	1	FALSE	TRUE	ENST00000253332.5
AKAP12	ENSG00000131016.17	ENST00000402676.7-UTR-664	AKAP12.2	2	2181	FALSE	79	3	FALSE	FALSE	FALSE	multi	3	0.0350327	0.0350327	3	FALSE	TRUE	ENST00000402676.7-UTR-664
AKAP12	ENSG00000131016.17	ENST00000402676.7	AKAP12.4	4	2845	FALSE	79	79	FALSE	TRUE	TRUE	multi	3	0.320228	0.320228	2	FALSE	TRUE	ENST00000402676.7;ENST00000402676.7-UTR-27
AKAP13	ENSG00000170776.22	ENST00000560302.5	AKAP13.1	1	3055	FALSE	261	0	TRUE	FALSE	FALSE	multi	3	0	0.0118018	4	TRUE	TRUE	ENST00000560302.5
AKAP13	ENSG00000170776.22	ENST00000560579.5	AKAP13.2	2			261	261	FALSE	FALSE	FALSE	multi	3	0.416755	0.411837	2	TRUE	TRUE	ENST00000560579.5
AKAP13	ENSG00000170776.22	ENST00000361243.6-UTR-227	AKAP13.3	3	706	FALSE	261	3	FALSE	FALSE	FALSE	multi	3	0.0361275	0.0357012	3	TRUE	TRUE	ENST00000361243.6-UTR-227
AKAP13	ENSG00000170776.22	ENST00000361243.6	AKAP13.4	4	933	FALSE	261	0	FALSE	FALSE	FALSE	multi	3	0.0108832	0.0107547	5	TRUE	TRUE	ENST00000361243.6
AKAP13	ENSG00000170776.22	ENST00000394510.6	AKAP13.7	7	4681	FALSE	261	261	FALSE	TRUE	TRUE	multi	3	0.536234	0.529906	1	TRUE	TRUE	ENST00000394510.6;ENST00000394518.7;ENST00000394518.7-UTR-147
AKAP14	ENSG00000186471.13	ENST00000371422.5	AKAP14.1	1	57	FALSE	2	0	TRUE	FALSE	FALSE	single	1	0	0.0714318	2	FALSE	TRUE	ENST00000371422.5
AKAP14	ENSG00000186471.13	ENST00000334356.2	AKAP14.4	4	109	FALSE	2	2	FALSE	TRUE	TRUE	single	1	1	0.928568	1	FALSE	TRUE	ENST00000334356.2;ENST00000371425.8;ENST00000371431.8
AKAP3	ENSG00000111254.8	ENST00000545990.6	AKAP3.2	2	231	FALSE	2	2	FALSE	TRUE	TRUE	single	1	1	1	1	FALSE	TRUE	ENST00000228850.6;ENST00000545990.6
AKAP4	ENSG00000147081.15	ENST00000358526.7	AKAP4.1	1	183	FALSE	0	0	FALSE	TRUE	TRUE	single	1	1	1	1	FALSE	TRUE	ENST00000358526.7
AKAP5	ENSG00000179841.8	ENST00000320636.5	AKAP5.1	1	29	FALSE	8	8	FALSE	FALSE	FALSE	multi	2	0.346271	0.346271	2	FALSE	TRUE	ENST00000320636.5
AKAP5	ENSG00000179841.8	ENST00000394718.4	AKAP5.2	2	4825	FALSE	8	8	FALSE	TRUE	TRUE	multi	2	0.653729	0.653729	1	FALSE	TRUE	ENST00000394718.4
AKAP6	ENSG00000151320.11	ENST00000557354.5	AKAP6.1	1	1932	FALSE	15	0	TRUE	FALSE	FALSE	multi	6	0	0.202393	2	FALSE	TRUE	ENST00000557354.5
AKAP6	ENSG00000151320.11	ENST00000554740.1	AKAP6.2	2			15	0	TRUE	FALSE	FALSE	multi	6	0	0.0643071	7	FALSE	TRUE	ENST00000554740.1
AKAP6	ENSG00000151320.11	ENST00000557272.1	AKAP6.4	4	820	FALSE	15	15	FALSE	FALSE	FALSE	multi	6	0.42777	0.313684	1	FALSE	TRUE	ENST00000557272.1;ENST00000557272.1-UTR-63
AKAP6	ENSG00000151320.11	ENST00000280979.9-UTR-6635	AKAP6.5	5	1244	FALSE	15	14	FALSE	FALSE	FALSE	multi	6	0.163098	0.1196	3	FALSE	TRUE	ENST00000280979.9-UTR-6635
AKAP6	ENSG00000151320.11	ENST00000280979.9-UTR-6332	AKAP6.6	6	1547	FALSE	15	14	FALSE	FALSE	FALSE	multi	6	0.128824	0.0944666	4	FALSE	TRUE	ENST00000280979.9-UTR-6332
AKAP6	ENSG00000151320.11	ENST00000280979.9-UTR-4612	AKAP6.8	8	3267	FALSE	15	12	FALSE	FALSE	FALSE	multi	6	0.121006	0.0887338	5	FALSE	TRUE	ENST00000280979.9-UTR-4612;ENST00000280979.9-UTR-4648
AKAP6	ENSG00000151320.11	ENST00000280979.9-UTR-3689	AKAP6.9	9	4190	FALSE	15	8	FALSE	FALSE	FALSE	multi	6	0.0944935	0.0692921	6	FALSE	TRUE	ENST00000280979.9-UTR-3689
AKAP6	ENSG00000151320.11	ENST00000280979.9	AKAP6.10	10	7879	FALSE	15	4	FALSE	TRUE	TRUE	multi	6	0.0648085	0.0475241	8	FALSE	TRUE	ENST00000280979.9
AKAP7	ENSG00000118507.18	ENST00000474850.2	AKAP7.1	1	217	FALSE	100	0	TRUE	FALSE	FALSE	multi	2	0	0.0475317	3	FALSE	TRUE	ENST00000474850.2
AKAP7	ENSG00000118507.18	ENST00000342266.4-UTR-1215	AKAP7.3	3	591	FALSE	100	0	TRUE	FALSE	FALSE	multi	2	0	0.036546	4	FALSE	TRUE	ENST00000342266.4-UTR-1215;ENST00000342266.4-UTR-1264
AKAP7	ENSG00000118507.18	ENST00000537868.5	AKAP7.5	5	580	FALSE	100	96	FALSE	FALSE	FALSE	multi	2	0.162639	0.148965	2	FALSE	TRUE	ENST00000537868.5;ENST00000537868.5-UTR-32
AKAP7	ENSG00000118507.18	ENST00000263050.3	AKAP7.7	7	1809	FALSE	100	100	FALSE	TRUE	TRUE	multi	2	0.837361	0.766957	1	FALSE	TRUE	ENST00000263050.3;ENST00000342266.4
AKAP8	ENSG00000105127.10	ENST00000680245.1-UTR-1232	AKAP8.1	1	283	FALSE	146	146	FALSE	FALSE	FALSE	multi	2	0.328293	0.328293	2	FALSE	TRUE	ENST00000680245.1-UTR-1232
AKAP8	ENSG00000105127.10	ENST00000269701.7	AKAP8.4	4	1530	FALSE	146	146	FALSE	TRUE	TRUE	multi	2	0.671707	0.671707	1	FALSE	TRUE	ENST00000269701.7;ENST00000680245.1;ENST00000680245.1-UTR-165
AKAP8L	ENSG00000011243.19	ENST00000397410.10	AKAP8L.2	2	72	FALSE	212	212	FALSE	TRUE	TRUE	single	1	1	1	1	FALSE	TRUE	ENST00000397410.10;ENST00000680649.1
AKAP9	ENSG00000127914.19	ENST00000681722.1	AKAP9.1	1	342	FALSE	124	0	TRUE	FALSE	FALSE	single	1	0	0.253103	2	FALSE	TRUE	ENST00000681722.1
AKAP9	ENSG00000127914.19	ENST00000356239.8	AKAP9.9	9	514	FALSE	124	124	FALSE	TRUE	TRUE	single	1	1	0.746897	1	FALSE	TRUE	ENST00000356239.8;ENST00000359028.7;ENST00000394534.7;ENST00000486313.2;ENST00000491695.2;ENST00000680952.1;ENST00000680952.1-UTR-107;ENST00000681412.1
AKIP1	ENSG00000166452.12	ENST00000534506.5	AKIP1.1	1	38	FALSE	159	0	TRUE	FALSE	FALSE	multi	2	0	0.0232517	3	FALSE	TRUE	ENST00000534506.5
AKIP1	ENSG00000166452.12	ENST00000525005.5	AKIP1.2	2	282	FALSE	159	0	TRUE	FALSE	FALSE	multi	2	0	0.000368587	5	FALSE	TRUE	ENST00000525005.5
AKIP1	ENSG00000166452.12	ENST00000529876.5	AKIP1.3	3	653	FALSE	159	0	TRUE	FALSE	FALSE	multi	2	0	0.00103994	4	FALSE	TRUE	ENST00000529876.5
AKIP1	ENSG00000166452.12	ENST00000529942.1	AKIP1.4	4	57	FALSE	159	36	FALSE	FALSE	FALSE	multi	2	0.0804208	0.0784376	2	FALSE	TRUE	ENST00000529942.1
AKIP1	ENSG00000166452.12	ENST00000299576.9	AKIP1.8	8	604	FALSE	159	159	FALSE	TRUE	TRUE	multi	2	0.919579	0.896902	1	FALSE	TRUE	ENST00000299576.9;ENST00000309377.9;ENST00000396648.6;ENST00000534147.5
AKIRIN1	ENSG00000174574.16	ENST00000531822.1	AKIRIN1.2	2	326	FALSE	246	240	FALSE	FALSE	FALSE	multi	4	0.206499	0.206499	2	FALSE	TRUE	ENST00000531822.1;ENST00000531822.1-UTR-101
AKIRIN1	ENSG00000174574.16	ENST00000372984.8	AKIRIN1.4	4	799	FALSE	246	228	FALSE	FALSE	FALSE	multi	4	0.162215	0.162215	3	FALSE	TRUE	ENST00000372984.8;ENST00000446189.6
AKIRIN1	ENSG00000174574.16	ENST00000432648.8	AKIRIN1.6	6	2004	FALSE	246	246	FALSE	FALSE	FALSE	multi	4	0.593938	0.593938	1	FALSE	TRUE	ENST00000432648.8;ENST00000432648.8-UTR-175
AKIRIN1	ENSG00000174574.16	ENST00000432648.8-UTR+1634	AKIRIN1.7	7	3638	FALSE	246	2	FALSE	TRUE	TRUE	multi	4	0.0373483	0.0373483	4	FALSE	TRUE	ENST00000432648.8-UTR+1634
AKIRIN2	ENSG00000135334.9	ENST00000257787.6-UTR-391	AKIRIN2.2	2	346	FALSE	234	234	FALSE	FALSE	FALSE	multi	2	0.385681	0.385681	2	FALSE	TRUE	ENST00000257787.6-UTR-391;ENST00000257787.6-UTR-439
AKIRIN2	ENSG00000135334.9	ENST00000257787.6	AKIRIN2.4	4	737	FALSE	234	234	FALSE	TRUE	TRUE	multi	2	0.614319	0.614319	1	FALSE	TRUE	ENST00000257787.6;ENST00000257787.6-UTR-66
AKNA	ENSG00000106948.17	ENST00000312033.3	AKNA.1	1	503	FALSE	208	0	TRUE	FALSE	FALSE	multi	2	0	0.401077	2	FALSE	TRUE	ENST00000312033.3
AKNA	ENSG00000106948.17	ENST00000374079.8	AKNA.3	3	926	FALSE	208	208	FALSE	FALSE	FALSE	multi	2	0.834961	0.500077	1	FALSE	TRUE	ENST00000223791.7;ENST00000374079.8
AKNA	ENSG00000106948.17	ENST00000374088.8	AKNA.4	4	2898	FALSE	208	180	FALSE	TRUE	TRUE	multi	2	0.165039	0.0988457	3	FALSE	TRUE	ENST00000374088.8
AKNAD1	ENSG00000162641.20	ENST00000369994.5	AKNAD1.1	1	96	FALSE	9	0	TRUE	FALSE	FALSE	single	1	0	0.261585	2	FALSE	TRUE	ENST00000369994.5;ENST00000369995.7
AKNAD1	ENSG00000162641.20	ENST00000370001.8	AKNAD1.3	3	270	FALSE	9	9	FALSE	TRUE	TRUE	single	1	1	0.738415	1	FALSE	TRUE	ENST00000370001.8
AKR1A1	ENSG00000117448.14	ENST00000471651.1	AKR1A1.1	1	564	FALSE	244	0	TRUE	FALSE	FALSE	single	1	0	0.0564868	2	FALSE	TRUE	ENST00000471651.1
AKR1A1	ENSG00000117448.14	ENST00000351829.9	AKR1A1.3	3	93	FALSE	244	244	FALSE	TRUE	TRUE	single	1	1	0.943513	1	FALSE	TRUE	ENST00000351829.9;ENST00000621846.4
AKR1B1	ENSG00000085662.14	ENST00000285930.9	AKR1B1.1	1	372	FALSE	215	215	FALSE	TRUE	TRUE	single	1	0.997073	0.997073	1	FALSE	TRUE	ENST00000285930.9
AKR1B1	ENSG00000085662.14	ENST00000285930.9-UTR+568	AKR1B1.2	2	940	FALSE	215	0	FALSE	FALSE	FALSE	single	1	0.00292681	0.00292681	2	FALSE	TRUE	ENST00000285930.9-UTR+568
AKR1B10	ENSG00000198074.10	ENST00000359579.5	AKR1B10.1	1	323	FALSE	36	36	FALSE	TRUE	TRUE	single	1	1	1	1	FALSE	TRUE	ENST00000359579.5
AKR1B15	ENSG00000227471.9	ENST00000423958.2	AKR1B15.1	1			9	6	FALSE	FALSE	FALSE	multi	2	0.579208	0.579208	1	TRUE	TRUE	ENST00000423958.2
AKR1B15	ENSG00000227471.9	ENST00000652743.1	AKR1B15.3	3	326	FALSE	9	8	FALSE	TRUE	TRUE	multi	2	0.420792	0.420792	2	TRUE	TRUE	ENST00000457545.7;ENST00000652743.1
AKR1C1	ENSG00000187134.14	ENST00000380859.1	AKR1C1.2	2	225	FALSE	31	0	TRUE	FALSE	FALSE	multi	2	0	0.940575	1	FALSE	TRUE	ENST00000380859.1;ENST00000380859.1-UTR-146
AKR1C1	ENSG00000187134.14	ENST00000380872.9-UTR-3320	AKR1C1.3	3	2221	FALSE	31	31	FALSE	FALSE	FALSE	multi	2	0.704273	0.0418511	2	FALSE	TRUE	ENST00000380872.9-UTR-3320
AKR1C1	ENSG00000187134.14	ENST00000380872.9	AKR1C1.4	4	5541	FALSE	31	28	FALSE	TRUE	TRUE	multi	2	0.295727	0.0175735	3	FALSE	TRUE	ENST00000380872.9
AKR1C2	ENSG00000151632.18	ENST00000455190.2	AKR1C2.1	1	499	FALSE	94	0	TRUE	FALSE	FALSE	multi	2	0	0.00539895	3	FALSE	TRUE	ENST00000455190.2
AKR1C2	ENSG00000151632.18	ENST00000421196.7	AKR1C2.2	2	562	FALSE	94	94	FALSE	FALSE	FALSE	multi	2	0.969841	0.964605	1	FALSE	TRUE	ENST00000421196.7
AKR1C2	ENSG00000151632.18	ENST00000380753.9	AKR1C2.3	3	2221	FALSE	94	2	FALSE	TRUE	TRUE	multi	2	0.0301589	0.0299961	2	FALSE	TRUE	ENST00000380753.9
AKR1C3	ENSG00000196139.14	ENST00000380554.5	AKR1C3.3	3	183	FALSE	145	145	FALSE	TRUE	TRUE	single	1	1	1	1	FALSE	TRUE	ENST00000380554.5;ENST00000439082.7;ENST00000605149.5
AKR1C4	ENSG00000198610.11	ENST00000263126.3-UTR+30	AKR1C4.2	2	219	FALSE	1	1	FALSE	TRUE	TRUE	single	1	1	1	1	FALSE	TRUE	ENST00000263126.3;ENST00000263126.3-UTR+30
AKR1C8P	ENSG00000264006.8	ENST00000650030.1	AKR1C8P.1	1	25	FALSE	1	0	TRUE	FALSE	FALSE	single	1	0	0.315234	2	FALSE	TRUE	ENST00000650030.1
AKR1C8P	ENSG00000264006.8	ENST00000648824.1	AKR1C8P.2	2			1	1	FALSE	TRUE	TRUE	single	1	1	0.684766	1	FALSE	TRUE	ENST00000648824.1
AKR1D1	ENSG00000122787.15	ENST00000432161.5	AKR1D1.1	1	276	FALSE	177	2	FALSE	FALSE	FALSE	multi	3	0.0110746	0.0110746	3	FALSE	TRUE	ENST00000432161.5
AKR1D1	ENSG00000122787.15	ENST00000411726.6	AKR1D1.2	2	1324	FALSE	177	177	FALSE	FALSE	FALSE	multi	3	0.790564	0.790564	1	FALSE	TRUE	ENST00000411726.6
AKR1D1	ENSG00000122787.15	ENST00000242375.8	AKR1D1.3	3	1643	FALSE	177	176	FALSE	TRUE	TRUE	multi	3	0.198361	0.198361	2	FALSE	TRUE	ENST00000242375.8
AKR1E2	ENSG00000165568.18	ENST00000487985.1	AKR1E2.2	2	211	FALSE	4	0	TRUE	FALSE	FALSE	multi	2	0	0.433315	2	FALSE	TRUE	ENST00000487985.1;ENST00000532248.5
AKR1E2	ENSG00000165568.18	ENST00000334019.4	AKR1E2.3	3	215	FALSE	4	1	FALSE	FALSE	FALSE	multi	2	0.0538752	0.0305303	3	FALSE	TRUE	ENST00000334019.4;ENST00000345253.9
AKR1E2	ENSG00000165568.18	ENST00000298375.12	AKR1E2.5	5	532	FALSE	4	4	FALSE	TRUE	TRUE	multi	2	0.946125	0.536154	1	FALSE	TRUE	ENST00000298375.12
AKR7A2	ENSG00000053371.13	ENST00000235835.8	AKR7A2.3	3	260	FALSE	219	219	FALSE	TRUE	TRUE	single	1	1	1	1	FALSE	TRUE	ENST00000235835.8;ENST00000330072.9;ENST00000489286.5
AKR7A3	ENSG00000162482.5	ENST00000361640.5-UTR+63	AKR7A3.3	3	221	FALSE	54	53	FALSE	FALSE	FALSE	multi	2	0.826451	0.826451	1	FALSE	TRUE	ENST00000361640.5;ENST00000361640.5-UTR-20;ENST00000361640.5-UTR+63
AKR7A3	ENSG00000162482.5	ENST00000361640.5-UTR+3933	AKR7A3.4	4	4091	FALSE	54	50	FALSE	TRUE	TRUE	multi	2	0.173549	0.173549	2	FALSE	TRUE	ENST00000361640.5-UTR+3933
AKT1	ENSG00000142208.18	ENST00000554848.5	AKT1.1	1			216	0	TRUE	FALSE	FALSE	single	1	0	0.00914494	3	FALSE	TRUE	ENST00000554848.5
AKT1	ENSG00000142208.18	ENST00000554192.5	AKT1.2	2	369	FALSE	216	0	TRUE	FALSE	FALSE	single	1	0	0.0178634	2	FALSE	TRUE	ENST00000554192.5
AKT1	ENSG00000142208.18	ENST00000349310.7	AKT1.7	7	992	FALSE	216	216	FALSE	TRUE	TRUE	single	1	0.998678	0.971705	1	FALSE	TRUE	ENST00000349310.7;ENST00000402615.6;ENST00000553797.2;ENST00000555458.5;ENST00000555528.5
AKT1	ENSG00000142208.18	ENST00000349310.7-UTR+3072	AKT1.8	8	4064	FALSE	216	0	FALSE	FALSE	FALSE	single	1	0.00132231	0.00128659	4	FALSE	TRUE	ENST00000349310.7-UTR+3072
AKT1S1	ENSG00000204673.11	ENST00000391834.6	AKT1S1.4	4	884	FALSE	115	115	FALSE	TRUE	TRUE	single	1	1	1	1	FALSE	TRUE	ENST00000344175.10;ENST00000391831.5;ENST00000391833.5;ENST00000391834.6
AKT2	ENSG00000105221.18	ENST00000579047.5	AKT2.1	1	374	FALSE	164	0	TRUE	FALSE	FALSE	multi	4	0	0.000786193	5	FALSE	TRUE	ENST00000579047.5
AKT2	ENSG00000105221.18	ENST00000476247.6	AKT2.4	4	167	FALSE	164	2	FALSE	FALSE	FALSE	multi	4	0.0224241	0.0224065	4	FALSE	TRUE	ENST00000311278.10;ENST00000476247.6;ENST00000497948.5
AKT2	ENSG00000105221.18	ENST00000424901.5-UTR-2485	AKT2.5	5	1069	FALSE	164	3	FALSE	FALSE	FALSE	multi	4	0.040111	0.0400795	3	FALSE	TRUE	ENST00000424901.5-UTR-2485
AKT2	ENSG00000105221.18	ENST00000424901.5-UTR-784	AKT2.6	6	2770	FALSE	164	159	FALSE	FALSE	FALSE	multi	4	0.236158	0.235973	2	FALSE	TRUE	ENST00000424901.5-UTR-784
AKT2	ENSG00000105221.18	ENST00000392038.7	AKT2.8	8	3555	FALSE	164	164	FALSE	TRUE	TRUE	multi	4	0.701306	0.700755	1	FALSE	TRUE	ENST00000392038.7;ENST00000424901.5
AKT3	ENSG00000117020.19	ENST00000491219.6	AKT3.2	2	386	FALSE	0	0	TRUE	FALSE	FALSE	single	1	0	0.274651	1	FALSE	TRUE	ENST00000491219.6;ENST00000673400.1
AKT3	ENSG00000117020.19	ENST00000672238.1	AKT3.3	3	2841	FALSE	0	0	TRUE	FALSE	FALSE	single	1	0	0.00749539	7	FALSE	TRUE	ENST00000672238.1
AKT3	ENSG00000117020.19	ENST00000492957.2-UTR-2050	AKT3.4	4	431	FALSE	0	0	TRUE	FALSE	FALSE	single	1	0	0.200419	4	FALSE	TRUE	ENST00000492957.2-UTR-2050
AKT3	ENSG00000117020.19	ENST00000492957.2	AKT3.5	5	2481	FALSE	0	0	TRUE	FALSE	FALSE	single	1	0	0.0201297	5	FALSE	TRUE	ENST00000492957.2
AKT3	ENSG00000117020.19	ENST00000263826.12	AKT3.6	6			0	0	TRUE	FALSE	FALSE	single	1	0	0.00888549	6	FALSE	TRUE	ENST00000263826.12
AKT3	ENSG00000117020.19	ENST00000672578.1	AKT3.8	8	3467	FALSE	0	0	TRUE	FALSE	FALSE	single	1	0	0.22787	3	FALSE	TRUE	ENST00000366539.6;ENST00000672578.1
AKT3	ENSG00000117020.19	ENST00000366540.5	AKT3.10	10	24	FALSE	0	0	TRUE	FALSE	FALSE	single	1	0	0.26034	2	FALSE	TRUE	ENST00000366540.5;ENST00000673466.1
AKT3	ENSG00000117020.19	ENST00000336199.9	AKT3.11	11	224	FALSE	0	0	FALSE	TRUE	TRUE	single	1	1	0.000208688	8	FALSE	TRUE	ENST00000336199.9
AKTIP	ENSG00000166971.17	ENST00000570004.5	AKTIP.1	1	107	FALSE	143	123	FALSE	FALSE	FALSE	multi	4	0.147008	0.147008	3	FALSE	TRUE	ENST00000570004.5
AKTIP	ENSG00000166971.17	ENST00000300245.8-UTR-311	AKTIP.2	2	722	FALSE	143	143	FALSE	FALSE	FALSE	multi	4	0.601462	0.601462	1	FALSE	TRUE	ENST00000300245.8-UTR-311
AKTIP	ENSG00000166971.17	ENST00000394657.12-UTR-271	AKTIP.4	4	1101	FALSE	143	127	FALSE	FALSE	FALSE	multi	4	0.168584	0.168584	2	FALSE	TRUE	ENST00000300245.8;ENST00000394657.12-UTR-271
AKTIP	ENSG00000166971.17	ENST00000394657.12	AKTIP.5	5	1372	FALSE	143	48	FALSE	TRUE	TRUE	multi	4	0.0829456	0.0829456	4	FALSE	TRUE	ENST00000394657.12
ALAD	ENSG00000148218.16	ENST00000409155.8-UTR-1899	ALAD.1	1	89	FALSE	139	115	FALSE	FALSE	FALSE	multi	2	0.193799	0.193799	2	FALSE	TRUE	ENST00000409155.8-UTR-1899
ALAD	ENSG00000148218.16	ENST00000409155.8	ALAD.2	2	1988	FALSE	139	139	FALSE	TRUE	TRUE	multi	2	0.806201	0.806201	1	FALSE	TRUE	ENST00000409155.8
ALAS1	ENSG00000023330.15	ENST00000394965.6	ALAS1.4	4	147	FALSE	126	126	FALSE	TRUE	TRUE	single	1	1	1	1	FALSE	TRUE	ENST00000310271.6;ENST00000394965.6;ENST00000469224.5;ENST00000493402.1
ALAS2	ENSG00000158578.21	ENST00000396198.7	ALAS2.3	3	125	FALSE	20	20	FALSE	TRUE	TRUE	single	1	1	1	1	FALSE	TRUE	ENST00000335854.8;ENST00000396198.7;ENST00000498636.1
ALB	ENSG00000163631.17	ENST00000295897.9	ALB.8	8	414	FALSE	201	20	FALSE	FALSE	FALSE	multi	2	0.87995	0.87995	1	FALSE	TRUE	ENST00000295897.9;ENST00000401494.7;ENST00000401494.7-UTR-113;ENST00000415165.6;ENST00000509063.5;ENST00000511370.1;ENST00000621085.4;ENST00000621628.4
ALB	ENSG00000163631.17	ENST00000295897.9-UTR+884	ALB.9	9	1298	FALSE	201	189	FALSE	TRUE	TRUE	multi	2	0.12005	0.12005	2	FALSE	TRUE	ENST00000295897.9-UTR+884
ALCAM	ENSG00000170017.12	ENST00000486979.6	ALCAM.1	1	101	FALSE	145	139	FALSE	FALSE	FALSE	multi	5	0.165257	0.165257	3	FALSE	TRUE	ENST00000486979.6
ALCAM	ENSG00000170017.12	ENST00000472644.6-UTR-800	ALCAM.4	4	1610	FALSE	145	145	FALSE	FALSE	FALSE	multi	5	0.281289	0.281289	2	FALSE	TRUE	ENST00000465413.6;ENST00000465413.6-UTR-25;ENST00000472644.6-UTR-800
ALCAM	ENSG00000170017.12	ENST00000472644.6-UTR-482	ALCAM.5	5	1928	FALSE	145	3	FALSE	FALSE	FALSE	multi	5	0.0468528	0.0468528	5	FALSE	TRUE	ENST00000472644.6-UTR-482
ALCAM	ENSG00000170017.12	ENST00000472644.6-UTR-243	ALCAM.6	6	2167	FALSE	145	5	FALSE	FALSE	FALSE	multi	5	0.0601939	0.0601939	4	FALSE	TRUE	ENST00000472644.6-UTR-243
ALCAM	ENSG00000170017.12	ENST00000306107.9	ALCAM.8	8	2449	FALSE	145	145	FALSE	TRUE	TRUE	multi	5	0.446408	0.446408	1	FALSE	TRUE	ENST00000306107.9;ENST00000472644.6
ALDH16A1	ENSG00000161618.10	ENST00000455361.6	ALDH16A1.2	2	118	FALSE	172	172	FALSE	FALSE	FALSE	multi	2	0.653325	0.653325	1	FALSE	TRUE	ENST00000455361.6;ENST00000540132.5
ALDH16A1	ENSG00000161618.10	ENST00000293350.9	ALDH16A1.3	3	583	FALSE	172	172	FALSE	TRUE	TRUE	multi	2	0.346675	0.346675	2	FALSE	TRUE	ENST00000293350.9
ALDH18A1	ENSG00000059573.9	ENST00000371224.7	ALDH18A1.2	2	821	FALSE	112	112	FALSE	TRUE	TRUE	single	1	1	1	1	FALSE	TRUE	ENST00000371221.3;ENST00000371224.7
ALDH1A1	ENSG00000165092.13	ENST00000376939.5	ALDH1A1.1	1	73	FALSE	139	14	FALSE	FALSE	FALSE	multi	3	0.0535273	0.0535273	3	FALSE	TRUE	ENST00000376939.5
ALDH1A1	ENSG00000165092.13	ENST00000297785.8-UTR-298	ALDH1A1.2	2	239	FALSE	139	139	FALSE	FALSE	FALSE	multi	3	0.202852	0.202852	2	FALSE	TRUE	ENST00000297785.8-UTR-298
ALDH1A1	ENSG00000165092.13	ENST00000297785.8	ALDH1A1.4	4	537	FALSE	139	139	FALSE	TRUE	TRUE	multi	3	0.743621	0.743621	1	FALSE	TRUE	ENST00000297785.8;ENST00000297785.8-UTR-38
ALDH1A2	ENSG00000128918.15	ENST00000558231.5	ALDH1A2.2	2	134	FALSE	26	10	FALSE	FALSE	FALSE	multi	2	0.0896499	0.0896499	2	FALSE	TRUE	ENST00000558231.5;ENST00000559517.5
ALDH1A2	ENSG00000128918.15	ENST00000537372.5	ALDH1A2.5	5	1773	FALSE	26	26	FALSE	TRUE	TRUE	multi	2	0.91035	0.91035	1	FALSE	TRUE	ENST00000249750.9;ENST00000347587.7;ENST00000537372.5
ALDH1A3	ENSG00000184254.17	ENST00000557963.1	ALDH1A3.1	1	1292	FALSE	63	0	TRUE	FALSE	FALSE	multi	2	0	0.139174	2	FALSE	TRUE	ENST00000557963.1
ALDH1A3	ENSG00000184254.17	ENST00000329841.10-UTR-1533	ALDH1A3.2	2	320	FALSE	63	38	FALSE	FALSE	FALSE	multi	2	0.129832	0.111763	3	FALSE	TRUE	ENST00000329841.10-UTR-1533
ALDH1A3	ENSG00000184254.17	ENST00000329841.10	ALDH1A3.4	4	1853	FALSE	63	63	FALSE	TRUE	TRUE	multi	2	0.870168	0.749064	1	FALSE	TRUE	ENST00000329841.10;ENST00000329841.10-UTR-125
ALDH1B1	ENSG00000137124.8	ENST00000377698.4-UTR-1212	ALDH1B1.1	1	147	FALSE	139	39	FALSE	FALSE	FALSE	multi	4	0.124145	0.124145	2	FALSE	TRUE	ENST00000377698.4-UTR-1212
ALDH1B1	ENSG00000137124.8	ENST00000377698.4-UTR-708	ALDH1B1.2	2	651	FALSE	139	4	FALSE	FALSE	FALSE	multi	4	0.0604107	0.0604107	4	FALSE	TRUE	ENST00000377698.4-UTR-708
ALDH1B1	ENSG00000137124.8	ENST00000377698.4-UTR-384	ALDH1B1.3	3	975	FALSE	139	19	FALSE	FALSE	FALSE	multi	4	0.0617487	0.0617487	3	FALSE	TRUE	ENST00000377698.4-UTR-384
ALDH1B1	ENSG00000137124.8	ENST00000377698.4	ALDH1B1.4	4	1359	FALSE	139	139	FALSE	TRUE	TRUE	multi	4	0.753696	0.753696	1	FALSE	TRUE	ENST00000377698.4
ALDH1L1	ENSG00000144908.14	ENST00000455064.6	ALDH1L1.6	6	1269	FALSE	48	48	FALSE	TRUE	TRUE	single	1	1	1	1	FALSE	TRUE	ENST00000273450.7;ENST00000393431.6;ENST00000393434.7;ENST00000452905.6;ENST00000455064.6;ENST00000472186.5
ALDH1L2	ENSG00000136010.14	ENST00000548418.1	ALDH1L2.1	1	250	FALSE	31	0	TRUE	FALSE	FALSE	single	1	0	0.0509917	2	FALSE	TRUE	ENST00000548418.1
ALDH1L2	ENSG00000136010.14	ENST00000258494.14	ALDH1L2.3	3	4634	FALSE	31	31	FALSE	TRUE	TRUE	single	1	1	0.949008	1	FALSE	TRUE	ENST00000258494.14;ENST00000652515.1
ALDH2	ENSG00000111275.13	ENST00000416293.7	ALDH2.1	1	63	FALSE	203	3	FALSE	FALSE	FALSE	multi	3	0.0263391	0.0263391	2	FALSE	TRUE	ENST00000416293.7
ALDH2	ENSG00000111275.13	ENST00000261733.7-UTR-7555	ALDH2.4	4	402	FALSE	203	203	FALSE	FALSE	FALSE	multi	3	0.962586	0.962586	1	FALSE	TRUE	ENST00000261733.7-UTR-7555;ENST00000261733.7-UTR-7613;ENST00000261733.7-UTR-7684
ALDH2	ENSG00000111275.13	ENST00000261733.7	ALDH2.5	5	7957	FALSE	203	2	FALSE	TRUE	TRUE	multi	3	0.00851145	0.00851145	3	FALSE	TRUE	ENST00000261733.7
ALDH2	ENSG00000111275.13	ENST00000261733.7-UTR+253	ALDH2.6	6	8210	FALSE	203	0	FALSE	FALSE	FALSE	multi	3	0.00256387	0.00256387	4	FALSE	TRUE	ENST00000261733.7-UTR+253
ALDH3A1	ENSG00000108602.18	ENST00000395555.7	ALDH3A1.4	4	237	FALSE	38	38	FALSE	TRUE	TRUE	single	1	1	1	1	FALSE	TRUE	ENST00000225740.11;ENST00000395555.7;ENST00000444455.5;ENST00000457500.6
ALDH3A2	ENSG00000072210.19	ENST00000626500.2	ALDH3A2.1	1			187	0	TRUE	FALSE	FALSE	single	1	0	0.0169973	6	FALSE	TRUE	ENST00000626500.2
ALDH3A2	ENSG00000072210.19	ENST00000571537.1	ALDH3A2.2	2	118	FALSE	187	0	TRUE	FALSE	FALSE	single	1	0	0.0225289	5	FALSE	TRUE	ENST00000571537.1
ALDH3A2	ENSG00000072210.19	ENST00000672709.1	ALDH3A2.3	3	298	FALSE	187	0	TRUE	FALSE	FALSE	single	1	0	0.214578	4	FALSE	TRUE	ENST00000672709.1
ALDH3A2	ENSG00000072210.19	ENST00000571163.2	ALDH3A2.7	7	182	FALSE	187	0	TRUE	FALSE	FALSE	single	1	0	0.240002	2	FALSE	TRUE	ENST00000571163.2;ENST00000575384.2;ENST00000630662.2;ENST00000672357.1
ALDH3A2	ENSG00000072210.19	ENST00000573947.2	ALDH3A2.8	8	545	FALSE	187	0	TRUE	FALSE	FALSE	single	1	0	0.00526117	7	FALSE	TRUE	ENST00000573947.2
ALDH3A2	ENSG00000072210.19	ENST00000581518.6	ALDH3A2.9	9	1558	FALSE	187	0	TRUE	FALSE	FALSE	single	1	0	0.00225425	8	FALSE	TRUE	ENST00000581518.6
ALDH3A2	ENSG00000072210.19	ENST00000579855.5	ALDH3A2.17	17	2026	FALSE	187	0	TRUE	FALSE	FALSE	single	1	0	0.228872	3	FALSE	TRUE	ENST00000176643.11;ENST00000395575.7;ENST00000395575.7-UTR-128;ENST00000395575.7-UTR-66;ENST00000579855.5;ENST00000631291.2;ENST00000672591.1;ENST00000673136.1
ALDH3A2	ENSG00000072210.19	ENST00000672465.1-UTR+51	ALDH3A2.21	21	414	FALSE	187	187	FALSE	TRUE	TRUE	single	1	1	0.269506	1	FALSE	TRUE	ENST00000671878.1;ENST00000672465.1;ENST00000672465.1-UTR+51;ENST00000672567.1
ALDH3B1	ENSG00000006534.17	ENST00000527514.1	ALDH3B1.1	1	387	FALSE	227	0	TRUE	FALSE	FALSE	multi	2	0	0.00300539	4	FALSE	TRUE	ENST00000527514.1
ALDH3B1	ENSG00000006534.17	ENST00000612297.4	ALDH3B1.2	2	171	FALSE	227	0	FALSE	FALSE	FALSE	multi	2	0.00381601	0.00380454	3	FALSE	TRUE	ENST00000612297.4
ALDH3B1	ENSG00000006534.17	ENST00000614849.4	ALDH3B1.4	4	757	FALSE	227	227	FALSE	FALSE	FALSE	multi	2	0.782025	0.779675	1	FALSE	TRUE	ENST00000614849.4;ENST00000617288.4
ALDH3B1	ENSG00000006534.17	ENST00000342456.11	ALDH3B1.5	5	1337	FALSE	227	93	FALSE	TRUE	TRUE	multi	2	0.214159	0.213515	2	FALSE	TRUE	ENST00000342456.11
ALDH3B2	ENSG00000132746.15	ENST00000531248.1	ALDH3B2.1	1	107	FALSE	18	0	FALSE	FALSE	FALSE	single	1	0.0236418	0.0236418	2	FALSE	TRUE	ENST00000531248.1
ALDH3B2	ENSG00000132746.15	ENST00000530069.6	ALDH3B2.4	4	1055	FALSE	18	18	FALSE	TRUE	TRUE	single	1	0.976358	0.976358	1	FALSE	TRUE	ENST00000349015.7;ENST00000530069.6;ENST00000673966.1
ALDH4A1	ENSG00000159423.17	ENST00000538309.5	ALDH4A1.1	1	112	FALSE	53	0	TRUE	FALSE	FALSE	single	1	0	0.0253278	2	FALSE	TRUE	ENST00000538309.5
ALDH4A1	ENSG00000159423.17	ENST00000290597.9	ALDH4A1.3	3	402	FALSE	53	53	FALSE	TRUE	TRUE	single	1	1	0.974672	1	FALSE	TRUE	ENST00000290597.9;ENST00000375341.8;ENST00000538839.5
ALDH5A1	ENSG00000112294.14	ENST00000491546.5	ALDH5A1.1	1	45	FALSE	63	62	FALSE	FALSE	FALSE	multi	3	0.313523	0.313523	2	FALSE	TRUE	ENST00000491546.5
ALDH5A1	ENSG00000112294.14	ENST00000348925.2	ALDH5A1.2	2	591	FALSE	63	7	FALSE	FALSE	FALSE	multi	3	0.0532389	0.0532389	3	FALSE	TRUE	ENST00000348925.2
ALDH5A1	ENSG00000112294.14	ENST00000357578.8	ALDH5A1.4	4	3495	FALSE	63	63	FALSE	TRUE	TRUE	multi	3	0.633238	0.633238	1	FALSE	TRUE	ENST00000357578.8;ENST00000672352.1
ALDH6A1	ENSG00000119711.13	ENST00000553458.6-UTR-3511	ALDH6A1.4	4	284	FALSE	192	180	FALSE	FALSE	FALSE	multi	3	0.291211	0.291211	2	FALSE	TRUE	ENST00000350259.8;ENST00000553458.6-UTR-3511;ENST00000555126.1;ENST00000555126.1-UTR-29
ALDH6A1	ENSG00000119711.13	ENST00000553458.6-UTR-1625	ALDH6A1.6	6	2170	FALSE	192	192	FALSE	FALSE	FALSE	multi	3	0.449799	0.449799	1	FALSE	TRUE	ENST00000553458.6-UTR-1625;ENST00000553458.6-UTR-1761
ALDH6A1	ENSG00000119711.13	ENST00000553458.6-UTR-819	ALDH6A1.7	7	2976	FALSE	192	182	FALSE	TRUE	TRUE	multi	3	0.257273	0.257273	3	FALSE	TRUE	ENST00000553458.6-UTR-819
ALDH6A1	ENSG00000119711.13	ENST00000553458.6	ALDH6A1.8	8	3795	FALSE	192	0	FALSE	FALSE	FALSE	multi	3	0.00171673	0.00171673	4	FALSE	TRUE	ENST00000553458.6
ALDH7A1	ENSG00000164904.18	ENST00000413020.6	ALDH7A1.1	1	221	FALSE	0	0	TRUE	FALSE	FALSE	single	1	0	0.273141	2	FALSE	TRUE	ENST00000413020.6
ALDH7A1	ENSG00000164904.18	ENST00000553117.5-UTR-275	ALDH7A1.2	2	94	FALSE	0	0	TRUE	FALSE	FALSE	single	1	0	0.130027	4	FALSE	TRUE	ENST00000553117.5-UTR-275
ALDH7A1	ENSG00000164904.18	ENST00000553117.5	ALDH7A1.3	3	369	FALSE	0	0	TRUE	FALSE	FALSE	single	1	0	0.167488	3	FALSE	TRUE	ENST00000553117.5
ALDH7A1	ENSG00000164904.18	ENST00000637206.1	ALDH7A1.8	8	955	FALSE	0	0	TRUE	FALSE	FALSE	single	1	0	0.367588	1	FALSE	TRUE	ENST00000636743.1;ENST00000636879.1;ENST00000636886.1;ENST00000637206.1;ENST00000637272.1
ALDH7A1	ENSG00000164904.18	ENST00000409134.8-UTR-1390	ALDH7A1.9	9	1734	FALSE	0	0	TRUE	FALSE	FALSE	single	1	0	0.0431154	5	FALSE	TRUE	ENST00000409134.8-UTR-1390
ALDH7A1	ENSG00000164904.18	ENST00000409134.8	ALDH7A1.10	10	3124	FALSE	0	0	TRUE	FALSE	FALSE	single	1	0	0.0181254	6	FALSE	TRUE	ENST00000409134.8
ALDH7A1	ENSG00000164904.18	ENST00000635851.1	ALDH7A1.11	11	499	FALSE	0	0	TRUE	FALSE	FALSE	single	1	0	0.000257829	7	FALSE	TRUE	ENST00000635851.1
ALDH7A1	ENSG00000164904.18	ENST00000637782.1	ALDH7A1.12	12	186	FALSE	0	0	FALSE	TRUE	TRUE	single	1	1	0.000257829	8	FALSE	TRUE	ENST00000637782.1
ALDH8A1	ENSG00000118514.14	ENST00000367847.2	ALDH8A1.1	1	242	FALSE	126	2	FALSE	FALSE	FALSE	multi	2	0.0827093	0.0827093	2	FALSE	TRUE	ENST00000367847.2
ALDH8A1	ENSG00000118514.14	ENST00000265605.7-UTR+96	ALDH8A1.4	4	1118	FALSE	126	126	FALSE	TRUE	TRUE	multi	2	0.917291	0.917291	1	FALSE	TRUE	ENST00000265605.7;ENST00000265605.7-UTR+96;ENST00000367845.6
ALDH9A1	ENSG00000143149.13	ENST00000354775.5	ALDH9A1.1	1	834	FALSE	206	206	FALSE	TRUE	TRUE	single	1	1	1	1	FALSE	TRUE	ENST00000354775.5
ALDOA	ENSG00000149925.22	ENST00000565355.1	ALDOA.5	5	146	FALSE	108	108	FALSE	TRUE	TRUE	single	1	1	1	1	FALSE	TRUE	ENST00000395240.7;ENST00000412304.6;ENST00000565355.1;ENST00000569545.5;ENST00000569798.5
ALDOB	ENSG00000136872.21	ENST00000649902.1	ALDOB.1	1	359	FALSE	22	0	TRUE	FALSE	FALSE	single	1	0	0.0119275	2	FALSE	TRUE	ENST00000649902.1
ALDOB	ENSG00000136872.21	ENST00000647789.2-UTR-816	ALDOB.5	5	433	FALSE	22	22	FALSE	TRUE	TRUE	single	1	0.985616	0.97386	1	FALSE	TRUE	ENST00000647789.2-UTR-816;ENST00000647789.2-UTR-847;ENST00000648064.1;ENST00000648758.1
ALDOB	ENSG00000136872.21	ENST00000647789.2-UTR-309	ALDOB.8	8	940	FALSE	22	0	FALSE	FALSE	FALSE	single	1	0.00704852	0.00696445	4	FALSE	TRUE	ENST00000647789.2-UTR-309;ENST00000647789.2-UTR-424;ENST00000647789.2-UTR-488
ALDOB	ENSG00000136872.21	ENST00000647789.2	ALDOB.10	10	1249	FALSE	22	0	FALSE	FALSE	FALSE	single	1	0.00733505	0.00724756	3	FALSE	TRUE	ENST00000647789.2;ENST00000647789.2-UTR-28
ALDOC	ENSG00000109107.14	ENST00000395319.7	ALDOC.2	2	411	FALSE	99	99	FALSE	TRUE	TRUE	single	1	1	1	1	FALSE	TRUE	ENST00000226253.9;ENST00000395319.7
ALG1	ENSG00000033011.14	ENST00000544428.1	ALG1.1	1	176	FALSE	236	56	FALSE	FALSE	FALSE	multi	3	0.101859	0.101859	3	FALSE	TRUE	ENST00000544428.1
ALG1	ENSG00000033011.14	ENST00000683739.1	ALG1.5	5	669	FALSE	236	98	FALSE	FALSE	FALSE	multi	3	0.10722	0.10722	2	FALSE	TRUE	ENST00000588623.5;ENST00000682020.1;ENST00000683433.1;ENST00000683739.1
ALG1	ENSG00000033011.14	ENST00000682327.1	ALG1.6	6	1417	FALSE	236	236	FALSE	TRUE	TRUE	multi	3	0.770434	0.770434	1	FALSE	TRUE	ENST00000682327.1
ALG1	ENSG00000033011.14	ENST00000262374.10	ALG1.7	7	2498	FALSE	236	0	FALSE	FALSE	FALSE	multi	3	0.0204868	0.0204868	4	FALSE	TRUE	ENST00000262374.10
ALG10	ENSG00000139133.7	ENST00000266483.7-UTR-1145	ALG10.1	1	242	FALSE	1	0	TRUE	FALSE	FALSE	single	1	0	0.725468	1	FALSE	TRUE	ENST00000266483.7-UTR-1145
ALG10	ENSG00000139133.7	ENST00000266483.7	ALG10.2	2	1387	FALSE	1	0	TRUE	FALSE	FALSE	single	1	0	0.186525	2	FALSE	TRUE	ENST00000266483.7
ALG10	ENSG00000139133.7	ENST00000538927.1	ALG10.3	3	58	FALSE	1	1	FALSE	TRUE	TRUE	single	1	1	0.0880068	3	FALSE	TRUE	ENST00000538927.1
ALG10B	ENSG00000175548.9	ENST00000551464.1	ALG10B.1	1	58	FALSE	82	4	FALSE	FALSE	FALSE	multi	4	0.0349117	0.0349117	4	FALSE	TRUE	ENST00000551464.1
ALG10B	ENSG00000175548.9	ENST00000308742.9-UTR-4373	ALG10B.2	2	4135	FALSE	82	81	FALSE	FALSE	FALSE	multi	4	0.187091	0.187091	2	FALSE	TRUE	ENST00000308742.9-UTR-4373
ALG10B	ENSG00000175548.9	ENST00000308742.9-UTR-1028	ALG10B.3	3	7480	FALSE	82	69	FALSE	FALSE	FALSE	multi	4	0.149069	0.149069	3	FALSE	TRUE	ENST00000308742.9-UTR-1028
ALG10B	ENSG00000175548.9	ENST00000308742.9	ALG10B.4	4	8508	FALSE	82	82	FALSE	TRUE	TRUE	multi	4	0.628928	0.628928	1	FALSE	TRUE	ENST00000308742.9
ALG11	ENSG00000253710.5	ENST00000616513.1	ALG11.1	1	1882	FALSE	0	0	TRUE	FALSE	FALSE	multi	0	0	0.0441101	5	FALSE	TRUE	ENST00000616513.1
ALG11	ENSG00000253710.5	ENST00000523764.1-UTR-1026	ALG11.2	2	246	FALSE	0	0	TRUE	FALSE	FALSE	multi	0	0	0.100267	3	FALSE	TRUE	ENST00000523764.1-UTR-1026
ALG11	ENSG00000253710.5	ENST00000523764.1	ALG11.3	3	1272	FALSE	0	0	TRUE	FALSE	FALSE	multi	0	0	0.142536	2	FALSE	TRUE	ENST00000523764.1
ALG11	ENSG00000253710.5	ENST00000679544.1-UTR-1313	ALG11.5	5	3834	FALSE	0	0	TRUE	FALSE	FALSE	multi	0	0	0.638429	1	FALSE	TRUE	ENST00000649340.2;ENST00000679544.1-UTR-1313
ALG11	ENSG00000253710.5	ENST00000521508.2	ALG11.11	11	5010	FALSE	0	0	TRUE	FALSE	FALSE	multi	0	0	0.0740663	4	FALSE	TRUE	ENST00000521508.2;ENST00000521508.2-UTR-30;ENST00000679544.1;ENST00000679544.1-UTR-186;ENST00000679544.1-UTR-63;ENST00000681053.1
ALG11	ENSG00000253710.5	ENST00000649708.2	ALG11.12	12	615	FALSE	0	0	TRUE	TRUE	TRUE	multi	0	0	0.000592737	6	FALSE	TRUE	ENST00000649708.2
ALG12	ENSG00000182858.14	ENST00000486602.1	ALG12.1	1	58	FALSE	118	0	FALSE	FALSE	FALSE	multi	2	0.0304929	0.0304929	3	FALSE	TRUE	ENST00000486602.1
ALG12	ENSG00000182858.14	ENST00000330817.11-UTR-2988	ALG12.2	2	621	FALSE	118	118	FALSE	FALSE	FALSE	multi	2	0.932475	0.932475	1	FALSE	TRUE	ENST00000330817.11-UTR-2988
ALG12	ENSG00000182858.14	ENST00000330817.11	ALG12.3	3	3609	FALSE	118	2	FALSE	TRUE	TRUE	multi	2	0.0370324	0.0370324	2	FALSE	TRUE	ENST00000330817.11
ALG13	ENSG00000101901.12	ENST00000622986.3	ALG13.1	1	159	FALSE	66	0	TRUE	FALSE	FALSE	single	1	0	0.033859	4	FALSE	TRUE	ENST00000622986.3
ALG13	ENSG00000101901.12	ENST00000623189.1	ALG13.5	5	131	FALSE	66	0	TRUE	FALSE	FALSE	single	1	0	0.34127	2	FALSE	TRUE	ENST00000473389.5;ENST00000482742.5;ENST00000623189.1;ENST00000623255.1
ALG13	ENSG00000101901.12	ENST00000371979.7-UTR-1376	ALG13.6	6	795	FALSE	66	0	TRUE	FALSE	FALSE	single	1	0	0.502595	1	FALSE	TRUE	ENST00000371979.7-UTR-1376
ALG13	ENSG00000101901.12	ENST00000371979.7	ALG13.7	7	2171	FALSE	66	0	TRUE	FALSE	FALSE	single	1	0	0.0261975	5	FALSE	TRUE	ENST00000371979.7
ALG13	ENSG00000101901.12	ENST00000474121.1	ALG13.8	8	309	FALSE	66	0	TRUE	FALSE	FALSE	single	1	0	0.00751995	6	FALSE	TRUE	ENST00000474121.1
ALG13	ENSG00000101901.12	ENST00000394780.8	ALG13.10	10	650	FALSE	66	66	FALSE	TRUE	TRUE	single	1	1	0.0885581	3	FALSE	TRUE	ENST00000251943.8;ENST00000394780.8;ENST00000623310.1
ALG14	ENSG00000172339.10	ENST00000370205.6-UTR-8337	ALG14.4	4	334	FALSE	101	101	FALSE	FALSE	FALSE	multi	2	0.985794	0.985794	1	FALSE	TRUE	ENST00000370205.6-UTR-8337;ENST00000370205.6-UTR-8405;ENST00000370205.6-UTR-8460;ENST00000370205.6-UTR-8525
ALG14	ENSG00000172339.10	ENST00000370205.6	ALG14.5	5	8671	FALSE	101	1	FALSE	TRUE	TRUE	multi	2	0.0142063	0.0142063	2	FALSE	TRUE	ENST00000370205.6
ALG1L2	ENSG00000251287.8	ENST00000425059.1	ALG1L2.1	1	135	FALSE	0	0	TRUE	TRUE	TRUE	single	0	0	1	1	FALSE	TRUE	ENST00000425059.1
ALG2	ENSG00000119523.10	ENST00000319033.7-UTR-253	ALG2.2	2	309	FALSE	170	170	FALSE	FALSE	FALSE	multi	3	0.237027	0.237027	2	FALSE	TRUE	ENST00000319033.7-UTR-253;ENST00000319033.7-UTR-431
ALG2	ENSG00000119523.10	ENST00000319033.7	ALG2.3	3	562	FALSE	170	170	FALSE	FALSE	FALSE	multi	3	0.637024	0.637024	1	FALSE	TRUE	ENST00000319033.7
ALG2	ENSG00000119523.10	ENST00000476832.2	ALG2.4	4	1509	FALSE	170	103	FALSE	TRUE	TRUE	multi	3	0.125949	0.125949	3	FALSE	TRUE	ENST00000476832.2
ALG3	ENSG00000214160.10	ENST00000397676.8	ALG3.4	4	213	FALSE	177	177	FALSE	TRUE	TRUE	single	1	1	1	1	FALSE	TRUE	ENST00000397676.8;ENST00000397676.8-UTR-30;ENST00000445626.6;ENST00000455059.5
ALG5	ENSG00000120697.10	ENST00000239891.4	ALG5.10	10	204	FALSE	217	217	FALSE	TRUE	TRUE	single	1	1	1	1	FALSE	TRUE	ENST00000239891.4;ENST00000239891.4-UTR-34;ENST00000443765.6;ENST00000679572.1;ENST00000679837.1;ENST00000680012.1;ENST00000680671.1;ENST00000681016.1;ENST00000681763.1;ENST00000681893.1
ALG6	ENSG00000088035.18	ENST00000263440.6-UTR-519	ALG6.1	1	1014	FALSE	7	7	FALSE	FALSE	FALSE	multi	2	0.768061	0.768061	1	FALSE	TRUE	ENST00000263440.6-UTR-519
ALG6	ENSG00000088035.18	ENST00000263440.6	ALG6.2	2	1533	FALSE	7	7	FALSE	TRUE	TRUE	multi	2	0.231939	0.231939	2	FALSE	TRUE	ENST00000263440.6
ALG8	ENSG00000159063.14	ENST00000530454.6	ALG8.1	1	225	FALSE	45	0	TRUE	FALSE	FALSE	single	1	0	0.0131203	4	FALSE	TRUE	ENST00000530454.6
ALG8	ENSG00000159063.14	ENST00000680643.1	ALG8.2	2	681	FALSE	45	0	TRUE	FALSE	FALSE	single	1	0	0.424222	2	FALSE	TRUE	ENST00000680643.1
ALG8	ENSG00000159063.14	ENST00000681221.1	ALG8.11	11	284	FALSE	45	0	TRUE	FALSE	FALSE	single	1	0	0.454809	1	FALSE	TRUE	ENST00000299626.10;ENST00000376156.7;ENST00000525761.3;ENST00000525783.6;ENST00000525870.6;ENST00000615266.5;ENST00000680101.1;ENST00000680399.1;ENST00000681221.1
ALG8	ENSG00000159063.14	ENST00000680398.1	ALG8.12	12	767	FALSE	45	0	TRUE	FALSE	FALSE	single	1	0	0.00391269	5	FALSE	TRUE	ENST00000680398.1
ALG8	ENSG00000159063.14	ENST00000679559.1	ALG8.13	13	50	FALSE	45	45	FALSE	TRUE	TRUE	single	1	1	0.103936	3	FALSE	TRUE	ENST00000679559.1
ALG9	ENSG00000086848.15	ENST00000614444.4	ALG9.2	2	141	FALSE	29	0	TRUE	FALSE	FALSE	single	1	0	0.117005	2	FALSE	TRUE	ENST00000398006.6;ENST00000614444.4
ALG9	ENSG00000086848.15	ENST00000532425.6	ALG9.3	3	3862	FALSE	29	29	FALSE	TRUE	TRUE	single	1	1	0.882995	1	FALSE	TRUE	ENST00000532425.6
ALK	ENSG00000171094.18	ENST00000453137.1	ALK.1	1	118	FALSE	2	0	TRUE	FALSE	FALSE	multi	2	0	0.0141093	3	FALSE	TRUE	ENST00000453137.1
ALK	ENSG00000171094.18	ENST00000389048.8	ALK.3	3	450	FALSE	2	2	FALSE	FALSE	FALSE	multi	2	0.748658	0.738095	1	FALSE	TRUE	ENST00000389048.8;ENST00000618119.4
ALK	ENSG00000171094.18	ENST00000389048.8-UTR+1780	ALK.4	4	2230	FALSE	2	2	FALSE	TRUE	TRUE	multi	2	0.251342	0.247795	2	FALSE	TRUE	ENST00000389048.8-UTR+1780
ALKAL1	ENSG00000196711.9	ENST00000523939.1	ALKAL1.1	1	48	FALSE	5	5	FALSE	FALSE	FALSE	multi	2	0.290626	0.290626	2	FALSE	TRUE	ENST00000523939.1
ALKAL1	ENSG00000196711.9	ENST00000358543.9	ALKAL1.3	3	576	FALSE	5	5	FALSE	TRUE	TRUE	multi	2	0.709374	0.709374	1	FALSE	TRUE	ENST00000358543.9;ENST00000358543.9-UTR-43
ALKAL2	ENSG00000189292.16	ENST00000403610.9	ALKAL2.7	7	589	FALSE	49	49	FALSE	TRUE	TRUE	single	1	1	1	1	FALSE	TRUE	ENST00000344414.9;ENST00000401489.6;ENST00000401503.5;ENST00000403610.9;ENST00000403610.9-UTR-135;ENST00000405290.5;ENST00000619265.4
ALKBH1	ENSG00000100601.10	ENST00000216489.8-UTR-647	ALKBH1.1	1	761	FALSE	67	67	FALSE	FALSE	FALSE	multi	2	0.916122	0.916122	1	FALSE	TRUE	ENST00000216489.8-UTR-647
ALKBH1	ENSG00000100601.10	ENST00000216489.8	ALKBH1.2	2	1408	FALSE	67	11	FALSE	TRUE	TRUE	multi	2	0.0713244	0.0713244	2	FALSE	TRUE	ENST00000216489.8
ALKBH1	ENSG00000100601.10	ENST00000216489.8-UTR+2492	ALKBH1.3	3	3900	FALSE	67	0	FALSE	FALSE	FALSE	multi	2	0.0125531	0.0125531	3	FALSE	TRUE	ENST00000216489.8-UTR+2492
ALKBH2	ENSG00000189046.11	ENST00000543444.1	ALKBH2.1	1	385	FALSE	132	0	TRUE	FALSE	FALSE	single	1	0	0.0599876	2	FALSE	TRUE	ENST00000543444.1
ALKBH2	ENSG00000189046.11	ENST00000619381.4	ALKBH2.4	4	131	FALSE	132	132	FALSE	TRUE	TRUE	single	1	1	0.940012	1	FALSE	TRUE	ENST00000343075.7;ENST00000440112.2;ENST00000619381.4
ALKBH3	ENSG00000166199.13	ENST00000302708.9	ALKBH3.2	2	264	FALSE	135	135	FALSE	TRUE	TRUE	single	1	1	1	1	FALSE	TRUE	ENST00000302708.9;ENST00000532129.1
ALKBH4	ENSG00000160993.4	ENST00000292566.4-UTR-281	ALKBH4.1	1	875	FALSE	229	180	FALSE	FALSE	FALSE	multi	2	0.163877	0.163877	2	FALSE	TRUE	ENST00000292566.4-UTR-281
ALKBH4	ENSG00000160993.4	ENST00000292566.4	ALKBH4.2	2	1156	FALSE	229	229	FALSE	TRUE	TRUE	multi	2	0.836123	0.836123	1	FALSE	TRUE	ENST00000292566.4
ALKBH5	ENSG00000091542.9	ENST00000541285.1	ALKBH5.1	1	1002	FALSE	234	232	FALSE	FALSE	FALSE	multi	2	0.228373	0.228373	2	FALSE	TRUE	ENST00000541285.1
ALKBH5	ENSG00000091542.9	ENST00000399138.5	ALKBH5.2	2	1558	FALSE	234	234	FALSE	TRUE	TRUE	multi	2	0.771627	0.771627	1	FALSE	TRUE	ENST00000399138.5
ALKBH6	ENSG00000239382.11	ENST00000378875.8	ALKBH6.4	4	170	FALSE	103	103	FALSE	TRUE	TRUE	single	1	1	1	1	FALSE	TRUE	ENST00000252984.11;ENST00000378875.8;ENST00000485128.5;ENST00000486389.5
ALKBH7	ENSG00000125652.8	ENST00000599849.1	ALKBH7.2	2	58	FALSE	261	261	FALSE	FALSE	FALSE	multi	2	0.964724	0.964724	1	FALSE	TRUE	ENST00000596657.1;ENST00000599849.1
ALKBH7	ENSG00000125652.8	ENST00000245812.8	ALKBH7.3	3	277	FALSE	261	1	FALSE	TRUE	TRUE	multi	2	0.0352758	0.0352758	2	FALSE	TRUE	ENST00000245812.8
ALKBH8	ENSG00000137760.15	ENST00000389568.7	ALKBH8.2	2	63	FALSE	37	0	TRUE	FALSE	FALSE	multi	2	0	0.512516	1	FALSE	TRUE	ENST00000389568.7;ENST00000417449.6
ALKBH8	ENSG00000137760.15	ENST00000429370.5	ALKBH8.3	3	1480	FALSE	37	34	FALSE	FALSE	FALSE	multi	2	0.192463	0.0938228	3	FALSE	TRUE	ENST00000429370.5
ALKBH8	ENSG00000137760.15	ENST00000428149.7	ALKBH8.4	4	1931	FALSE	37	37	FALSE	TRUE	TRUE	multi	2	0.807537	0.393662	2	FALSE	TRUE	ENST00000428149.7
ALLC	ENSG00000151360.10	ENST00000252505.4	ALLC.1	1	108	FALSE	0	0	FALSE	TRUE	TRUE	single	1	1	1	1	FALSE	TRUE	ENST00000252505.4
ALMS1	ENSG00000116127.20	ENST00000614410.4	ALMS1.1	1	120	FALSE	0	0	TRUE	FALSE	FALSE	multi	0	0	0.0921271	2	FALSE	TRUE	ENST00000614410.4
ALMS1	ENSG00000116127.20	ENST00000613296.6	ALMS1.7	7	304	FALSE	0	0	TRUE	TRUE	TRUE	multi	0	0	0.907873	1	FALSE	TRUE	ENST00000484298.5;ENST00000613296.6;ENST00000651057.1;ENST00000682801.1;ENST00000684460.1;ENST00000684548.1
ALOX12	ENSG00000108839.12	ENST00000251535.11	ALOX12.1	1	331	FALSE	8	8	FALSE	TRUE	TRUE	single	1	1	1	1	FALSE	TRUE	ENST00000251535.11
ALOX12B	ENSG00000179477.11	ENST00000647874.1	ALOX12B.2	2	135	FALSE	3	3	FALSE	TRUE	TRUE	single	1	1	1	1	FALSE	TRUE	ENST00000647874.1;ENST00000649809.1
ALOX15	ENSG00000161905.13	ENST00000574640.1	ALOX15.2	2	266	FALSE	132	0	FALSE	FALSE	FALSE	multi	2	0.00568055	0.00568055	3	FALSE	TRUE	ENST00000570836.6;ENST00000574640.1
ALOX15	ENSG00000161905.13	ENST00000293761.8-UTR+76	ALOX15.5	5	757	FALSE	132	102	FALSE	FALSE	FALSE	multi	2	0.259743	0.259743	2	FALSE	TRUE	ENST00000293761.8;ENST00000293761.8-UTR-54;ENST00000293761.8-UTR+76
ALOX15	ENSG00000161905.13	ENST00000293761.8-UTR+1184	ALOX15.6	6	1865	FALSE	132	132	FALSE	TRUE	TRUE	multi	2	0.734576	0.734576	1	FALSE	TRUE	ENST00000293761.8-UTR+1184
ALOX15B	ENSG00000179593.16	ENST00000573359.1	ALOX15B.1	1			104	0	FALSE	FALSE	FALSE	multi	2	0.0171746	0.0171746	3	FALSE	TRUE	ENST00000573359.1
ALOX15B	ENSG00000179593.16	ENST00000572022.5	ALOX15B.2	2	279	FALSE	104	14	FALSE	FALSE	FALSE	multi	2	0.0900285	0.0900285	2	FALSE	TRUE	ENST00000572022.5
ALOX15B	ENSG00000179593.16	ENST00000380183.9	ALOX15B.4	4	569	FALSE	104	104	FALSE	TRUE	TRUE	multi	2	0.892797	0.892797	1	FALSE	TRUE	ENST00000380173.6;ENST00000380183.9
ALOX5	ENSG00000012779.12	ENST00000542434.5	ALOX5.2	2	432	FALSE	105	105	FALSE	TRUE	TRUE	single	1	1	1	1	FALSE	TRUE	ENST00000374391.7;ENST00000542434.5
ALOX5AP	ENSG00000132965.10	ENST00000380490.5	ALOX5AP.2	2	320	FALSE	251	231	FALSE	FALSE	FALSE	multi	2	0.879331	0.879331	1	FALSE	TRUE	ENST00000380490.5;ENST00000617770.4
ALOX5AP	ENSG00000132965.10	ENST00000380490.5-UTR+633	ALOX5AP.3	3	953	FALSE	251	198	FALSE	TRUE	TRUE	multi	2	0.120669	0.120669	2	FALSE	TRUE	ENST00000380490.5-UTR+633
ALOXE3	ENSG00000179148.10	ENST00000318227.4	ALOXE3.1	1	252	FALSE	4	1	FALSE	FALSE	FALSE	multi	2	0.0695839	0.0695839	2	FALSE	TRUE	ENST00000318227.4
ALOXE3	ENSG00000179148.10	ENST00000380149.6	ALOXE3.2	2	727	FALSE	4	4	FALSE	TRUE	TRUE	multi	2	0.930416	0.930416	1	FALSE	TRUE	ENST00000380149.6
ALPG	ENSG00000163286.9	ENST00000295453.8	ALPG.1	1	842	FALSE	0	0	FALSE	TRUE	TRUE	single	1	1	1	1	FALSE	TRUE	ENST00000295453.8
ALPI	ENSG00000163295.5	ENST00000295463.4-UTR-724	ALPI.1	1	883	FALSE	3	3	FALSE	FALSE	FALSE	multi	2	0.76107	0.76107	1	FALSE	TRUE	ENST00000295463.4-UTR-724
ALPI	ENSG00000163295.5	ENST00000295463.4	ALPI.2	2	1607	FALSE	3	3	FALSE	TRUE	TRUE	multi	2	0.23893	0.23893	2	FALSE	TRUE	ENST00000295463.4
ALPK1	ENSG00000073331.18	ENST00000177648.13	ALPK1.3	3	602	FALSE	154	80	FALSE	FALSE	FALSE	multi	2	0.206355	0.206355	2	FALSE	TRUE	ENST00000177648.13;ENST00000458497.6;ENST00000458497.6-UTR-54
ALPK1	ENSG00000073331.18	ENST00000650871.1	ALPK1.5	5	1411	FALSE	154	154	FALSE	TRUE	TRUE	multi	2	0.793645	0.793645	1	FALSE	TRUE	ENST00000504176.6;ENST00000650871.1
ALPK2	ENSG00000198796.7	ENST00000361673.4	ALPK2.1	1	576	FALSE	4	4	FALSE	TRUE	TRUE	single	1	1	1	1	FALSE	TRUE	ENST00000361673.4
ALPK3	ENSG00000136383.7	ENST00000258888.6-UTR-3149	ALPK3.1	1	1874	FALSE	32	32	FALSE	FALSE	FALSE	multi	2	0.256124	0.256124	2	FALSE	TRUE	ENST00000258888.6-UTR-3149
ALPK3	ENSG00000136383.7	ENST00000258888.6	ALPK3.2	2	5023	FALSE	32	32	FALSE	TRUE	TRUE	multi	2	0.743876	0.743876	1	FALSE	TRUE	ENST00000258888.6
ALPL	ENSG00000162551.14	ENST00000374830.2	ALPL.1	1	83	FALSE	65	0	FALSE	FALSE	FALSE	single	1	0.00625398	0.00625398	2	FALSE	TRUE	ENST00000374830.2
ALPL	ENSG00000162551.14	ENST00000374840.8	ALPL.7	7	762	FALSE	65	65	FALSE	TRUE	TRUE	single	1	0.993746	0.993746	1	FALSE	TRUE	ENST00000374832.5;ENST00000374840.8;ENST00000539907.5;ENST00000539907.5-UTR-34;ENST00000539907.5-UTR-76;ENST00000540617.5
ALPP	ENSG00000163283.7	ENST00000392027.3	ALPP.2	2	1094	FALSE	189	189	FALSE	TRUE	TRUE	single	1	1	1	1	FALSE	TRUE	ENST00000392027.3;ENST00000392027.3-UTR-25
ALS2	ENSG00000003393.16	ENST00000467448.5	ALS2.5	5	1346	FALSE	40	0	TRUE	FALSE	FALSE	multi	2	0	0.235796	2	FALSE	TRUE	ENST00000409632.7;ENST00000467448.5;ENST00000679728.1;ENST00000680188.1;ENST00000681312.1
ALS2	ENSG00000003393.16	ENST00000680287.1	ALS2.6	6	402	FALSE	40	0	TRUE	FALSE	FALSE	multi	2	0	0.0819895	4	FALSE	TRUE	ENST00000680287.1
ALS2	ENSG00000003393.16	ENST00000679550.1	ALS2.8	8	976	FALSE	40	0	TRUE	FALSE	FALSE	multi	2	0	0.105335	3	FALSE	TRUE	ENST00000679550.1;ENST00000679949.1
ALS2	ENSG00000003393.16	ENST00000681303.1	ALS2.10	10	1041	FALSE	40	0	TRUE	FALSE	FALSE	multi	2	0	0.0470654	6	FALSE	TRUE	ENST00000681152.1;ENST00000681303.1
ALS2	ENSG00000003393.16	ENST00000680000.1	ALS2.11	11	2306	FALSE	40	0	TRUE	FALSE	FALSE	multi	2	0	0.0666604	5	FALSE	TRUE	ENST00000680000.1
ALS2	ENSG00000003393.16	ENST00000680861.1	ALS2.15	15	1286	FALSE	40	40	FALSE	FALSE	FALSE	multi	2	0.949831	0.439918	1	FALSE	TRUE	ENST00000679516.1;ENST00000680759.1;ENST00000680814.1;ENST00000680861.1
ALS2	ENSG00000003393.16	ENST00000264276.11	ALS2.16	16	1584	FALSE	40	1	FALSE	TRUE	TRUE	multi	2	0.0501687	0.0232358	7	FALSE	TRUE	ENST00000264276.11
ALS2CL	ENSG00000178038.17	ENST00000415953.5	ALS2CL.1	1	419	FALSE	141	57	FALSE	FALSE	FALSE	multi	2	0.138567	0.138567	2	FALSE	TRUE	ENST00000415953.5
ALS2CL	ENSG00000178038.17	ENST00000318962.9	ALS2CL.3	3	1989	FALSE	141	141	FALSE	TRUE	TRUE	multi	2	0.861433	0.861433	1	FALSE	TRUE	ENST00000318962.9;ENST00000318962.9-UTR-193
ALX1	ENSG00000180318.4	ENST00000316824.4	ALX1.1	1	309	FALSE	7	7	FALSE	TRUE	TRUE	single	1	1	1	1	FALSE	TRUE	ENST00000316824.4
ALX3	ENSG00000156150.9	ENST00000649954.1	ALX3.1	1	336	FALSE	1	0	FALSE	FALSE	FALSE	single	1	0.0137489	0.0137489	2	FALSE	TRUE	ENST00000649954.1
ALX3	ENSG00000156150.9	ENST00000647563.2	ALX3.2	2	863	FALSE	1	1	FALSE	TRUE	TRUE	single	1	0.986251	0.986251	1	FALSE	TRUE	ENST00000647563.2
ALX4	ENSG00000052850.8	ENST00000652299.1	ALX4.1	1	4414	FALSE	2	2	FALSE	TRUE	TRUE	single	1	1	1	1	FALSE	TRUE	ENST00000652299.1
ALYREF	ENSG00000183684.8	ENST00000505490.3	ALYREF.1	1	296	FALSE	228	228	FALSE	TRUE	TRUE	single	1	1	1	1	FALSE	TRUE	ENST00000505490.3
AMACR	ENSG00000242110.8	ENST00000426255.6	AMACR.3	3	384	FALSE	138	0	TRUE	FALSE	FALSE	multi	2	0	0.0826529	3	FALSE	TRUE	ENST00000382068.3;ENST00000426255.6;ENST00000512079.5
AMACR	ENSG00000242110.8	ENST00000502637.5	AMACR.5	5	409	FALSE	138	0	TRUE	FALSE	FALSE	multi	2	0	0.328587	2	FALSE	TRUE	ENST00000502637.5;ENST00000502637.5-UTR-191
AMACR	ENSG00000242110.8	ENST00000382085.7	AMACR.6	6	1	FALSE	138	5	FALSE	FALSE	FALSE	multi	2	0.0453698	0.026712	4	FALSE	TRUE	ENST00000382085.7
AMACR	ENSG00000242110.8	ENST00000335606.11-UTR-824	AMACR.8	8	2104	FALSE	138	138	FALSE	TRUE	TRUE	multi	2	0.942232	0.554749	1	FALSE	TRUE	ENST00000335606.11-UTR-824;ENST00000382072.6
AMACR	ENSG00000242110.8	ENST00000335606.11	AMACR.9	9	2928	FALSE	138	0	FALSE	FALSE	FALSE	multi	2	0.0123986	0.00729982	5	FALSE	TRUE	ENST00000335606.11
AMBN	ENSG00000178522.15	ENST00000449493.2	AMBN.1	1	149	FALSE	0	0	FALSE	FALSE	FALSE	multi	2	0.375	0.375	2	FALSE	TRUE	ENST00000449493.2
AMBN	ENSG00000178522.15	ENST00000322937.10	AMBN.2	2	558	FALSE	0	0	FALSE	TRUE	TRUE	multi	2	0.625	0.625	1	FALSE	TRUE	ENST00000322937.10
AMBP	ENSG00000106927.12	ENST00000265132.8	AMBP.2	2	112	FALSE	17	17	FALSE	TRUE	TRUE	single	1	1	1	1	FALSE	TRUE	ENST00000265132.8;ENST00000265132.8-UTR-33
AMBRA1	ENSG00000110497.15	ENST00000526545.5	AMBRA1.2	2	66	FALSE	78	2	FALSE	FALSE	FALSE	multi	2	0.0235588	0.0235588	2	FALSE	TRUE	ENST00000526545.5;ENST00000528950.1
AMBRA1	ENSG00000110497.15	ENST00000314845.7	AMBRA1.4	4	1036	FALSE	78	78	FALSE	TRUE	TRUE	multi	2	0.976441	0.976441	1	FALSE	TRUE	ENST00000314845.7;ENST00000458649.6
AMD1	ENSG00000123505.19	ENST00000368877.9	AMD1.3	3	366	FALSE	258	258	FALSE	FALSE	FALSE	multi	3	0.429394	0.429394	1	FALSE	TRUE	ENST00000368877.9;ENST00000368877.9-UTR-178;ENST00000368877.9-UTR-84
AMD1	ENSG00000123505.19	ENST00000368882.8-UTR-1396	AMD1.4	4	696	FALSE	258	246	FALSE	FALSE	FALSE	multi	3	0.169526	0.169526	3	FALSE	TRUE	ENST00000368882.8-UTR-1396
AMD1	ENSG00000123505.19	ENST00000368882.8-UTR-958	AMD1.5	5	1134	FALSE	258	0	FALSE	FALSE	FALSE	multi	3	0.0153845	0.0153845	5	FALSE	TRUE	ENST00000368882.8-UTR-958
AMD1	ENSG00000123505.19	ENST00000368876.2	AMD1.7	7	2097	FALSE	258	258	FALSE	TRUE	TRUE	multi	3	0.365824	0.365824	2	FALSE	TRUE	ENST00000368876.2;ENST00000675380.1
AMD1	ENSG00000123505.19	ENST00000672937.2	AMD1.9	9	4879	FALSE	258	0	FALSE	FALSE	FALSE	multi	3	0.0198719	0.0198719	4	FALSE	TRUE	ENST00000672937.2;ENST00000672937.2-UTR-128
AMDHD1	ENSG00000139344.8	ENST00000266736.7	AMDHD1.1	1	877	FALSE	7	7	FALSE	TRUE	TRUE	single	1	1	1	1	FALSE	TRUE	ENST00000266736.7
AMDHD2	ENSG00000162066.16	ENST00000648227.1-UTR-1501	AMDHD2.1	1	166	FALSE	81	0	TRUE	FALSE	FALSE	multi	2	0	0.65119	1	FALSE	TRUE	ENST00000648227.1-UTR-1501
AMDHD2	ENSG00000162066.16	ENST00000413459.7	AMDHD2.2	2	195	FALSE	81	1	FALSE	FALSE	FALSE	multi	2	0.0115618	0.00403287	3	FALSE	TRUE	ENST00000413459.7
AMDHD2	ENSG00000162066.16	ENST00000302956.8	AMDHD2.5	5	1859	FALSE	81	81	FALSE	TRUE	TRUE	multi	2	0.988438	0.344777	2	FALSE	TRUE	ENST00000293971.11;ENST00000302956.8;ENST00000648227.1
AMELX	ENSG00000125363.14	ENST00000380712.7	AMELX.2	2	149	FALSE	0	0	FALSE	TRUE	TRUE	single	1	1	1	1	FALSE	TRUE	ENST00000348912.4;ENST00000380712.7
AMELY	ENSG00000099721.16	ENST00000651267.2	AMELY.2	2	155	FALSE	0	0	FALSE	TRUE	TRUE	single	1	1	1	1	FALSE	TRUE	ENST00000383036.1;ENST00000651267.2
AMER1	ENSG00000184675.11	ENST00000374869.8	AMER1.1	1	4762	FALSE	22	22	FALSE	TRUE	TRUE	single	1	1	1	1	FALSE	TRUE	ENST00000374869.8
AMER2	ENSG00000165566.13	ENST00000357816.2-UTR-7236	AMER2.1	1	684	FALSE	4	4	FALSE	FALSE	FALSE	multi	3	0.642626	0.642626	1	FALSE	TRUE	ENST00000357816.2-UTR-7236
AMER2	ENSG00000165566.13	ENST00000357816.2-UTR-6102	AMER2.2	2	1818	FALSE	4	0	FALSE	FALSE	FALSE	multi	3	0.0226537	0.0226537	5	FALSE	TRUE	ENST00000357816.2-UTR-6102
AMER2	ENSG00000165566.13	ENST00000357816.2-UTR-5652	AMER2.3	3	2268	FALSE	4	0	FALSE	FALSE	FALSE	multi	3	0.0101711	0.0101711	6	FALSE	TRUE	ENST00000357816.2-UTR-5652
AMER2	ENSG00000165566.13	ENST00000357816.2-UTR-5302	AMER2.4	4	2618	FALSE	4	0	FALSE	FALSE	FALSE	multi	3	0.024503	0.024503	4	FALSE	TRUE	ENST00000357816.2-UTR-5302
AMER2	ENSG00000165566.13	ENST00000357816.2-UTR-3205	AMER2.6	6	4715	FALSE	4	1	FALSE	FALSE	FALSE	multi	3	0.0929265	0.0929265	3	FALSE	TRUE	ENST00000357816.2-UTR-3205;ENST00000357816.2-UTR-3260
AMER2	ENSG00000165566.13	ENST00000515384.2	AMER2.8	8	7925	FALSE	4	4	FALSE	TRUE	TRUE	multi	3	0.20712	0.20712	2	FALSE	TRUE	ENST00000357816.2;ENST00000515384.2
AMER3	ENSG00000178171.11	ENST00000321420.5	AMER3.1	1	3476	FALSE	0	0	FALSE	TRUE	TRUE	single	1	1	1	1	FALSE	TRUE	ENST00000321420.5
AMFR	ENSG00000159461.15	ENST00000492830.5-UTR-1178	AMFR.1	1	171	FALSE	188	10	FALSE	FALSE	FALSE	multi	3	0.0472273	0.0472273	3	FALSE	TRUE	ENST00000492830.5-UTR-1178
AMFR	ENSG00000159461.15	ENST00000492830.5-UTR-418	AMFR.2	2	931	FALSE	188	185	FALSE	FALSE	FALSE	multi	3	0.302188	0.302188	2	FALSE	TRUE	ENST00000492830.5-UTR-418
AMFR	ENSG00000159461.15	ENST00000290649.10	AMFR.5	5	1457	FALSE	188	188	FALSE	TRUE	TRUE	multi	3	0.650584	0.650584	1	FALSE	TRUE	ENST00000290649.10;ENST00000290649.10-UTR-31;ENST00000492830.5
AMH	ENSG00000104899.8	ENST00000221496.5	AMH.1	1	116	FALSE	8	8	FALSE	TRUE	TRUE	single	1	1	1	1	FALSE	TRUE	ENST00000221496.5
AMHR2	ENSG00000135409.11	ENST00000257863.9	AMHR2.4	4	199	FALSE	8	8	FALSE	TRUE	TRUE	single	1	1	1	1	FALSE	TRUE	ENST00000257863.9;ENST00000257863.9-UTR-147;ENST00000379791.7;ENST00000550311.5
AMIGO1	ENSG00000181754.7	ENST00000369862.1	AMIGO1.1	1	363	FALSE	23	23	FALSE	FALSE	FALSE	multi	2	0.260344	0.260344	2	FALSE	TRUE	ENST00000369862.1
AMIGO1	ENSG00000181754.7	ENST00000369864.5	AMIGO1.2	2	3253	FALSE	23	23	FALSE	TRUE	TRUE	multi	2	0.739656	0.739656	1	FALSE	TRUE	ENST00000369864.5
AMIGO2	ENSG00000139211.7	ENST00000429635.1-UTR-748	AMIGO2.1	1	86	FALSE	71	71	FALSE	FALSE	FALSE	multi	2	0.374238	0.374238	2	FALSE	TRUE	ENST00000429635.1-UTR-748
AMIGO2	ENSG00000139211.7	ENST00000550413.2	AMIGO2.5	5	987	FALSE	71	71	FALSE	TRUE	TRUE	multi	2	0.622913	0.622913	1	FALSE	TRUE	ENST00000429635.1;ENST00000550413.2;ENST00000550413.2-UTR-107;ENST00000550413.2-UTR-54
AMIGO2	ENSG00000139211.7	ENST00000266581.4	AMIGO2.6	6	1727	FALSE	71	0	FALSE	FALSE	FALSE	multi	2	0.00284919	0.00284919	3	FALSE	TRUE	ENST00000266581.4
AMIGO3	ENSG00000176020.9	ENST00000320431.8	AMIGO3.1	1	1122	FALSE	0	0	FALSE	TRUE	TRUE	single	1	1	1	1	FALSE	TRUE	ENST00000320431.8
AMMECR1	ENSG00000101935.12	ENST00000372059.6	AMMECR1.2	2	2148	FALSE	109	109	FALSE	FALSE	FALSE	multi	2	0.513625	0.513625	1	FALSE	TRUE	ENST00000372057.1;ENST00000372059.6
AMMECR1	ENSG00000101935.12	ENST00000262844.10	AMMECR1.3	3	4334	FALSE	109	109	FALSE	TRUE	TRUE	multi	2	0.486375	0.486375	2	FALSE	TRUE	ENST00000262844.10
AMMECR1L	ENSG00000144233.11	ENST00000680886.1-UTR-1573	AMMECR1L.1	1	1872	FALSE	105	105	FALSE	FALSE	FALSE	multi	3	0.278397	0.278397	2	FALSE	TRUE	ENST00000680886.1-UTR-1573
AMMECR1L	ENSG00000144233.11	ENST00000680886.1-UTR-280	AMMECR1L.3	3	3165	FALSE	105	105	FALSE	FALSE	FALSE	multi	3	0.23027	0.23027	3	FALSE	TRUE	ENST00000680886.1-UTR-280;ENST00000680886.1-UTR-443
AMMECR1L	ENSG00000144233.11	ENST00000272647.10	AMMECR1L.6	6	3464	FALSE	105	105	FALSE	TRUE	TRUE	multi	3	0.485541	0.485541	1	FALSE	TRUE	ENST00000272647.10;ENST00000393001.1;ENST00000680603.1
AMMECR1L	ENSG00000144233.11	ENST00000272647.10-UTR+973	AMMECR1L.7	7	4437	FALSE	105	0	FALSE	FALSE	FALSE	multi	3	0.00579201	0.00579201	4	FALSE	TRUE	ENST00000272647.10-UTR+973
AMN	ENSG00000166126.11	ENST00000299155.10	AMN.1	1	162	FALSE	0	0	TRUE	TRUE	TRUE	single	0	0	1	1	FALSE	TRUE	ENST00000299155.10
AMN1	ENSG00000151743.11	ENST00000542781.5	AMN1.1	1	82	FALSE	91	0	TRUE	FALSE	FALSE	multi	3	0	0.0168575	4	FALSE	TRUE	ENST00000542781.5
AMN1	ENSG00000151743.11	ENST00000281471.11-UTR-745	AMN1.7	7	417	FALSE	91	91	FALSE	FALSE	FALSE	multi	3	0.608749	0.598487	1	FALSE	TRUE	ENST00000281471.11-UTR-745;ENST00000536761.5;ENST00000537562.5;ENST00000537562.5-UTR-150;ENST00000537562.5-UTR-96;ENST00000541931.5
AMN1	ENSG00000151743.11	ENST00000281471.11-UTR-437	AMN1.8	8	725	FALSE	91	20	FALSE	FALSE	FALSE	multi	3	0.0836209	0.0822112	3	FALSE	TRUE	ENST00000281471.11-UTR-437
AMN1	ENSG00000151743.11	ENST00000281471.11	AMN1.9	9	1162	FALSE	91	90	FALSE	TRUE	TRUE	multi	3	0.30763	0.302445	2	FALSE	TRUE	ENST00000281471.11
AMOT	ENSG00000126016.17	ENST00000371958.1	AMOT.1	1	514	FALSE	36	0	TRUE	FALSE	FALSE	multi	3	0	0.000673129	5	FALSE	TRUE	ENST00000371958.1
AMOT	ENSG00000126016.17	ENST00000371962.5	AMOT.2	2	55	FALSE	36	1	FALSE	FALSE	FALSE	multi	3	0.03799	0.0379645	3	FALSE	TRUE	ENST00000371962.5
AMOT	ENSG00000126016.17	ENST00000371959.9-UTR-780	AMOT.3	3	2910	FALSE	36	6	FALSE	FALSE	FALSE	multi	3	0.0726795	0.0726306	2	FALSE	TRUE	ENST00000371959.9-UTR-780
AMOT	ENSG00000126016.17	ENST00000371959.9	AMOT.5	5	3690	FALSE	36	36	FALSE	TRUE	TRUE	multi	3	0.88235	0.881757	1	FALSE	TRUE	ENST00000371959.9;ENST00000371959.9-UTR-50
AMOT	ENSG00000126016.17	ENST00000304758.5	AMOT.6	6	4064	FALSE	36	0	FALSE	FALSE	FALSE	multi	3	0.00697999	0.0069753	4	FALSE	TRUE	ENST00000304758.5
AMOTL1	ENSG00000166025.18	ENST00000317829.12-UTR-5608	AMOTL1.1	1	345	FALSE	89	89	FALSE	FALSE	FALSE	multi	3	0.387922	0.387922	2	FALSE	TRUE	ENST00000317829.12-UTR-5608
AMOTL1	ENSG00000166025.18	ENST00000317829.12-UTR-1594	AMOTL1.2	2	4359	FALSE	89	9	FALSE	FALSE	FALSE	multi	3	0.0663677	0.0663677	3	FALSE	TRUE	ENST00000317829.12-UTR-1594
AMOTL1	ENSG00000166025.18	ENST00000317829.12-UTR-539	AMOTL1.3	3	5414	FALSE	89	0	FALSE	FALSE	FALSE	multi	3	0.0489662	0.0489662	4	FALSE	TRUE	ENST00000317829.12-UTR-539
AMOTL1	ENSG00000166025.18	ENST00000317829.12	AMOTL1.5	5	5953	FALSE	89	89	FALSE	TRUE	TRUE	multi	3	0.496744	0.496744	1	FALSE	TRUE	ENST00000317829.12;ENST00000317829.12-UTR-79
AMOTL2	ENSG00000114019.15	ENST00000513145.1	AMOTL2.1	1	154	FALSE	92	0	FALSE	FALSE	FALSE	single	1	0.00369123	0.00369123	3	FALSE	TRUE	ENST00000513145.1
AMOTL2	ENSG00000114019.15	ENST00000422605.6	AMOTL2.2	2	1828	FALSE	92	92	FALSE	TRUE	TRUE	single	1	0.967538	0.967538	1	FALSE	TRUE	ENST00000422605.6
AMOTL2	ENSG00000114019.15	ENST00000249883.10	AMOTL2.3	3	2358	FALSE	92	0	FALSE	FALSE	FALSE	single	1	0.0287707	0.0287707	2	FALSE	TRUE	ENST00000249883.10
AMPD1	ENSG00000116748.22	ENST00000520113.7	AMPD1.2	2	16	FALSE	6	6	FALSE	TRUE	TRUE	single	1	1	1	1	FALSE	TRUE	ENST00000369538.4;ENST00000520113.7
AMPD2	ENSG00000116337.20	ENST00000528454.5	AMPD2.2	2	65	FALSE	129	0	FALSE	FALSE	FALSE	single	1	0.00793618	0.00793618	2	FALSE	TRUE	ENST00000528454.5;ENST00000531203.6
AMPD2	ENSG00000116337.20	ENST00000369840.7	AMPD2.4	4	546	FALSE	129	0	FALSE	FALSE	FALSE	single	1	0.00469609	0.00469609	3	FALSE	TRUE	ENST00000358729.9;ENST00000369840.7
AMPD2	ENSG00000116337.20	ENST00000256578.8	AMPD2.6	6	899	FALSE	129	129	FALSE	TRUE	TRUE	single	1	0.987368	0.987368	1	FALSE	TRUE	ENST00000256578.8;ENST00000476688.3
AMPD3	ENSG00000133805.16	ENST00000528723.5	AMPD3.1	1	227	FALSE	76	6	FALSE	FALSE	FALSE	multi	3	0.0673048	0.0673048	2	FALSE	TRUE	ENST00000528723.5
AMPD3	ENSG00000133805.16	ENST00000529507.5	AMPD3.2	2	562	FALSE	76	0	FALSE	FALSE	FALSE	multi	3	0.0203736	0.0203736	4	FALSE	TRUE	ENST00000529507.5
AMPD3	ENSG00000133805.16	ENST00000396553.7-UTR-456	AMPD3.4	4	1239	FALSE	76	76	FALSE	FALSE	FALSE	multi	3	0.845864	0.845864	1	FALSE	TRUE	ENST00000396553.7-UTR-456;ENST00000396554.7
AMPD3	ENSG00000133805.16	ENST00000396553.7	AMPD3.5	5	1695	FALSE	76	13	FALSE	TRUE	TRUE	multi	3	0.0664577	0.0664577	3	FALSE	TRUE	ENST00000396553.7
AMPH	ENSG00000078053.17	ENST00000441628.5	AMPH.1	1			36	36	FALSE	FALSE	FALSE	multi	2	0.19887	0.19887	2	TRUE	TRUE	ENST00000441628.5
AMPH	ENSG00000078053.17	ENST00000325590.9	AMPH.2	2	1114	FALSE	36	36	FALSE	TRUE	TRUE	multi	2	0.80113	0.80113	1	TRUE	TRUE	ENST00000325590.9
AMT	ENSG00000145020.16	ENST00000273588.9	AMT.10	10	762	FALSE	5	5	FALSE	TRUE	TRUE	single	1	1	1	1	FALSE	TRUE	ENST00000273588.9;ENST00000427987.6;ENST00000458307.6;ENST00000635808.1;ENST00000636188.1;ENST00000636522.1;ENST00000636597.1;ENST00000636865.1;ENST00000637682.1;ENST00000638063.1
AMTN	ENSG00000187689.10	ENST00000504451.1	AMTN.1	1	49	FALSE	4	0	FALSE	FALSE	FALSE	single	1	0.0278008	0.0278008	2	FALSE	TRUE	ENST00000504451.1
AMTN	ENSG00000187689.10	ENST00000339336.9	AMTN.2	2	278	FALSE	4	4	FALSE	TRUE	TRUE	single	1	0.972199	0.972199	1	FALSE	TRUE	ENST00000339336.9
AMY1A	ENSG00000237763.10	ENST00000370083.9	AMY1A.1	1	34	FALSE	0	0	FALSE	TRUE	TRUE	single	0	0		1	FALSE	TRUE	ENST00000370083.9
AMY1B	ENSG00000174876.17	ENST00000330330.10	AMY1B.1	1	34	FALSE	0	0	FALSE	TRUE	TRUE	single	0	0		1	FALSE	TRUE	ENST00000330330.10
AMY1C	ENSG00000187733.7	ENST00000684141.1	AMY1C.3	3	68	FALSE	12	12	FALSE	TRUE	TRUE	single	1	1	1	1	FALSE	TRUE	ENST00000370079.3;ENST00000622339.5;ENST00000684141.1
AMY2A	ENSG00000243480.8	ENST00000414303.7	AMY2A.1	1	34	FALSE	9	9	FALSE	TRUE	TRUE	single	1	1	1	1	FALSE	TRUE	ENST00000414303.7
AMY2B	ENSG00000240038.7	ENST00000684275.1	AMY2B.3	3	34	FALSE	25	25	FALSE	TRUE	TRUE	single	1	1	1	1	FALSE	TRUE	ENST00000361355.8;ENST00000610648.1;ENST00000684275.1
AMZ1	ENSG00000174945.14	ENST00000407112.1	AMZ1.1	1	655	FALSE	0	0	TRUE	FALSE	FALSE	multi	0	0	0.969374	1	FALSE	TRUE	ENST00000407112.1
AMZ1	ENSG00000174945.14	ENST00000312371.8	AMZ1.2	2	3651	FALSE	0	0	TRUE	FALSE	FALSE	multi	0	0	0.00388472	3	FALSE	TRUE	ENST00000312371.8
AMZ1	ENSG00000174945.14	ENST00000683327.1	AMZ1.4	4	6805	FALSE	0	0	TRUE	TRUE	TRUE	multi	0	0	0.0267413	2	FALSE	TRUE	ENST00000683327.1;ENST00000683327.1-UTR-58
[truncated: 47,690 more rows]
