# Supplementary material for: Quantifying 3′UTR length from scRNA-seq data reveals changes independent of gene expression
Source: Nat Commun. 2024 May 14;15:4050. doi: 10.1038/s41467-024-48254-9 (PMC11094166; doi:10.1038/s41467-024-48254-9)
Supplement: Supplementary file 6 — Supplementary Dataset 4 [file 41467_2024_48254_MOESM6_ESM.xlsx]

## Sheet: Legend
Sheet	Column	Description	Details
Genes	gene_name	gene symbol	HUGO gene symbol from GENCODE vM25
	gene_id	unique gene identifier	Ensembl gene ID from GENCODE vM25
	atlas.ncelltypes_gene	number of celltypes detecting gene	Uses 119 celltypes from Tabula Muris, brain, ESC, and HSPCs atlas
	atlas.utr_type	utr type classification	"multi" if at least two non-intronic isoforms have 10% expression in at least one cell type; otherwise, single. If the gene is undetected in all celltypes, then we fall back to annotated number of isoforms.
	atlas.n_utrs_no_ipa	number of non-intronic cleavage sites	Number of non-intronic isoforms detectable above 10% of all tandem isoforms in gene.
	utr_lengths_tandem	lengths of tandem 3'UTRs	Computed from GENCODE vM25 stop codon position.
	utr_lengths_ipa	lengths of intronic 3'UTRs	Uses GENCODE vM25 annotated isoforms.
	is_blacklisted	whether gene has exclusion reasons	Blacklisting is used to indicate genes prone bias from internal priming.
	is_consistent	whether longest UTR is same as distal most	Indicates whether the longest 3'UTR (LU) is the same as the distal most.
Transcripts	gene_name	gene symbol	HUGO gene symbol from GENCODE vM25
	gene_id	unique gene identifier	Ensembl gene ID from GENCODE vM25
	transcript_id	unique transcript identifier	Ensembl transcript ID from GENCODE vM25. Suffix "-UTR[-+]###" indicates relative position of CS for novel sites. A "-" means upstream; "+" downstream.
	utr_name	readable UTR identifier	Unique identifier for 3'UTR isoform. Uses the HUGO gene symbol plus a suffix ".N" where the N is the ordinal position of the CS from 5'-3'
	utr_position	ordinal position of 3'UTR CS	Considering all isoforms in a gene, ranks them by their 5'-3' position in the genome.
	utr_length	length of 3'UTR	Computed from GENCODE vM25 stop codon position (if available).
	is_improper_utr_length	whether 3'UTR length had clear value	Sometimes no stop codon is available and so we cannot compute the length.
	atlas.ncelltypes_gene	number of celltypes detecting gene	Uses 119 celltypes from Tabula Muris, brain, ESC, and HSPCs atlas
	atlas.ncelltypes_utr	number of celltypes detecting isoform	Uses 119 celltypes from Tabula Muris, brain, ESC, and HSPCs atlas
	is_ipa	whether isoform is intronic	Determined by intersecting CS with GENCODE vM25 introns.
	is_lu	whether isoform has longest 3'UTR	Among isoforms with at least 10% usage in one cell type, has the max utr_length
	is_distal	whether isoform has the most distal CS	Among isoforms with at least 10% usage in one cell type, has the max utr_position
	atlas.utr_type	utr type classification	"multi" if at least two non-intronic isoforms have 10% expression in at least one cell type; otherwise, single. If the gene is undetected in all celltypes, then we fall back to annotated number of isoforms.
	atlas.n_utrs_no_ipa	number of non-intronic cleavage sites	Number of non-intronic isoforms detectable above 10% of all tandem isoforms in gene.
	atlas.pct_utr_no_ipa	fraction of reads in this isoform (tandem only)	Fraction of reads from non-ntronic isoforms across all cell types in Tabula Muris, brain, ESC, and HSPCs atlas
	atlas.pct_utr_total	fraction of reads in this isoform	Fraction of reads from gene across all cell types in Tabula Muris, brain, ESC, and HSPCs atlas
	atlas.rank_utr_total	rank of isoform by reads counts	Across all cell types, this ranks the isoform compared to all others in the gene.
	is_blacklisted	whether gene has exclusion reasons	Blacklisting is used to indicate isoforms and genes prone bias from internal priming.
	is_consistent	whether longest UTR is same as distal most	Indicates whether the longest 3'UTR (LU) is the same as the distal most.
	merged_txs	transcripts merged during quantification	Transcripts are merged if their CS are within 200 nts; this field records what transcripts in the reference are merged.

## Sheet: Genes - Mouse UTRome
gene_name	gene_id	atlas.ncelltypes_gene	atlas.utr_type	atlas.n_utrs_no_ipa	utr_lengths_tandem	utr_lengths_ipa	is_blacklisted	is_consistent
0610009B22Rik	ENSMUSG00000007777.9	64	single	1	261		FALSE	TRUE
0610010F05Rik	ENSMUSG00000042208.15	0	multi	0		97;1693;2230	FALSE	TRUE
0610010K14Rik	ENSMUSG00000020831.18	92	single	1	198		FALSE	TRUE
0610012G03Rik	ENSMUSG00000107002.1	94	multi	2	390;1111		FALSE	TRUE
0610030E20Rik	ENSMUSG00000058706.5	59	multi	2	570;4029		FALSE	TRUE
0610040J01Rik	ENSMUSG00000060512.7	20	single	1	761		FALSE	TRUE
1110002E22Rik	ENSMUSG00000090066.2	0	single	1	3741;4380		FALSE	TRUE
1110004F10Rik	ENSMUSG00000030663.12	96	multi	2	392;771		FALSE	TRUE
1110008P14Rik	ENSMUSG00000039195.4	79	single	1	260;2367		FALSE	TRUE
1110012L19Rik	ENSMUSG00000045237.5	52	single	1	325		FALSE	TRUE
1110017D15Rik	ENSMUSG00000028441.12	3	single	1	160		FALSE	TRUE
1110025L11Rik	ENSMUSG00000068073.2	0	single	0	296		FALSE	TRUE
1110032A03Rik	ENSMUSG00000037971.10	56	multi	3	155;517;1028;2488		FALSE	TRUE
1110032F04Rik	ENSMUSG00000046999.2	5	single	1	1712		FALSE	TRUE
1110038F14Rik	ENSMUSG00000063236.6	68	multi	2	341;669		FALSE	TRUE
1110051M20Rik	ENSMUSG00000040591.18	0	single	1	1907	539;953	FALSE	TRUE
1110057P08Rik	ENSMUSG00000068067.2	0	single	0	261		FALSE	TRUE
1110059E24Rik	ENSMUSG00000035171.9	2	single	1	444;3886	194;312;426;878	FALSE	TRUE
1110059G10Rik	ENSMUSG00000032551.7	66	multi	2	198;541;1363;2805		FALSE	TRUE
1110065P20Rik	ENSMUSG00000078570.10	61	multi	2	382;814		FALSE	TRUE
1190005I06Rik	ENSMUSG00000043687.15	21	single	1	370		FALSE	TRUE
1190007I07Rik	ENSMUSG00000063320.11	58	single	1	271	227	FALSE	TRUE
1300017J02Rik	ENSMUSG00000033688.10	3	single	1	107		FALSE	TRUE
1500009C09Rik	ENSMUSG00000068099.5	13	single	1	968		FALSE	TRUE
1500009L16Rik	ENSMUSG00000087651.3	24	multi	2	406;878		FALSE	TRUE
1500011B03Rik	ENSMUSG00000072694.8	39	multi	2	210;1050		FALSE	TRUE
1520401A03Rik	ENSMUSG00000043747.12	0	single	1	722		FALSE	TRUE
1600012H06Rik	ENSMUSG00000050088.9	0	multi	0		904;1766	FALSE	TRUE
1600014C10Rik	ENSMUSG00000054676.15	44	multi	4	471;811;1797;2773	172	FALSE	TRUE
1600014C23Rik	ENSMUSG00000094690.2	2	single	1	161		FALSE	TRUE
1700001C19Rik	ENSMUSG00000047150.8	8	multi	2	187;828		FALSE	TRUE
1700001F09Rik	ENSMUSG00000095384.1	0	single	1	284		FALSE	TRUE
1700001J03Rik	ENSMUSG00000095040.2	0	single	1	93		FALSE	TRUE
1700001K19Rik	ENSMUSG00000056508.6	0	single	1	119		FALSE	TRUE
1700001L19Rik	ENSMUSG00000021534.8	7	multi	2	194;1222		FALSE	TRUE
1700001O22Rik	ENSMUSG00000044320.14	0	single	0		394	FALSE	TRUE
1700001P01Rik	ENSMUSG00000018543.8	1	single	1	96		FALSE	TRUE
1700003E16Rik	ENSMUSG00000030030.5	2	single	1	83		FALSE	TRUE
1700003F12Rik	ENSMUSG00000038523.10	6	single	1	56		FALSE	TRUE
1700003H04Rik	ENSMUSG00000039174.14	0	multi	0	453	24;310	FALSE	TRUE
1700006A11Rik	ENSMUSG00000027973.11	0	single	0	401		FALSE	TRUE
1700007K13Rik	ENSMUSG00000026831.16	9	single	1	245		FALSE	TRUE
1700008O03Rik	ENSMUSG00000008028.15	5	single	1	143		FALSE	TRUE
1700008P02Rik	ENSMUSG00000069118.3	0	single	1	204		FALSE	TRUE
1700009N14Rik	ENSMUSG00000028287.4	1	single	1	330		FALSE	TRUE
1700010B08Rik	ENSMUSG00000057047.5	3	single	1	105;530		FALSE	TRUE
1700010I14Rik	ENSMUSG00000023873.13	0	single	0		106	FALSE	TRUE
1700011L22Rik	ENSMUSG00000031682.5	1	single	1	219		FALSE	TRUE
1700011M02Rik	ENSMUSG00000079476.1	0	single	1	85		FALSE	TRUE
1700012A03Rik	ENSMUSG00000029766.7	0	single	0	136		FALSE	TRUE
1700012B07Rik	ENSMUSG00000020617.13	0	single	1	1063	10	FALSE	TRUE
1700012B09Rik	ENSMUSG00000031927.9	0	single	0		260	FALSE	TRUE
1700012P22Rik	ENSMUSG00000028589.2	0	multi	2	215;669		FALSE	TRUE
1700013F07Rik	ENSMUSG00000027886.7	1	single	1	137		FALSE	TRUE
1700013G24Rik	ENSMUSG00000041399.3	0	single	1	65		FALSE	TRUE
1700013H16Rik	ENSMUSG00000054727.2	1	single	1	265		FALSE	TRUE
1700014D04Rik	ENSMUSG00000051054.4	0	single	1	211		FALSE	TRUE
1700015F17Rik	ENSMUSG00000079666.8	0	single	1	127		FALSE	TRUE
1700015G11Rik	ENSMUSG00000094445.7	0	single	0	147		FALSE	TRUE
1700016C15Rik	ENSMUSG00000015962.5	1	single	1	160		FALSE	TRUE
1700016D06Rik	ENSMUSG00000031509.10	24	multi	2	126;681		FALSE	TRUE
1700016H13Rik	ENSMUSG00000029320.11	0	single	1	465;782		FALSE	TRUE
1700016K19Rik	ENSMUSG00000053783.5	3	single	1	84		FALSE	TRUE
1700017B05Rik	ENSMUSG00000032300.7	42	multi	2	405;845	265;771	FALSE	TRUE
1700017N19Rik	ENSMUSG00000056912.12	0	single	1	300		FALSE	TRUE
1700018B08Rik	ENSMUSG00000031809.10	0	single	1	243		FALSE	TRUE
1700018F24Rik	ENSMUSG00000029620.4	0	single	1	130		FALSE	TRUE
1700018G05Rik	ENSMUSG00000109745.1	0	single	1	129		FALSE	TRUE
1700019A02Rik	ENSMUSG00000060715.9	1	single	1	437		FALSE	TRUE
1700019D03Rik	ENSMUSG00000043629.12	27	multi	2	287;2923		FALSE	TRUE
1700019N19Rik	ENSMUSG00000026931.10	1	multi	2	327;2419		FALSE	TRUE
1700020A23Rik	ENSMUSG00000027409.5	0	single	1	56		FALSE	TRUE
1700020D05Rik	ENSMUSG00000100937.1	0	single	1	100		FALSE	TRUE
1700020L24Rik	ENSMUSG00000035085.5	17	single	1	228;311		FALSE	TRUE
1700020N01Rik	ENSMUSG00000050844.5	1	single	1	651		FALSE	TRUE
1700020N15Rik	ENSMUSG00000059690.1	0	single	1	140		FALSE	TRUE
1700021F07Rik	ENSMUSG00000027518.3	0	single	0	157		FALSE	TRUE
1700022I11Rik	ENSMUSG00000028451.12	0	single	0		106	FALSE	TRUE
1700024B05Rik	ENSMUSG00000052334.11	0	single	1	759		FALSE	TRUE
1700024G13Rik	ENSMUSG00000072473.4	2	single	1	529		FALSE	TRUE
1700025B11Rik	ENSMUSG00000101113.1	0	single	1	151		FALSE	TRUE
1700025C18Rik	ENSMUSG00000078935.1	0	single	1	149		FALSE	TRUE
1700025G04Rik	ENSMUSG00000032666.16	0	multi	0		281;809;2546;8870	FALSE	TRUE
1700028J19Rik	ENSMUSG00000038782.7	7	single	1	532		FALSE	TRUE
1700028K03Rik	ENSMUSG00000089798.10	0	single	1	117;2445	117	FALSE	TRUE
1700028P14Rik	ENSMUSG00000033053.4	2	single	1	274		FALSE	TRUE
1700029F12Rik	ENSMUSG00000052075.7	0	single	1	587		FALSE	TRUE
1700029H14Rik	ENSMUSG00000031452.15	0	single	1	505		FALSE	TRUE
1700029I15Rik	ENSMUSG00000044916.10	0	single	1	155	34	FALSE	TRUE
1700029J07Rik	ENSMUSG00000071103.10	4	single	1	140		FALSE	TRUE
1700029P11Rik	ENSMUSG00000061633.3	1	single	1	551		FALSE	TRUE
1700030J22Rik	ENSMUSG00000031847.8	1	multi	3	29;1029;1543		FALSE	TRUE
1700030K09Rik	ENSMUSG00000052794.13	26	single	1	490;850		FALSE	TRUE
1700031F05Rik	ENSMUSG00000032894.13	0	single	1	555		FALSE	TRUE
1700031L13Rik	ENSMUSG00000099863.1	0	multi	0	199;477		FALSE	TRUE
1700034E13Rik	ENSMUSG00000024532.13	0	single	1	15		FALSE	TRUE
1700034I23Rik	ENSMUSG00000074619.5	0	single	1	1688		FALSE	TRUE
1700034J05Rik	ENSMUSG00000040163.14	0	single	1	59;649;950;1923		FALSE	TRUE
1700037C18Rik	ENSMUSG00000005983.15	0	multi	0		345;1840	FALSE	TRUE
1700037H04Rik	ENSMUSG00000027327.16	52	single	1	71;550		FALSE	TRUE
1700040F15Rik	ENSMUSG00000100667.1	0	single	0	204		FALSE	TRUE
1700042G07Rik	ENSMUSG00000078593.2	0	single	1	83		FALSE	TRUE
1700049E17Rik1	ENSMUSG00000079271.4	0	multi	0	795;1138		FALSE	TRUE
1700049E17Rik2	ENSMUSG00000090440.2	0	single	1	795;1134		FALSE	TRUE
1700056E22Rik	ENSMUSG00000044854.7	10	single	1	124		FALSE	TRUE
1700057G04Rik	ENSMUSG00000074139.8	0	single	1	121		FALSE	TRUE
1700064H15Rik	ENSMUSG00000082766.1	0	single	1	79		FALSE	TRUE
1700066B19Rik	ENSMUSG00000073598.3	14	single	1	2021		FALSE	TRUE
1700066M21Rik	ENSMUSG00000038323.3	26	multi	2	53;1859		FALSE	TRUE
1700067K01Rik	ENSMUSG00000046408.15	2	single	1	145		FALSE	TRUE
1700067P10Rik	ENSMUSG00000021545.5	0	single	0	170		FALSE	TRUE
1700069L16Rik	ENSMUSG00000042184.11	0	single	1	257	30	FALSE	TRUE
1700074P13Rik	ENSMUSG00000029883.12	0	multi	0	111;555		FALSE	TRUE
1700080O16Rik	ENSMUSG00000031118.8	0	single	1	258		FALSE	TRUE
1700084M14Rik	ENSMUSG00000057805.4	0	single	1	256		FALSE	TRUE
1700086D15Rik	ENSMUSG00000020548.10	0	single	1	586		FALSE	TRUE
1700088E04Rik	ENSMUSG00000033029.12	0	single	1	159	287;496	FALSE	TRUE
1700092M07Rik	ENSMUSG00000090840.2	1	single	1	69		FALSE	TRUE
1700093K21Rik	ENSMUSG00000020286.13	2	single	1	237		FALSE	TRUE
1700094D03Rik	ENSMUSG00000118506.1	27	multi	2	264;2736		FALSE	TRUE
1700102P08Rik	ENSMUSG00000032611.9	0	single	1	98	312	FALSE	TRUE
1700109H08Rik	ENSMUSG00000008307.11	3	single	1	60		FALSE	TRUE
1700113H08Rik	ENSMUSG00000047129.11	0	single	1	147		FALSE	TRUE
1700122O11Rik	ENSMUSG00000094928.1	0	single	1	23		FALSE	TRUE
1700123K08Rik	ENSMUSG00000029526.5	0	single	0	125		FALSE	TRUE
1700123L14Rik	ENSMUSG00000072878.4	0	single	1	242		FALSE	TRUE
1700123O20Rik	ENSMUSG00000040822.7	75	single	1	294;508		FALSE	TRUE
1700125H20Rik	ENSMUSG00000018479.12	0	single	1	174		FALSE	TRUE
1700129C05Rik	ENSMUSG00000021977.11	0	multi	0	364	101	FALSE	TRUE
1810009A15Rik	ENSMUSG00000071653.9	83	single	1	361		FALSE	TRUE
1810009J06Rik	ENSMUSG00000094808.2	0	single	1	103		FALSE	TRUE
1810010H24Rik	ENSMUSG00000078607.6	16	single	1	299;668		FALSE	TRUE
1810013L24Rik	ENSMUSG00000022507.6	55	multi	5	337;661;2161;2884;6905	874	FALSE	TRUE
1810020O05Rik	ENSMUSG00000089997.2	0	single	1	71		FALSE	TRUE
1810024B03Rik	ENSMUSG00000044145.2	30	multi	2	320;2249		FALSE	TRUE
1810030O07Rik	ENSMUSG00000044148.6	57	multi	2	233;1609		FALSE	TRUE
1810037I17Rik	ENSMUSG00000054091.9	106	multi	2	256;705		FALSE	TRUE
1810046K07Rik	ENSMUSG00000036027.13	0	single	1	361		FALSE	TRUE
1810049J17Rik	ENSMUSG00000097221.1	0	single	1			FALSE	TRUE
1810055G02Rik	ENSMUSG00000035372.2	33	single	1	288		FALSE	TRUE
1810058I24Rik	ENSMUSG00000073155.12	97	single	1	628;2263		FALSE	TRUE
1810062G17Rik	ENSMUSG00000027713.6	4	single	1	323		FALSE	TRUE
1810065E05Rik	ENSMUSG00000013653.2	0	single	1	121		FALSE	TRUE
2010003K11Rik	ENSMUSG00000042041.7	0	single	1	728		FALSE	TRUE
2010106E10Rik	ENSMUSG00000025528.10	0	multi	2	134;374		FALSE	TRUE
2010109A12Rik	ENSMUSG00000029384.5	2	single	1	156		FALSE	TRUE
2010300C02Rik	ENSMUSG00000026090.16	10	single	1	580		FALSE	TRUE
2010315B03Rik	ENSMUSG00000074829.10	29	single	1	1187		FALSE	TRUE
2200002D01Rik	ENSMUSG00000030587.5	39	multi	2	73;1033		FALSE	TRUE
2200002J24Rik	ENSMUSG00000013083.8	0	single	1			FALSE	TRUE
2210010C04Rik	ENSMUSG00000029882.5	1	multi	2	271;1367;2132		FALSE	TRUE
2210016F16Rik	ENSMUSG00000021550.6	67	multi	3	99;555;819;2008		FALSE	TRUE
2210016L21Rik	ENSMUSG00000029559.15	68	multi	2	550;1030;1786		FALSE	TRUE
2210017I01Rik	ENSMUSG00000103523.1	0	single	1	245		FALSE	TRUE
2210407C18Rik	ENSMUSG00000037145.14	58	multi	2	124;882		FALSE	TRUE
2210408I21Rik	ENSMUSG00000071252.6	0	multi	2	138;1140	116;486	FALSE	TRUE
2210418O10Rik	ENSMUSG00000078894.9	14	multi	2	1641;3248;6559		FALSE	TRUE
2300002M23Rik	ENSMUSG00000039269.5	1	single	1	136		FALSE	TRUE
2300003K06Rik	ENSMUSG00000078257.2	0	single	0	425		FALSE	TRUE
2300009A05Rik	ENSMUSG00000032403.8	65	single	1	101		FALSE	TRUE
2310002L09Rik	ENSMUSG00000028396.5	0	single	1	208	1129	FALSE	TRUE
2310009B15Rik	ENSMUSG00000079283.2	61	single	1	119		FALSE	TRUE
2310011J03Rik	ENSMUSG00000020133.8	75	multi	2	639;1135		FALSE	TRUE
2310022A10Rik	ENSMUSG00000049643.15	43	multi	2	172;273;1262		FALSE	TRUE
2310022B05Rik	ENSMUSG00000031983.7	53	multi	2	269;2152		FALSE	TRUE
2310030G06Rik	ENSMUSG00000032062.3	10	multi	2	338;810		FALSE	TRUE
2310033P09Rik	ENSMUSG00000020441.6	43	single	1	394		FALSE	TRUE
2310034C09Rik	ENSMUSG00000068078.4	1	single	1	248		FALSE	TRUE
2310034G01Rik	ENSMUSG00000099655.2	22	single	1	594		FALSE	TRUE
2310039H08Rik	ENSMUSG00000062619.6	69	single	1	239		FALSE	TRUE
2310046K23Rik	ENSMUSG00000102308.1	2	single	1	362		FALSE	TRUE
2310050C09Rik	ENSMUSG00000090314.2	1	single	1	173		FALSE	TRUE
2310057J18Rik	ENSMUSG00000015519.12	0	single	1	291		FALSE	TRUE
2310057M21Rik	ENSMUSG00000040177.10	15	multi	2	854;5350		FALSE	TRUE
2310057N15Rik	ENSMUSG00000048830.3	0	single	1	369		FALSE	TRUE
2310061I04Rik	ENSMUSG00000050705.15	51	single	1	176		FALSE	TRUE
2310061N02Rik	ENSMUSG00000050704.3	1	single	1	214		FALSE	TRUE
2310079G19Rik	ENSMUSG00000045331.3	2	single	1	258		FALSE	TRUE
2410002F23Rik	ENSMUSG00000045411.16	56	single	1	182;792		FALSE	TRUE
2410004B18Rik	ENSMUSG00000036873.13	69	multi	2	404;959		FALSE	TRUE
2410004P03Rik	ENSMUSG00000071398.8	31	multi	2	226;1067;2705		FALSE	TRUE
2410131K14Rik	ENSMUSG00000032840.7	29	multi	3	333;1928;4910		FALSE	TRUE
2410137M14Rik	ENSMUSG00000064308.10	1	single	1	281		FALSE	TRUE
2410141K09Rik	ENSMUSG00000074832.11	1	single	1	131	1136	FALSE	TRUE
2510002D24Rik	ENSMUSG00000071632.10	83	single	1	945	130	FALSE	TRUE
2510009E07Rik	ENSMUSG00000043391.10	23	single	1	4157	719	FALSE	TRUE
2510039O18Rik	ENSMUSG00000044496.6	66	single	1	696		FALSE	TRUE
2610001J05Rik	ENSMUSG00000052419.7	90	single	1	732;1459;2797		FALSE	TRUE
2610002M06Rik	ENSMUSG00000031242.7	52	multi	3	466;2350;3608;5058		FALSE	TRUE
2610008E11Rik	ENSMUSG00000060301.6	21	multi	2	1660;2097	287	FALSE	TRUE
2610021A01Rik	ENSMUSG00000091474.2	23	single	1	1154		FALSE	TRUE
2610028H24Rik	ENSMUSG00000009114.17	48	single	1	758		FALSE	TRUE
2610042L04Rik	ENSMUSG00000079388.9	0	single	1	30;1226		FALSE	TRUE
2610044O15Rik8	ENSMUSG00000071302.10	64	multi	3	110;455;1110;1370	993	FALSE	TRUE
2610301B20Rik	ENSMUSG00000059482.15	41	single	1	1373		FALSE	TRUE
2610318N02Rik	ENSMUSG00000049916.12	21	single	1	54		FALSE	TRUE
2610507B11Rik	ENSMUSG00000010277.7	55	single	1	640		FALSE	TRUE
2610528A11Rik	ENSMUSG00000096001.2	5	single	1	464		FALSE	TRUE
2610528J11Rik	ENSMUSG00000028536.12	11	single	1	60;433		FALSE	TRUE
2700049A03Rik	ENSMUSG00000034601.17	17	single	1	208		FALSE	TRUE
2700062C07Rik	ENSMUSG00000024273.8	46	single	1	539;2912		FALSE	TRUE
2700081O15Rik	ENSMUSG00000053080.10	23	single	1	232;2798		FALSE	TRUE
2700097O09Rik	ENSMUSG00000062198.5	31	single	1	166		FALSE	TRUE
2810004N23Rik	ENSMUSG00000031984.8	0	multi	0		478;1346	FALSE	TRUE
2810006K23Rik	ENSMUSG00000047635.6	44	single	1	972	1091	FALSE	TRUE
2810021J22Rik	ENSMUSG00000020491.15	5	single	1	1975		FALSE	TRUE
2810408A11Rik	ENSMUSG00000018570.17	18	multi	2	82;2913		FALSE	TRUE
2810459M11Rik	ENSMUSG00000026227.11	4	multi	2	264;590;2367		FALSE	TRUE
2900026A02Rik	ENSMUSG00000051339.10	36	multi	3	627;1788;4706		FALSE	TRUE
2900092C05Rik	ENSMUSG00000030385.4	0	single	1	270		FALSE	TRUE
3110001I22Rik	ENSMUSG00000079737.4	19	single	1	408		FALSE	TRUE
3110009E18Rik	ENSMUSG00000026388.15	35	single	1	5	222	FALSE	TRUE
3110021N24Rik	ENSMUSG00000094958.1	29	multi	2	1008;3902		FALSE	TRUE
3110040M04Rik	ENSMUSG00000114582.1	0	single	0			FALSE	TRUE
3110040N11Rik	ENSMUSG00000025102.14	57	multi	2	412;2306		FALSE	TRUE
3110082I17Rik	ENSMUSG00000053553.11	33	single	1	806		FALSE	TRUE
3110082J24Rik	ENSMUSG00000086815.4	4	single	1	305		FALSE	TRUE
3300002I08Rik	ENSMUSG00000063364.10	9	single	1	85		FALSE	TRUE
3425401B19Rik	ENSMUSG00000071540.4	0	single	1	649		FALSE	TRUE
3830403N18Rik	ENSMUSG00000031125.2	3	multi	2	72;285		FALSE	TRUE
3830406C13Rik	ENSMUSG00000033111.16	63	multi	3	412;1251;1952	57	FALSE	TRUE
3830417A13Rik	ENSMUSG00000031179.14	0	single	1	426		FALSE	TRUE
4430402I18Rik	ENSMUSG00000064202.15	12	single	1	2199	185;651	FALSE	TRUE
4632433K11Rik	ENSMUSG00000116184.1	0	single	1	278		FALSE	TRUE
4833420G17Rik	ENSMUSG00000062822.8	49	single	1	203		FALSE	TRUE
4833427G06Rik	ENSMUSG00000032057.9	4	single	1	418		FALSE	TRUE
4833439L19Rik	ENSMUSG00000025871.18	73	single	1	1394;1771		FALSE	TRUE
4921504E06Rik	ENSMUSG00000026734.9	0	single	1	291		FALSE	TRUE
4921507P07Rik	ENSMUSG00000029828.4	1	multi	2	52;399		FALSE	TRUE
4921509C19Rik	ENSMUSG00000061525.2	2	single	1	552		FALSE	TRUE
4921511C20Rik	ENSMUSG00000049815.3	0	single	1	49		FALSE	TRUE
4921517D22Rik	ENSMUSG00000049902.6	0	single	1	256;2058		FALSE	TRUE
4921524J17Rik	ENSMUSG00000036934.9	60	single	1	502;1013		FALSE	TRUE
4921524L21Rik	ENSMUSG00000039540.9	0	multi	0	136;2121		FALSE	TRUE
4921536K21Rik	ENSMUSG00000020434.4	13	multi	2	287;2072		FALSE	TRUE
4921539E11Rik	ENSMUSG00000028520.12	0	single	1	525	249	FALSE	TRUE
4930402F06Rik	ENSMUSG00000079421.8	0	multi	2	96;612		FALSE	TRUE
4930402H24Rik	ENSMUSG00000027309.18	30	single	1	70;3000	1087	FALSE	TRUE
4930402K13Rik	ENSMUSG00000045797.1	0	single	0	421		FALSE	TRUE
4930404H24Rik	ENSMUSG00000079001.1	0	single	1	180		FALSE	TRUE
4930404N11Rik	ENSMUSG00000020234.10	6	multi	2	40;899		FALSE	TRUE
4930407I10Rik	ENSMUSG00000075524.3	0	single	1	98		FALSE	TRUE
4930412O13Rik	ENSMUSG00000025783.2	0	single	1	15	95	FALSE	TRUE
4930415L06Rik	ENSMUSG00000035387.5	0	single	0	50		FALSE	TRUE
4930415O20Rik	ENSMUSG00000022993.7	2	single	1	120		FALSE	TRUE
4930430F08Rik	ENSMUSG00000046567.10	33	multi	2	17;1301		FALSE	TRUE
4930432K21Rik	ENSMUSG00000008129.14	1	single	1	303		FALSE	TRUE
4930432M17Rik	ENSMUSG00000074248.7	0	single	1	147		FALSE	TRUE
4930433I11Rik	ENSMUSG00000091692.2	0	multi	0	374;628		FALSE	TRUE
4930438A08Rik	ENSMUSG00000069873.4	3	single	1	221		FALSE	TRUE
4930444G20Rik	ENSMUSG00000069712.5	0	single	1	285;831;1572		FALSE	TRUE
4930444P10Rik	ENSMUSG00000067795.13	56	multi	2	147;3288		FALSE	TRUE
4930447A16Rik	ENSMUSG00000022288.1	0	single	1	124		FALSE	TRUE
4930447C04Rik	ENSMUSG00000021098.14	5	multi	2	241;1035	176;419;1569	FALSE	TRUE
4930447F04Rik	ENSMUSG00000031182.2	0	single	1	198		FALSE	TRUE
4930449I24Rik	ENSMUSG00000079093.2	0	single	0	179		FALSE	TRUE
4930451I11Rik	ENSMUSG00000045989.4	0	single	1	129		FALSE	TRUE
4930452B06Rik	ENSMUSG00000021747.12	5	single	1	414		FALSE	TRUE
4930453N24Rik	ENSMUSG00000059920.9	61	single	1	209	791;4177	FALSE	TRUE
4930455H04Rik	ENSMUSG00000080907.1	0	single	1	929		FALSE	TRUE
4930467E23Rik	ENSMUSG00000096265.2	0	single	0	1291		FALSE	TRUE
4930469K13Rik	ENSMUSG00000085684.2	0	multi	0		228	FALSE	TRUE
4930470P17Rik	ENSMUSG00000043583.1	0	single	0	73		FALSE	TRUE
4930474N05Rik	ENSMUSG00000096405.3	47	single	1	1578	151	FALSE	TRUE
4930480E11Rik	ENSMUSG00000035651.7	0	single	0	273		FALSE	TRUE
4930486L24Rik	ENSMUSG00000050345.9	12	single	1	265		FALSE	TRUE
4930503B20Rik	ENSMUSG00000090202.1	0	single	1	108;1209	110	FALSE	TRUE
4930503E14Rik	ENSMUSG00000072595.3	0	single	1	685		FALSE	TRUE
4930503L19Rik	ENSMUSG00000044906.6	2	single	1	176		FALSE	TRUE
4930505A04Rik	ENSMUSG00000040919.13	0	multi	2	158;618		FALSE	TRUE
4930512M02Rik	ENSMUSG00000062511.6	2	single	1	44		FALSE	TRUE
4930513O06Rik	ENSMUSG00000031270.1	0	single	1	193		FALSE	TRUE
4930516K23Rik	ENSMUSG00000090219.3	0	single	1	5056		FALSE	TRUE
4930519G04Rik	ENSMUSG00000029564.12	16	single	1	233;794;1015	51	FALSE	TRUE
4930522H14Rik	ENSMUSG00000060491.14	0	multi	0	91;1261		FALSE	TRUE
4930522L14Rik	ENSMUSG00000072762.9	31	multi	2	3430	115	TRUE	TRUE
4930523C07Rik	ENSMUSG00000090394.8	73	multi	4	556;3122;4747;7871		TRUE	TRUE
4930524B15Rik	ENSMUSG00000020299.6	0	multi	3	552;866;1434		FALSE	TRUE
4930544D05Rik	ENSMUSG00000087279.10	0	single	1	79		FALSE	TRUE
4930544G11Rik	ENSMUSG00000036463.8	0	single	1	650		FALSE	TRUE
4930548H24Rik	ENSMUSG00000029138.4	0	multi	2	43;258		FALSE	TRUE
4930550C14Rik	ENSMUSG00000005131.4	3	multi	2	240;1839		FALSE	TRUE
4930550L24Rik	ENSMUSG00000046180.11	0	single	1	459		FALSE	TRUE
4930555G01Rik	ENSMUSG00000096197.1	0	single	1	1365;2343		FALSE	TRUE
4930556J24Rik	ENSMUSG00000034493.1	0	single	0	403		FALSE	TRUE
4930558C23Rik	ENSMUSG00000105734.1	24	multi	2	355;2982		FALSE	TRUE
4930558K02Rik	ENSMUSG00000086277.2	0	single	1	304		FALSE	TRUE
4930562C15Rik	ENSMUSG00000022518.16	0	multi	2	213;685		FALSE	TRUE
4930563E22Rik	ENSMUSG00000053574.5	0	single	0		2023	FALSE	TRUE
4930563M21Rik	ENSMUSG00000050702.6	0	single	1	154		FALSE	TRUE
4930564D02Rik	ENSMUSG00000051788.4	0	single	1	223		FALSE	TRUE
4930568D16Rik	ENSMUSG00000026882.1	0	single	0	161		FALSE	TRUE
4930572O03Rik	ENSMUSG00000069720.4	0	single	1	356		FALSE	TRUE
4930578G10Rik	ENSMUSG00000054885.11	0	single	1	252		FALSE	TRUE
4930578I06Rik	ENSMUSG00000021961.6	0	single	0	103		FALSE	TRUE
4930579F01Rik	ENSMUSG00000012042.9	0	single	1	288		FALSE	TRUE
4930579G24Rik	ENSMUSG00000027811.9	31	multi	2	524;1536		FALSE	TRUE
4930583I09Rik	ENSMUSG00000024088.4	0	single	1	179		FALSE	TRUE
4930590J08Rik	ENSMUSG00000034063.8	0	single	1	70;85		FALSE	TRUE
4930595D18Rik	ENSMUSG00000083193.1	0	multi	2	67;517		FALSE	TRUE
4930595M18Rik	ENSMUSG00000060673.2	0	single	0	35		FALSE	TRUE
4930596D02Rik	ENSMUSG00000041068.6	0	single	0	478		FALSE	TRUE
4931400O07Rik	ENSMUSG00000031194.1	0	single	0	107		FALSE	TRUE
4931406B18Rik	ENSMUSG00000013353.10	0	single	1	2156	746;763	FALSE	TRUE
4931406C07Rik	ENSMUSG00000031938.15	47	multi	3	212;715;1481	427	FALSE	TRUE
4931406P16Rik	ENSMUSG00000066571.13	49	multi	2	1349;2222		FALSE	TRUE
4931408C20Rik	ENSMUSG00000073722.3	0	single	1	138		FALSE	TRUE
4931414P19Rik	ENSMUSG00000022179.5	16	multi	2	324;618		FALSE	TRUE
4931417E11Rik	ENSMUSG00000056197.6	0	single	0	74		FALSE	TRUE
4931422A03Rik	ENSMUSG00000046085.7	0	single	0		100	FALSE	TRUE
4931428F04Rik	ENSMUSG00000014837.15	18	multi	3	73;298;1571		FALSE	TRUE
4931428L18Rik	ENSMUSG00000086727.8	14	single	1	341		FALSE	TRUE
4931429L15Rik	ENSMUSG00000056617.12	0	multi	3	330;2778		TRUE	TRUE
4932411N23Rik	ENSMUSG00000058670.5	0	single	0	1606		FALSE	TRUE
4932414N04Rik	ENSMUSG00000079324.11	0	single	1	159		FALSE	TRUE
4932415D10Rik	ENSMUSG00000044581.8	0	single	0	98		FALSE	TRUE
4932429P05Rik	ENSMUSG00000079513.1	0	single	0	570		FALSE	TRUE
4932438A13Rik	ENSMUSG00000037270.18	48	single	1	493		FALSE	TRUE
4932438H23Rik	ENSMUSG00000039851.11	3	single	1	83;1619		FALSE	TRUE
4933400A11Rik	ENSMUSG00000055357.8	0	single	1	277		FALSE	TRUE
4933402D24Rik	ENSMUSG00000025961.1	0	single	1	85;1192		FALSE	TRUE
4933402E13Rik	ENSMUSG00000045330.8	1	single	1	413		FALSE	TRUE
4933402J07Rik	ENSMUSG00000069971.5	0	multi	2	97;328		FALSE	TRUE
4933402N03Rik	ENSMUSG00000013668.9	0	single	1	324;783		FALSE	TRUE
4933402N22Rik	ENSMUSG00000067848.12	0	single	1	553		FALSE	TRUE
4933403O08Rik	ENSMUSG00000079460.11	0	single	1	174		FALSE	TRUE
4933405L10Rik	ENSMUSG00000013158.6	0	single	1	149		FALSE	TRUE
4933405O20Rik	ENSMUSG00000084234.2	0	single	0	120		FALSE	TRUE
4933407L21Rik	ENSMUSG00000026224.11	0	single	1	37	229	FALSE	TRUE
4933409G03Rik	ENSMUSG00000053896.14	0	single	1	122		FALSE	TRUE
4933411K16Rik	ENSMUSG00000090369.3	0	single	1	281		FALSE	TRUE
4933412E24Rik	ENSMUSG00000071749.3	0	single	0	182		FALSE	TRUE
4933414I15Rik	ENSMUSG00000072983.4	9	single	1	1661;2777		FALSE	TRUE
4933417A18Rik	ENSMUSG00000021415.13	0	single	1	233;3252		FALSE	TRUE
4933421I07Rik	ENSMUSG00000030463.5	0	single	1	716		FALSE	TRUE
4933424G06Rik	ENSMUSG00000102416.4	0	single	1	241		FALSE	TRUE
4933427D14Rik	ENSMUSG00000020807.15	0	single	0		279	FALSE	TRUE
4933428G20Rik	ENSMUSG00000047988.1	0	multi	2	226;607		FALSE	TRUE
4933428M09Rik	ENSMUSG00000042525.5	0	single	1	187		FALSE	TRUE
4933430I17Rik	ENSMUSG00000058046.1	1	single	1	231		FALSE	TRUE
4933434E20Rik	ENSMUSG00000027942.17	77	single	1	268;609;1508	293;599	FALSE	TRUE
4933436I01Rik	ENSMUSG00000025288.1	0	single	0	98		FALSE	TRUE
5031410I06Rik	ENSMUSG00000051940.2	0	single	0	2120		FALSE	TRUE
5031439G07Rik	ENSMUSG00000036046.14	27	single	1	443;3518;5302		FALSE	TRUE
5330417C22Rik	ENSMUSG00000040412.17	6	multi	2	331;2706		FALSE	TRUE
5430401F13Rik	ENSMUSG00000094113.7	0	single	1	58		FALSE	TRUE
5430402E10Rik	ENSMUSG00000044121.3	0	single	0	221		FALSE	TRUE
5430403G16Rik	ENSMUSG00000072763.2	15	single	1	1034		FALSE	TRUE
5430427O19Rik	ENSMUSG00000025058.4	21	multi	2	528;2773		FALSE	TRUE
5530400C23Rik	ENSMUSG00000055594.6	0	single	1	92		FALSE	TRUE
5530401A14Rik	ENSMUSG00000020703.3	0	single	1	554		FALSE	TRUE
5730409E04Rik	ENSMUSG00000073755.4	36	multi	3	1056;1998;5975		FALSE	TRUE
5730455P16Rik	ENSMUSG00000057181.15	43	multi	2	169;3320		FALSE	TRUE
5730480H06Rik	ENSMUSG00000029089.8	0	multi	0		188;485;686	FALSE	TRUE
5730507C01Rik	ENSMUSG00000073197.9	13	single	1	1063		FALSE	TRUE
5730522E02Rik	ENSMUSG00000032985.15	0	multi	0		439	FALSE	TRUE
5830411N06Rik	ENSMUSG00000054672.13	0	single	1			FALSE	TRUE
6030458C11Rik	ENSMUSG00000022195.7	31	multi	6	674;899;1677;2066;2298;2535		FALSE	TRUE
6030468B19Rik	ENSMUSG00000025573.4	12	single	1	205		FALSE	TRUE
6030498E09Rik	ENSMUSG00000051361.7	6	multi	2	573		TRUE	TRUE
6330403K07Rik	ENSMUSG00000018451.7	26	single	1	1096		FALSE	TRUE
6330409D20Rik	ENSMUSG00000009551.2	0	single	1	374		FALSE	TRUE
6430548M08Rik	ENSMUSG00000031824.15	18	multi	4	1320;1624;2158;4042	570	FALSE	TRUE
6430550D23Rik	ENSMUSG00000074646.10	0	multi	0		321;1150	FALSE	TRUE
6430571L13Rik	ENSMUSG00000037977.6	0	single	0		1667	FALSE	TRUE
6430628N08Rik	ENSMUSG00000034185.9	0	single	1	688		FALSE	TRUE
6720489N17Rik	ENSMUSG00000072066.7	28	multi	5	1705;2177;7122		TRUE	TRUE
6820408C15Rik	ENSMUSG00000032680.11	1	single	1	197		FALSE	TRUE
7420426K07Rik	ENSMUSG00000074123.1	0	single	1	778		FALSE	TRUE
7530416G11Rik	ENSMUSG00000096607.1	11	single	1	546		FALSE	TRUE
8030462N17Rik	ENSMUSG00000047466.10	52	multi	2	152;3642		FALSE	TRUE
8030474K03Rik	ENSMUSG00000046774.17	1	single	1	177		FALSE	TRUE
9030025P20Rik	ENSMUSG00000116953.1	13	single	1	101		FALSE	TRUE
9030624G23Rik	ENSMUSG00000073158.4	1	single	1	1499		FALSE	TRUE
9130008F23Rik	ENSMUSG00000054951.3	22	multi	3	757;1591;2413	212	FALSE	TRUE
9130019O22Rik	ENSMUSG00000030823.6	13	multi	2	2037;2309		FALSE	FALSE
9130023H24Rik	ENSMUSG00000062944.4	15	single	1	342;1948;2384		FALSE	TRUE
9130230L23Rik	ENSMUSG00000054598.13	0	multi	0		347	FALSE	TRUE
9130401M01Rik	ENSMUSG00000101892.1	65	single	1	107		FALSE	TRUE
9130409I23Rik	ENSMUSG00000038768.8	1	single	1	853		FALSE	TRUE
9230102O04Rik	ENSMUSG00000079602.2	3	single	1	204		FALSE	TRUE
9230112D13Rik	ENSMUSG00000021797.2	0	single	1	298		FALSE	TRUE
9330159F19Rik	ENSMUSG00000004360.9	28	multi	2	804;3408		FALSE	TRUE
9330182L06Rik	ENSMUSG00000056004.16	4	multi	2	1462;2570	931	FALSE	TRUE
9330182O14Rik	ENSMUSG00000094112.2	3	single	1	305;1321		FALSE	TRUE
9430015G10Rik	ENSMUSG00000059939.13	23	single	1	705;1751		FALSE	TRUE
9430038I01Rik	ENSMUSG00000040139.14	61	multi	2	204;748	4295	FALSE	TRUE
9430069I07Rik	ENSMUSG00000094447.2	0	single	1	125		FALSE	TRUE
9530002B09Rik	ENSMUSG00000023263.3	0	single	0	303		FALSE	TRUE
9530003J23Rik	ENSMUSG00000020177.12	0	single	1	503	654	FALSE	TRUE
9530053A07Rik	ENSMUSG00000078776.9	44	multi	2	157;1668		FALSE	TRUE
9530068E07Rik	ENSMUSG00000036275.13	87	multi	2	150;1652;3405		FALSE	TRUE
9530077C05Rik	ENSMUSG00000036411.10	13	single	1	451		FALSE	TRUE
9630041A04Rik	ENSMUSG00000057710.7	0	single	1	219		FALSE	TRUE
9830107B12Rik	ENSMUSG00000073386.5	5	multi	2	962;1178;2154;2857		FALSE	TRUE
9930012K11Rik	ENSMUSG00000044551.13	19	single	1	763		FALSE	TRUE
9930021J03Rik	ENSMUSG00000046138.15	29	multi	2	433;695;1606		FALSE	TRUE
9930022D16Rik	ENSMUSG00000045065.7	1	multi	2	313;2209		FALSE	TRUE
9930104L06Rik	ENSMUSG00000044730.17	22	single	1	1994		FALSE	TRUE
9930111J21Rik1	ENSMUSG00000069893.10	50	single	1	1074	732	FALSE	TRUE
9930111J21Rik2	ENSMUSG00000069892.9	87	multi	2	3196;4996	732	FALSE	TRUE
A030003K21Rik	ENSMUSG00000113084.1	0	single	1	377		FALSE	TRUE
A030005K14Rik	ENSMUSG00000104423.1	0	single	0	654		FALSE	TRUE
A030005L19Rik	ENSMUSG00000113880.1	0	single	1	398		FALSE	TRUE
A030014E15Rik	ENSMUSG00000113973.1	0	single	1	366		FALSE	TRUE
A130010J15Rik	ENSMUSG00000079144.7	29	multi	3	46;1167;2699		FALSE	TRUE
A1bg	ENSMUSG00000022347.8	0	single	0		272	FALSE	TRUE
A1cf	ENSMUSG00000052595.8	2	multi	2	1063;1485	136	FALSE	TRUE
A230072I06Rik	ENSMUSG00000074473.1	0	single	1	592		FALSE	TRUE
A26c3	ENSMUSG00000027157.10	0	single	0	192		FALSE	TRUE
A2m	ENSMUSG00000030111.9	4	single	1	119		FALSE	TRUE
A2ml1	ENSMUSG00000047228.9	18	single	1	228		FALSE	TRUE
A330070K13Rik	ENSMUSG00000052014.6	0	single	1	170		FALSE	TRUE
A3galt2	ENSMUSG00000028794.13	3	multi	2	916;1626;2527		FALSE	TRUE
A430005L14Rik	ENSMUSG00000047613.10	69	single	1	334		FALSE	TRUE
A430033K04Rik	ENSMUSG00000056014.15	0	single	1	240	710;939	FALSE	TRUE
A430089I19Rik	ENSMUSG00000094560.1	0	single	0	523		FALSE	TRUE
A4galt	ENSMUSG00000047878.13	17	single	1	779		FALSE	TRUE
A4gnt	ENSMUSG00000037953.7	0	multi	2	538;1553		FALSE	TRUE
A530016L24Rik	ENSMUSG00000043122.7	0	multi	2	1011;1056;1864		FALSE	TRUE
A530032D15Rik	ENSMUSG00000089844.7	4	single	1	60	371	FALSE	TRUE
A530064D06Rik	ENSMUSG00000043939.15	3	multi	2	433;940		FALSE	TRUE
A530084C06Rik	ENSMUSG00000090863.1	1	multi	2	1064;2574		FALSE	TRUE
A630001G21Rik	ENSMUSG00000052760.16	31	multi	2	504;1110		FALSE	TRUE
A630010A05Rik	ENSMUSG00000075395.11	0	single	1			FALSE	TRUE
A630023A22Rik	ENSMUSG00000095493.2	2	single	1	421		FALSE	TRUE
A630073D07Rik	ENSMUSG00000067541.7	0	single	1	150		FALSE	TRUE
A630076J17Rik	ENSMUSG00000094613.2	6	single	1	906		FALSE	TRUE
A630089N07Rik	ENSMUSG00000116673.1	0	single	1	497	255;1716	FALSE	TRUE
A630095N17Rik	ENSMUSG00000096094.2	1	single	1	365		FALSE	TRUE
A730009L09Rik	ENSMUSG00000110358.1	0	multi	2	2045		TRUE	TRUE
A730046J19Rik	ENSMUSG00000085139.1	0	single	1	3331		FALSE	TRUE
A730049H05Rik	ENSMUSG00000048636.7	0	single	0		1692	FALSE	TRUE
A730071L15Rik	ENSMUSG00000096923.1	0	single	1	1201		FALSE	TRUE
A830005F24Rik	ENSMUSG00000053181.1	1	single	1	132		FALSE	TRUE
A830018L16Rik	ENSMUSG00000057715.13	1	multi	2	431;935	3009;4827	FALSE	TRUE
A830031A19Rik	ENSMUSG00000055010.1	0	single	1	298		FALSE	TRUE
A930002H24Rik	ENSMUSG00000045506.3	0	single	1			FALSE	TRUE
A930003A15Rik	ENSMUSG00000075330.4	3	single	1	464		FALSE	TRUE
A930004D18Rik	ENSMUSG00000054057.2	3	single	1	1639		FALSE	TRUE
A930007A09Rik	ENSMUSG00000118559.2	2	multi	2	830;1983		FALSE	TRUE
A930009A15Rik	ENSMUSG00000092210.1	2	single	1	452		FALSE	TRUE
A930017K11Rik	ENSMUSG00000025727.8	2	single	1	209		FALSE	TRUE
A930018P22Rik	ENSMUSG00000032671.5	0	single	1	175		FALSE	TRUE
A930033H14Rik	ENSMUSG00000090622.1	9	single	1	2564		FALSE	TRUE
AA467197	ENSMUSG00000033213.16	9	single	1	422;833		FALSE	TRUE
AA792892	ENSMUSG00000073497.6	0	single	1	984		FALSE	TRUE
AA986860	ENSMUSG00000042510.7	12	multi	2	759;4787		FALSE	TRUE
AAdacl4fm3	ENSMUSG00000041735.8	0	single	1			FALSE	TRUE
AB124611	ENSMUSG00000057191.13	44	single	1	698		FALSE	TRUE
AC124742.1	ENSMUSG00000118552.1	0	single	0			FALSE	TRUE
AC124764.1	ENSMUSG00000118497.1	0	single	1	40		FALSE	TRUE
AC132407.1	ENSMUSG00000118541.1	0	single	1			FALSE	TRUE
AC140267.1	ENSMUSG00000115798.1	0	single	1			FALSE	TRUE
AC141477.1	ENSMUSG00000117965.1	2	single	1			FALSE	TRUE
AC147806.1	ENSMUSG00000118591.1	0	single	1			FALSE	TRUE
AC147806.2	ENSMUSG00000118607.1	2	single	1	1601		FALSE	TRUE
AC151602.1	ENSMUSG00000118462.1	0	single	0			FALSE	TRUE
AC159819.1	ENSMUSG00000118653.1	0	single	0	159		FALSE	TRUE
AC160405.1	ENSMUSG00000118646.1	0	single	1			FALSE	TRUE
AC166256.1	ENSMUSG00000118528.1	0	single	1			FALSE	TRUE
AC167036.1	ENSMUSG00000118590.1	0	multi	2	13;1603		FALSE	TRUE
AC167036.2	ENSMUSG00000118640.1	0	single	1			FALSE	TRUE
AF067061	ENSMUSG00000095071.2	1	single	1	200		FALSE	TRUE
AF067063	ENSMUSG00000094237.2	0	single	1	206		FALSE	TRUE
AF366264	ENSMUSG00000057116.5	0	multi	3	272;1348;1571		FALSE	TRUE
AI182371	ENSMUSG00000035875.15	8	single	1	620	621	FALSE	TRUE
AI413582	ENSMUSG00000062753.14	76	single	1	378;4033		FALSE	TRUE
AI429214	ENSMUSG00000074384.4	1	multi	2	146;952		FALSE	TRUE
AI467606	ENSMUSG00000045165.6	46	single	1	61;1054		FALSE	TRUE
AI593442	ENSMUSG00000078307.3	4	single	1	4634		FALSE	TRUE
AI597479	ENSMUSG00000010290.7	26	single	1	2705		FALSE	TRUE
AI661453	ENSMUSG00000034382.14	13	multi	2	638;1245		FALSE	TRUE
AI837181	ENSMUSG00000047423.10	57	single	1	971		FALSE	TRUE
AI854703	ENSMUSG00000053297.14	15	multi	2	1066;2531		FALSE	TRUE
AI987944	ENSMUSG00000056383.10	41	multi	2	552;1419		FALSE	TRUE
AK157302	ENSMUSG00000078139.3	1	single	1	131;888;1451		FALSE	TRUE
AL607142.1	ENSMUSG00000115115.1	0	single	1			FALSE	TRUE
AL646049.1	ENSMUSG00000118554.1	0	single	0			FALSE	TRUE
AL731706.1	ENSMUSG00000115423.2	69	single	1	174		FALSE	TRUE
AL731706.2	ENSMUSG00000116563.1	0	single	0			FALSE	TRUE
AL805980.1	ENSMUSG00000118638.1	0	single	1	227		FALSE	TRUE
AL845275.1	ENSMUSG00000118578.1	0	multi	3	68;360;715		FALSE	TRUE
AL929275.1	ENSMUSG00000118600.1	0	single	1			FALSE	TRUE
AU015836	ENSMUSG00000081044.8	1	multi	2	73;159;1375		FALSE	TRUE
AU018091	ENSMUSG00000054753.9	1	single	1	1320		FALSE	TRUE
AU021092	ENSMUSG00000051669.6	27	multi	2	169;392;2590		FALSE	TRUE
AU022252	ENSMUSG00000078584.9	34	single	1	332	906;6500	FALSE	TRUE
AU022751	ENSMUSG00000073294.4	1	single	1	334		FALSE	TRUE
AU040320	ENSMUSG00000028830.14	0	multi	2	277;679	983	FALSE	TRUE
AU041133	ENSMUSG00000078435.5	16	multi	2	1054		TRUE	TRUE
AV320801	ENSMUSG00000054994.2	0	single	0	2048		FALSE	TRUE
AW146154	ENSMUSG00000074166.7	16	single	1	1410		FALSE	TRUE
AW209491	ENSMUSG00000039182.6	51	multi	2	374;1267		FALSE	TRUE
AW549877	ENSMUSG00000041935.10	50	multi	5	134;485;2765;3525;3807;4161		FALSE	TRUE
AW551984	ENSMUSG00000038112.15	7	multi	2	911;1536		FALSE	TRUE
AW554918	ENSMUSG00000033632.16	12	multi	2	155;2702;3500;4508		FALSE	TRUE
AW822073	ENSMUSG00000058537.4	0	single	0			FALSE	TRUE
AY074887	ENSMUSG00000044820.6	36	single	1	211		FALSE	TRUE
AY358078	ENSMUSG00000050961.4	2	multi	2	63;1931		FALSE	TRUE
AY761185	ENSMUSG00000079120.3	0	single	0	163		FALSE	TRUE
Aaas	ENSMUSG00000036678.8	35	single	1	29		FALSE	TRUE
Aacs	ENSMUSG00000029482.4	68	multi	2	1057;2411		FALSE	TRUE
Aadac	ENSMUSG00000027761.4	6	multi	2	81;507		FALSE	TRUE
Aadacl2	ENSMUSG00000091376.1	1	single	1	149		FALSE	TRUE
Aadacl2fm1	ENSMUSG00000036951.2	1	single	1	1220		FALSE	TRUE
Aadacl2fm2	ENSMUSG00000090527.2	0	single	1			FALSE	TRUE
Aadacl2fm3	ENSMUSG00000095522.2	0	single	1			FALSE	TRUE
Aadacl3	ENSMUSG00000078507.1	0	single	0	1899		FALSE	TRUE
Aadacl4	ENSMUSG00000070609.3	0	single	0			FALSE	TRUE
Aadacl4fm1	ENSMUSG00000028593.5	0	single	1	118		FALSE	TRUE
Aadacl4fm2	ENSMUSG00000078506.1	0	single	0			FALSE	TRUE
Aadacl4fm4	ENSMUSG00000078505.1	0	single	1			FALSE	TRUE
Aadacl4fm5	ENSMUSG00000078504.2	0	single	0	194		FALSE	TRUE
Aadat	ENSMUSG00000057228.6	2	single	1	413;695;3003		FALSE	TRUE
Aagab	ENSMUSG00000037257.8	47	single	1	1606;4304		FALSE	TRUE
Aak1	ENSMUSG00000057230.14	43	multi	2	659;11001;15925	4566	FALSE	TRUE
Aamdc	ENSMUSG00000035642.16	71	single	1	294		FALSE	TRUE
Aamp	ENSMUSG00000006299.13	93	single	1	394		FALSE	TRUE
Aanat	ENSMUSG00000020804.12	0	single	1	586		FALSE	TRUE
Aar2	ENSMUSG00000027628.10	48	single	1	1124;1940		FALSE	TRUE
Aard	ENSMUSG00000068522.4	7	single	1	768		FALSE	TRUE
Aars	ENSMUSG00000031960.14	83	multi	2	363;2460		TRUE	TRUE
Aars2	ENSMUSG00000023938.8	47	multi	2	393;1511		FALSE	TRUE
Aarsd1	ENSMUSG00000075528.13	46	single	1	50		FALSE	TRUE
Aasdh	ENSMUSG00000055923.16	0	single	0		89	FALSE	TRUE
Aasdhppt	ENSMUSG00000025894.11	62	multi	3	78;717;1518;1882		FALSE	TRUE
Aass	ENSMUSG00000029695.13	8	multi	2	188;799		FALSE	TRUE
Aatf	ENSMUSG00000018697.14	46	single	1	101		FALSE	TRUE
Aatk	ENSMUSG00000025375.15	15	single	1	1091		FALSE	TRUE
Abat	ENSMUSG00000057880.12	23	multi	2	944;2942	594	FALSE	TRUE
Abca1	ENSMUSG00000015243.4	50	single	1	3156		FALSE	TRUE
Abca12	ENSMUSG00000050296.14	13	multi	2	293;1021		FALSE	TRUE
Abca13	ENSMUSG00000004668.14	4	multi	2	141;882;1473		FALSE	TRUE
Abca14	ENSMUSG00000062017.15	0	single	1	174		FALSE	TRUE
Abca15	ENSMUSG00000054746.18	0	single	1	166	61	FALSE	TRUE
Abca16	ENSMUSG00000051900.12	0	single	0	101		FALSE	TRUE
Abca17	ENSMUSG00000035435.17	0	single	1	20	181	FALSE	TRUE
Abca2	ENSMUSG00000026944.18	48	single	1	664		FALSE	TRUE
Abca3	ENSMUSG00000024130.16	44	single	1	121;801		FALSE	TRUE
Abca4	ENSMUSG00000028125.14	1	single	1	228		FALSE	TRUE
Abca5	ENSMUSG00000018800.14	15	multi	2	130;3090		FALSE	TRUE
Abca6	ENSMUSG00000044749.13	18	multi	5	149;1444;2381;2642;3080		FALSE	TRUE
Abca7	ENSMUSG00000035722.15	38	single	1	114		FALSE	TRUE
Abca8a	ENSMUSG00000041828.15	13	single	1	675		FALSE	TRUE
Abca8b	ENSMUSG00000020620.14	8	multi	3	237;1938;2320		FALSE	TRUE
Abca9	ENSMUSG00000041797.7	15	multi	3	198;516;1216;1866		FALSE	TRUE
Abcb10	ENSMUSG00000031974.8	37	single	1	1849		FALSE	TRUE
Abcb11	ENSMUSG00000027048.15	1	single	1	802		FALSE	TRUE
Abcb1a	ENSMUSG00000040584.8	16	multi	2	370;1014		FALSE	TRUE
Abcb1b	ENSMUSG00000028970.9	15	single	1	365		FALSE	TRUE
Abcb4	ENSMUSG00000042476.12	11	single	1	51		FALSE	TRUE
Abcb5	ENSMUSG00000072791.11	0	single	1	24		FALSE	TRUE
Abcb6	ENSMUSG00000026198.15	32	single	1	258		FALSE	TRUE
Abcb7	ENSMUSG00000031333.7	37	multi	2	145;3386		FALSE	TRUE
Abcb8	ENSMUSG00000028973.18	42	single	1	560		FALSE	TRUE
Abcb9	ENSMUSG00000029408.13	14	single	1	806;1133;3717		FALSE	TRUE
Abcc1	ENSMUSG00000023088.17	36	multi	2	1303;2169		FALSE	TRUE
Abcc10	ENSMUSG00000032842.13	9	single	1	269		FALSE	TRUE
Abcc12	ENSMUSG00000036872.16	0	multi	0		377;639;713	FALSE	TRUE
Abcc2	ENSMUSG00000025194.5	2	multi	3	196;769;3183		FALSE	TRUE
Abcc3	ENSMUSG00000020865.16	9	single	1	372		FALSE	TRUE
Abcc4	ENSMUSG00000032849.14	35	multi	2	1215;1641		FALSE	TRUE
Abcc5	ENSMUSG00000022822.16	29	single	1	1301	350;383	FALSE	TRUE
Abcc6	ENSMUSG00000030834.7	0	single	1	111	456	FALSE	TRUE
Abcc8	ENSMUSG00000040136.10	2	single	1	101	154	FALSE	TRUE
Abcc9	ENSMUSG00000030249.15	15	multi	2	1411;2504	720	FALSE	TRUE
Abcd1	ENSMUSG00000031378.14	42	single	1	1003	517	FALSE	TRUE
Abcd2	ENSMUSG00000055782.9	40	multi	3	1588;2059;3115		FALSE	TRUE
Abcd3	ENSMUSG00000028127.10	56	multi	2	327;1458		FALSE	TRUE
Abcd4	ENSMUSG00000021240.6	58	single	1	467		FALSE	TRUE
Abce1	ENSMUSG00000058355.8	66	single	1	197;1790;5251		FALSE	TRUE
Abcf1	ENSMUSG00000038762.15	67	single	1	740		FALSE	TRUE
Abcf2	ENSMUSG00000028953.10	67	multi	2	521;1416		FALSE	TRUE
Abcf3	ENSMUSG00000003234.16	54	multi	3	515;864;1089		FALSE	TRUE
Abcg1	ENSMUSG00000024030.7	68	multi	4	203;524;1486;3703;6678	969	FALSE	TRUE
Abcg2	ENSMUSG00000029802.13	47	single	1	121;3286		FALSE	TRUE
Abcg3	ENSMUSG00000029299.14	7	multi	2	893;906		FALSE	FALSE
Abcg4	ENSMUSG00000032131.16	6	single	1	1444		FALSE	TRUE
Abcg5	ENSMUSG00000040505.13	1	single	1	359		FALSE	TRUE
Abcg8	ENSMUSG00000024254.15	1	multi	2	164;534;1534		FALSE	TRUE
Abhd10	ENSMUSG00000033157.17	47	multi	2	466;1890		FALSE	TRUE
Abhd11	ENSMUSG00000040532.14	59	single	1	156		FALSE	TRUE
Abhd12	ENSMUSG00000032046.15	70	single	1	608		FALSE	TRUE
Abhd12b	ENSMUSG00000090121.10	0	single	1	681		FALSE	TRUE
Abhd13	ENSMUSG00000040396.12	44	multi	3	628;1585;3737		FALSE	TRUE
Abhd14a	ENSMUSG00000042210.17	56	single	1	171		FALSE	TRUE
Abhd14b	ENSMUSG00000042073.15	57	single	1	152;760		FALSE	TRUE
Abhd15	ENSMUSG00000000686.11	0	single	1	267	331;1204	FALSE	TRUE
Abhd16a	ENSMUSG00000007036.15	80	single	1	234		FALSE	TRUE
Abhd16b	ENSMUSG00000055882.8	0	single	1	249		FALSE	TRUE
Abhd17a	ENSMUSG00000003346.14	85	single	1	184		FALSE	TRUE
Abhd17b	ENSMUSG00000047368.4	71	multi	3	701;1119;1320		FALSE	TRUE
Abhd17c	ENSMUSG00000038459.10	54	multi	2	864;1226		FALSE	TRUE
Abhd18	ENSMUSG00000037818.16	32	multi	4	395;914;1744;2745	128;215;450	FALSE	TRUE
Abhd2	ENSMUSG00000039202.12	77	multi	2	246;522;5352;8149		FALSE	TRUE
Abhd3	ENSMUSG00000002475.16	0	single	1	149	646	FALSE	TRUE
Abhd4	ENSMUSG00000040997.14	0	single	1	22	221;1312	FALSE	TRUE
Abhd5	ENSMUSG00000032540.16	56	multi	2	184;1922		FALSE	TRUE
Abhd6	ENSMUSG00000025277.14	60	multi	3	383;1119;6052		FALSE	TRUE
Abhd8	ENSMUSG00000007950.9	58	single	1	478		FALSE	TRUE
Abi1	ENSMUSG00000058835.14	82	multi	2	639;1130;1799		FALSE	TRUE
Abi2	ENSMUSG00000026782.15	48	multi	2	2784;4243	389;843	FALSE	TRUE
Abi3	ENSMUSG00000018381.15	38	multi	3	325;664;2639;4970;5770;5976		FALSE	TRUE
Abi3bp	ENSMUSG00000035258.15	13	multi	2	387;1086		FALSE	TRUE
Abitram	ENSMUSG00000038827.11	27	multi	2	290;3430		FALSE	TRUE
Abl1	ENSMUSG00000026842.16	44	single	1	456;1642;2328;5191		FALSE	TRUE
Abl2	ENSMUSG00000026596.13	42	multi	2	96;6852		FALSE	TRUE
Ablim1	ENSMUSG00000025085.16	56	multi	3	258;540;941;2253;3957;4491	238	FALSE	TRUE
Ablim2	ENSMUSG00000029095.17	7	multi	3	57;100;730;1047;1554	205	FALSE	TRUE
Ablim3	ENSMUSG00000032735.15	11	multi	2	53;1903		FALSE	TRUE
Abo	ENSMUSG00000015787.15	1	single	1	684;2762;3131;3368		FALSE	TRUE
Abr	ENSMUSG00000017631.19	51	single	1	2370		FALSE	TRUE
Abra	ENSMUSG00000042895.6	0	multi	2	99;1799		FALSE	TRUE
Abracl	ENSMUSG00000078453.3	88	single	1	108;372		FALSE	TRUE
Abraxas1	ENSMUSG00000035234.18	21	single	1	867	513	FALSE	TRUE
Abraxas2	ENSMUSG00000030965.19	45	single	1	18;1607	354	FALSE	TRUE
Abt1	ENSMUSG00000036376.3	59	single	1	430;3612		FALSE	TRUE
Abtb1	ENSMUSG00000030083.11	54	single	1	332		FALSE	TRUE
Abtb2	ENSMUSG00000032724.5	22	single	1	1066		FALSE	TRUE
Acaa1a	ENSMUSG00000036138.16	84	single	1	97;266		FALSE	TRUE
Acaa1b	ENSMUSG00000010651.4	7	single	1	315		FALSE	TRUE
Acaa2	ENSMUSG00000036880.10	75	single	1	269		FALSE	TRUE
Acaca	ENSMUSG00000020532.18	33	single	1	1968		FALSE	TRUE
Acacb	ENSMUSG00000042010.16	7	single	1	1141		FALSE	TRUE
Acad10	ENSMUSG00000029456.12	15	single	1	183		FALSE	TRUE
Acad11	ENSMUSG00000090150.10	29	single	1	1029	376	FALSE	TRUE
Acad12	ENSMUSG00000042647.13	21	multi	2	417;2032	966;1376	FALSE	TRUE
Acad8	ENSMUSG00000031969.16	40	multi	3	540;740;1228;1573		FALSE	TRUE
Acad9	ENSMUSG00000027710.14	75	multi	2	36;982;1922;3796		FALSE	TRUE
Acadl	ENSMUSG00000026003.5	74	multi	2	262;595		FALSE	TRUE
Acadm	ENSMUSG00000062908.12	71	single	1	574		FALSE	TRUE
Acads	ENSMUSG00000029545.13	58	single	1	262;555		FALSE	TRUE
Acadsb	ENSMUSG00000030861.15	30	multi	3	1025;2497;4637	142	FALSE	TRUE
Acadvl	ENSMUSG00000018574.14	73	single	1	113		FALSE	TRUE
Acan	ENSMUSG00000030607.7	7	multi	2	351;823		FALSE	TRUE
Acap2	ENSMUSG00000049076.12	51	multi	3	392;930;3931	365	TRUE	TRUE
Acap3	ENSMUSG00000029033.16	34	multi	2	798;1291		FALSE	TRUE
Acat1	ENSMUSG00000032047.5	80	multi	2	250;858;2023		FALSE	TRUE
Acat2	ENSMUSG00000023832.14	50	multi	2	419;972		FALSE	TRUE
Acat3	ENSMUSG00000062480.12	4	multi	2	420;847		FALSE	TRUE
Acbd3	ENSMUSG00000026499.5	59	multi	5	60;1543;1834;3712;6517		FALSE	TRUE
Acbd4	ENSMUSG00000056938.16	39	single	1	538		FALSE	TRUE
Acbd5	ENSMUSG00000026781.17	60	multi	5	164;388;797;1996;3041		FALSE	TRUE
Acbd6	ENSMUSG00000033701.13	0	single	1	4227	61;230;323	FALSE	TRUE
Acbd7	ENSMUSG00000026644.7	3	single	1	222		FALSE	TRUE
Accs	ENSMUSG00000040272.14	22	multi	2	293;2264		FALSE	TRUE
Accsl	ENSMUSG00000075023.11	3	single	1	367		FALSE	TRUE
Acd	ENSMUSG00000038000.10	0	single	0		1837	FALSE	TRUE
Ace	ENSMUSG00000020681.14	12	multi	2	600;930		FALSE	TRUE
Ace2	ENSMUSG00000015405.15	5	multi	2	120;820		FALSE	TRUE
Ace3	ENSMUSG00000101605.1	0	single	1			FALSE	TRUE
Acer1	ENSMUSG00000045019.4	28	single	1	1589		FALSE	TRUE
Acer2	ENSMUSG00000038007.14	0	multi	0		134;374;3295	FALSE	TRUE
Acer3	ENSMUSG00000030760.14	58	multi	3	530;3179;10448		FALSE	TRUE
Ache	ENSMUSG00000023328.14	11	single	1	228		FALSE	TRUE
Acin1	ENSMUSG00000022185.19	72	multi	2	567	382	TRUE	TRUE
Ackr1	ENSMUSG00000037872.5	10	single	1	56		FALSE	TRUE
Ackr2	ENSMUSG00000044534.8	3	single	1	1377		FALSE	TRUE
Ackr3	ENSMUSG00000044337.5	29	single	1	599;810;1842		FALSE	TRUE
Ackr4	ENSMUSG00000079355.5	0	single	0		546	FALSE	TRUE
Acly	ENSMUSG00000020917.17	77	single	1	891	167	FALSE	TRUE
Acmsd	ENSMUSG00000026348.7	5	multi	2	592;1633		FALSE	TRUE
Acnat1	ENSMUSG00000070985.3	13	multi	2	224;3838		FALSE	TRUE
Acnat2	ENSMUSG00000060317.9	20	multi	3	274;1624;4843		FALSE	TRUE
Aco1	ENSMUSG00000028405.9	47	single	1	671;5093		FALSE	TRUE
Aco2	ENSMUSG00000022477.13	87	single	1	371	88	FALSE	TRUE
Acod1	ENSMUSG00000022126.6	29	multi	2	171;587;1065;3016		FALSE	TRUE
Acot1	ENSMUSG00000072949.6	40	single	1	164;992		FALSE	TRUE
Acot10	ENSMUSG00000047565.5	0	single	1	120		FALSE	TRUE
Acot11	ENSMUSG00000034853.16	12	multi	3	830;1094;3774		FALSE	TRUE
Acot12	ENSMUSG00000021620.4	2	multi	3	12;332;1368		FALSE	TRUE
Acot13	ENSMUSG00000006717.7	77	single	1	87		FALSE	TRUE
Acot2	ENSMUSG00000021226.7	54	single	1	793		FALSE	TRUE
Acot3	ENSMUSG00000021228.15	3	multi	3	340;539;1376		FALSE	TRUE
Acot4	ENSMUSG00000052392.5	6	multi	3	256;926;4805	159	FALSE	TRUE
Acot5	ENSMUSG00000042540.12	4	single	1	263		FALSE	TRUE
Acot6	ENSMUSG00000043487.4	11	single	1	1810	2951	FALSE	TRUE
Acot7	ENSMUSG00000028937.14	61	single	1	283		FALSE	TRUE
Acot8	ENSMUSG00000017307.16	59	single	1	183		FALSE	TRUE
Acot9	ENSMUSG00000025287.15	68	single	1	220		FALSE	TRUE
Acox1	ENSMUSG00000020777.16	55	multi	3	155;962;1660		FALSE	TRUE
Acox2	ENSMUSG00000021751.13	2	single	1	255		FALSE	TRUE
Acox3	ENSMUSG00000029098.17	3	single	1	1312	473;686;1667	FALSE	TRUE
Acoxl	ENSMUSG00000027380.10	0	multi	2	372;737		FALSE	TRUE
Acp1	ENSMUSG00000044573.16	76	single	1	954;1784;2220;2550		FALSE	TRUE
Acp2	ENSMUSG00000002103.16	47	multi	4	907;1298;2397;3358		FALSE	TRUE
Acp4	ENSMUSG00000012777.14	0	single	1	67;1056		FALSE	TRUE
Acp5	ENSMUSG00000001348.15	44	single	1	293		FALSE	TRUE
Acp6	ENSMUSG00000028093.15	44	single	1	106		FALSE	TRUE
Acp7	ENSMUSG00000037469.11	2	multi	2	306;664		FALSE	TRUE
Acpp	ENSMUSG00000032561.15	6	single	1	3160	1458	FALSE	TRUE
Acr	ENSMUSG00000022622.5	0	single	1	107;157		FALSE	TRUE
Acrbp	ENSMUSG00000072770.9	6	single	1	209	37;226	FALSE	TRUE
Acrv1	ENSMUSG00000032110.4	0	single	1	223		FALSE	TRUE
Acsbg1	ENSMUSG00000032281.11	22	single	1	514		FALSE	TRUE
Acsbg2	ENSMUSG00000024207.8	1	single	1	308		FALSE	TRUE
Acsbg3	ENSMUSG00000024209.9	2	single	1	182		FALSE	TRUE
Acsf2	ENSMUSG00000076435.3	37	single	1	411;1205		FALSE	TRUE
Acsf3	ENSMUSG00000015016.8	30	single	1	344	751	FALSE	TRUE
Acsl1	ENSMUSG00000018796.13	47	multi	3	307;665;1101;1571		FALSE	TRUE
Acsl3	ENSMUSG00000032883.15	52	multi	3	166;552;1013;1328		FALSE	TRUE
Acsl4	ENSMUSG00000031278.12	47	multi	3	141;1656;2198;2821		FALSE	TRUE
Acsl5	ENSMUSG00000024981.6	71	single	1	270;1364	165;245	FALSE	TRUE
Acsl6	ENSMUSG00000020333.17	16	multi	2	342;3559	141;493	FALSE	TRUE
Acsm1	ENSMUSG00000033533.14	4	single	1	232		FALSE	TRUE
Acsm2	ENSMUSG00000030945.17	2	multi	3	309;587;4681	139	FALSE	TRUE
Acsm3	ENSMUSG00000030935.15	0	single	1	1146	536	FALSE	TRUE
Acsm4	ENSMUSG00000047026.9	1	single	1	221		FALSE	TRUE
Acsm5	ENSMUSG00000030972.6	0	multi	0		66;559;995	FALSE	TRUE
Acss1	ENSMUSG00000027452.11	35	single	1	1508		FALSE	TRUE
Acss2	ENSMUSG00000027605.18	0	single	1	705	666	FALSE	TRUE
Acss3	ENSMUSG00000035948.13	5	single	1	2647	915	FALSE	TRUE
Acta1	ENSMUSG00000031972.5	7	single	1	240		FALSE	TRUE
Acta2	ENSMUSG00000035783.9	18	single	1	144;577;1331		FALSE	TRUE
Actb	ENSMUSG00000029580.14	117	multi	2	60;683	297	FALSE	TRUE
Actbl2	ENSMUSG00000055194.3	0	single	1	1486		FALSE	TRUE
Actc1	ENSMUSG00000068614.7	2	single	1	184		FALSE	TRUE
Acte1	ENSMUSG00000031085.16	0	multi	0		143	FALSE	TRUE
Actg1	ENSMUSG00000062825.15	118	multi	2	357;700;5355		FALSE	TRUE
Actg2	ENSMUSG00000059430.14	5	single	1	80		FALSE	TRUE
Actl10	ENSMUSG00000078129.3	0	single	1	106		FALSE	TRUE
Actl11	ENSMUSG00000066368.1	0	multi	0	149;358		FALSE	TRUE
Actl6a	ENSMUSG00000027671.14	64	single	1	371		FALSE	TRUE
Actl6b	ENSMUSG00000029712.14	5	single	1	196		FALSE	TRUE
Actl7a	ENSMUSG00000070979.5	0	single	0	128		FALSE	TRUE
Actl7b	ENSMUSG00000070980.4	0	single	1	95		FALSE	TRUE
Actl9	ENSMUSG00000092519.2	0	single	1	53		FALSE	TRUE
Actn1	ENSMUSG00000015143.15	54	single	1	775;2859		FALSE	TRUE
Actn2	ENSMUSG00000052374.16	9	multi	2	68;3073		FALSE	TRUE
Actn3	ENSMUSG00000006457.4	3	single	1	129		FALSE	TRUE
Actn4	ENSMUSG00000054808.15	84	multi	2	574;981		FALSE	TRUE
Actr10	ENSMUSG00000021076.6	84	multi	2	231;736;2670		FALSE	TRUE
Actr1a	ENSMUSG00000025228.5	77	multi	2	17;849;1556		FALSE	TRUE
Actr1b	ENSMUSG00000037351.9	71	multi	2	873;1962		FALSE	TRUE
Actr2	ENSMUSG00000020152.7	97	multi	3	19;1893;2103;2385		FALSE	TRUE
Actr3	ENSMUSG00000026341.16	102	multi	2	753;1090		FALSE	TRUE
Actr3b	ENSMUSG00000056367.14	12	multi	2	396;742		FALSE	TRUE
Actr5	ENSMUSG00000037761.16	34	single	1	321		FALSE	TRUE
Actr6	ENSMUSG00000019948.4	38	single	1	460		FALSE	TRUE
Actr8	ENSMUSG00000015971.5	0	single	1	405	115	FALSE	TRUE
Actrt1	ENSMUSG00000046615.2	0	single	0	105		FALSE	TRUE
Actrt2	ENSMUSG00000051276.4	0	single	0	111		FALSE	TRUE
Actrt3	ENSMUSG00000037737.6	0	single	1	761		FALSE	TRUE
Acvr1	ENSMUSG00000026836.15	0	multi	0		390;1105	FALSE	TRUE
Acvr1b	ENSMUSG00000000532.11	30	single	1	1496;2822		FALSE	TRUE
Acvr1c	ENSMUSG00000026834.13	2	multi	2	183;457;967;2792;3096;7465		FALSE	TRUE
Acvr2a	ENSMUSG00000052155.5	18	multi	2	493;3481		FALSE	TRUE
Acvr2b	ENSMUSG00000061393.14	31	multi	2	54;1534		FALSE	TRUE
Acvrl1	ENSMUSG00000000530.16	35	multi	2	163;1859		FALSE	TRUE
Acy1	ENSMUSG00000023262.13	30	single	1	159		FALSE	TRUE
Acy3	ENSMUSG00000024866.10	25	single	1	139		FALSE	TRUE
Acyp1	ENSMUSG00000008822.15	68	single	1	214	4	FALSE	TRUE
Acyp2	ENSMUSG00000060923.5	45	single	1	334		FALSE	TRUE
Ada	ENSMUSG00000017697.3	28	multi	2	251;481;3281		FALSE	TRUE
Adad1	ENSMUSG00000027719.15	0	multi	0	64	205;1045	FALSE	TRUE
Adad2	ENSMUSG00000024266.8	1	single	1	206		FALSE	TRUE
Adal	ENSMUSG00000027259.15	25	multi	2	42;1133		FALSE	TRUE
Adam10	ENSMUSG00000054693.14	71	single	1	550;2135		FALSE	TRUE
Adam11	ENSMUSG00000020926.16	17	multi	2	1356;2583		FALSE	TRUE
Adam12	ENSMUSG00000054555.11	6	multi	2	142;1746;4743		FALSE	TRUE
Adam15	ENSMUSG00000028041.17	60	single	1	271		FALSE	TRUE
Adam17	ENSMUSG00000052593.16	54	multi	2	22;1767		FALSE	TRUE
Adam18	ENSMUSG00000031552.13	0	single	1	143		FALSE	TRUE
Adam19	ENSMUSG00000011256.16	17	single	1	3498		FALSE	TRUE
Adam1a	ENSMUSG00000072647.6	41	multi	2	277;2687;3744		FALSE	TRUE
Adam1b	ENSMUSG00000062438.4	0	multi	2	462;1036		FALSE	TRUE
Adam2	ENSMUSG00000022039.6	0	single	1	332		FALSE	TRUE
Adam20	ENSMUSG00000046282.7	0	single	0	166		FALSE	TRUE
Adam21	ENSMUSG00000008438.3	0	single	1	213		FALSE	TRUE
Adam22	ENSMUSG00000040537.17	24	multi	2	340;847;6334	76;1189	FALSE	TRUE
Adam23	ENSMUSG00000025964.15	20	multi	3	165;816;1314;3620		FALSE	TRUE
Adam24	ENSMUSG00000046723.4	0	single	0	419		FALSE	TRUE
Adam25	ENSMUSG00000071937.4	0	single	0	195		FALSE	TRUE
Adam26a	ENSMUSG00000048516.2	0	single	0	80		FALSE	TRUE
Adam26b	ENSMUSG00000063900.5	41	single	1	102		FALSE	TRUE
Adam28	ENSMUSG00000014725.16	51	multi	2	548;1578	179;526;576	FALSE	TRUE
Adam29	ENSMUSG00000046258.4	0	single	0	214		FALSE	TRUE
Adam3	ENSMUSG00000031553.16	0	single	1	178	111	FALSE	TRUE
Adam30	ENSMUSG00000043468.4	2	single	1	1118		FALSE	TRUE
Adam32	ENSMUSG00000037437.18	0	single	1	176		FALSE	TRUE
Adam33	ENSMUSG00000027318.17	3	multi	2	179;471	608	FALSE	TRUE
Adam34	ENSMUSG00000079058.3	0	single	1	153		FALSE	TRUE
Adam34l	ENSMUSG00000050190.4	0	single	1	24		FALSE	TRUE
Adam39	ENSMUSG00000054033.6	0	single	0	193		FALSE	TRUE
Adam4	ENSMUSG00000072972.3	0	single	1	111		FALSE	TRUE
Adam5	ENSMUSG00000031554.18	0	single	1	276	100	FALSE	TRUE
Adam6a	ENSMUSG00000043945.4	0	single	0	192		FALSE	TRUE
Adam6b	ENSMUSG00000051804.3	0	single	1	222		FALSE	TRUE
Adam7	ENSMUSG00000022056.9	0	single	0	1085		FALSE	TRUE
Adam8	ENSMUSG00000025473.16	10	single	1	545		FALSE	TRUE
Adam9	ENSMUSG00000031555.15	51	single	1	1306		FALSE	TRUE
Adamdec1	ENSMUSG00000022057.8	3	single	1	989		FALSE	TRUE
Adamts1	ENSMUSG00000022893.14	31	single	1	1574		FALSE	TRUE
Adamts10	ENSMUSG00000024299.17	27	single	1	574	122;127;438;1941	FALSE	TRUE
Adamts12	ENSMUSG00000047497.10	4	single	1	3554		FALSE	TRUE
Adamts13	ENSMUSG00000014852.16	0	single	1	181	239	FALSE	TRUE
Adamts14	ENSMUSG00000059901.12	4	single	1	10;1366		FALSE	TRUE
Adamts15	ENSMUSG00000033453.8	5	single	1	2860		FALSE	TRUE
Adamts16	ENSMUSG00000049538.14	0	single	1	1050	413	FALSE	TRUE
Adamts17	ENSMUSG00000058145.16	1	single	1	2555;3105	25	FALSE	TRUE
Adamts18	ENSMUSG00000053399.9	0	single	1	1843		FALSE	TRUE
Adamts19	ENSMUSG00000053441.5	0	single	1	1372		FALSE	TRUE
Adamts2	ENSMUSG00000036545.9	37	multi	3	21;2304;3544	1711	FALSE	TRUE
Adamts20	ENSMUSG00000022449.14	0	single	1	137	2439	FALSE	TRUE
Adamts3	ENSMUSG00000043635.12	10	multi	2	277;2504	702	FALSE	TRUE
Adamts4	ENSMUSG00000006403.13	47	multi	3	768;1459;3077		FALSE	TRUE
Adamts5	ENSMUSG00000022894.6	17	multi	4	901;1170;2100;3179;4307;6437		FALSE	TRUE
Adamts6	ENSMUSG00000046169.10	4	multi	2	1059;2888		FALSE	TRUE
Adamts7	ENSMUSG00000032363.15	0	single	1	269	231	FALSE	TRUE
Adamts8	ENSMUSG00000031994.13	3	single	1	638		FALSE	TRUE
Adamts9	ENSMUSG00000030022.14	8	single	1	1883		FALSE	TRUE
Adamtsl1	ENSMUSG00000066113.16	8	multi	2	1804;2132;2437	129;282	FALSE	TRUE
Adamtsl2	ENSMUSG00000036040.14	7	single	1	542		FALSE	TRUE
Adamtsl3	ENSMUSG00000070469.12	7	single	1	344;1952		FALSE	TRUE
Adamtsl4	ENSMUSG00000015850.11	12	single	1	632		FALSE	TRUE
Adamtsl5	ENSMUSG00000043822.18	13	single	1	314	69	FALSE	TRUE
Adap1	ENSMUSG00000056413.16	33	single	1	1172;3169		FALSE	TRUE
Adap2	ENSMUSG00000020709.15	70	multi	3	528;1806;2191		FALSE	TRUE
Adar	ENSMUSG00000027951.16	47	multi	3	231;521;2271		FALSE	TRUE
Adarb1	ENSMUSG00000020262.15	11	single	1	4056		FALSE	TRUE
Adarb2	ENSMUSG00000052551.16	0	multi	0		1597;4128	FALSE	TRUE
Adat1	ENSMUSG00000031949.17	18	single	1	1498	573;1236	FALSE	TRUE
Adat2	ENSMUSG00000019808.8	26	multi	3	191;518;1308;4396		FALSE	TRUE
Adat3	ENSMUSG00000113640.1	15	single	1	275		FALSE	TRUE
Adck1	ENSMUSG00000021044.15	41	single	1	528		FALSE	TRUE
Adck2	ENSMUSG00000046947.12	43	multi	2	243;1260		FALSE	TRUE
Adck5	ENSMUSG00000022550.18	41	single	1	200		FALSE	TRUE
Adcy1	ENSMUSG00000020431.5	6	multi	2	4579;8791		FALSE	TRUE
Adcy10	ENSMUSG00000026567.16	0	multi	0	152	35;99	FALSE	TRUE
Adcy2	ENSMUSG00000021536.7	10	multi	2	321;677		FALSE	TRUE
Adcy3	ENSMUSG00000020654.15	21	single	1	738		FALSE	TRUE
Adcy4	ENSMUSG00000022220.14	10	single	1	84		FALSE	TRUE
Adcy5	ENSMUSG00000022840.9	8	multi	2	807;1997		FALSE	TRUE
Adcy6	ENSMUSG00000022994.9	35	single	1	206;2377		FALSE	TRUE
Adcy7	ENSMUSG00000031659.13	35	single	1	2144	1221	FALSE	TRUE
Adcy8	ENSMUSG00000022376.8	0	single	1	2049		FALSE	TRUE
Adcy9	ENSMUSG00000005580.11	33	multi	2	369;3011		FALSE	TRUE
Adcyap1	ENSMUSG00000024256.7	0	single	1	2410		FALSE	TRUE
Adcyap1r1	ENSMUSG00000029778.12	14	multi	3	257;915;1734;3148;4280		FALSE	TRUE
Add1	ENSMUSG00000029106.14	78	multi	2	346;1838		FALSE	TRUE
Add2	ENSMUSG00000030000.10	8	multi	4	44;774;1318;5628	214;1385	FALSE	TRUE
Add3	ENSMUSG00000025026.15	76	multi	2	606;1130;2109		FALSE	TRUE
Adgb	ENSMUSG00000050994.20	1	multi	2	235	650	TRUE	TRUE
Adgra1	ENSMUSG00000025475.17	4	multi	2	1680;1894		FALSE	TRUE
Adgra2	ENSMUSG00000031486.15	13	single	1	1401	618	FALSE	TRUE
Adgra3	ENSMUSG00000029090.12	35	single	1	316		FALSE	TRUE
Adgrb1	ENSMUSG00000034730.17	13	single	1	580		FALSE	TRUE
Adgrb2	ENSMUSG00000028782.14	13	single	1	295		FALSE	TRUE
Adgrb3	ENSMUSG00000033569.17	8	single	1	692		FALSE	TRUE
Adgrd1	ENSMUSG00000044017.16	8	single	1	1121;2040		FALSE	TRUE
Adgre1	ENSMUSG00000004730.15	14	single	1	407		FALSE	TRUE
Adgre4	ENSMUSG00000032915.6	5	single	1	1276		FALSE	TRUE
Adgre5	ENSMUSG00000002885.14	62	single	1	622;3512		FALSE	TRUE
Adgrf1	ENSMUSG00000041293.5	0	single	1	819		FALSE	TRUE
Adgrf2	ENSMUSG00000057899.7	1	single	1	234	1061	FALSE	TRUE
Adgrf3	ENSMUSG00000067642.11	0	single	1	106		FALSE	TRUE
Adgrf4	ENSMUSG00000023918.12	2	single	1	721		FALSE	TRUE
Adgrf5	ENSMUSG00000056492.6	36	multi	3	253;737;1436;3340;4222		FALSE	TRUE
Adgrg1	ENSMUSG00000031785.16	55	single	1	1230		FALSE	TRUE
Adgrg2	ENSMUSG00000031298.15	10	multi	2	249;1581;2711		FALSE	TRUE
Adgrg3	ENSMUSG00000060470.7	19	single	1	733;5558		FALSE	TRUE
Adgrg4	ENSMUSG00000053852.11	0	single	1	32	99	FALSE	TRUE
Adgrg5	ENSMUSG00000061577.12	2	single	1	217;1148		FALSE	TRUE
Adgrg6	ENSMUSG00000039116.7	7	multi	2	698;2888		FALSE	TRUE
Adgrg7	ENSMUSG00000022755.4	6	single	1	146		FALSE	TRUE
Adgrl1	ENSMUSG00000013033.16	43	multi	2	925;2868		FALSE	TRUE
Adgrl2	ENSMUSG00000028184.12	35	multi	5	234;254;750;1098;1591;2062		FALSE	TRUE
Adgrl3	ENSMUSG00000037605.16	0	multi	0		284;562;1563;2321	FALSE	TRUE
Adgrl4	ENSMUSG00000039167.12	27	multi	3	325;968;1790		FALSE	TRUE
Adgrv1	ENSMUSG00000069170.14	3	single	1	315	55;228;302;618	FALSE	TRUE
Adh1	ENSMUSG00000074207.10	13	single	1	139		FALSE	TRUE
Adh4	ENSMUSG00000037797.14	1	single	1	143		FALSE	TRUE
Adh5	ENSMUSG00000028138.8	82	single	1	390		FALSE	TRUE
Adh6a	ENSMUSG00000053054.13	9	single	1	154;871	1197	FALSE	TRUE
Adh6b	ENSMUSG00000074206.7	1	single	1	1072		FALSE	TRUE
Adh7	ENSMUSG00000055301.8	9	multi	3	381;827;2176		FALSE	TRUE
Adhfe1	ENSMUSG00000025911.14	0	multi	0		245;459;1696	FALSE	TRUE
Adi1	ENSMUSG00000020629.12	45	multi	2	521;1090		FALSE	TRUE
Adig	ENSMUSG00000044405.4	1	single	1	258		FALSE	TRUE
Adipoq	ENSMUSG00000022878.5	79	single	1	434;5118		FALSE	TRUE
Adipor1	ENSMUSG00000026457.14	98	multi	3	70;676;1693		FALSE	TRUE
Adipor2	ENSMUSG00000030168.13	71	multi	3	280;622;2035;2650		FALSE	TRUE
Adk	ENSMUSG00000039197.10	66	single	1	402;795	136	FALSE	TRUE
Adm	ENSMUSG00000030790.15	22	single	1	393;652		FALSE	TRUE
Adm2	ENSMUSG00000054136.6	3	single	1	420		FALSE	TRUE
Adnp	ENSMUSG00000051149.15	61	single	1	1061		FALSE	TRUE
Adnp2	ENSMUSG00000053950.10	34	multi	2	653;1384		FALSE	TRUE
Ado	ENSMUSG00000057134.6	60	multi	5	368;2032;2602;2866;3492		FALSE	TRUE
Adora1	ENSMUSG00000042429.8	11	multi	2	1602;3377		FALSE	TRUE
Adora2a	ENSMUSG00000020178.6	23	single	1	848		FALSE	TRUE
Adora2b	ENSMUSG00000018500.2	15	single	1	728		FALSE	TRUE
Adora3	ENSMUSG00000000562.5	6	multi	2	458;1031		FALSE	TRUE
Adpgk	ENSMUSG00000025236.11	0	single	0		917	FALSE	TRUE
Adprh	ENSMUSG00000002844.9	82	multi	2	11;283;763;1660		FALSE	TRUE
Adprhl1	ENSMUSG00000031448.12	0	multi	0		176	FALSE	TRUE
Adprhl2	ENSMUSG00000042558.16	62	single	1	526		FALSE	TRUE
Adprm	ENSMUSG00000020910.16	51	single	1	100		FALSE	TRUE
Adra1a	ENSMUSG00000045875.13	0	single	1	579	1215;1884;2021	FALSE	TRUE
Adra1b	ENSMUSG00000050541.14	26	multi	2	552;1255		FALSE	TRUE
Adra1d	ENSMUSG00000027335.9	3	single	1	95;702		FALSE	TRUE
Adra2a	ENSMUSG00000033717.6	6	single	1	1370		FALSE	TRUE
Adra2b	ENSMUSG00000058620.5	17	single	1	2295		FALSE	TRUE
Adra2c	ENSMUSG00000045318.6	2	single	1	501		FALSE	TRUE
Adrb1	ENSMUSG00000035283.5	0	multi	0		1088;1378	FALSE	TRUE
Adrb2	ENSMUSG00000045730.4	58	multi	2	180;680		FALSE	TRUE
Adrb3	ENSMUSG00000031489.15	4	single	1	497;781	46	FALSE	TRUE
Adrm1	ENSMUSG00000039041.15	79	single	1	106		FALSE	TRUE
Adsl	ENSMUSG00000022407.10	52	multi	3	260;554;2198;6237		FALSE	TRUE
Adss	ENSMUSG00000015961.8	73	multi	3	107;714;1283		FALSE	TRUE
Adssl1	ENSMUSG00000011148.14	47	single	1	350		FALSE	TRUE
Adtrp	ENSMUSG00000058022.14	44	multi	3	137;625;1610		FALSE	TRUE
Aebp1	ENSMUSG00000020473.13	18	single	1	341		FALSE	TRUE
Aebp2	ENSMUSG00000030232.18	4	single	1	213;1054	31;383;657;2040;3968;4695	FALSE	TRUE
Aen	ENSMUSG00000030609.18	55	multi	2	965;3793		FALSE	TRUE
Afap1	ENSMUSG00000029094.12	30	single	1	178;4198		FALSE	TRUE
Afap1l1	ENSMUSG00000033032.15	37	single	1	1026		FALSE	TRUE
Afap1l2	ENSMUSG00000025083.18	22	single	1	1021		FALSE	TRUE
Afdn	ENSMUSG00000068036.16	36	single	1	125;1787;2143	86	FALSE	TRUE
Aff1	ENSMUSG00000029313.18	41	multi	3	424;4024;4499		FALSE	TRUE
Aff2	ENSMUSG00000031189.12	2	single	1	206;4219		FALSE	TRUE
Aff3	ENSMUSG00000037138.18	29	single	1	206;2123;5592		FALSE	TRUE
Aff4	ENSMUSG00000049470.13	62	multi	4	278;864;3483;5719;6315		FALSE	TRUE
Afg1l	ENSMUSG00000038302.14	26	single	1	906		FALSE	TRUE
Afg3l1	ENSMUSG00000031967.15	61	multi	2	109;1850		FALSE	TRUE
Afg3l2	ENSMUSG00000024527.10	53	single	1	514;4252		FALSE	TRUE
Afm	ENSMUSG00000029369.17	4	single	1	151	1129	FALSE	TRUE
Afmid	ENSMUSG00000017718.15	0	single	1	1383	491	FALSE	TRUE
Afp	ENSMUSG00000054932.6	13	single	1	201		FALSE	TRUE
Aftph	ENSMUSG00000049659.15	63	multi	2	229;431;967		FALSE	TRUE
Aga	ENSMUSG00000031521.5	60	single	1	62		FALSE	TRUE
Agap1	ENSMUSG00000055013.16	45	multi	5	875;1107;2051;5939;6383;8723		FALSE	TRUE
Agap2	ENSMUSG00000025422.10	6	single	1	1357		FALSE	TRUE
Agap3	ENSMUSG00000023353.14	42	single	1	444	856	FALSE	TRUE
Agbl1	ENSMUSG00000025754.11	0	single	1		75;1255	FALSE	TRUE
Agbl2	ENSMUSG00000040812.14	0	multi	0		132;213;718;1731	FALSE	TRUE
Agbl3	ENSMUSG00000038836.15	1	single	1	29	466	FALSE	TRUE
Agbl4	ENSMUSG00000061298.14	0	single	1	1300	191;391;1962;3179	FALSE	TRUE
Agbl5	ENSMUSG00000029165.17	30	multi	2	633;932;4230	211;231;636	FALSE	TRUE
Ager	ENSMUSG00000015452.14	4	single	1	133		FALSE	TRUE
Agfg1	ENSMUSG00000026159.13	62	multi	4	64;617;942;1323;2045;3689;6124		FALSE	TRUE
Agfg2	ENSMUSG00000029722.15	44	multi	2	795;1306		FALSE	TRUE
Aggf1	ENSMUSG00000021681.8	63	single	1	819		FALSE	TRUE
Agk	ENSMUSG00000029916.11	37	single	1	952		FALSE	TRUE
Agl	ENSMUSG00000033400.14	69	multi	5	1810;2311;3325;4392;4819	334;690	FALSE	TRUE
Agmat	ENSMUSG00000040706.4	2	single	1	192		FALSE	TRUE
Agmo	ENSMUSG00000050103.18	21	single	1	135;678	104;886	FALSE	TRUE
Ago1	ENSMUSG00000041530.17	44	single	1	4491		FALSE	TRUE
Ago2	ENSMUSG00000036698.11	76	multi	3	858;8315;11064		FALSE	TRUE
Ago3	ENSMUSG00000028842.15	2	single	1	196	11879;12742	FALSE	TRUE
Ago4	ENSMUSG00000042500.11	11	single	1	3682		FALSE	TRUE
Agpat1	ENSMUSG00000034254.17	44	single	1	1012		FALSE	TRUE
Agpat2	ENSMUSG00000026922.13	44	single	1	530		FALSE	TRUE
Agpat3	ENSMUSG00000001211.15	60	multi	5	76;323;2124;3894;4509		FALSE	TRUE
Agpat4	ENSMUSG00000023827.8	60	single	1	566		FALSE	TRUE
Agpat5	ENSMUSG00000031467.10	61	multi	3	314;1684;9398		FALSE	TRUE
Agps	ENSMUSG00000042410.16	49	multi	5	35;1132;2785;3603;5307	350;1038	FALSE	TRUE
Agr2	ENSMUSG00000020581.11	4	single	1	186		FALSE	TRUE
Agr3	ENSMUSG00000036231.5	2	multi	2	190;2087		FALSE	TRUE
Agrn	ENSMUSG00000041936.18	40	multi	2	718;1172;1704		FALSE	TRUE
Agrp	ENSMUSG00000005705.10	1	single	1	58		FALSE	TRUE
Agt	ENSMUSG00000031980.10	9	single	1	396		FALSE	TRUE
Agtpbp1	ENSMUSG00000021557.15	1	single	1	4395	97;129;163;167;412;785	FALSE	TRUE
Agtr1a	ENSMUSG00000049115.15	10	single	1	834		FALSE	TRUE
Agtr1b	ENSMUSG00000054988.9	0	single	1	427;888		FALSE	TRUE
Agtr2	ENSMUSG00000068122.10	1	single	1	1311;1604;1944		FALSE	TRUE
Agtrap	ENSMUSG00000029007.8	58	multi	4	211;569;2913;3422		FALSE	TRUE
Agxt	ENSMUSG00000026272.6	1	single	1	254		FALSE	TRUE
Agxt2	ENSMUSG00000089678.8	2	single	1	303;596	457	FALSE	TRUE
Ahctf1	ENSMUSG00000026491.13	35	multi	2	1144;1439		FALSE	TRUE
Ahcy	ENSMUSG00000027597.15	33	multi	2	758;1139		FALSE	TRUE
Ahcyl1	ENSMUSG00000027893.14	65	single	1	64;1987		FALSE	TRUE
Ahcyl2	ENSMUSG00000029772.17	44	multi	2	169;3264		FALSE	TRUE
Ahdc1	ENSMUSG00000037692.14	36	multi	3	478;702;920;1167		FALSE	TRUE
Ahi1	ENSMUSG00000019986.17	26	multi	2	135;1343		FALSE	TRUE
Ahnak	ENSMUSG00000069833.13	21	single	1	131	872	FALSE	TRUE
Ahnak2	ENSMUSG00000072812.4	11	single	1	472;712		FALSE	TRUE
Ahr	ENSMUSG00000019256.17	19	multi	2	1459;2338;2715		FALSE	TRUE
Ahrr	ENSMUSG00000021575.16	1	single	1	420;2539		FALSE	TRUE
Ahsa1	ENSMUSG00000021037.7	93	single	1	216		FALSE	TRUE
Ahsa2	ENSMUSG00000020288.13	14	multi	2	1851;2516	324;662	FALSE	TRUE
Ahsg	ENSMUSG00000022868.6	3	single	1	374		FALSE	TRUE
Aicda	ENSMUSG00000040627.14	0	multi	3	603;1707;5496		FALSE	TRUE
Aida	ENSMUSG00000042901.10	70	multi	3	1024;1588;2891		FALSE	TRUE
Aif1	ENSMUSG00000024397.14	28	multi	2	118;613		FALSE	TRUE
Aif1l	ENSMUSG00000001864.13	24	multi	2	242;848;2452		FALSE	TRUE
Aifm1	ENSMUSG00000036932.14	49	single	1	173		FALSE	TRUE
Aifm2	ENSMUSG00000020085.15	3	multi	3	257;688;995	82	FALSE	TRUE
Aifm3	ENSMUSG00000022763.18	7	single	1	319		FALSE	TRUE
Aig1	ENSMUSG00000019806.13	58	multi	3	10;283;615	186;451	FALSE	TRUE
Aim2	ENSMUSG00000037860.15	48	multi	2	685;1022		FALSE	TRUE
Aimp1	ENSMUSG00000028029.11	83	single	1	94		FALSE	TRUE
Aimp2	ENSMUSG00000029610.13	59	single	1	98		FALSE	TRUE
Aip	ENSMUSG00000024847.15	85	multi	2	145;834		FALSE	TRUE
Aipl1	ENSMUSG00000040554.10	0	single	1	1291		FALSE	TRUE
Aire	ENSMUSG00000000731.15	41	multi	2	222;744		FALSE	TRUE
Ajap1	ENSMUSG00000039546.9	2	single	1	1155		FALSE	TRUE
Ajm1	ENSMUSG00000029419.8	5	single	1	1557		FALSE	TRUE
Ajuba	ENSMUSG00000022178.11	27	multi	2	287;1459		FALSE	TRUE
Ak1	ENSMUSG00000026817.14	38	multi	3	152;561;1349		FALSE	TRUE
Ak2	ENSMUSG00000028792.14	77	multi	2	242;962	146	FALSE	TRUE
Ak3	ENSMUSG00000024782.7	68	multi	3	322;1020;1993	307	FALSE	TRUE
Ak4	ENSMUSG00000028527.18	22	multi	2	112;875;3328		FALSE	TRUE
Ak5	ENSMUSG00000039058.11	3	single	1	150;1133;3986		FALSE	TRUE
Ak6	ENSMUSG00000078941.9	65	single	1	394	214	FALSE	TRUE
Ak7	ENSMUSG00000041323.6	3	multi	2	74;738		FALSE	TRUE
Ak8	ENSMUSG00000026807.8	2	single	1	100		FALSE	TRUE
Ak9	ENSMUSG00000091415.5	70	multi	3	278;1246;3985		FALSE	TRUE
Akain1	ENSMUSG00000091636.2	1	single	1	1886		FALSE	TRUE
Akap1	ENSMUSG00000018428.15	40	single	1	86;963		FALSE	TRUE
Akap10	ENSMUSG00000047804.15	14	multi	2	90;1709	444;1561	FALSE	TRUE
Akap11	ENSMUSG00000022016.17	55	multi	2	821;3530		FALSE	TRUE
Akap12	ENSMUSG00000038587.10	28	single	1	358;626;1001		FALSE	TRUE
Akap13	ENSMUSG00000066406.16	64	multi	2	3986;6860		FALSE	TRUE
Akap14	ENSMUSG00000036551.6	0	single	1	97		FALSE	TRUE
Akap17b	ENSMUSG00000059708.12	4	single	1	2800		FALSE	TRUE
Akap3	ENSMUSG00000030344.11	0	single	1	193		FALSE	TRUE
Akap4	ENSMUSG00000050089.13	0	single	1	190		FALSE	TRUE
Akap5	ENSMUSG00000021057.15	11	multi	4	961;4099;4896;5122		TRUE	TRUE
Akap6	ENSMUSG00000061603.8	10	multi	4	854;3239;4954;7829		FALSE	TRUE
Akap7	ENSMUSG00000039166.16	39	multi	2	270;1962	296;500	FALSE	TRUE
Akap8	ENSMUSG00000024045.6	46	single	1	1585		FALSE	TRUE
Akap8l	ENSMUSG00000002625.10	59	single	1	68		FALSE	TRUE
Akap9	ENSMUSG00000040407.18	39	multi	2	42;647;1614	159	FALSE	TRUE
Akip1	ENSMUSG00000031023.5	51	single	1	326		FALSE	TRUE
Akirin1	ENSMUSG00000023075.9	82	multi	2	176;404;1654;2295		FALSE	TRUE
Akirin2	ENSMUSG00000028291.7	80	multi	2	344;761;4204		FALSE	TRUE
Akna	ENSMUSG00000039158.11	34	single	1	158;921		FALSE	TRUE
Aknad1	ENSMUSG00000049565.16	3	single	1	258		FALSE	TRUE
Akp3	ENSMUSG00000036500.4	6	single	1			FALSE	TRUE
Akr1a1	ENSMUSG00000028692.14	106	single	1	94		FALSE	TRUE
Akr1b10	ENSMUSG00000061758.13	52	multi	3	94;327;1069		FALSE	TRUE
Akr1b3	ENSMUSG00000001642.18	88	single	1	363		FALSE	TRUE
Akr1b7	ENSMUSG00000052131.7	0	single	1	254		FALSE	TRUE
Akr1b8	ENSMUSG00000029762.6	13	single	1	295		FALSE	TRUE
Akr1c12	ENSMUSG00000021211.4	9	single	1	212		FALSE	TRUE
Akr1c13	ENSMUSG00000021213.12	28	single	1	213		FALSE	TRUE
Akr1c14	ENSMUSG00000033715.15	6	multi	2	440;1423;1829		FALSE	TRUE
Akr1c18	ENSMUSG00000021214.14	3	single	1	179		FALSE	TRUE
Akr1c19	ENSMUSG00000071551.13	5	multi	3	239;561;1659;4723;7119		FALSE	TRUE
Akr1c20	ENSMUSG00000054757.14	1	single	1	334	500	FALSE	TRUE
Akr1c21	ENSMUSG00000021207.9	2	single	1	161;899		FALSE	TRUE
Akr1c6	ENSMUSG00000021210.16	1	single	1	171	339	FALSE	TRUE
Akr1cl	ENSMUSG00000025955.13	1	single	1	188;578		FALSE	TRUE
Akr1d1	ENSMUSG00000038641.12	2	single	1	1649		FALSE	TRUE
Akr1e1	ENSMUSG00000045410.18	46	multi	3	363;765;2506;4563		FALSE	TRUE
Akr7a5	ENSMUSG00000028743.7	65	single	1	173;532		FALSE	TRUE
Akt1	ENSMUSG00000001729.14	77	single	1	25;877		FALSE	TRUE
Akt1s1	ENSMUSG00000011096.17	69	single	1	1;686		FALSE	TRUE
Akt2	ENSMUSG00000004056.15	68	multi	3	74;1312;2685		FALSE	TRUE
Akt3	ENSMUSG00000019699.16	17	single	1	14	2925;3249	FALSE	TRUE
Aktip	ENSMUSG00000031667.16	2	single	1	841	102;683;1072	FALSE	TRUE
Alad	ENSMUSG00000028393.10	73	multi	2	80;3261;4204;4724		FALSE	TRUE
Alas1	ENSMUSG00000032786.16	62	single	1	110;582		FALSE	TRUE
Alas2	ENSMUSG00000025270.13	4	single	1	147		FALSE	TRUE
Alb	ENSMUSG00000029368.10	3	single	1	319		FALSE	TRUE
Albfm1	ENSMUSG00000070690.7	1	single	1	353	607	FALSE	TRUE
Alcam	ENSMUSG00000022636.13	43	multi	4	204;584;1155;1487;2675	217;287	FALSE	TRUE
Aldh16a1	ENSMUSG00000007833.15	66	multi	2	60;106;1036	317	FALSE	TRUE
Aldh18a1	ENSMUSG00000025007.13	34	single	1	891	41	FALSE	TRUE
Aldh1a1	ENSMUSG00000053279.8	31	single	1	160;596		FALSE	TRUE
Aldh1a2	ENSMUSG00000013584.5	7	single	1	649		FALSE	TRUE
Aldh1a3	ENSMUSG00000015134.15	4	single	1	1799	101;547	FALSE	TRUE
Aldh1a7	ENSMUSG00000024747.3	9	single	1	510		FALSE	TRUE
Aldh1b1	ENSMUSG00000035561.5	20	single	1	581		FALSE	TRUE
Aldh1l1	ENSMUSG00000030088.15	19	single	1	227;1261		FALSE	TRUE
Aldh1l2	ENSMUSG00000020256.14	4	multi	2	1150;3129		FALSE	TRUE
Aldh2	ENSMUSG00000029455.14	97	single	1	283;1964	284	FALSE	TRUE
Aldh3a1	ENSMUSG00000019102.10	7	single	1	193		FALSE	TRUE
Aldh3a2	ENSMUSG00000010025.19	0	single	1	1114	156;935;1457	FALSE	TRUE
Aldh3b1	ENSMUSG00000024885.9	27	single	1	403		FALSE	TRUE
Aldh3b2	ENSMUSG00000075296.5	3	single	1	454		FALSE	TRUE
Aldh3b3	ENSMUSG00000037263.13	0	multi	2	633;2156		FALSE	TRUE
Aldh4a1	ENSMUSG00000028737.15	31	single	1	1420		FALSE	TRUE
Aldh5a1	ENSMUSG00000035936.6	23	multi	2	42;3982		FALSE	TRUE
Aldh6a1	ENSMUSG00000021238.11	48	single	1	123;1727		FALSE	TRUE
Aldh7a1	ENSMUSG00000053644.13	0	multi	0		348;2231	FALSE	TRUE
Aldh8a1	ENSMUSG00000037542.13	6	single	1	828		FALSE	TRUE
Aldh9a1	ENSMUSG00000026687.14	68	single	1	783;1033		FALSE	TRUE
Aldoa	ENSMUSG00000030695.16	112	single	1	185		FALSE	TRUE
Aldoa	ENSMUSG00000114515.2	0	single	1	91		FALSE	TRUE
Aldoart1	ENSMUSG00000059343.4	0	single	1	727		FALSE	TRUE
Aldoart2	ENSMUSG00000063129.1	0	single	1	510		FALSE	TRUE
Aldob	ENSMUSG00000028307.9	5	multi	2	369;798		FALSE	TRUE
Aldoc	ENSMUSG00000017390.15	44	multi	2	406;1427		FALSE	TRUE
Alg1	ENSMUSG00000039427.14	58	single	1	286		FALSE	TRUE
Alg10b	ENSMUSG00000075470.2	43	multi	2	2143;5092		FALSE	TRUE
Alg11	ENSMUSG00000063362.13	32	multi	2	1441;3475		FALSE	TRUE
Alg12	ENSMUSG00000035845.17	40	multi	2	585;5051		FALSE	TRUE
Alg13	ENSMUSG00000041718.16	6	single	1	646	47;636;1067	FALSE	TRUE
Alg14	ENSMUSG00000039887.11	53	multi	3	141;232;1308	429	FALSE	TRUE
Alg2	ENSMUSG00000039740.6	0	single	0		1726	FALSE	TRUE
Alg3	ENSMUSG00000033809.15	44	single	1	104		FALSE	TRUE
Alg5	ENSMUSG00000036632.9	69	multi	2	133;451		FALSE	TRUE
Alg6	ENSMUSG00000073792.11	34	single	1	1392		FALSE	TRUE
Alg8	ENSMUSG00000035704.17	31	multi	2	24;426		FALSE	TRUE
Alg9	ENSMUSG00000032059.13	39	single	1	671		FALSE	TRUE
Alk	ENSMUSG00000055471.7	0	single	1	470		FALSE	TRUE
Alkal1	ENSMUSG00000087247.3	1	single	1	474		FALSE	TRUE
Alkal2	ENSMUSG00000054204.6	1	single	1	591		FALSE	TRUE
Alkbh1	ENSMUSG00000079036.10	10	single	1	2672		FALSE	TRUE
Alkbh2	ENSMUSG00000044339.12	33	single	1	22		FALSE	TRUE
Alkbh3	ENSMUSG00000040174.14	56	single	1	335		FALSE	TRUE
Alkbh4	ENSMUSG00000039754.10	34	single	1	311;849		FALSE	TRUE
Alkbh5	ENSMUSG00000042650.3	80	multi	2	1489;4097		FALSE	TRUE
Alkbh6	ENSMUSG00000042831.13	62	single	1	122		FALSE	TRUE
Alkbh7	ENSMUSG00000002661.14	58	single	1	230		FALSE	TRUE
Alkbh8	ENSMUSG00000025899.14	72	multi	4	243;576;1450;1797;5101;5555		FALSE	TRUE
Allc	ENSMUSG00000020636.14	0	single	1	83		FALSE	TRUE
Alms1	ENSMUSG00000063810.7	17	single	1	115		FALSE	TRUE
Alox12	ENSMUSG00000000320.10	52	multi	2	351;928	1072	FALSE	TRUE
Alox12b	ENSMUSG00000032807.5	3	single	1	67		FALSE	TRUE
Alox12e	ENSMUSG00000018907.10	0	single	1	261		FALSE	TRUE
Alox15	ENSMUSG00000018924.6	3	single	1	391		FALSE	TRUE
Alox5	ENSMUSG00000025701.12	14	single	1	642		FALSE	TRUE
Alox5ap	ENSMUSG00000060063.9	46	multi	2	16;419;2866		FALSE	TRUE
Alox8	ENSMUSG00000020891.11	62	single	1	1158		FALSE	TRUE
Aloxe3	ENSMUSG00000020892.10	3	single	1	376		FALSE	TRUE
Alpi	ENSMUSG00000079440.2	0	single	0	601		FALSE	TRUE
Alpk1	ENSMUSG00000028028.11	33	multi	3	622;2111;4211		FALSE	TRUE
Alpk2	ENSMUSG00000032845.16	0	single	1	542		FALSE	TRUE
Alpk3	ENSMUSG00000038763.12	3	single	1	1296		FALSE	TRUE
Alpl	ENSMUSG00000028766.10	22	single	1	704		FALSE	TRUE
Alppl2	ENSMUSG00000026246.12	0	single	1	354		FALSE	TRUE
Als2	ENSMUSG00000026024.14	23	single	1	119;1251		FALSE	TRUE
Als2cl	ENSMUSG00000044037.15	46	single	1	2034		FALSE	TRUE
Alx1	ENSMUSG00000036602.14	0	single	1	32	324;1342	FALSE	TRUE
Alx3	ENSMUSG00000014603.3	3	single	1	697		FALSE	TRUE
Alx4	ENSMUSG00000040310.12	2	single	1	3778		FALSE	TRUE
Alyref	ENSMUSG00000025134.2	61	multi	4	137;743;2732;7715		FALSE	TRUE
Alyref2	ENSMUSG00000060244.1	57	single	1	437		FALSE	TRUE
Amacr	ENSMUSG00000022244.7	32	single	1	354;1377		FALSE	TRUE
Ambn	ENSMUSG00000029288.11	0	multi	0	200;549		FALSE	TRUE
Ambp	ENSMUSG00000028356.4	1	single	1	100		FALSE	TRUE
Ambra1	ENSMUSG00000040506.16	31	single	1	1026		FALSE	TRUE
Amd1	ENSMUSG00000075232.6	33	multi	2	167;1871		FALSE	TRUE
Amd2	ENSMUSG00000063953.3	1	single	1	554;1880		FALSE	TRUE
Amdhd1	ENSMUSG00000015890.2	1	multi	2	197;1077		FALSE	TRUE
Amdhd2	ENSMUSG00000036820.12	55	single	1	164		FALSE	TRUE
Amelx	ENSMUSG00000031354.16	0	single	1	83	149	FALSE	TRUE
Amer1	ENSMUSG00000050332.7	18	single	1	4794		FALSE	TRUE
Amer2	ENSMUSG00000021986.9	13	multi	3	390;738;7932		FALSE	TRUE
Amer3	ENSMUSG00000045174.10	2	single	1	1920		FALSE	TRUE
Amfr	ENSMUSG00000031751.14	79	multi	2	1365;1579		FALSE	TRUE
Amh	ENSMUSG00000035262.5	0	single	1			FALSE	TRUE
Amhr2	ENSMUSG00000023047.11	3	single	1	350		FALSE	TRUE
Amigo1	ENSMUSG00000050947.9	15	multi	2	40;3621	340	FALSE	TRUE
Amigo2	ENSMUSG00000048218.6	16	single	1	855		FALSE	TRUE
Amigo3	ENSMUSG00000032593.5	4	single	1	795		FALSE	TRUE
Ammecr1	ENSMUSG00000042225.3	26	single	1	4387		FALSE	TRUE
Ammecr1l	ENSMUSG00000041915.9	55	multi	4	1097;1988;3012;3317		FALSE	TRUE
Amn	ENSMUSG00000021278.7	12	multi	2	297;1436		FALSE	TRUE
Amn1	ENSMUSG00000068250.13	48	multi	2	180;611		FALSE	TRUE
Amot	ENSMUSG00000041688.16	17	single	1	3576	375	FALSE	TRUE
Amotl1	ENSMUSG00000013076.17	28	multi	2	2863;5826		FALSE	TRUE
Amotl2	ENSMUSG00000032531.15	33	multi	2	1457;1712		FALSE	TRUE
Ampd1	ENSMUSG00000070385.12	4	single	1	22		FALSE	TRUE
Ampd2	ENSMUSG00000027889.17	41	single	1	853		FALSE	TRUE
Ampd3	ENSMUSG00000005686.17	24	single	1	1009;1495		FALSE	TRUE
Amph	ENSMUSG00000021314.13	9	single	1	1078		FALSE	TRUE
Amt	ENSMUSG00000032607.12	16	single	1	804		FALSE	TRUE
Amtn	ENSMUSG00000029282.3	0	single	1	289		FALSE	TRUE
Amy1	ENSMUSG00000074264.12	6	single	1	31;274		FALSE	TRUE
Amy2a2	ENSMUSG00000096569.2	0	multi	0	34;984;2035		FALSE	TRUE
Amy2a3	ENSMUSG00000093931.2	0	multi	0	34;984;2035		FALSE	TRUE
Amy2a4	ENSMUSG00000096770.2	0	multi	0	34;984;1776;2035		FALSE	TRUE
Amy2a5	ENSMUSG00000074268.4	0	single	1	34;982;2033		FALSE	TRUE
Amz1	ENSMUSG00000050022.16	13	single	1	815	2196	FALSE	TRUE
Amz2	ENSMUSG00000020610.17	26	multi	3	72;569;4607;4812	41;274;1433	FALSE	TRUE
Anapc1	ENSMUSG00000014355.10	55	multi	3	241;2248;2844	324;745	FALSE	TRUE
Anapc10	ENSMUSG00000036977.8	65	multi	2	376;2158;2537;3897		FALSE	TRUE
Anapc11	ENSMUSG00000025135.12	98	single	1	350;2772		FALSE	TRUE
Anapc13	ENSMUSG00000035048.13	101	single	1	286		FALSE	TRUE
Anapc15	ENSMUSG00000030649.18	9	single	1	2398;2608	302	FALSE	TRUE
Anapc15-ps	ENSMUSG00000074780.2	15	single	1			FALSE	TRUE
Anapc16	ENSMUSG00000020107.10	89	multi	3	300;815;1314;2151		FALSE	TRUE
Anapc2	ENSMUSG00000026965.12	60	multi	2	142;452		FALSE	TRUE
Anapc4	ENSMUSG00000029176.13	0	single	1	1178		FALSE	TRUE
Anapc5	ENSMUSG00000029472.13	89	multi	2	86;348		FALSE	TRUE
Anapc7	ENSMUSG00000029466.11	58	single	1	457;919	51;1990	FALSE	TRUE
Ang	ENSMUSG00000072115.11	27	single	1	168		FALSE	TRUE
Ang2	ENSMUSG00000047894.2	0	single	1	162		FALSE	TRUE
Ang4	ENSMUSG00000060615.5	0	single	1	177		FALSE	TRUE
Ang5	ENSMUSG00000053961.7	0	single	0	154		FALSE	TRUE
Ang6	ENSMUSG00000072598.3	0	single	0			FALSE	TRUE
Angel1	ENSMUSG00000021257.14	9	single	1	275;1779		FALSE	TRUE
Angel2	ENSMUSG00000026634.16	68	multi	3	175;676;1401;1871		FALSE	TRUE
Angpt1	ENSMUSG00000022309.9	23	single	1	2302		FALSE	TRUE
Angpt2	ENSMUSG00000031465.6	19	multi	2	717;1785		FALSE	TRUE
Angpt4	ENSMUSG00000027460.7	2	single	1	683		FALSE	TRUE
Angptl1	ENSMUSG00000033544.6	5	single	1	476	38	FALSE	TRUE
Angptl2	ENSMUSG00000004105.8	18	multi	2	256;1431		FALSE	TRUE
Angptl3	ENSMUSG00000028553.12	0	single	0		63	FALSE	TRUE
Angptl4	ENSMUSG00000002289.16	1	single	1	1637		FALSE	TRUE
Angptl6	ENSMUSG00000038742.7	27	single	1	74		FALSE	TRUE
Angptl7	ENSMUSG00000028989.3	21	single	1	972		FALSE	TRUE
Angptl8	ENSMUSG00000047822.8	2	single	1	260		FALSE	TRUE
Ank	ENSMUSG00000022265.7	52	multi	2	1274;1692		FALSE	TRUE
Ank1	ENSMUSG00000031543.18	4	single	1	1434;1679;2243	217;698;1027	FALSE	TRUE
Ank2	ENSMUSG00000032826.19	15	multi	2	632;2345	801;811	FALSE	TRUE
Ank3	ENSMUSG00000069601.14	47	multi	4	184;832;1254;1568;3627	172;245;518	FALSE	TRUE
Ankar	ENSMUSG00000039342.5	0	single	1	27		FALSE	TRUE
Ankdd1a	ENSMUSG00000066510.5	0	single	0			FALSE	TRUE
Ankdd1b	ENSMUSG00000047117.13	0	single	1	692;1393		FALSE	TRUE
Ankef1	ENSMUSG00000074771.10	0	single	0		137	FALSE	TRUE
Ankfn1	ENSMUSG00000047773.15	1	single	1	370;1385;4675	99	FALSE	TRUE
Ankfy1	ENSMUSG00000020790.14	90	multi	2	474;1553;3621;3855;4526		FALSE	TRUE
Ankhd1	ENSMUSG00000024483.19	24	single	1	454		FALSE	TRUE
Ankib1	ENSMUSG00000040351.11	32	multi	3	1397;2334;2756		FALSE	TRUE
Ankk1	ENSMUSG00000032257.6	0	single	1	446	178	FALSE	TRUE
Ankle1	ENSMUSG00000046295.13	30	multi	3	84;505;1145		FALSE	TRUE
Ankle2	ENSMUSG00000029501.14	59	multi	4	147;949;1442;2131		FALSE	TRUE
Ankmy1	ENSMUSG00000034212.14	0	single	1	1391	143	FALSE	TRUE
Ankmy2	ENSMUSG00000036188.4	40	single	1	890		FALSE	TRUE
Ankra2	ENSMUSG00000021661.16	2	single	1	788	485	FALSE	TRUE
Ankrd1	ENSMUSG00000024803.9	2	single	1	742		FALSE	TRUE
Ankrd10	ENSMUSG00000031508.14	60	single	1	4068		FALSE	TRUE
Ankrd11	ENSMUSG00000035569.17	51	single	1	329;811	309;1470	FALSE	TRUE
Ankrd12	ENSMUSG00000034647.15	34	multi	3	97;2652;4454	1058	FALSE	TRUE
Ankrd13a	ENSMUSG00000041870.16	89	multi	2	1398;6029		FALSE	TRUE
Ankrd13b	ENSMUSG00000037907.16	23	single	1	1110		FALSE	TRUE
Ankrd13c	ENSMUSG00000039988.14	56	multi	3	289;1399;2164		FALSE	TRUE
Ankrd13d	ENSMUSG00000005986.16	18	single	1	123;156		FALSE	TRUE
Ankrd16	ENSMUSG00000047909.11	33	single	1	434		FALSE	TRUE
Ankrd17	ENSMUSG00000055204.15	54	multi	3	985;1294;2116		FALSE	TRUE
Ankrd2	ENSMUSG00000025172.3	0	single	1	103		FALSE	TRUE
Ankrd22	ENSMUSG00000024774.16	5	multi	2	490;691;1992		FALSE	TRUE
Ankrd23	ENSMUSG00000067653.12	0	multi	2	220;1012;1358		FALSE	TRUE
Ankrd24	ENSMUSG00000054708.17	35	single	1	433		FALSE	TRUE
Ankrd26	ENSMUSG00000007827.10	14	single	1	1715		FALSE	TRUE
Ankrd27	ENSMUSG00000034867.16	36	single	1	982	643	FALSE	TRUE
Ankrd28	ENSMUSG00000014496.8	47	multi	2	174;411;2004;3252		FALSE	TRUE
Ankrd29	ENSMUSG00000057766.14	16	multi	4	12;447;662;2232		FALSE	TRUE
Ankrd31	ENSMUSG00000109561.1	0	single	1	261;508		FALSE	TRUE
Ankrd33	ENSMUSG00000047034.10	0	single	1	319		FALSE	TRUE
Ankrd33b	ENSMUSG00000022237.17	11	multi	2	485;5671	1078	FALSE	TRUE
Ankrd34a	ENSMUSG00000049097.9	3	single	1	806		FALSE	TRUE
Ankrd34b	ENSMUSG00000045034.12	1	multi	2	1142;1870		FALSE	TRUE
Ankrd34c	ENSMUSG00000047606.4	0	multi	2	433;3437		FALSE	TRUE
Ankrd35	ENSMUSG00000038354.13	8	single	1	781		FALSE	TRUE
Ankrd36	ENSMUSG00000020481.15	0	single	1		199;230	FALSE	TRUE
Ankrd37	ENSMUSG00000050914.16	29	single	1	223		FALSE	TRUE
Ankrd39	ENSMUSG00000079610.9	38	multi	2	114;362;1297		FALSE	TRUE
Ankrd40	ENSMUSG00000020864.13	57	multi	4	267;1120;1689;2142	240	FALSE	TRUE
Ankrd42	ENSMUSG00000041343.19	0	single	1	289	44;115;276;813	FALSE	TRUE
Ankrd44	ENSMUSG00000052331.14	37	single	1	2673;2937	256	FALSE	TRUE
Ankrd45	ENSMUSG00000044835.15	4	multi	2	2810		TRUE	TRUE
Ankrd46	ENSMUSG00000048307.8	57	single	1	1589		FALSE	TRUE
Ankrd49	ENSMUSG00000031931.4	35	multi	2	161;941;1532		FALSE	TRUE
Ankrd50	ENSMUSG00000044864.16	31	multi	3	430;2858;3158		FALSE	TRUE
Ankrd52	ENSMUSG00000014498.9	0	single	1	105	3285	FALSE	TRUE
Ankrd53	ENSMUSG00000014747.6	0	single	1	23		FALSE	TRUE
Ankrd54	ENSMUSG00000033055.12	57	single	1	539;916		FALSE	TRUE
Ankrd55	ENSMUSG00000049985.15	0	multi	2	171;423	63;413;2804	FALSE	TRUE
Ankrd6	ENSMUSG00000040183.13	9	single	1	373;2078		FALSE	TRUE
Ankrd60	ENSMUSG00000027517.14	0	single	1	258		FALSE	TRUE
Ankrd61	ENSMUSG00000029607.14	0	single	1	149		FALSE	TRUE
Ankrd63	ENSMUSG00000078137.1	2	single	1	3163		FALSE	TRUE
Ankrd65	ENSMUSG00000078487.8	0	single	1			FALSE	TRUE
Ankrd66	ENSMUSG00000096140.2	4	single	1	728		FALSE	TRUE
Ankrd7	ENSMUSG00000029517.13	0	single	1	185		FALSE	TRUE
Ankrd9	ENSMUSG00000037904.14	62	multi	2	93;1166;4027		FALSE	TRUE
Anks1	ENSMUSG00000024219.16	44	single	1	471;2210	684	FALSE	TRUE
Anks1b	ENSMUSG00000058589.14	10	multi	3	344;1065;1545;1788;2077;6259	218;2246	FALSE	TRUE
Anks3	ENSMUSG00000022515.6	46	single	1	186;374	282	FALSE	TRUE
Anks4b	ENSMUSG00000030909.6	31	multi	3	695;2078;2567		FALSE	TRUE
Anks6	ENSMUSG00000066191.12	1	single	1	639;1078		FALSE	TRUE
Ankub1	ENSMUSG00000074591.8	0	single	1	44	162;995;1926	FALSE	TRUE
Ankzf1	ENSMUSG00000026199.17	30	single	1	200	229	FALSE	TRUE
Anln	ENSMUSG00000036777.8	26	multi	2	1038;1837	75	FALSE	TRUE
Ano1	ENSMUSG00000031075.19	11	single	1	1450		FALSE	TRUE
Ano10	ENSMUSG00000037949.8	35	single	1	539	184;333	FALSE	TRUE
Ano2	ENSMUSG00000038115.16	1	single	1	612		FALSE	TRUE
Ano3	ENSMUSG00000074968.11	4	single	1	2939	92	FALSE	TRUE
Ano4	ENSMUSG00000035189.17	4	single	1	851	149;364	FALSE	TRUE
Ano5	ENSMUSG00000055489.8	0	multi	3	60;706;4864		FALSE	TRUE
Ano6	ENSMUSG00000064210.7	61	multi	3	258;2050;2768;6561		FALSE	TRUE
Ano7	ENSMUSG00000034107.10	0	single	1	546;1279		FALSE	TRUE
Ano8	ENSMUSG00000034863.9	22	single	1	366		FALSE	TRUE
Ano9	ENSMUSG00000054662.8	3	single	1	688		FALSE	TRUE
Anp32a	ENSMUSG00000032249.14	104	multi	2	275;1197		FALSE	TRUE
Anp32b	ENSMUSG00000028333.10	98	single	1	503		FALSE	TRUE
Anp32e	ENSMUSG00000015749.12	88	multi	2	385;1722;2140		FALSE	TRUE
Anpep	ENSMUSG00000039062.15	20	single	1	421		FALSE	TRUE
Antxr1	ENSMUSG00000033420.12	23	single	1	3242;7367	308;1335	FALSE	TRUE
Antxr2	ENSMUSG00000029338.13	32	multi	2	1875;2313;3357;3779	691	FALSE	TRUE
Antxrl	ENSMUSG00000047441.4	0	single	1	3;410		FALSE	TRUE
Anxa1	ENSMUSG00000024659.15	58	single	1	286		FALSE	TRUE
Anxa10	ENSMUSG00000031635.14	0	multi	2	217;764		FALSE	TRUE
Anxa11	ENSMUSG00000021866.15	72	single	1	371;734	160	FALSE	TRUE
Anxa2	ENSMUSG00000032231.14	81	single	1	8;290		FALSE	TRUE
Anxa3	ENSMUSG00000029484.12	54	single	1	406	882	FALSE	TRUE
Anxa4	ENSMUSG00000029994.17	55	multi	2	244;924		FALSE	TRUE
Anxa5	ENSMUSG00000027712.13	93	multi	2	421;860;1229		FALSE	TRUE
Anxa6	ENSMUSG00000018340.13	84	single	1	501		FALSE	TRUE
Anxa7	ENSMUSG00000021814.17	46	single	1	1219	310	FALSE	TRUE
Anxa8	ENSMUSG00000021950.15	8	single	1	271;821		FALSE	TRUE
Anxa9	ENSMUSG00000015702.13	11	multi	2	433;694		FALSE	TRUE
Aoah	ENSMUSG00000021322.8	0	multi	0		222;364;915	FALSE	TRUE
Aoc1	ENSMUSG00000029811.14	0	single	1	355		FALSE	TRUE
Aoc2	ENSMUSG00000078651.8	31	single	1	31;239		FALSE	TRUE
Aoc3	ENSMUSG00000019326.14	0	single	1	176	1553;1764	FALSE	TRUE
Aopep	ENSMUSG00000021458.17	4	single	1	2322	264;510;804;1103	FALSE	TRUE
Aox1	ENSMUSG00000063558.4	9	single	1	335		FALSE	TRUE
Aox2	ENSMUSG00000079554.2	0	single	1	1640		FALSE	TRUE
Aox3	ENSMUSG00000064294.12	14	multi	2	475;1984	682	FALSE	TRUE
Aox4	ENSMUSG00000038242.12	2	single	1	784		FALSE	TRUE
Ap1ar	ENSMUSG00000074238.6	56	single	1	1484		FALSE	TRUE
Ap1b1	ENSMUSG00000009090.17	55	single	1	999		FALSE	TRUE
Ap1g1	ENSMUSG00000031731.16	58	multi	3	625;842;1345;4009		FALSE	TRUE
Ap1g2	ENSMUSG00000040701.16	31	single	1	210		FALSE	TRUE
Ap1m1	ENSMUSG00000003033.15	68	single	1	628		FALSE	TRUE
Ap1m2	ENSMUSG00000003309.14	9	multi	2	371;1219		FALSE	TRUE
Ap1s1	ENSMUSG00000004849.14	71	single	1	751;4934		FALSE	TRUE
Ap1s2	ENSMUSG00000031367.15	47	multi	3	502;876;1179;1486	2587	FALSE	TRUE
Ap1s3	ENSMUSG00000054702.14	61	single	1	2291		FALSE	TRUE
Ap2a1	ENSMUSG00000060279.14	66	single	1	365		FALSE	TRUE
Ap2a2	ENSMUSG00000002957.11	65	multi	2	340;1642		FALSE	TRUE
Ap2b1	ENSMUSG00000035152.14	66	multi	3	21;368;2391	640	FALSE	TRUE
Ap2m1	ENSMUSG00000022841.15	106	multi	2	611;1464		FALSE	TRUE
Ap2s1	ENSMUSG00000008036.11	99	single	1	1;281		FALSE	TRUE
Ap3b1	ENSMUSG00000021686.6	57	single	1	559		FALSE	TRUE
Ap3b2	ENSMUSG00000062444.15	10	single	1	18;252		FALSE	TRUE
Ap3d1	ENSMUSG00000020198.8	45	single	1	123;932		FALSE	TRUE
Ap3m1	ENSMUSG00000021824.13	57	multi	5	34;589;999;1794;2855;5161		FALSE	TRUE
Ap3m2	ENSMUSG00000031539.6	17	multi	2	93;1999		FALSE	TRUE
Ap3s1	ENSMUSG00000024480.9	78	multi	2	412;485;801	353	FALSE	TRUE
Ap3s2	ENSMUSG00000063801.7	49	multi	3	726;2763;5159		FALSE	TRUE
Ap4b1	ENSMUSG00000032952.11	32	single	1	265		FALSE	TRUE
Ap4e1	ENSMUSG00000001998.15	44	multi	2	1207;2712	1059	FALSE	TRUE
Ap4m1	ENSMUSG00000019518.11	23	single	1	1940		FALSE	TRUE
Ap4s1	ENSMUSG00000020955.9	74	single	1	251		FALSE	TRUE
Ap5b1	ENSMUSG00000049562.6	48	multi	2	77;3322		FALSE	TRUE
Ap5m1	ENSMUSG00000036291.6	0	single	1	434	180;1016;1245;1866;2295;4552	FALSE	TRUE
Ap5s1	ENSMUSG00000068264.11	44	single	1	408	233	FALSE	TRUE
Ap5z1	ENSMUSG00000039623.13	42	multi	2	568;1224		FALSE	TRUE
Apaf1	ENSMUSG00000019979.12	32	single	1	2139	124;848;1622	FALSE	TRUE
Apba1	ENSMUSG00000024897.9	8	multi	2	186;1595;3815		FALSE	TRUE
Apba2	ENSMUSG00000030519.14	12	multi	2	263;736		FALSE	TRUE
Apba3	ENSMUSG00000004931.11	44	single	1	126		FALSE	TRUE
Apbb1	ENSMUSG00000037032.16	29	single	1	65;400		FALSE	TRUE
Apbb1ip	ENSMUSG00000026786.14	47	multi	2	97;332		FALSE	TRUE
Apbb2	ENSMUSG00000029207.16	45	multi	3	654;3166;3817		FALSE	TRUE
Apbb3	ENSMUSG00000117679.1	27	single	1	285		FALSE	TRUE
Apc	ENSMUSG00000005871.15	64	multi	3	990;1291;3608;3971	155	FALSE	TRUE
Apc2	ENSMUSG00000020135.13	9	single	1	2238		FALSE	TRUE
Apcdd1	ENSMUSG00000071847.13	23	multi	2	186;1524;8901		FALSE	TRUE
Apcs	ENSMUSG00000026542.6	1	single	1	142		FALSE	TRUE
Apeh	ENSMUSG00000032590.14	52	single	1	159		FALSE	TRUE
Apela	ENSMUSG00000079042.10	3	single	1	576		FALSE	TRUE
Apex1	ENSMUSG00000035960.14	63	single	1	166		FALSE	TRUE
Apex2	ENSMUSG00000025269.16	1	multi	2	856;2545	223;260;2906	FALSE	TRUE
Aph1a	ENSMUSG00000015750.15	78	multi	3	687;1917;2217		FALSE	TRUE
Aph1b	ENSMUSG00000032375.15	26	multi	3	20;373;4011		FALSE	TRUE
Aph1c	ENSMUSG00000053040.13	25	multi	2	10;373;4300		FALSE	TRUE
Api5	ENSMUSG00000027193.12	77	multi	2	255;2077		FALSE	TRUE
Apip	ENSMUSG00000010911.12	63	single	1	80		FALSE	TRUE
Aplf	ENSMUSG00000030051.10	41	multi	2	151;1570		FALSE	TRUE
Apln	ENSMUSG00000037010.7	8	multi	2	2018;2567		FALSE	TRUE
Aplnr	ENSMUSG00000044338.9	5	single	1	2157		FALSE	TRUE
Aplp1	ENSMUSG00000006651.8	25	single	1	311		FALSE	TRUE
Aplp2	ENSMUSG00000031996.17	87	multi	2	257;1110;1314		FALSE	TRUE
Apmap	ENSMUSG00000033096.7	60	single	1	899		FALSE	TRUE
Apoa1	ENSMUSG00000032083.8	6	single	1	64		FALSE	TRUE
Apoa2	ENSMUSG00000005681.12	9	single	1	113		FALSE	TRUE
Apoa4	ENSMUSG00000032080.6	1	single	1	169		FALSE	TRUE
Apoa5	ENSMUSG00000032079.12	1	multi	2	157;359;674;1185		FALSE	TRUE
Apob	ENSMUSG00000020609.14	2	single	1	285		FALSE	TRUE
Apobec1	ENSMUSG00000040613.14	57	multi	2	101;1015		FALSE	TRUE
Apobec2	ENSMUSG00000040694.4	1	single	1	424		FALSE	TRUE
Apobec3	ENSMUSG00000009585.18	0	multi	0		717;1437	FALSE	TRUE
Apobec4	ENSMUSG00000055547.4	0	single	1	197		FALSE	TRUE
Apobr	ENSMUSG00000042759.12	20	multi	2	119;786		FALSE	TRUE
Apoc1	ENSMUSG00000040564.14	25	single	1	95		FALSE	TRUE
Apoc2	ENSMUSG00000002992.17	1	single	1	182		FALSE	TRUE
Apoc3	ENSMUSG00000032081.10	4	single	1	290		FALSE	TRUE
Apoc4	ENSMUSG00000074336.5	2	single	1	64		FALSE	TRUE
Apod	ENSMUSG00000022548.14	30	single	1	219;703;1149		FALSE	TRUE
Apoe	ENSMUSG00000002985.16	100	single	1	271	235	FALSE	TRUE
Apof	ENSMUSG00000047631.4	2	single	1	194		FALSE	TRUE
Apoh	ENSMUSG00000000049.11	1	single	1	101		FALSE	TRUE
Apol10a	ENSMUSG00000050982.13	0	single	1	1947		FALSE	TRUE
Apol10b	ENSMUSG00000050014.8	5	multi	2	812;1152		FALSE	TRUE
Apol11a	ENSMUSG00000091650.2	0	single	1	732		FALSE	TRUE
Apol11b	ENSMUSG00000091694.9	2	single	1	919		FALSE	TRUE
Apol6	ENSMUSG00000033576.12	1	single	1	1162	826	FALSE	TRUE
Apol7a	ENSMUSG00000010601.14	2	single	1	47;785		FALSE	TRUE
Apol7b	ENSMUSG00000068252.6	0	single	1	975		FALSE	TRUE
Apol7c	ENSMUSG00000044309.8	1	single	1	783		FALSE	TRUE
Apol7e	ENSMUSG00000071716.5	0	single	1	972		FALSE	TRUE
Apol8	ENSMUSG00000056656.6	3	single	1	1557		FALSE	TRUE
Apol9a	ENSMUSG00000057346.12	4	single	1	444		FALSE	TRUE
Apol9b	ENSMUSG00000068246.6	2	single	1	444		FALSE	TRUE
Apold1	ENSMUSG00000090698.2	10	single	1	1651;2511		FALSE	TRUE
Apom	ENSMUSG00000024391.7	3	single	1	113		FALSE	TRUE
Apon	ENSMUSG00000051716.6	1	multi	2	435;686		FALSE	TRUE
Apoo	ENSMUSG00000079508.8	55	single	1	282		FALSE	TRUE
Apool	ENSMUSG00000025525.12	50	multi	2	148;473		FALSE	TRUE
Apopt1	ENSMUSG00000037787.14	34	single	1	73	233;454;2707	FALSE	TRUE
App	ENSMUSG00000022892.11	78	multi	2	331;891;2665;5646		FALSE	TRUE
Appbp2	ENSMUSG00000018481.9	65	multi	3	335;1515;2175;4384		FALSE	TRUE
Appl1	ENSMUSG00000040760.11	54	multi	3	183;992;1695;4740		FALSE	TRUE
Appl2	ENSMUSG00000020263.14	42	single	1	422;874		FALSE	TRUE
Aprt	ENSMUSG00000006589.8	85	single	1	330		FALSE	TRUE
Aptx	ENSMUSG00000028411.15	10	multi	3	1635;2046;4177		FALSE	TRUE
Aqp1	ENSMUSG00000004655.5	37	single	1	1758		FALSE	TRUE
Aqp11	ENSMUSG00000042797.9	27	multi	3	6;246;1135;2619		FALSE	TRUE
Aqp12	ENSMUSG00000045091.4	0	single	1	146		FALSE	TRUE
Aqp2	ENSMUSG00000023013.5	2	single	1	505		FALSE	TRUE
Aqp3	ENSMUSG00000028435.8	13	single	1	812		FALSE	TRUE
Aqp4	ENSMUSG00000024411.11	10	single	1	61;4052		FALSE	TRUE
Aqp5	ENSMUSG00000044217.17	5	single	1	509		FALSE	TRUE
Aqp6	ENSMUSG00000043144.6	0	single	1	588;1170		FALSE	TRUE
Aqp7	ENSMUSG00000028427.13	34	multi	2	53;1172		FALSE	TRUE
Aqp8	ENSMUSG00000030762.11	1	single	1	548		FALSE	TRUE
Aqp9	ENSMUSG00000032204.13	14	multi	2	367;1552		FALSE	TRUE
Aqr	ENSMUSG00000040383.16	43	single	1	269	38	FALSE	TRUE
Ar	ENSMUSG00000046532.8	9	multi	2	6335;6551		FALSE	TRUE
Araf	ENSMUSG00000001127.12	40	single	1	406	397;872	FALSE	TRUE
Arap1	ENSMUSG00000032812.18	50	single	1	573;1265		FALSE	TRUE
Arap2	ENSMUSG00000037999.13	37	multi	2	347;1825		FALSE	TRUE
Arap3	ENSMUSG00000024451.9	25	single	1	544		FALSE	TRUE
Arc	ENSMUSG00000022602.14	18	single	1	1668		FALSE	TRUE
Arcn1	ENSMUSG00000032096.16	72	multi	3	353;577;1885;2363		FALSE	TRUE
Areg	ENSMUSG00000029378.5	9	single	1	253		FALSE	TRUE
Arel1	ENSMUSG00000042350.13	32	single	1	1180;2328		FALSE	TRUE
Arf1	ENSMUSG00000048076.14	109	single	1	202;432;1122;5032		FALSE	TRUE
Arf2	ENSMUSG00000062421.13	58	single	1	1588		FALSE	TRUE
Arf3	ENSMUSG00000051853.10	86	multi	2	265;2707;3699;3938		FALSE	TRUE
Arf4	ENSMUSG00000021877.12	0	multi	0		112;852;1276	FALSE	TRUE
Arf5	ENSMUSG00000020440.13	111	single	1	444		FALSE	TRUE
Arf6	ENSMUSG00000044147.8	97	multi	2	462;998;2657		FALSE	TRUE
Arfgap1	ENSMUSG00000027575.19	58	multi	2	103;330;1156		FALSE	TRUE
Arfgap2	ENSMUSG00000027255.14	68	single	1	1146		FALSE	TRUE
Arfgap3	ENSMUSG00000054277.8	41	single	1	205;946	423	FALSE	TRUE
Arfgef1	ENSMUSG00000067851.11	57	single	1	567;992;1261	83	FALSE	TRUE
Arfgef2	ENSMUSG00000074582.10	31	multi	2	384;3264		FALSE	TRUE
Arfgef3	ENSMUSG00000019852.7	5	single	1	348;7742		FALSE	TRUE
Arfip1	ENSMUSG00000074513.9	56	multi	2	532;1643		TRUE	TRUE
Arfip2	ENSMUSG00000030881.15	23	multi	2	13;1119;2035		FALSE	TRUE
Arfrp1	ENSMUSG00000038671.15	68	multi	4	90;499;983;1784		FALSE	TRUE
Arg1	ENSMUSG00000019987.9	1	single	1	389		FALSE	TRUE
Arg2	ENSMUSG00000021125.6	10	single	1	270		FALSE	TRUE
Arglu1	ENSMUSG00000040459.11	79	multi	2	945;2177		FALSE	TRUE
Arhgap1	ENSMUSG00000027247.16	62	multi	2	297;1426		FALSE	TRUE
Arhgap10	ENSMUSG00000037148.8	35	single	1	553		FALSE	TRUE
Arhgap11a	ENSMUSG00000041219.14	25	multi	3	1189;1308;2932		FALSE	TRUE
Arhgap12	ENSMUSG00000041225.16	36	multi	3	124;453;1359;1771;2129		FALSE	TRUE
Arhgap15	ENSMUSG00000049744.15	0	single	1	1619	177;1139	FALSE	TRUE
Arhgap17	ENSMUSG00000030766.15	58	multi	2	553;969		FALSE	TRUE
Arhgap18	ENSMUSG00000039031.16	39	multi	2	194;1552		FALSE	TRUE
Arhgap19	ENSMUSG00000025154.15	21	multi	2	478;3598		FALSE	TRUE
Arhgap20	ENSMUSG00000053199.13	8	multi	2	252;2659;3642		FALSE	TRUE
Arhgap21	ENSMUSG00000036591.16	42	multi	3	118;507;793		FALSE	TRUE
Arhgap22	ENSMUSG00000063506.14	14	single	1	356		FALSE	TRUE
Arhgap23	ENSMUSG00000049807.16	41	single	1	1277		FALSE	TRUE
Arhgap24	ENSMUSG00000057315.14	16	single	1	610		FALSE	TRUE
Arhgap25	ENSMUSG00000030047.14	48	multi	2	515;1375		FALSE	TRUE
Arhgap26	ENSMUSG00000036452.18	27	multi	2	1349;4046;5122	127;172	FALSE	TRUE
Arhgap27	ENSMUSG00000034255.17	33	single	1	1366	430	FALSE	TRUE
Arhgap28	ENSMUSG00000024043.13	10	multi	3	625;3022		TRUE	TRUE
Arhgap29	ENSMUSG00000039831.16	27	multi	4	195;900;1179;1778;3564		FALSE	TRUE
Arhgap30	ENSMUSG00000048865.16	58	single	1	899		FALSE	TRUE
Arhgap31	ENSMUSG00000022799.4	35	multi	2	3085;4267		FALSE	TRUE
Arhgap32	ENSMUSG00000041444.14	32	multi	2	149;3097;3610;7298		FALSE	TRUE
Arhgap33	ENSMUSG00000036882.7	22	single	1	362;410		FALSE	TRUE
Arhgap33os	ENSMUSG00000062132.10	1	single	1	107		FALSE	TRUE
Arhgap35	ENSMUSG00000058230.12	37	multi	2	1401;2615;3934		FALSE	TRUE
Arhgap36	ENSMUSG00000036198.12	0	single	1	1103		FALSE	TRUE
Arhgap39	ENSMUSG00000033697.16	24	single	1	997	211	FALSE	TRUE
Arhgap4	ENSMUSG00000031389.17	25	single	1	384;3294		FALSE	TRUE
Arhgap40	ENSMUSG00000074625.10	3	single	1	134		FALSE	TRUE
Arhgap42	ENSMUSG00000050730.17	15	multi	3	827;3024;3268	791	FALSE	TRUE
Arhgap44	ENSMUSG00000033389.16	12	single	1	1456	1573	FALSE	TRUE
Arhgap45	ENSMUSG00000035697.14	50	single	1	424		FALSE	TRUE
Arhgap5	ENSMUSG00000035133.9	65	multi	6	514;1053;1497;1880;2405;4637		FALSE	TRUE
Arhgap6	ENSMUSG00000031355.16	21	single	1	1424	214;1118	FALSE	TRUE
Arhgap8	ENSMUSG00000078954.9	7	single	1	130		FALSE	TRUE
Arhgap9	ENSMUSG00000040345.10	45	single	1	273		FALSE	TRUE
Arhgdia	ENSMUSG00000025132.13	105	single	1	1127		FALSE	TRUE
Arhgdib	ENSMUSG00000030220.13	84	single	1	126;602		FALSE	TRUE
Arhgdig	ENSMUSG00000073433.11	20	single	1	147		FALSE	TRUE
Arhgef1	ENSMUSG00000040940.18	72	single	1	344		FALSE	TRUE
Arhgef10	ENSMUSG00000071176.10	24	multi	2	607;1255		FALSE	TRUE
Arhgef10l	ENSMUSG00000040964.16	23	single	1	505		FALSE	TRUE
Arhgef11	ENSMUSG00000041977.18	6	single	1	931		FALSE	TRUE
Arhgef12	ENSMUSG00000059495.14	52	multi	2	124;2501;5340	861	FALSE	TRUE
Arhgef15	ENSMUSG00000052921.13	16	multi	2	509;1523		FALSE	TRUE
Arhgef16	ENSMUSG00000029032.12	11	single	1	202;470		FALSE	TRUE
Arhgef17	ENSMUSG00000032875.8	24	multi	3	1265;2071;3648;6298		FALSE	TRUE
Arhgef18	ENSMUSG00000004568.13	36	single	1	5;2066	1200	FALSE	TRUE
Arhgef19	ENSMUSG00000028919.11	71	multi	3	304;685;1036		FALSE	TRUE
Arhgef2	ENSMUSG00000028059.16	77	multi	5	66;669;963;1189;2666;4005	228	FALSE	TRUE
Arhgef25	ENSMUSG00000019467.15	22	single	1	310		FALSE	TRUE
Arhgef26	ENSMUSG00000036885.14	7	single	1	1875		FALSE	TRUE
Arhgef28	ENSMUSG00000021662.11	11	single	1	201		FALSE	TRUE
Arhgef3	ENSMUSG00000021895.10	51	multi	2	1329;1681;1932		FALSE	TRUE
Arhgef33	ENSMUSG00000054901.7	0	multi	0		128;201;353	FALSE	TRUE
Arhgef37	ENSMUSG00000045094.8	2	single	1	3183		FALSE	TRUE
Arhgef38	ENSMUSG00000040969.14	0	multi	3	3836;4162;4713	379;1186	FALSE	TRUE
Arhgef39	ENSMUSG00000051517.14	23	single	1	536		FALSE	TRUE
Arhgef4	ENSMUSG00000037509.21	21	multi	2	910;1480		FALSE	TRUE
Arhgef4	ENSMUSG00000118272.1	0	single	1			FALSE	TRUE
Arhgef40	ENSMUSG00000004562.16	31	single	1	474;916		FALSE	TRUE
Arhgef5	ENSMUSG00000033542.13	23	single	1	549		FALSE	TRUE
Arhgef6	ENSMUSG00000031133.12	37	multi	2	71;2026		FALSE	TRUE
Arhgef7	ENSMUSG00000031511.16	48	multi	2	278;2127	37;2430	FALSE	TRUE
Arhgef9	ENSMUSG00000025656.17	9	single	1	3038	272;667;4665	FALSE	TRUE
Arid1a	ENSMUSG00000007880.16	87	multi	2	390;1323		FALSE	TRUE
Arid1b	ENSMUSG00000069729.14	58	multi	2	173;418;1430;4569		FALSE	TRUE
Arid2	ENSMUSG00000033237.19	22	single	1	2898	194	FALSE	TRUE
Arid3a	ENSMUSG00000019564.12	27	multi	2	2775;3082		FALSE	TRUE
Arid3b	ENSMUSG00000004661.15	20	single	1	234	175;355	FALSE	TRUE
Arid3c	ENSMUSG00000066224.14	0	single	1	94;397		FALSE	TRUE
Arid4a	ENSMUSG00000048118.17	59	multi	3	76;988;5151		FALSE	TRUE
Arid4b	ENSMUSG00000039219.18	38	multi	4	421;1230;1634;1870	1315	FALSE	TRUE
Arid5a	ENSMUSG00000037447.16	86	multi	3	323;868;2788;3826;8492		FALSE	TRUE
Arid5b	ENSMUSG00000019947.10	34	multi	2	50;707;3984		FALSE	TRUE
Arih1	ENSMUSG00000025234.11	69	multi	6	75;703;1247;2836;3185;4743;5036		FALSE	TRUE
Arih2	ENSMUSG00000064145.12	56	multi	2	363;2140		FALSE	TRUE
Arl1	ENSMUSG00000060904.14	89	multi	2	448;1041		FALSE	TRUE
Arl10	ENSMUSG00000025870.10	36	single	1	234;1868	393	FALSE	TRUE
Arl11	ENSMUSG00000043157.8	48	multi	2	663;3684		FALSE	TRUE
Arl13a	ENSMUSG00000052549.4	0	single	1	442		FALSE	TRUE
Arl13b	ENSMUSG00000022911.11	31	multi	3	373;760;1947		FALSE	TRUE
Arl14	ENSMUSG00000098207.1	1	single	1	518		FALSE	TRUE
Arl14ep	ENSMUSG00000027122.15	40	multi	2	387;2289		FALSE	TRUE
Arl14epl	ENSMUSG00000073568.2	1	single	1	1604		FALSE	TRUE
Arl15	ENSMUSG00000042348.10	22	multi	3	420;1819;2605		FALSE	TRUE
Arl16	ENSMUSG00000057594.12	28	single	1	212		FALSE	TRUE
Arl2	ENSMUSG00000024944.6	65	single	1	284		FALSE	TRUE
Arl2bp	ENSMUSG00000031776.17	90	multi	2	171;744;1354		FALSE	TRUE
Arl3	ENSMUSG00000025035.9	78	single	1	265		FALSE	TRUE
Arl4a	ENSMUSG00000047446.18	0	multi	0		322;797;2853	FALSE	TRUE
Arl4c	ENSMUSG00000049866.12	0	single	1	1949	890;2861	FALSE	TRUE
Arl4d	ENSMUSG00000034936.2	28	single	1	577		FALSE	TRUE
Arl5a	ENSMUSG00000036093.7	59	multi	3	664;870;4433		FALSE	TRUE
Arl5b	ENSMUSG00000017418.14	35	single	1	6152	162;194;2068;2619;2930	FALSE	TRUE
Arl5c	ENSMUSG00000038352.15	32	single	1	713	460	FALSE	TRUE
Arl6	ENSMUSG00000022722.18	49	single	1	483;870		FALSE	TRUE
Arl6ip1	ENSMUSG00000030654.9	104	multi	2	756;1401;1706		FALSE	TRUE
Arl6ip4	ENSMUSG00000029404.15	76	single	1	155		FALSE	TRUE
Arl6ip5	ENSMUSG00000035199.6	96	multi	3	244;798;1901		FALSE	TRUE
Arl6ip6	ENSMUSG00000026960.6	64	multi	3	256;710;1097;1832		FALSE	TRUE
Arl8a	ENSMUSG00000026426.10	74	single	1	998		FALSE	TRUE
Arl8b	ENSMUSG00000030105.8	77	multi	3	376;845;2169;3310;3726		FALSE	TRUE
Arl9	ENSMUSG00000063820.11	0	single	1	113		FALSE	TRUE
Armc1	ENSMUSG00000027599.9	72	multi	3	279;592;1887;2630		FALSE	TRUE
Armc10	ENSMUSG00000038525.16	59	multi	3	941;1076;4498		FALSE	TRUE
Armc12	ENSMUSG00000024223.3	0	single	1	192		FALSE	TRUE
Armc2	ENSMUSG00000071324.11	0	single	1	2072	409;609	FALSE	TRUE
Armc3	ENSMUSG00000037683.14	20	single	1	115		FALSE	TRUE
Armc4	ENSMUSG00000061802.6	1	single	1	245		FALSE	TRUE
Armc5	ENSMUSG00000042178.6	47	single	1	283		FALSE	TRUE
Armc6	ENSMUSG00000002343.11	32	single	1	493		FALSE	TRUE
Armc7	ENSMUSG00000057219.11	26	single	1	1393		FALSE	TRUE
Armc8	ENSMUSG00000032468.11	50	multi	2	650;2372	444;1617	FALSE	TRUE
Armc9	ENSMUSG00000062590.13	4	multi	2	1015;2602	93	FALSE	TRUE
Armcx1	ENSMUSG00000033460.14	34	single	1	396		FALSE	TRUE
Armcx2	ENSMUSG00000033436.13	45	single	1	383		FALSE	TRUE
Armcx3	ENSMUSG00000049047.11	60	multi	2	374;1723		FALSE	TRUE
Armcx4	ENSMUSG00000049804.9	13	single	1	342		FALSE	TRUE
Armcx5	ENSMUSG00000072969.2	20	single	1	325		FALSE	TRUE
Armcx6	ENSMUSG00000050394.14	42	single	1	714		FALSE	TRUE
Armh1	ENSMUSG00000060268.12	1	single	1	181		FALSE	TRUE
Armh2	ENSMUSG00000085861.1	0	single	1	103		FALSE	TRUE
Armh3	ENSMUSG00000039901.10	20	multi	2	742;1522		FALSE	TRUE
Armh4	ENSMUSG00000036242.15	14	multi	4	96;330;680;6396		FALSE	TRUE
Armt1	ENSMUSG00000061759.15	36	single	1	905;2681	218	FALSE	TRUE
Arnt	ENSMUSG00000015522.18	48	multi	2	178;1615;1847	443	FALSE	TRUE
Arnt2	ENSMUSG00000015709.9	14	single	1	3778		FALSE	TRUE
Arntl	ENSMUSG00000055116.8	42	single	1	221;507		FALSE	TRUE
Arntl2	ENSMUSG00000040187.15	4	single	1	883		FALSE	TRUE
Arpc1a	ENSMUSG00000029621.14	94	single	1	346		FALSE	TRUE
Arpc1b	ENSMUSG00000029622.16	2	single	1	208	325;734;1840	FALSE	TRUE
Arpc2	ENSMUSG00000006304.14	106	multi	2	193;414		FALSE	TRUE
Arpc3	ENSMUSG00000029465.14	6	multi	2	172;3358	248	FALSE	TRUE
Arpc4	ENSMUSG00000079426.13	103	multi	2	406;876;1672		FALSE	TRUE
Arpc5	ENSMUSG00000008475.13	103	multi	2	358;1275		FALSE	TRUE
Arpc5l	ENSMUSG00000026755.14	93	multi	2	106;468;757		FALSE	TRUE
Arpin	ENSMUSG00000039043.5	70	multi	2	143;478;1024;1481;4297		FALSE	TRUE
Arpp19	ENSMUSG00000007656.13	103	multi	3	88;746;1271;3508		FALSE	TRUE
Arpp21	ENSMUSG00000032503.18	7	single	1	674	453;632;1812;2780	FALSE	TRUE
Arr3	ENSMUSG00000060890.11	0	single	1	106		FALSE	TRUE
Arrb1	ENSMUSG00000018909.15	51	multi	3	461;2138;2365;5562	56	FALSE	TRUE
Arrb2	ENSMUSG00000060216.15	57	single	1	91		FALSE	TRUE
Arrdc1	ENSMUSG00000026972.15	52	single	1	254		FALSE	TRUE
Arrdc2	ENSMUSG00000002910.11	27	single	1	812		FALSE	TRUE
Arrdc3	ENSMUSG00000074794.10	51	multi	2	894;1358;2616		FALSE	TRUE
Arrdc4	ENSMUSG00000042659.15	25	single	1	2482	116	FALSE	TRUE
Arrdc5	ENSMUSG00000073380.2	0	multi	2	35;302		FALSE	FALSE
Arsa	ENSMUSG00000022620.14	36	multi	2	142;762		FALSE	TRUE
Arsb	ENSMUSG00000042082.7	55	multi	2	188;2285		FALSE	TRUE
Arsg	ENSMUSG00000020604.13	13	single	1	903		FALSE	TRUE
Arsi	ENSMUSG00000036412.5	7	multi	2	793;1734		FALSE	TRUE
Arsj	ENSMUSG00000046561.9	4	single	1	972		FALSE	TRUE
Arsk	ENSMUSG00000021592.18	32	multi	2	142;1545;1834		FALSE	TRUE
Art1	ENSMUSG00000030996.8	0	single	0		355	FALSE	TRUE
Art2b	ENSMUSG00000030651.5	5	multi	2	257;461;1890;3133		FALSE	TRUE
Art3	ENSMUSG00000034842.16	13	single	1	262		FALSE	TRUE
Art4	ENSMUSG00000030217.2	17	single	1	1124		FALSE	TRUE
Art5	ENSMUSG00000070424.12	2	single	1	235		FALSE	TRUE
Artn	ENSMUSG00000028539.14	8	single	1	431		FALSE	TRUE
Arv1	ENSMUSG00000031982.5	28	multi	2	319;4318	262;489	FALSE	TRUE
Arvcf	ENSMUSG00000000325.16	35	multi	2	405;768;1153;1482		FALSE	TRUE
Arx	ENSMUSG00000035277.15	4	multi	2	659;954		FALSE	TRUE
Arxes1	ENSMUSG00000048355.2	10	multi	2	242;898		FALSE	TRUE
Arxes2	ENSMUSG00000048040.8	25	single	1	854		FALSE	TRUE
As3mt	ENSMUSG00000003559.8	57	single	1	531		FALSE	TRUE
Asah1	ENSMUSG00000031591.14	81	single	1	140;899;1399;1812		FALSE	TRUE
Asah2	ENSMUSG00000024887.10	28	multi	4	234;441;673;2124;2559;4161	2014	FALSE	TRUE
Asap1	ENSMUSG00000022377.16	56	multi	3	911;2590		TRUE	TRUE
Asap2	ENSMUSG00000052632.16	25	multi	2	12;387;2379		FALSE	TRUE
Asap3	ENSMUSG00000036995.7	10	multi	5	242;701;1041;1356;2710		FALSE	TRUE
Asb1	ENSMUSG00000026311.16	21	multi	4	239;1210;4081;4711	293	FALSE	TRUE
Asb10	ENSMUSG00000038204.13	1	multi	2	324;815	21	FALSE	TRUE
Asb11	ENSMUSG00000031382.14	1	single	1	422		FALSE	TRUE
Asb12	ENSMUSG00000031204.3	0	single	1	135		FALSE	TRUE
Asb13	ENSMUSG00000033781.7	44	multi	3	274;1464;3515		FALSE	TRUE
Asb14	ENSMUSG00000021898.16	0	single	1	107	45	FALSE	TRUE
Asb15	ENSMUSG00000029685.15	0	single	1	208;2388		FALSE	TRUE
Asb16	ENSMUSG00000034768.4	5	single	1	1401		FALSE	TRUE
Asb17	ENSMUSG00000038997.4	0	single	1	1541		FALSE	TRUE
Asb18	ENSMUSG00000067081.13	0	multi	2	87;2458		FALSE	TRUE
Asb2	ENSMUSG00000021200.14	6	single	1	396		FALSE	TRUE
Asb3	ENSMUSG00000020305.13	39	multi	2	227;1462	953	FALSE	TRUE
Asb4	ENSMUSG00000042607.15	4	single	1	1975	436	FALSE	TRUE
Asb5	ENSMUSG00000031519.4	1	single	1	209;514		FALSE	TRUE
Asb6	ENSMUSG00000039483.10	41	single	1	743		FALSE	TRUE
Asb7	ENSMUSG00000030509.17	33	multi	2	2201;3221		FALSE	TRUE
Asb8	ENSMUSG00000048175.13	53	multi	2	194;1169		FALSE	TRUE
Asb9	ENSMUSG00000031384.2	2	single	1	88		FALSE	TRUE
Ascc1	ENSMUSG00000044475.14	56	single	1	288		FALSE	TRUE
Ascc2	ENSMUSG00000020412.16	37	multi	2	307;2621		FALSE	TRUE
Ascc3	ENSMUSG00000038774.9	32	single	1	607;892	1168	FALSE	TRUE
Ascl1	ENSMUSG00000020052.9	2	single	1	1213		FALSE	TRUE
Ascl2	ENSMUSG00000009248.6	5	single	1	14;529		FALSE	TRUE
Ascl3	ENSMUSG00000035951.2	0	single	1	121		FALSE	TRUE
Ascl4	ENSMUSG00000085111.3	0	single	0		771	FALSE	TRUE
Ascl5	ENSMUSG00000097918.1	0	single	0			FALSE	TRUE
Asf1a	ENSMUSG00000019857.7	66	multi	2	392;1348;1867		FALSE	TRUE
Asf1b	ENSMUSG00000005470.8	28	single	1	230;857		FALSE	TRUE
Asgr1	ENSMUSG00000020884.15	6	single	1	251;609		FALSE	TRUE
Asgr2	ENSMUSG00000040963.15	2	single	1	306		FALSE	TRUE
Ash1l	ENSMUSG00000028053.13	56	multi	2	1509;2293		FALSE	TRUE
Ash2l	ENSMUSG00000031575.18	87	multi	3	83;531;1405		FALSE	TRUE
Asic1	ENSMUSG00000023017.10	6	multi	2	152;1990		FALSE	TRUE
Asic2	ENSMUSG00000020704.13	7	single	1	888		FALSE	TRUE
Asic3	ENSMUSG00000038276.12	0	single	1	210		FALSE	TRUE
Asic4	ENSMUSG00000033007.15	4	single	1	711		FALSE	TRUE
Asic5	ENSMUSG00000028008.10	0	single	1	140		FALSE	TRUE
Asl	ENSMUSG00000025533.15	51	multi	2	62;298		FALSE	TRUE
Asmt	ENSMUSG00000093806.1	0	single	1	4		FALSE	TRUE
Asna1	ENSMUSG00000052456.9	76	single	1	193		FALSE	TRUE
Asns	ENSMUSG00000029752.12	38	single	1	146		FALSE	TRUE
Asnsd1	ENSMUSG00000026095.15	71	single	1	113		FALSE	TRUE
Aspa	ENSMUSG00000020774.9	20	multi	2	444;1299;1679		FALSE	TRUE
Aspdh	ENSMUSG00000038704.12	2	single	1	72		FALSE	TRUE
Aspg	ENSMUSG00000037686.6	8	multi	2	814;5466		FALSE	TRUE
Asph	ENSMUSG00000028207.18	0	multi	0		161;184;482;786;971;1685;1699;2010;4216	FALSE	TRUE
Asphd1	ENSMUSG00000046378.11	30	multi	2	112;534		FALSE	TRUE
Asphd2	ENSMUSG00000029348.11	4	single	1	1398		FALSE	TRUE
Aspm	ENSMUSG00000033952.14	15	multi	2	131;341		FALSE	TRUE
Aspn	ENSMUSG00000021388.14	90	multi	3	191;934;2677		FALSE	TRUE
Asprv1	ENSMUSG00000033508.7	3	single	1	517		FALSE	TRUE
Aspscr1	ENSMUSG00000025142.18	60	single	1	90;123		FALSE	TRUE
Asrgl1	ENSMUSG00000024654.8	61	multi	4	124;343;960;1289;3132		FALSE	TRUE
Ass1	ENSMUSG00000076441.9	59	single	1	382		FALSE	TRUE
Aste1	ENSMUSG00000032567.16	0	single	1	113	153;444	FALSE	TRUE
Astl	ENSMUSG00000050468.12	0	single	1	877		FALSE	TRUE
Astn1	ENSMUSG00000026587.15	9	single	1	45;3031	90;161;616	FALSE	TRUE
Astn2	ENSMUSG00000028373.16	31	single	1	649		FALSE	TRUE
Asxl1	ENSMUSG00000042548.14	54	multi	3	25;1045;1609;1934		FALSE	TRUE
Asxl2	ENSMUSG00000037486.18	34	multi	2	94;9841		FALSE	TRUE
Asxl3	ENSMUSG00000045215.17	0	single	1	4466;4678		FALSE	TRUE
Asz1	ENSMUSG00000010796.11	1	single	1	287		FALSE	TRUE
Atad1	ENSMUSG00000013662.6	71	multi	3	250;1039;1422;1685;2606	1255	FALSE	TRUE
Atad2	ENSMUSG00000022360.8	31	multi	2	123;690;1481		FALSE	TRUE
Atad2b	ENSMUSG00000052812.5	30	single	1	3347		FALSE	TRUE
Atad3a	ENSMUSG00000029036.18	50	single	1	547;5466		FALSE	TRUE
Atad5	ENSMUSG00000017550.14	18	multi	2	452;1423		FALSE	TRUE
Atat1	ENSMUSG00000024426.17	29	single	1	146	346;1022	FALSE	TRUE
Atcay	ENSMUSG00000034958.11	8	multi	2	648;2224		FALSE	TRUE
Ate1	ENSMUSG00000030850.17	48	multi	3	298;878;3065		FALSE	TRUE
Atf1	ENSMUSG00000023027.13	72	multi	3	11;440;1285		FALSE	TRUE
Atf2	ENSMUSG00000027104.18	62	multi	3	327;656;1515;1876;2413		FALSE	TRUE
Atf3	ENSMUSG00000026628.13	44	multi	3	1186;2058;4427		FALSE	TRUE
Atf4	ENSMUSG00000042406.8	95	single	1	81		FALSE	TRUE
Atf5	ENSMUSG00000038539.15	54	single	1	78;591		FALSE	TRUE
Atf6	ENSMUSG00000026663.6	39	multi	3	1186;2476;5205		FALSE	TRUE
Atf6b	ENSMUSG00000015461.15	70	single	1	377		FALSE	TRUE
Atf7	ENSMUSG00000099083.7	1	single	1	126	670;852;1532	FALSE	TRUE
Atf7ip	ENSMUSG00000030213.12	59	multi	2	499;3969		FALSE	TRUE
Atf7ip2	ENSMUSG00000039200.16	1	multi	2	206;1024	15;101;156;1095	FALSE	TRUE
Atg10	ENSMUSG00000021619.6	48	multi	2	429;906		FALSE	TRUE
Atg101	ENSMUSG00000037204.7	73	single	1	273		FALSE	TRUE
Atg12	ENSMUSG00000032905.5	65	multi	2	346;2025;4306		FALSE	TRUE
Atg13	ENSMUSG00000027244.14	44	multi	2	682;1768		FALSE	TRUE
Atg14	ENSMUSG00000037526.7	29	multi	2	374;1944		FALSE	TRUE
Atg16l1	ENSMUSG00000026289.15	41	single	1	1119		FALSE	TRUE
Atg16l2	ENSMUSG00000047767.17	0	multi	0		230;4526	FALSE	TRUE
Atg2a	ENSMUSG00000024773.15	33	single	1	498		FALSE	TRUE
Atg2b	ENSMUSG00000041341.10	33	multi	3	269;937;3532		FALSE	TRUE
Atg3	ENSMUSG00000022663.3	83	single	1	184;797		FALSE	TRUE
Atg4a	ENSMUSG00000079418.3	37	single	1	956		FALSE	TRUE
Atg4a-ps	ENSMUSG00000087119.4	0	single	1	879		FALSE	TRUE
Atg4b	ENSMUSG00000026280.17	36	multi	2	1671;2851		FALSE	TRUE
Atg4c	ENSMUSG00000028550.15	38	single	1	1223		FALSE	TRUE
Atg4d	ENSMUSG00000002820.6	23	multi	3	1403;4336;4873		FALSE	TRUE
Atg5	ENSMUSG00000038160.7	64	multi	2	584;1239		FALSE	TRUE
Atg7	ENSMUSG00000030314.16	38	multi	2	207;1591		FALSE	TRUE
Atg9a	ENSMUSG00000033124.16	48	single	1	1066		FALSE	TRUE
Atg9b	ENSMUSG00000038295.14	12	single	1	906		FALSE	TRUE
Atic	ENSMUSG00000026192.13	40	multi	2	732;960		FALSE	TRUE
Atl1	ENSMUSG00000021066.9	5	single	1	206;3079		FALSE	TRUE
Atl2	ENSMUSG00000059811.13	33	multi	2	89;1804		FALSE	TRUE
Atl3	ENSMUSG00000024759.14	70	multi	3	199;924;1148;2564;2768;4571;5638	203	FALSE	TRUE
Atm	ENSMUSG00000034218.16	37	multi	2	378;597;2612		FALSE	TRUE
Atmin	ENSMUSG00000047388.10	35	multi	2	184;2386		FALSE	TRUE
Atn1	ENSMUSG00000004263.15	51	single	1	528		FALSE	TRUE
Atoh1	ENSMUSG00000073043.5	0	single	1	867		FALSE	TRUE
Atoh7	ENSMUSG00000036816.4	0	single	1	674		FALSE	TRUE
Atoh8	ENSMUSG00000037621.8	7	single	1	973		FALSE	TRUE
Atox1	ENSMUSG00000018585.9	109	single	1	188		FALSE	TRUE
Atp10a	ENSMUSG00000025324.8	26	multi	4	282;683;2860;5429		FALSE	TRUE
Atp10b	ENSMUSG00000055415.8	5	single	1	2384		FALSE	TRUE
Atp11a	ENSMUSG00000031441.15	38	single	1	1846;3820	202;210	FALSE	TRUE
Atp11b	ENSMUSG00000037400.17	53	single	1	1090		FALSE	TRUE
Atp11c	ENSMUSG00000062949.13	41	multi	2	2507;2889		FALSE	TRUE
Atp12a	ENSMUSG00000022229.3	0	single	1	629		FALSE	TRUE
Atp13a1	ENSMUSG00000031862.11	56	single	1	220		FALSE	TRUE
Atp13a2	ENSMUSG00000036622.15	56	single	1	252		FALSE	TRUE
Atp13a3	ENSMUSG00000022533.14	56	multi	4	146;2532;3066;3281		FALSE	TRUE
Atp13a4	ENSMUSG00000038094.15	4	single	1	365	11	FALSE	TRUE
Atp13a5	ENSMUSG00000048939.13	6	single	1	143;752		FALSE	TRUE
Atp1a1	ENSMUSG00000033161.10	91	single	1	337		FALSE	TRUE
Atp1a2	ENSMUSG00000007097.14	32	multi	4	218;614;2199;2992	170	FALSE	TRUE
Atp1a3	ENSMUSG00000040907.15	18	single	1	381		FALSE	TRUE
Atp1a4	ENSMUSG00000007107.6	0	single	1	285		FALSE	TRUE
Atp1b1	ENSMUSG00000026576.12	56	multi	3	227;461;1167		FALSE	TRUE
Atp1b2	ENSMUSG00000041329.13	37	multi	2	129;582;1512		FALSE	TRUE
Atp1b3	ENSMUSG00000032412.8	92	multi	2	480;869		FALSE	TRUE
Atp1b4	ENSMUSG00000016327.9	0	single	1	3047		FALSE	TRUE
Atp23	ENSMUSG00000025436.12	21	multi	2	230;822	242	FALSE	TRUE
Atp2a1	ENSMUSG00000030730.12	1	single	1	306		FALSE	TRUE
Atp2a2	ENSMUSG00000029467.15	46	single	1	777	208;811	FALSE	TRUE
Atp2a3	ENSMUSG00000020788.15	39	single	1	1336		FALSE	TRUE
Atp2b1	ENSMUSG00000019943.10	77	multi	6	450;487;959;1192;1645;2452;3024	1866	FALSE	TRUE
Atp2b2	ENSMUSG00000030302.16	7	multi	3	243;1471;2868;4706		FALSE	TRUE
Atp2b3	ENSMUSG00000031376.15	14	multi	2	451;3010	90	FALSE	TRUE
Atp2b4	ENSMUSG00000026463.17	80	multi	3	660;2373;3657;4325;7234		TRUE	FALSE
Atp2c1	ENSMUSG00000032570.17	1	single	1		171;436;669;923;1701;2621	FALSE	TRUE
Atp2c2	ENSMUSG00000034112.9	4	single	1	231		FALSE	TRUE
Atp4a	ENSMUSG00000005553.14	4	single	1	350		FALSE	TRUE
Atp4b	ENSMUSG00000031449.10	5	single	1	421;1039;3050		FALSE	TRUE
Atp5a1	ENSMUSG00000025428.15	111	multi	2	129;487		FALSE	TRUE
Atp5b	ENSMUSG00000025393.12	118	single	1	272		FALSE	TRUE
Atp5c1	ENSMUSG00000025781.14	110	single	1	142		FALSE	TRUE
Atp5d	ENSMUSG00000003072.15	114	single	1	273		FALSE	TRUE
Atp5e	ENSMUSG00000016252.7	116	single	1	153		FALSE	TRUE
Atp5g1	ENSMUSG00000006057.15	110	single	1	117;1018;4252		FALSE	TRUE
Atp5g2	ENSMUSG00000062683.11	114	single	1	150	311	FALSE	TRUE
Atp5g3	ENSMUSG00000018770.9	106	single	1	146		FALSE	TRUE
Atp5h	ENSMUSG00000034566.10	118	single	1	59		FALSE	TRUE
Atp5j	ENSMUSG00000022890.13	117	single	1	92		FALSE	TRUE
Atp5j2	ENSMUSG00000038690.15	115	single	1	141	256	FALSE	TRUE
Atp5k	ENSMUSG00000050856.16	108	single	1	68		FALSE	TRUE
Atp5l	ENSMUSG00000038717.8	119	single	1	151		FALSE	TRUE
Atp5md	ENSMUSG00000071528.4	97	single	1	2537	91	FALSE	TRUE
Atp5mpl	ENSMUSG00000021290.6	116	single	1	380		FALSE	TRUE
Atp5o	ENSMUSG00000022956.11	110	single	1	64		FALSE	TRUE
Atp5pb	ENSMUSG00000000563.17	110	single	1	288		FALSE	TRUE
Atp6ap1	ENSMUSG00000019087.13	91	single	1	303;715		FALSE	TRUE
Atp6ap1l	ENSMUSG00000078958.9	4	single	1	342		FALSE	TRUE
Atp6ap2	ENSMUSG00000031007.2	89	multi	2	126;1176		FALSE	TRUE
Atp6v0a1	ENSMUSG00000019302.16	47	single	1	19;1314		FALSE	TRUE
Atp6v0a2	ENSMUSG00000038023.12	56	multi	3	243;843;2652		FALSE	TRUE
Atp6v0a4	ENSMUSG00000038600.12	7	single	1	507		FALSE	TRUE
Atp6v0b	ENSMUSG00000033379.13	105	single	1	289		FALSE	TRUE
Atp6v0c	ENSMUSG00000024121.13	114	single	1	538		FALSE	TRUE
Atp6v0d1	ENSMUSG00000013160.7	87	single	1	438		FALSE	TRUE
Atp6v0d2	ENSMUSG00000028238.6	1	multi	2	303;1378		FALSE	TRUE
Atp6v0e	ENSMUSG00000015575.15	109	single	1	64;191;472	2503	FALSE	TRUE
Atp6v0e2	ENSMUSG00000039347.7	30	single	1	168;1407		FALSE	TRUE
Atp6v1a	ENSMUSG00000052459.13	73	multi	2	510;1779;2022		FALSE	TRUE
Atp6v1b1	ENSMUSG00000006269.7	48	multi	3	362;1450;2462	1363	FALSE	TRUE
Atp6v1b2	ENSMUSG00000006273.14	76	multi	2	133;1142		FALSE	TRUE
Atp6v1c1	ENSMUSG00000022295.8	69	multi	3	175;490;739		FALSE	TRUE
Atp6v1c2	ENSMUSG00000020566.19	5	single	1	138		FALSE	TRUE
Atp6v1d	ENSMUSG00000021114.9	21	single	1	2744		FALSE	TRUE
Atp6v1e1	ENSMUSG00000019210.10	95	single	1	458;4009		FALSE	TRUE
Atp6v1e2	ENSMUSG00000053375.8	0	single	1	179		FALSE	TRUE
Atp6v1f	ENSMUSG00000004285.12	113	single	1	244		FALSE	TRUE
Atp6v1fnb	ENSMUSG00000090685.1	0	single	1	58		FALSE	TRUE
Atp6v1g1	ENSMUSG00000039105.6	108	multi	2	165;632;1736		FALSE	TRUE
Atp6v1g2	ENSMUSG00000024403.16	29	multi	2	106;969		FALSE	TRUE
Atp6v1g3	ENSMUSG00000026394.5	0	single	1	149;1502;1737		FALSE	TRUE
Atp6v1h	ENSMUSG00000033793.12	64	single	1	364		FALSE	TRUE
Atp7a	ENSMUSG00000033792.12	42	multi	2	311;3252		FALSE	TRUE
Atp7b	ENSMUSG00000006567.11	6	single	1	1866		FALSE	TRUE
Atp8a1	ENSMUSG00000037685.15	46	multi	3	695;3438;4459	218	FALSE	TRUE
Atp8a2	ENSMUSG00000021983.16	9	multi	2	296;9287	363;1061	FALSE	TRUE
Atp8b1	ENSMUSG00000039529.9	14	single	1	2111;2373		FALSE	TRUE
Atp8b2	ENSMUSG00000060671.12	14	multi	2	80;304;1672		FALSE	TRUE
Atp8b3	ENSMUSG00000003341.9	1	single	1	285	25	FALSE	TRUE
Atp8b4	ENSMUSG00000060131.11	30	multi	2	274;1837		FALSE	TRUE
Atp8b5	ENSMUSG00000028457.18	5	single	1	822	1623	FALSE	TRUE
Atp9a	ENSMUSG00000027546.15	30	single	1	334		FALSE	TRUE
Atp9b	ENSMUSG00000024566.10	0	multi	3	1623;1872;3088		FALSE	TRUE
Atpaf1	ENSMUSG00000028710.18	0	multi	0		65;721;1118	FALSE	TRUE
Atpaf2	ENSMUSG00000042709.15	59	multi	2	357;775		FALSE	TRUE
Atpif1	ENSMUSG00000054428.12	110	single	1	127		FALSE	TRUE
Atpsckmt	ENSMUSG00000039065.11	50	single	1	401;1475		FALSE	TRUE
Atr	ENSMUSG00000032409.15	18	single	1	157		FALSE	TRUE
Atraid	ENSMUSG00000013622.15	91	single	1	26;256		FALSE	TRUE
Atrip	ENSMUSG00000025646.9	0	single	1	482	94	FALSE	TRUE
Atrn	ENSMUSG00000027312.14	40	multi	2	509;746;2505;4392		FALSE	TRUE
Atrnl1	ENSMUSG00000054843.9	19	single	1	2129		FALSE	TRUE
Atrx	ENSMUSG00000031229.16	61	single	1	2560	2121;2332	FALSE	TRUE
Atxn1	ENSMUSG00000046876.16	29	multi	5	626;1698;4974;7061;7300		FALSE	TRUE
Atxn10	ENSMUSG00000016541.10	79	multi	2	289;912;1469		FALSE	TRUE
Atxn1l	ENSMUSG00000069895.4	35	single	1	4004;5114	420	FALSE	TRUE
Atxn2	ENSMUSG00000042605.16	0	single	0		584	FALSE	TRUE
Atxn2l	ENSMUSG00000032637.15	74	single	1	68;458		FALSE	TRUE
Atxn3	ENSMUSG00000021189.11	28	multi	2	205;4206	21	FALSE	TRUE
Atxn7	ENSMUSG00000021738.5	48	multi	2	91;460;717;3978		FALSE	TRUE
Atxn7l1	ENSMUSG00000020564.17	1	single	1	139	212;1210;1222;2712	FALSE	TRUE
Atxn7l2	ENSMUSG00000048997.17	25	single	1	137		FALSE	TRUE
Atxn7l3	ENSMUSG00000059995.12	45	single	1	2425		FALSE	TRUE
Atxn7l3b	ENSMUSG00000074748.3	81	multi	2	1316;1635;2999	89	FALSE	TRUE
Auh	ENSMUSG00000021460.17	61	single	1	355	1201;2266;2718	FALSE	TRUE
Aunip	ENSMUSG00000078521.2	24	single	1	159		FALSE	TRUE
Aup1	ENSMUSG00000068328.9	85	single	1	274		FALSE	TRUE
Aurka	ENSMUSG00000027496.15	26	single	1	606		FALSE	TRUE
Aurkaip1	ENSMUSG00000065990.12	95	single	1	138		FALSE	TRUE
Aurkb	ENSMUSG00000020897.12	26	single	1	603		FALSE	TRUE
Aurkc	ENSMUSG00000070837.5	1	single	1	146		FALSE	TRUE
Auts2	ENSMUSG00000029673.17	35	multi	4	138;389;1648		TRUE	TRUE
Aven	ENSMUSG00000003604.14	36	multi	2	357;2230		FALSE	TRUE
Avil	ENSMUSG00000025432.11	3	multi	2	215;431		FALSE	TRUE
Avl9	ENSMUSG00000029787.10	33	single	1	4525;5221	761	FALSE	TRUE
Avp	ENSMUSG00000037727.6	3	single	1	57		FALSE	TRUE
Avpi1	ENSMUSG00000018821.3	66	single	1	416		FALSE	TRUE
Avpr1a	ENSMUSG00000020123.6	4	multi	3	397;1092;1383		FALSE	TRUE
Avpr1b	ENSMUSG00000026432.7	3	single	1	233;2255		FALSE	TRUE
Avpr2	ENSMUSG00000031390.8	2	single	1	554;1648		FALSE	TRUE
Awat1	ENSMUSG00000015665.8	0	single	1	317		FALSE	TRUE
Awat2	ENSMUSG00000031220.14	0	single	1	565;2074		FALSE	TRUE
Axdnd1	ENSMUSG00000026601.14	0	multi	0	234	93;225	FALSE	TRUE
Axin1	ENSMUSG00000024182.16	42	single	1	233;750		FALSE	TRUE
Axin2	ENSMUSG00000000142.15	18	multi	2	116;1388		FALSE	TRUE
Axl	ENSMUSG00000002602.16	37	multi	2	1032;1583		FALSE	TRUE
Aym1	ENSMUSG00000053873.1	0	single	1	167		FALSE	TRUE
Azgp1	ENSMUSG00000037053.6	30	multi	2	352;1427		FALSE	TRUE
Azi2	ENSMUSG00000039285.12	0	multi	0		356;613;891;1262;1444;1713	FALSE	TRUE
Azin1	ENSMUSG00000037458.15	77	multi	2	567;2178;2934		FALSE	TRUE
Azin2	ENSMUSG00000028789.16	0	single	1	702	331	FALSE	TRUE
B020004J07Rik	ENSMUSG00000035201.15	0	single	1	402		FALSE	TRUE
B020011L13Rik	ENSMUSG00000101303.1	0	single	0	1356		FALSE	TRUE
B020031M17Rik	ENSMUSG00000078537.3	0	single	1	190		FALSE	TRUE
B230118H07Rik	ENSMUSG00000027165.16	53	single	1	66;541;1409		FALSE	TRUE
B230217C12Rik	ENSMUSG00000050538.8	34	multi	4	963;1337;1700;2007		FALSE	TRUE
B230219D22Rik	ENSMUSG00000045767.9	61	single	1	2773;3858		FALSE	TRUE
B230307C23Rik	ENSMUSG00000080717.10	19	single	1	334	98;220;236;941;992	FALSE	TRUE
B2m	ENSMUSG00000060802.8	109	multi	2	235;448;3265		FALSE	TRUE
B3galnt1	ENSMUSG00000043300.2	17	multi	2	773;1012		FALSE	TRUE
B3galnt2	ENSMUSG00000039242.10	33	single	1	319;744	11	FALSE	TRUE
B3galt1	ENSMUSG00000034780.6	8	multi	2	1591;3766		FALSE	TRUE
B3galt2	ENSMUSG00000033849.3	5	multi	3	696;1333;2448;7218		FALSE	TRUE
B3galt4	ENSMUSG00000067370.4	34	single	1	238		FALSE	TRUE
B3galt5	ENSMUSG00000074892.9	7	single	1	3764		FALSE	TRUE
B3galt6	ENSMUSG00000050796.4	46	single	1	1111;2173		FALSE	TRUE
B3gat1	ENSMUSG00000045994.17	0	single	1	532	203;2216	FALSE	TRUE
B3gat2	ENSMUSG00000026156.8	6	multi	2	429;3971	205	FALSE	TRUE
B3gat3	ENSMUSG00000071649.6	64	single	1	402		FALSE	TRUE
B3glct	ENSMUSG00000051950.10	31	multi	2	276;2993		FALSE	TRUE
B3gnt2	ENSMUSG00000051650.11	0	single	0		1246	FALSE	TRUE
B3gnt3	ENSMUSG00000031803.8	35	multi	3	1392;1848;2164;3070		FALSE	TRUE
B3gnt4	ENSMUSG00000029431.5	3	single	1	256		FALSE	TRUE
B3gnt5	ENSMUSG00000022686.14	14	multi	4	174;461;2070;2300;2590		FALSE	TRUE
B3gnt6	ENSMUSG00000074004.3	0	single	1	1159		FALSE	TRUE
B3gnt7	ENSMUSG00000079445.3	11	single	1	1078		FALSE	TRUE
B3gnt8	ENSMUSG00000059479.7	26	single	1	176		FALSE	TRUE
B3gnt9	ENSMUSG00000069920.10	11	single	1	917		FALSE	TRUE
B3gntl1	ENSMUSG00000046605.14	16	multi	2	1097;1669	584	FALSE	TRUE
B430305J03Rik	ENSMUSG00000053706.2	0	single	1	1542		FALSE	TRUE
B430306N03Rik	ENSMUSG00000043740.15	5	multi	3	1341;2839;5771		FALSE	TRUE
B4galnt1	ENSMUSG00000006731.10	62	single	1	497		FALSE	TRUE
B4galnt2	ENSMUSG00000013418.8	0	multi	2	128;2505		FALSE	TRUE
B4galnt3	ENSMUSG00000041372.10	5	multi	2	716;3057		FALSE	TRUE
B4galnt4	ENSMUSG00000055629.5	33	multi	2	281;2149		FALSE	TRUE
B4galt1	ENSMUSG00000028413.13	61	multi	2	853;2583	172	FALSE	TRUE
B4galt2	ENSMUSG00000028541.14	14	multi	2	151;722		FALSE	TRUE
B4galt3	ENSMUSG00000052423.14	58	single	1	517		FALSE	TRUE
B4galt4	ENSMUSG00000022793.17	36	multi	2	281;818;1019		FALSE	TRUE
B4galt5	ENSMUSG00000017929.13	43	single	1	136;2892		FALSE	TRUE
B4galt6	ENSMUSG00000056124.5	41	multi	2	376;2695;3722		FALSE	TRUE
B4galt7	ENSMUSG00000021504.14	57	single	1	532;1069		FALSE	TRUE
B4gat1	ENSMUSG00000047379.7	52	single	1	633		FALSE	TRUE
B630019K06Rik	ENSMUSG00000052364.4	26	multi	2	469;1205		FALSE	TRUE
B830017H08Rik	ENSMUSG00000116652.2	0	single	1	638		FALSE	TRUE
B930094E09Rik	ENSMUSG00000092124.1	1	single	1	827		FALSE	TRUE
B9d1	ENSMUSG00000001039.12	36	single	1	137		FALSE	TRUE
B9d2	ENSMUSG00000063439.7	62	single	1	264	100	FALSE	TRUE
BB014433	ENSMUSG00000049008.4	0	single	1	238		FALSE	TRUE
BB287469	ENSMUSG00000079031.1	0	single	1	162;921		FALSE	TRUE
BC003965	ENSMUSG00000067722.4	67	multi	4	431;781;1502;1865;2564		FALSE	TRUE
BC004004	ENSMUSG00000052712.17	80	multi	2	79;1440;12615		FALSE	TRUE
BC005537	ENSMUSG00000019132.11	93	multi	4	324;574;847;1222;1629;2167;3435		FALSE	TRUE
BC005624	ENSMUSG00000026851.9	87	multi	2	374;1033		FALSE	TRUE
BC016579	ENSMUSG00000033187.8	7	single	1	1458		FALSE	TRUE
BC017158	ENSMUSG00000030780.15	21	single	1	1139	212	FALSE	TRUE
BC024063	ENSMUSG00000112160.1	12	multi	2	119;419;1689		FALSE	TRUE
BC024139	ENSMUSG00000044361.16	25	single	1	226		FALSE	TRUE
BC024978	ENSMUSG00000078786.9	2	multi	2	221;5801	227	FALSE	TRUE
BC025920	ENSMUSG00000074862.11	0	multi	0		114;405	FALSE	TRUE
BC028528	ENSMUSG00000038543.13	65	multi	2	287		TRUE	TRUE
BC029722	ENSMUSG00000074649.6	69	multi	2	611;1195;4017		FALSE	TRUE
BC030500	ENSMUSG00000049946.7	2	single	1	1093		FALSE	TRUE
BC031181	ENSMUSG00000036299.5	90	single	1	50;283;590;809		FALSE	TRUE
BC034090	ENSMUSG00000033722.9	12	single	1	1049		FALSE	TRUE
BC035044	ENSMUSG00000090164.8	27	single	1	992		FALSE	TRUE
BC035947	ENSMUSG00000090486.2	1	single	1	780		FALSE	TRUE
BC048403	ENSMUSG00000053684.8	13	single	1	1759		FALSE	TRUE
BC048507	ENSMUSG00000064063.6	0	single	1	150		FALSE	TRUE
BC048562	ENSMUSG00000050641.7	0	single	1	4		FALSE	TRUE
BC048671	ENSMUSG00000049694.13	0	single	1	173		FALSE	TRUE
BC048679	ENSMUSG00000061877.13	1	single	1	124		FALSE	TRUE
BC049352	ENSMUSG00000091996.8	1	multi	2	159;1235		FALSE	TRUE
BC049715	ENSMUSG00000047515.8	0	single	1	155		FALSE	TRUE
BC049762	ENSMUSG00000045942.13	0	single	1	142		FALSE	TRUE
BC051019	ENSMUSG00000031022.15	3	single	1	347		FALSE	TRUE
BC051142	ENSMUSG00000057246.16	10	multi	2	227;267		FALSE	TRUE
BC051665	ENSMUSG00000042243.10	0	single	0	268		FALSE	TRUE
BC052040	ENSMUSG00000040282.13	21	single	1	1737		FALSE	TRUE
BC053393	ENSMUSG00000046974.6	0	single	1	1272		FALSE	TRUE
BC055324	ENSMUSG00000041406.14	3	single	1	357	391	FALSE	TRUE
BC061212	ENSMUSG00000072822.2	0	single	0	350		FALSE	TRUE
BC061237	ENSMUSG00000072145.3	0	single	1	284		FALSE	TRUE
BC067074	ENSMUSG00000021763.17	0	single	1	184	870;1001	FALSE	TRUE
BC080695	ENSMUSG00000070618.10	0	single	1	584		FALSE	TRUE
BC107364	ENSMUSG00000046317.14	0	single	1	752		FALSE	TRUE
BC147527	ENSMUSG00000094796.2	22	single	1	189		FALSE	TRUE
Baalc	ENSMUSG00000022296.9	16	multi	2	184;2036;3684		FALSE	TRUE
Baat	ENSMUSG00000039653.9	1	single	1	398		FALSE	TRUE
Babam1	ENSMUSG00000031820.9	79	single	1	256	6	FALSE	TRUE
Babam2	ENSMUSG00000052139.18	67	single	1	318		FALSE	TRUE
Bace1	ENSMUSG00000032086.12	41	multi	4	67;1269;1705;2189;4104;4579		FALSE	TRUE
Bace2	ENSMUSG00000040605.7	24	single	1	111;203;2027;6041		FALSE	TRUE
Bach1	ENSMUSG00000025612.5	56	multi	2	2911;3475		FALSE	TRUE
Bach2	ENSMUSG00000040270.16	56	multi	4	480;903;5812;8516		FALSE	TRUE
Bad	ENSMUSG00000024959.14	73	single	1	375	36;178	FALSE	TRUE
Bag1	ENSMUSG00000028416.13	100	single	1	189;1298		FALSE	TRUE
Bag2	ENSMUSG00000042215.8	38	single	1	154;1123		FALSE	TRUE
Bag3	ENSMUSG00000030847.8	48	single	1	585		FALSE	TRUE
Bag4	ENSMUSG00000037316.9	41	multi	2	789;3386		FALSE	TRUE
Bag5	ENSMUSG00000049792.6	65	multi	2	187;556;1188		FALSE	TRUE
Bag6	ENSMUSG00000024392.17	75	single	1	86		FALSE	TRUE
Bahcc1	ENSMUSG00000039741.15	26	multi	2	918;2413		FALSE	TRUE
Bahd1	ENSMUSG00000040007.8	33	single	1	1956		FALSE	TRUE
Baiap2	ENSMUSG00000025372.16	41	single	1	354	1517	FALSE	TRUE
Baiap2l1	ENSMUSG00000038859.7	11	multi	3	222;495;1431		FALSE	TRUE
Baiap2l2	ENSMUSG00000018126.15	11	multi	2	382;783	236	FALSE	TRUE
Baiap3	ENSMUSG00000047507.12	4	single	1	283;979		FALSE	TRUE
Bak1	ENSMUSG00000057789.14	68	single	1	140;1121		FALSE	TRUE
Bambi	ENSMUSG00000024232.2	46	single	1	352;4004		FALSE	TRUE
Banf1	ENSMUSG00000024844.15	93	single	1	374		FALSE	TRUE
Banf2	ENSMUSG00000037307.11	0	single	1	66		FALSE	TRUE
Bank1	ENSMUSG00000037922.13	6	single	1	789		FALSE	TRUE
Banp	ENSMUSG00000025316.16	52	multi	3	323;542;3623		FALSE	TRUE
Bap1	ENSMUSG00000021901.10	54	single	1	1105		FALSE	TRUE
Bard1	ENSMUSG00000026196.7	21	multi	2	194;3022		FALSE	TRUE
Barhl1	ENSMUSG00000026805.14	0	multi	2	659;1949		FALSE	TRUE
Barhl2	ENSMUSG00000034384.11	0	single	1	834		FALSE	TRUE
Barx1	ENSMUSG00000021381.4	2	single	1	515		FALSE	TRUE
Barx2	ENSMUSG00000032033.11	9	single	1	745		FALSE	TRUE
Basp1	ENSMUSG00000045763.8	46	single	1	952		FALSE	TRUE
Batf	ENSMUSG00000034266.6	40	single	1	335		FALSE	TRUE
Batf2	ENSMUSG00000039699.14	4	single	1	481		FALSE	TRUE
Batf3	ENSMUSG00000026630.9	11	single	1	310		FALSE	TRUE
Bax	ENSMUSG00000003873.11	97	single	1	165		FALSE	TRUE
Baz1a	ENSMUSG00000035021.13	48	multi	3	754;1316;2038		FALSE	TRUE
Baz1b	ENSMUSG00000002748.7	54	multi	2	909;1666		FALSE	TRUE
Baz2a	ENSMUSG00000040054.17	57	multi	2	463;2550		FALSE	TRUE
Baz2b	ENSMUSG00000026987.16	41	multi	2	445;1286		FALSE	TRUE
Bbc3	ENSMUSG00000002083.13	50	single	1	971		FALSE	TRUE
Bbip1	ENSMUSG00000084957.3	86	multi	3	385;1484;1685		FALSE	TRUE
Bbof1	ENSMUSG00000057265.13	0	single	1	1999	474	FALSE	TRUE
Bbox1	ENSMUSG00000041660.8	6	multi	2	359;1397;2757		FALSE	TRUE
Bbs1	ENSMUSG00000006464.9	4	single	1	456;3794		FALSE	TRUE
Bbs10	ENSMUSG00000035759.4	5	single	1	558		FALSE	TRUE
Bbs12	ENSMUSG00000051444.9	14	single	1	267		FALSE	TRUE
Bbs2	ENSMUSG00000031755.6	24	single	1	322		FALSE	TRUE
Bbs4	ENSMUSG00000025235.8	27	multi	2	87;880		FALSE	TRUE
Bbs5	ENSMUSG00000063145.10	23	single	1	366		FALSE	TRUE
Bbs7	ENSMUSG00000037325.10	15	single	1	347	415	FALSE	TRUE
Bbs9	ENSMUSG00000035919.16	29	single	1	387		FALSE	TRUE
Bbx	ENSMUSG00000022641.15	46	multi	4	38;400;943;1779;5829		FALSE	TRUE
Bcam	ENSMUSG00000002980.14	34	single	1	483		FALSE	TRUE
[truncated: 19,659 more rows]

## Sheet: Transcripts - Mouse UTRome
gene_name	gene_id	transcript_id	utr_name	utr_position	utr_length	is_improper_utr_length	atlas.ncelltypes_gene	atlas.ncelltypes_utr	is_ipa	is_lu	is_distal	atlas.utr_type	atlas.n_utrs_no_ipa	atlas.pct_utr_no_ipa	atlas.pct_utr_total	atlas.rank_utr_total	is_blacklisted	is_consistent	merged_txs
0610009B22Rik	ENSMUSG00000007777.9	ENSMUST00000007921.8	0610009B22Rik.2	2	261	FALSE	64	64	FALSE	TRUE	TRUE	single	1	1	1	1	FALSE	TRUE	ENSMUST00000007921.8;ENSMUST00000007921.8-UTR-175
0610010F05Rik	ENSMUSG00000042208.15	ENSMUST00000123909.1	0610010F05Rik.1	1	97	FALSE	0	0	TRUE	FALSE	FALSE	multi	0	0	0.131906	2	FALSE	TRUE	ENSMUST00000123909.1
0610010F05Rik	ENSMUSG00000042208.15	ENSMUST00000109532.8	0610010F05Rik.3	3	1693	FALSE	0	0	TRUE	FALSE	FALSE	multi	0	0	0.820128	1	FALSE	TRUE	ENSMUST00000093267.10;ENSMUST00000109532.8
0610010F05Rik	ENSMUSG00000042208.15	ENSMUST00000043356.12	0610010F05Rik.4	4	2230	FALSE	0	0	TRUE	TRUE	TRUE	multi	0	0	0.0479657	3	FALSE	TRUE	ENSMUST00000043356.12
0610010K14Rik	ENSMUSG00000020831.18	ENSMUST00000021181.12	0610010K14Rik.8	8	198	FALSE	92	92	FALSE	TRUE	TRUE	single	1	1	1	1	FALSE	TRUE	ENSMUST00000021181.12;ENSMUST00000100950.9;ENSMUST00000102569.9;ENSMUST00000108575.8;ENSMUST00000108576.9;ENSMUST00000108577.7;ENSMUST00000108579.7;ENSMUST00000134700.7;ENSMUST00000135390.1
0610012G03Rik	ENSMUSG00000107002.1	ENSMUST00000202722.1-UTR-721	0610012G03Rik.1	1	390	FALSE	94	94	FALSE	FALSE	FALSE	multi	2	0.961652	0.961652	1	FALSE	TRUE	ENSMUST00000202722.1-UTR-721
0610012G03Rik	ENSMUSG00000107002.1	ENSMUST00000202722.1	0610012G03Rik.2	2	1111	FALSE	94	8	FALSE	TRUE	TRUE	multi	2	0.0383475	0.0383475	2	FALSE	TRUE	ENSMUST00000202722.1
0610030E20Rik	ENSMUSG00000058706.5	ENSMUST00000077783.4-UTR-3459	0610030E20Rik.1	1	570	FALSE	59	59	FALSE	FALSE	FALSE	multi	2	0.613323	0.613323	1	FALSE	TRUE	ENSMUST00000077783.4-UTR-3459
0610030E20Rik	ENSMUSG00000058706.5	ENSMUST00000077783.4	0610030E20Rik.2	2	4029	FALSE	59	59	FALSE	TRUE	TRUE	multi	2	0.386677	0.386677	2	FALSE	TRUE	ENSMUST00000077783.4
0610040J01Rik	ENSMUSG00000060512.7	ENSMUST00000081747.7	0610040J01Rik.1	1	761	FALSE	20	20	FALSE	TRUE	TRUE	single	1	1	1	1	FALSE	TRUE	ENSMUST00000081747.7
1110002E22Rik	ENSMUSG00000090066.2	ENSMUST00000163080.2-UTR-639	1110002E22Rik.1	1	3741	FALSE	0	0	FALSE	FALSE	FALSE	single	1	0.088	0.088	2	FALSE	TRUE	ENSMUST00000163080.2-UTR-639
1110002E22Rik	ENSMUSG00000090066.2	ENSMUST00000163080.2	1110002E22Rik.2	2	4380	FALSE	0	0	FALSE	TRUE	TRUE	single	1	0.912	0.912	1	FALSE	TRUE	ENSMUST00000163080.2
1110004F10Rik	ENSMUSG00000030663.12	ENSMUST00000106608.7	1110004F10Rik.3	3	392	FALSE	96	89	FALSE	FALSE	FALSE	multi	2	0.207032	0.207032	2	FALSE	TRUE	ENSMUST00000106608.7;ENSMUST00000106608.7-UTR-151;ENSMUST00000106608.7-UTR-189
1110004F10Rik	ENSMUSG00000030663.12	ENSMUST00000032899.11	1110004F10Rik.7	7	771	FALSE	96	96	FALSE	TRUE	TRUE	multi	2	0.792968	0.792968	1	FALSE	TRUE	ENSMUST00000032899.11;ENSMUST00000106607.1;ENSMUST00000106607.1-UTR-133;ENSMUST00000106607.1-UTR-62
1110008P14Rik	ENSMUSG00000039195.4	ENSMUST00000048792.4	1110008P14Rik.2	2	260	FALSE	79	79	FALSE	TRUE	TRUE	single	1	0.992352	0.992352	1	FALSE	TRUE	ENSMUST00000048792.4;ENSMUST00000048792.4-UTR-66
1110008P14Rik	ENSMUSG00000039195.4	ENSMUST00000146423.1	1110008P14Rik.3	3	2367	FALSE	79	0	FALSE	FALSE	FALSE	single	1	0.00764798	0.00764798	2	FALSE	TRUE	ENSMUST00000146423.1
1110012L19Rik	ENSMUSG00000045237.5	ENSMUST00000053981.5	1110012L19Rik.1	1	325	FALSE	52	52	FALSE	TRUE	TRUE	single	1	1	1	1	FALSE	TRUE	ENSMUST00000053981.5
1110017D15Rik	ENSMUSG00000028441.12	ENSMUST00000030152.12	1110017D15Rik.2	2	160	FALSE	3	3	FALSE	TRUE	TRUE	single	1	1	1	1	FALSE	TRUE	ENSMUST00000030152.12;ENSMUST00000095126.4;ENSMUST00000125303.7
1110025L11Rik	ENSMUSG00000068073.2	ENSMUST00000089104.2	1110025L11Rik.1	1	296	FALSE	0	0	FALSE	TRUE	TRUE	single	0	0		1	FALSE	TRUE	ENSMUST00000089104.2
1110032A03Rik	ENSMUSG00000037971.10	ENSMUST00000177546.7	1110032A03Rik.2	2	155	FALSE	56	56	FALSE	FALSE	FALSE	multi	3	0.791868	0.791868	1	FALSE	TRUE	ENSMUST00000042576.10;ENSMUST00000177546.7
1110032A03Rik	ENSMUSG00000037971.10	ENSMUST00000042468.8-UTR-511	1110032A03Rik.3	3	517	FALSE	56	26	FALSE	FALSE	FALSE	multi	3	0.104154	0.104154	2	FALSE	TRUE	ENSMUST00000042468.8-UTR-511
1110032A03Rik	ENSMUSG00000037971.10	ENSMUST00000042468.8	1110032A03Rik.4	4	1028	FALSE	56	20	FALSE	TRUE	TRUE	multi	3	0.0857041	0.0857041	3	FALSE	TRUE	ENSMUST00000042468.8
1110032A03Rik	ENSMUSG00000037971.10	ENSMUST00000042468.8-UTR+1460	1110032A03Rik.5	5	2488	FALSE	56	0	FALSE	FALSE	FALSE	multi	3	0.0182735	0.0182735	4	FALSE	TRUE	ENSMUST00000042468.8-UTR+1460
1110032F04Rik	ENSMUSG00000046999.2	ENSMUST00000054551.2	1110032F04Rik.1	1	1712	FALSE	5	5	FALSE	TRUE	TRUE	single	1	1	1	1	FALSE	TRUE	ENSMUST00000054551.2
1110038F14Rik	ENSMUSG00000063236.6	ENSMUST00000071792.6	1110038F14Rik.1	1	341	FALSE	68	68	FALSE	FALSE	FALSE	multi	2	0.973433	0.973433	1	FALSE	TRUE	ENSMUST00000071792.6
1110038F14Rik	ENSMUSG00000063236.6	ENSMUST00000229229.1-UTR+78	1110038F14Rik.3	3	669	FALSE	68	1	FALSE	TRUE	TRUE	multi	2	0.0265668	0.0265668	2	FALSE	TRUE	ENSMUST00000229229.1;ENSMUST00000229229.1-UTR+78
1110051M20Rik	ENSMUSG00000040591.18	ENSMUST00000094835.8	1110051M20Rik.2	2	539	FALSE	0	0	TRUE	FALSE	FALSE	single	1	0	0.992011	1	FALSE	TRUE	ENSMUST00000094835.8;ENSMUST00000094835.8-UTR-43
1110051M20Rik	ENSMUSG00000040591.18	ENSMUST00000102594.10	1110051M20Rik.3	3	953	FALSE	0	0	TRUE	FALSE	FALSE	single	1	0	0.00708418	2	FALSE	TRUE	ENSMUST00000102594.10
1110051M20Rik	ENSMUSG00000040591.18	ENSMUST00000064652.13	1110051M20Rik.4	4	1907	FALSE	0	0	FALSE	TRUE	TRUE	single	1	1	0.000904364	3	FALSE	TRUE	ENSMUST00000064652.13
1110057P08Rik	ENSMUSG00000068067.2	ENSMUST00000089097.2	1110057P08Rik.1	1	261	FALSE	0	0	FALSE	TRUE	TRUE	single	0	0		1	FALSE	TRUE	ENSMUST00000089097.2
1110059E24Rik	ENSMUSG00000035171.9	ENSMUST00000178523.1	1110059E24Rik.1	1	312	FALSE	2	0	TRUE	FALSE	FALSE	single	1	0	0.0303676	2	FALSE	TRUE	ENSMUST00000178523.1
1110059E24Rik	ENSMUSG00000035171.9	ENSMUST00000179768.7	1110059E24Rik.2	2	426	FALSE	2	0	TRUE	FALSE	FALSE	single	1	0	0.000633098	6	FALSE	TRUE	ENSMUST00000179768.7
1110059E24Rik	ENSMUSG00000035171.9	ENSMUST00000038830.9-UTR-684	1110059E24Rik.3	3	194	FALSE	2	0	TRUE	FALSE	FALSE	single	1	0	0.0178112	4	FALSE	TRUE	ENSMUST00000038830.9-UTR-684
1110059E24Rik	ENSMUSG00000035171.9	ENSMUST00000038830.9	1110059E24Rik.4	4	878	FALSE	2	0	TRUE	FALSE	FALSE	single	1	0	0.929832	1	FALSE	TRUE	ENSMUST00000038830.9
1110059E24Rik	ENSMUSG00000035171.9	ENSMUST00000177577.1	1110059E24Rik.5	5	444	FALSE	2	0	FALSE	FALSE	FALSE	single	1	0.0326087	0.000696408	5	FALSE	TRUE	ENSMUST00000177577.1
1110059E24Rik	ENSMUSG00000035171.9	ENSMUST00000177577.1-UTR+3442	1110059E24Rik.6	6	3886	FALSE	2	2	FALSE	TRUE	TRUE	single	1	0.967391	0.0206601	3	FALSE	TRUE	ENSMUST00000177577.1-UTR+3442
1110059G10Rik	ENSMUSG00000032551.7	ENSMUST00000118422.1-UTR-343	1110059G10Rik.2	2	198	FALSE	66	35	FALSE	FALSE	FALSE	multi	2	0.116853	0.116853	2	FALSE	TRUE	ENSMUST00000118422.1-UTR-343;ENSMUST00000118422.1-UTR-399
1110059G10Rik	ENSMUSG00000032551.7	ENSMUST00000118422.1	1110059G10Rik.5	5	541	FALSE	66	66	FALSE	TRUE	TRUE	multi	2	0.868856	0.868856	1	FALSE	TRUE	ENSMUST00000118422.1;ENSMUST00000118422.1-UTR-106;ENSMUST00000118422.1-UTR-59
1110059G10Rik	ENSMUSG00000032551.7	ENSMUST00000035154.3-UTR-1442	1110059G10Rik.6	6	1363	FALSE	66	0	FALSE	FALSE	FALSE	multi	2	0.00492793	0.00492793	4	FALSE	TRUE	ENSMUST00000035154.3-UTR-1442
1110059G10Rik	ENSMUSG00000032551.7	ENSMUST00000035154.3	1110059G10Rik.7	7	2805	FALSE	66	0	FALSE	FALSE	FALSE	multi	2	0.00936307	0.00936307	3	FALSE	TRUE	ENSMUST00000035154.3
1110065P20Rik	ENSMUSG00000078570.10	ENSMUST00000106190.9	1110065P20Rik.4	4	382	FALSE	61	61	FALSE	FALSE	FALSE	multi	2	0.971918	0.971918	1	FALSE	TRUE	ENSMUST00000106190.9;ENSMUST00000125776.7;ENSMUST00000137769.2;ENSMUST00000185036.1
1110065P20Rik	ENSMUSG00000078570.10	ENSMUST00000106190.9-UTR+432	1110065P20Rik.5	5	814	FALSE	61	1	FALSE	TRUE	TRUE	multi	2	0.0280823	0.0280823	2	FALSE	TRUE	ENSMUST00000106190.9-UTR+432
1190005I06Rik	ENSMUSG00000043687.15	ENSMUST00000123927.7	1190005I06Rik.2	2	370	FALSE	21	21	FALSE	TRUE	TRUE	single	1	1	1	1	FALSE	TRUE	ENSMUST00000123927.7;ENSMUST00000180677.1
1190007I07Rik	ENSMUSG00000063320.11	ENSMUST00000183416.1	1190007I07Rik.1	1	227	FALSE	58	0	TRUE	FALSE	FALSE	single	1	0	0.0139489	2	FALSE	TRUE	ENSMUST00000183416.1
1190007I07Rik	ENSMUSG00000063320.11	ENSMUST00000079648.11	1190007I07Rik.5	5	271	FALSE	58	58	FALSE	TRUE	TRUE	single	1	1	0.986051	1	FALSE	TRUE	ENSMUST00000079648.11;ENSMUST00000176200.7;ENSMUST00000183363.1;ENSMUST00000185168.7
1300017J02Rik	ENSMUSG00000033688.10	ENSMUST00000035163.9	1300017J02Rik.2	2	107	FALSE	3	3	FALSE	TRUE	TRUE	single	1	1	1	1	FALSE	TRUE	ENSMUST00000035163.9;ENSMUST00000123530.7
1500009C09Rik	ENSMUSG00000068099.5	ENSMUST00000143238.1	1500009C09Rik.2	2	968	FALSE	13	13	FALSE	TRUE	TRUE	single	1	1	1	1	FALSE	TRUE	ENSMUST00000136948.2;ENSMUST00000143238.1
1500009L16Rik	ENSMUSG00000087651.3	ENSMUST00000150459.2-UTR-472	1500009L16Rik.2	2	406	FALSE	24	24	FALSE	FALSE	FALSE	multi	2	0.664169	0.664169	1	FALSE	TRUE	ENSMUST00000150459.2-UTR-472;ENSMUST00000218623.1
1500009L16Rik	ENSMUSG00000087651.3	ENSMUST00000150459.2	1500009L16Rik.3	3	878	FALSE	24	24	FALSE	TRUE	TRUE	multi	2	0.335831	0.335831	2	FALSE	TRUE	ENSMUST00000150459.2
1500011B03Rik	ENSMUSG00000072694.8	ENSMUST00000100850.5	1500011B03Rik.1	1			39	0	TRUE	FALSE	FALSE	multi	2	0	0.442727	2	FALSE	TRUE	ENSMUST00000100850.5
1500011B03Rik	ENSMUSG00000072694.8	ENSMUST00000140374.1	1500011B03Rik.2	2	210	FALSE	39	1	FALSE	FALSE	FALSE	multi	2	0.0200951	0.0111985	3	FALSE	TRUE	ENSMUST00000140374.1
1500011B03Rik	ENSMUSG00000072694.8	ENSMUST00000112160.3	1500011B03Rik.3	3	1050	FALSE	39	39	FALSE	TRUE	TRUE	multi	2	0.979905	0.546075	1	FALSE	TRUE	ENSMUST00000112160.3
1520401A03Rik	ENSMUSG00000043747.12	ENSMUST00000201734.3	1520401A03Rik.1	1	722	FALSE	0	0	FALSE	TRUE	TRUE	single	1	1	1	1	FALSE	TRUE	ENSMUST00000201734.3
1600012H06Rik	ENSMUSG00000050088.9	ENSMUST00000164837.2-UTR-860	1600012H06Rik.3	3	904	FALSE	0	0	TRUE	FALSE	FALSE	multi	0	0	0.569329	1	FALSE	TRUE	ENSMUST00000164837.2-UTR-860;ENSMUST00000174004.1;ENSMUST00000174004.1-UTR-58
1600012H06Rik	ENSMUSG00000050088.9	ENSMUST00000052691.8	1600012H06Rik.6	6	1766	FALSE	0	0	TRUE	TRUE	TRUE	multi	0	0	0.430671	2	FALSE	TRUE	ENSMUST00000052691.8;ENSMUST00000164837.2;ENSMUST00000164837.2-UTR-65
1600014C10Rik	ENSMUSG00000054676.15	ENSMUST00000177983.1	1600014C10Rik.1	1	172	FALSE	44	0	TRUE	FALSE	FALSE	multi	4	0	0.00200451	5	FALSE	TRUE	ENSMUST00000177983.1
1600014C10Rik	ENSMUSG00000054676.15	ENSMUST00000179503.2	1600014C10Rik.4	4	471	FALSE	44	17	FALSE	FALSE	FALSE	multi	4	0.096598	0.0964044	2	FALSE	TRUE	ENSMUST00000179503.2;ENSMUST00000179503.2-UTR-178;ENSMUST00000179992.7
1600014C10Rik	ENSMUSG00000054676.15	ENSMUST00000179525.7-UTR-986	1600014C10Rik.5	5	811	FALSE	44	2	FALSE	FALSE	FALSE	multi	4	0.0271152	0.0270609	4	FALSE	TRUE	ENSMUST00000179525.7-UTR-986
1600014C10Rik	ENSMUSG00000054676.15	ENSMUST00000179525.7	1600014C10Rik.6	6	1797	FALSE	44	44	FALSE	FALSE	FALSE	multi	4	0.781697	0.78013	1	FALSE	TRUE	ENSMUST00000179525.7
1600014C10Rik	ENSMUSG00000054676.15	ENSMUST00000178207.7	1600014C10Rik.8	8	2773	FALSE	44	17	FALSE	TRUE	TRUE	multi	4	0.0945895	0.0943999	3	FALSE	TRUE	ENSMUST00000067854.9;ENSMUST00000178207.7
1600014C23Rik	ENSMUSG00000094690.2	ENSMUST00000178179.1	1600014C23Rik.1	1	161	FALSE	2	2	FALSE	TRUE	TRUE	single	1	1	1	1	FALSE	TRUE	ENSMUST00000178179.1
1700001C19Rik	ENSMUSG00000047150.8	ENSMUST00000073143.6	1700001C19Rik.1	1	187	FALSE	8	6	FALSE	FALSE	FALSE	multi	2	0.0939597	0.0939597	2	FALSE	TRUE	ENSMUST00000073143.6
1700001C19Rik	ENSMUSG00000047150.8	ENSMUST00000061885.8	1700001C19Rik.3	3	828	FALSE	8	8	FALSE	TRUE	TRUE	multi	2	0.90604	0.90604	1	FALSE	TRUE	ENSMUST00000061885.8;ENSMUST00000061885.8-UTR-177
1700001F09Rik	ENSMUSG00000095384.1	ENSMUST00000178178.1	1700001F09Rik.2	2	284	FALSE	0	0	FALSE	TRUE	TRUE	single	1	1	1	1	FALSE	TRUE	ENSMUST00000178178.1;ENSMUST00000178178.1-UTR-31
1700001J03Rik	ENSMUSG00000095040.2	ENSMUST00000073721.6	1700001J03Rik.1	1	93	FALSE	0	0	FALSE	TRUE	TRUE	single	1	1	1	1	FALSE	TRUE	ENSMUST00000073721.6
1700001K19Rik	ENSMUSG00000056508.6	ENSMUST00000070659.6	1700001K19Rik.1	1	119	FALSE	0	0	FALSE	TRUE	TRUE	single	1	1	1	1	FALSE	TRUE	ENSMUST00000070659.6
1700001L19Rik	ENSMUSG00000021534.8	ENSMUST00000222604.1	1700001L19Rik.1	1	194	FALSE	7	7	FALSE	FALSE	FALSE	multi	2	0.951128	0.951128	1	FALSE	TRUE	ENSMUST00000222604.1
1700001L19Rik	ENSMUSG00000021534.8	ENSMUST00000022007.7	1700001L19Rik.2	2	1222	FALSE	7	1	FALSE	TRUE	TRUE	multi	2	0.0488722	0.0488722	2	FALSE	TRUE	ENSMUST00000022007.7
1700001O22Rik	ENSMUSG00000044320.14	ENSMUST00000050003.8	1700001O22Rik.1	1	394	FALSE	0	0	TRUE	TRUE	TRUE	single	0	0	1	1	FALSE	TRUE	ENSMUST00000050003.8
1700001P01Rik	ENSMUSG00000018543.8	ENSMUST00000107576.1	1700001P01Rik.1	1	96	FALSE	1	1	FALSE	TRUE	TRUE	single	1	1	1	1	FALSE	TRUE	ENSMUST00000107576.1
1700003E16Rik	ENSMUSG00000030030.5	ENSMUST00000032106.5-UTR+29	1700003E16Rik.3	3	83	FALSE	2	2	FALSE	TRUE	TRUE	single	1	1	1	1	FALSE	TRUE	ENSMUST00000032106.5;ENSMUST00000032106.5-UTR+29;ENSMUST00000203203.1
1700003F12Rik	ENSMUSG00000038523.10	ENSMUST00000045116.10	1700003F12Rik.1	1	56	FALSE	6	6	FALSE	TRUE	TRUE	single	1	1	1	1	FALSE	TRUE	ENSMUST00000045116.10
1700003H04Rik	ENSMUSG00000039174.14	ENSMUST00000177772.2	1700003H04Rik.1	1	24	FALSE	0	0	TRUE	FALSE	FALSE	multi	0	0	0.5	1	FALSE	TRUE	ENSMUST00000177772.2
1700003H04Rik	ENSMUSG00000039174.14	ENSMUST00000178485.7	1700003H04Rik.2	2	310	FALSE	0	0	TRUE	FALSE	FALSE	multi	0	0	0.5	2	FALSE	TRUE	ENSMUST00000178485.7
1700003H04Rik	ENSMUSG00000039174.14	ENSMUST00000180162.7	1700003H04Rik.3	3	453	FALSE	0	0	FALSE	TRUE	TRUE	multi	0	0	0	3	FALSE	TRUE	ENSMUST00000180162.7
1700006A11Rik	ENSMUSG00000027973.11	ENSMUST00000029598.9	1700006A11Rik.1	1	401	FALSE	0	0	FALSE	TRUE	TRUE	single	0	0		1	FALSE	TRUE	ENSMUST00000029598.9
1700007K13Rik	ENSMUSG00000026831.16	ENSMUST00000086370.10	1700007K13Rik.1	1	245	FALSE	9	9	FALSE	TRUE	TRUE	single	1	1	1	1	FALSE	TRUE	ENSMUST00000086370.10
1700008O03Rik	ENSMUSG00000008028.15	ENSMUST00000107933.7	1700008O03Rik.1	1	143	FALSE	5	5	FALSE	TRUE	TRUE	single	1	1	1	1	FALSE	TRUE	ENSMUST00000107933.7
1700008P02Rik	ENSMUSG00000069118.3	ENSMUST00000091364.3	1700008P02Rik.1	1	204	FALSE	0	0	FALSE	TRUE	TRUE	single	1	1	1	1	FALSE	TRUE	ENSMUST00000091364.3
1700009N14Rik	ENSMUSG00000028287.4	ENSMUST00000029955.4	1700009N14Rik.2	2	330	FALSE	1	1	FALSE	TRUE	TRUE	single	1	1	1	1	FALSE	TRUE	ENSMUST00000029955.4;ENSMUST00000029955.4-UTR-80
1700010B08Rik	ENSMUSG00000057047.5	ENSMUST00000073081.5	1700010B08Rik.1	1	105	FALSE	3	0	FALSE	FALSE	FALSE	single	1	0.0142286	0.0142286	2	FALSE	TRUE	ENSMUST00000073081.5
1700010B08Rik	ENSMUSG00000057047.5	ENSMUST00000073081.5-UTR+425	1700010B08Rik.2	2	530	FALSE	3	3	FALSE	TRUE	TRUE	single	1	0.985771	0.985771	1	FALSE	TRUE	ENSMUST00000073081.5-UTR+425
1700010I14Rik	ENSMUSG00000023873.13	ENSMUST00000024650.11	1700010I14Rik.4	4	106	FALSE	0	0	TRUE	TRUE	TRUE	single	0	0	1	1	FALSE	TRUE	ENSMUST00000024650.11;ENSMUST00000151609.1;ENSMUST00000151609.1-UTR-108;ENSMUST00000151609.1-UTR-75;ENSMUST00000232775.1
1700011L22Rik	ENSMUSG00000031682.5	ENSMUST00000034109.5	1700011L22Rik.2	2	219	FALSE	1	1	FALSE	TRUE	TRUE	single	1	1	1	1	FALSE	TRUE	ENSMUST00000034109.5;ENSMUST00000034109.5-UTR-97
1700011M02Rik	ENSMUSG00000079476.1	ENSMUST00000113602.1	1700011M02Rik.1	1	85	FALSE	0	0	FALSE	TRUE	TRUE	single	1	1	1	1	FALSE	TRUE	ENSMUST00000113602.1
1700012A03Rik	ENSMUSG00000029766.7	ENSMUST00000031778.5	1700012A03Rik.1	1	136	FALSE	0	0	FALSE	TRUE	TRUE	single	0	0		1	FALSE	TRUE	ENSMUST00000031778.5
1700012B07Rik	ENSMUSG00000020617.13	ENSMUST00000020941.10	1700012B07Rik.1	1	10	FALSE	0	0	TRUE	FALSE	FALSE	single	1	0	0.965517	1	FALSE	TRUE	ENSMUST00000020941.10
1700012B07Rik	ENSMUSG00000020617.13	ENSMUST00000106674.7	1700012B07Rik.2	2	1063	FALSE	0	0	FALSE	TRUE	TRUE	single	1	1	0.0344828	2	FALSE	TRUE	ENSMUST00000106674.7
1700012B09Rik	ENSMUSG00000031927.9	ENSMUST00000060330.4	1700012B09Rik.2	2	260	FALSE	0	0	TRUE	TRUE	TRUE	single	0	0	1	1	FALSE	TRUE	ENSMUST00000060330.4;ENSMUST00000191047.6
1700012P22Rik	ENSMUSG00000028589.2	ENSMUST00000030323.2	1700012P22Rik.2	2	215	FALSE	0	0	FALSE	FALSE	FALSE	multi	2	0.884615	0.884615	1	FALSE	TRUE	ENSMUST00000030323.2;ENSMUST00000030323.2-UTR-65
1700012P22Rik	ENSMUSG00000028589.2	ENSMUST00000030323.2-UTR+454	1700012P22Rik.3	3	669	FALSE	0	0	FALSE	TRUE	TRUE	multi	2	0.115385	0.115385	2	FALSE	TRUE	ENSMUST00000030323.2-UTR+454
1700013F07Rik	ENSMUSG00000027886.7	ENSMUST00000029485.5-UTR+61	1700013F07Rik.2	2	137	FALSE	1	1	FALSE	TRUE	TRUE	single	1	1	1	1	FALSE	TRUE	ENSMUST00000029485.5;ENSMUST00000029485.5-UTR+61
1700013G24Rik	ENSMUSG00000041399.3	ENSMUST00000048893.3	1700013G24Rik.1	1	65	FALSE	0	0	FALSE	TRUE	TRUE	single	1	1	1	1	FALSE	TRUE	ENSMUST00000048893.3
1700013H16Rik	ENSMUSG00000054727.2	ENSMUST00000067940.2	1700013H16Rik.3	3	265	FALSE	1	1	FALSE	TRUE	TRUE	single	1	1	1	1	FALSE	TRUE	ENSMUST00000067940.2;ENSMUST00000067940.2-UTR-152;ENSMUST00000067940.2-UTR-38
1700014D04Rik	ENSMUSG00000051054.4	ENSMUST00000055343.2	1700014D04Rik.1	1			0	0	FALSE	FALSE	FALSE	single	1	0.08	0.08	2	FALSE	TRUE	ENSMUST00000055343.2
1700014D04Rik	ENSMUSG00000051054.4	ENSMUST00000180139.2	1700014D04Rik.2	2	211	FALSE	0	0	FALSE	TRUE	TRUE	single	1	0.92	0.92	1	FALSE	TRUE	ENSMUST00000180139.2
1700015F17Rik	ENSMUSG00000079666.8	ENSMUST00000115447.1	1700015F17Rik.4	4	127	FALSE	0	0	FALSE	TRUE	TRUE	single	1	1	1	1	FALSE	TRUE	ENSMUST00000115447.1;ENSMUST00000115447.1-UTR-43;ENSMUST00000128151.7;ENSMUST00000128151.7-UTR-43
1700015G11Rik	ENSMUSG00000094445.7	ENSMUST00000180038.7	1700015G11Rik.5	5	147	FALSE	0	0	FALSE	TRUE	TRUE	single	0	0		1	FALSE	TRUE	ENSMUST00000180038.7;ENSMUST00000185758.1;ENSMUST00000185841.1;ENSMUST00000185841.1-UTR-29;ENSMUST00000190307.6
1700016C15Rik	ENSMUSG00000015962.5	ENSMUST00000016106.5	1700016C15Rik.2	2	160	FALSE	1	1	FALSE	TRUE	TRUE	single	1	1	1	1	FALSE	TRUE	ENSMUST00000016106.5;ENSMUST00000016106.5-UTR-20
1700016D06Rik	ENSMUSG00000031509.10	ENSMUST00000190741.1	1700016D06Rik.2	2	126	FALSE	24	1	FALSE	FALSE	FALSE	multi	2	0.0436858	0.0436858	2	FALSE	TRUE	ENSMUST00000190741.1;ENSMUST00000191350.1
1700016D06Rik	ENSMUSG00000031509.10	ENSMUST00000033906.10	1700016D06Rik.3	3	681	FALSE	24	24	FALSE	TRUE	TRUE	multi	2	0.956314	0.956314	1	FALSE	TRUE	ENSMUST00000033906.10
1700016H13Rik	ENSMUSG00000029320.11	ENSMUST00000119824.7-UTR-317	1700016H13Rik.5	5	465	FALSE	0	0	FALSE	FALSE	FALSE	single	1	0.0957447	0.0957447	2	FALSE	TRUE	ENSMUST00000119824.7-UTR-317;ENSMUST00000120108.7;ENSMUST00000120108.7-UTR-28;ENSMUST00000120688.5;ENSMUST00000134926.7
1700016H13Rik	ENSMUSG00000029320.11	ENSMUST00000119824.7	1700016H13Rik.7	7	782	FALSE	0	0	FALSE	TRUE	TRUE	single	1	0.904255	0.904255	1	FALSE	TRUE	ENSMUST00000119824.7;ENSMUST00000119824.7-UTR-47
1700016K19Rik	ENSMUSG00000053783.5	ENSMUST00000066408.5	1700016K19Rik.1	1	84	FALSE	3	3	FALSE	TRUE	TRUE	single	1	1	1	1	FALSE	TRUE	ENSMUST00000066408.5
1700017B05Rik	ENSMUSG00000032300.7	ENSMUST00000213199.1-UTR-506	1700017B05Rik.1	1	265	FALSE	42	0	TRUE	FALSE	FALSE	multi	2	0	0.00908201	4	FALSE	TRUE	ENSMUST00000213199.1-UTR-506
1700017B05Rik	ENSMUSG00000032300.7	ENSMUST00000213199.1	1700017B05Rik.2	2	771	FALSE	42	0	TRUE	FALSE	FALSE	multi	2	0	0.168017	2	FALSE	TRUE	ENSMUST00000213199.1
1700017B05Rik	ENSMUSG00000032300.7	ENSMUST00000034846.6-UTR-440	1700017B05Rik.4	4	405	FALSE	42	40	FALSE	FALSE	FALSE	multi	2	0.159868	0.131556	3	FALSE	TRUE	ENSMUST00000034846.6-UTR-440;ENSMUST00000215298.1
1700017B05Rik	ENSMUSG00000032300.7	ENSMUST00000034846.6	1700017B05Rik.5	5	845	FALSE	42	42	FALSE	TRUE	TRUE	multi	2	0.840132	0.691345	1	FALSE	TRUE	ENSMUST00000034846.6
1700017N19Rik	ENSMUSG00000056912.12	ENSMUST00000190708.6	1700017N19Rik.7	7	300	FALSE	0	0	FALSE	TRUE	TRUE	single	1	1	1	1	FALSE	TRUE	ENSMUST00000041162.12;ENSMUST00000187119.6;ENSMUST00000188736.6;ENSMUST00000190386.6;ENSMUST00000190708.6;ENSMUST00000191033.1;ENSMUST00000218464.1
1700018B08Rik	ENSMUSG00000031809.10	ENSMUST00000034265.10	1700018B08Rik.1	1	243	FALSE	0	0	FALSE	TRUE	TRUE	single	1	1	1	1	FALSE	TRUE	ENSMUST00000034265.10
1700018F24Rik	ENSMUSG00000029620.4	ENSMUST00000031624.4	1700018F24Rik.1	1	130	FALSE	0	0	FALSE	TRUE	TRUE	single	1	1	1	1	FALSE	TRUE	ENSMUST00000031624.4
1700018G05Rik	ENSMUSG00000109745.1	ENSMUST00000211116.1	1700018G05Rik.1	1	129	FALSE	0	0	FALSE	TRUE	TRUE	single	1	1	1	1	FALSE	TRUE	ENSMUST00000211116.1
1700019A02Rik	ENSMUSG00000060715.9	ENSMUST00000072235.9-UTR+267	1700019A02Rik.4	4	437	FALSE	1	1	FALSE	TRUE	TRUE	single	1	1	1	1	FALSE	TRUE	ENSMUST00000072235.9;ENSMUST00000072235.9-UTR+185;ENSMUST00000072235.9-UTR+267;ENSMUST00000190748.1
1700019D03Rik	ENSMUSG00000043629.12	ENSMUST00000050567.10-UTR-2636	1700019D03Rik.6	6	287	FALSE	27	27	FALSE	FALSE	FALSE	multi	2	0.691581	0.691581	1	FALSE	TRUE	ENSMUST00000050567.10-UTR-2636;ENSMUST00000050567.10-UTR-2802;ENSMUST00000186266.1;ENSMUST00000190726.1;ENSMUST00000190831.6;ENSMUST00000191441.1
1700019D03Rik	ENSMUSG00000043629.12	ENSMUST00000050567.10	1700019D03Rik.7	7	2923	FALSE	27	27	FALSE	TRUE	TRUE	multi	2	0.308419	0.308419	2	FALSE	TRUE	ENSMUST00000050567.10
1700019N19Rik	ENSMUSG00000026931.10	ENSMUST00000028299.10-UTR+134	1700019N19Rik.5	5	327	FALSE	1	1	FALSE	FALSE	FALSE	multi	2	0.932412	0.932412	1	FALSE	TRUE	ENSMUST00000028299.10;ENSMUST00000028299.10-UTR-56;ENSMUST00000028299.10-UTR-87;ENSMUST00000028299.10-UTR+134;ENSMUST00000166692.1
1700019N19Rik	ENSMUSG00000026931.10	ENSMUST00000028299.10-UTR+2226	1700019N19Rik.6	6	2419	FALSE	1	1	FALSE	TRUE	TRUE	multi	2	0.0675883	0.0675883	2	FALSE	TRUE	ENSMUST00000028299.10-UTR+2226
1700020A23Rik	ENSMUSG00000027409.5	ENSMUST00000028898.4	1700020A23Rik.3	3	56	FALSE	0	0	FALSE	TRUE	TRUE	single	1	1	1	1	FALSE	TRUE	ENSMUST00000028898.4;ENSMUST00000110281.1;ENSMUST00000189961.1
1700020D05Rik	ENSMUSG00000100937.1	ENSMUST00000189704.1	1700020D05Rik.2	2	100	FALSE	0	0	FALSE	TRUE	TRUE	single	1	1	1	1	FALSE	TRUE	ENSMUST00000189704.1;ENSMUST00000189704.1-UTR-37
1700020L24Rik	ENSMUSG00000035085.5	ENSMUST00000188702.1	1700020L24Rik.1	1	228	FALSE	17	0	FALSE	FALSE	FALSE	single	1	0.00188197	0.00188197	2	FALSE	TRUE	ENSMUST00000188702.1
1700020L24Rik	ENSMUSG00000035085.5	ENSMUST00000037378.5	1700020L24Rik.2	2	311	FALSE	17	17	FALSE	TRUE	TRUE	single	1	0.998118	0.998118	1	FALSE	TRUE	ENSMUST00000037378.5
1700020N01Rik	ENSMUSG00000050844.5	ENSMUST00000057341.5	1700020N01Rik.1	1	651	FALSE	1	1	FALSE	TRUE	TRUE	single	1	1	1	1	FALSE	TRUE	ENSMUST00000057341.5
1700020N15Rik	ENSMUSG00000059690.1	ENSMUST00000075654.1	1700020N15Rik.1	1	140	FALSE	0	0	FALSE	TRUE	TRUE	single	1	1	1	1	FALSE	TRUE	ENSMUST00000075654.1
1700021F07Rik	ENSMUSG00000027518.3	ENSMUST00000029023.3	1700021F07Rik.1	1	157	FALSE	0	0	FALSE	TRUE	TRUE	single	0	0		1	FALSE	TRUE	ENSMUST00000029023.3
1700022I11Rik	ENSMUSG00000028451.12	ENSMUST00000030163.11	1700022I11Rik.1	1	106	FALSE	0	0	TRUE	TRUE	TRUE	single	0	0	1	1	FALSE	TRUE	ENSMUST00000030163.11
1700024B05Rik	ENSMUSG00000052334.11	ENSMUST00000064162.10	1700024B05Rik.2	2	759	FALSE	0	0	FALSE	TRUE	TRUE	single	1	1	1	1	FALSE	TRUE	ENSMUST00000064162.10;ENSMUST00000168972.1
1700024G13Rik	ENSMUSG00000072473.4	ENSMUST00000100723.3	1700024G13Rik.4	4	529	FALSE	2	2	FALSE	TRUE	TRUE	single	1	1	1	1	FALSE	TRUE	ENSMUST00000100723.3;ENSMUST00000100723.3-UTR-210;ENSMUST00000100723.3-UTR-333;ENSMUST00000100723.3-UTR-74
1700025B11Rik	ENSMUSG00000101113.1	ENSMUST00000190233.1	1700025B11Rik.1	1	151	FALSE	0	0	FALSE	TRUE	TRUE	single	1	1	1	1	FALSE	TRUE	ENSMUST00000190233.1
1700025C18Rik	ENSMUSG00000078935.1	ENSMUST00000109304.1	1700025C18Rik.1	1	149	FALSE	0	0	FALSE	TRUE	TRUE	single	1	1	1	1	FALSE	TRUE	ENSMUST00000109304.1
1700025G04Rik	ENSMUSG00000032666.16	ENSMUST00000044581.13-UTR-8589	1700025G04Rik.1	1	281	FALSE	0	0	TRUE	FALSE	FALSE	multi	0	0	0.483636	1	FALSE	TRUE	ENSMUST00000044581.13-UTR-8589
1700025G04Rik	ENSMUSG00000032666.16	ENSMUST00000044581.13-UTR-8061	1700025G04Rik.2	2	809	FALSE	0	0	TRUE	FALSE	FALSE	multi	0	0	0.379892	2	FALSE	TRUE	ENSMUST00000044581.13-UTR-8061
1700025G04Rik	ENSMUSG00000032666.16	ENSMUST00000044581.13-UTR-6324	1700025G04Rik.3	3	2546	FALSE	0	0	TRUE	FALSE	FALSE	multi	0	0	0.0784125	3	FALSE	TRUE	ENSMUST00000044581.13-UTR-6324
1700025G04Rik	ENSMUSG00000032666.16	ENSMUST00000044581.13	1700025G04Rik.4	4	8870	FALSE	0	0	TRUE	TRUE	TRUE	multi	0	0	0.0580596	4	FALSE	TRUE	ENSMUST00000044581.13
1700028J19Rik	ENSMUSG00000038782.7	ENSMUST00000236952.1	1700028J19Rik.4	4	532	FALSE	7	7	FALSE	TRUE	TRUE	single	1	1	1	1	FALSE	TRUE	ENSMUST00000037220.4;ENSMUST00000206366.1;ENSMUST00000236952.1;ENSMUST00000237383.1
1700028K03Rik	ENSMUSG00000089798.10	ENSMUST00000058921.14	1700028K03Rik.1	1	117	FALSE	0	0	TRUE	FALSE	FALSE	single	1	0	0.973333	1	FALSE	TRUE	ENSMUST00000058921.14
1700028K03Rik	ENSMUSG00000089798.10	ENSMUST00000159902.3	1700028K03Rik.2	2	117	FALSE	0	0	FALSE	TRUE	TRUE	single	1	1	0.0266667	2	FALSE	TRUE	ENSMUST00000159902.3
1700028K03Rik	ENSMUSG00000089798.10	ENSMUST00000238787.1	1700028K03Rik.3	3	2445	FALSE	0	0	FALSE	FALSE	FALSE	single	1	0	0	3	FALSE	TRUE	ENSMUST00000238787.1
1700028P14Rik	ENSMUSG00000033053.4	ENSMUST00000035849.4-UTR+172	1700028P14Rik.2	2	274	FALSE	2	2	FALSE	TRUE	TRUE	single	1	1	1	1	FALSE	TRUE	ENSMUST00000035849.4;ENSMUST00000035849.4-UTR+172
1700029F12Rik	ENSMUSG00000052075.7	ENSMUST00000091377.4	1700029F12Rik.1	1	587	FALSE	0	0	FALSE	TRUE	TRUE	single	1	1	1	1	FALSE	TRUE	ENSMUST00000091377.4
1700029H14Rik	ENSMUSG00000031452.15	ENSMUST00000134023.8	1700029H14Rik.1	1	505	FALSE	0	0	FALSE	TRUE	TRUE	single	1	1	1	1	FALSE	TRUE	ENSMUST00000134023.8;ENSMUST00000151400.9
1700029I15Rik	ENSMUSG00000044916.10	ENSMUST00000054316.8	1700029I15Rik.1	1	34	FALSE	0	0	TRUE	FALSE	FALSE	single	1	0	0.991087	1	FALSE	TRUE	ENSMUST00000054316.8
1700029I15Rik	ENSMUSG00000044916.10	ENSMUST00000111280.2	1700029I15Rik.2	2	155	FALSE	0	0	FALSE	TRUE	TRUE	single	1	1	0.00891266	2	FALSE	TRUE	ENSMUST00000111280.2
1700029J07Rik	ENSMUSG00000071103.10	ENSMUST00000095323.7	1700029J07Rik.2	2	140	FALSE	4	4	FALSE	TRUE	TRUE	single	1	1	1	1	FALSE	TRUE	ENSMUST00000095323.7;ENSMUST00000098786.2
1700029P11Rik	ENSMUSG00000061633.3	ENSMUST00000074608.3	1700029P11Rik.2	2	551	FALSE	1	1	FALSE	TRUE	TRUE	single	1	1	1	1	FALSE	TRUE	ENSMUST00000074608.3;ENSMUST00000074608.3-UTR-108
1700030J22Rik	ENSMUSG00000031847.8	ENSMUST00000213068.1	1700030J22Rik.1	1	29	FALSE	1	1	FALSE	FALSE	FALSE	multi	3	0.237525	0.237525	3	FALSE	TRUE	ENSMUST00000213068.1
1700030J22Rik	ENSMUSG00000031847.8	ENSMUST00000070577.6-UTR-514	1700030J22Rik.2	2	1029	FALSE	1	1	FALSE	FALSE	FALSE	multi	3	0.299401	0.299401	2	FALSE	TRUE	ENSMUST00000070577.6-UTR-514
1700030J22Rik	ENSMUSG00000031847.8	ENSMUST00000070577.6	1700030J22Rik.3	3	1543	FALSE	1	1	FALSE	TRUE	TRUE	multi	3	0.463074	0.463074	1	FALSE	TRUE	ENSMUST00000070577.6
1700030K09Rik	ENSMUSG00000052794.13	ENSMUST00000121902.1	1700030K09Rik.2	2	490	FALSE	26	26	FALSE	TRUE	TRUE	single	1	0.980474	0.980474	1	FALSE	TRUE	ENSMUST00000121902.1;ENSMUST00000121902.1-UTR-102
1700030K09Rik	ENSMUSG00000052794.13	ENSMUST00000064853.12	1700030K09Rik.3	3	850	FALSE	26	0	FALSE	FALSE	FALSE	single	1	0.019526	0.019526	2	FALSE	TRUE	ENSMUST00000064853.12
1700031F05Rik	ENSMUSG00000032894.13	ENSMUST00000048061.12	1700031F05Rik.1	1	555	FALSE	0	0	FALSE	TRUE	TRUE	single	1	1	1	1	FALSE	TRUE	ENSMUST00000048061.12
1700031L13Rik	ENSMUSG00000099863.1	ENSMUST00000186079.1	1700031L13Rik.2	2	199	FALSE	0	0	FALSE	FALSE	FALSE	multi	0	0		2	FALSE	TRUE	ENSMUST00000186079.1;ENSMUST00000186079.1-UTR-103
1700031L13Rik	ENSMUSG00000099863.1	ENSMUST00000188072.1	1700031L13Rik.5	5	477	FALSE	0	0	FALSE	TRUE	TRUE	multi	0	0		1	FALSE	TRUE	ENSMUST00000185410.1;ENSMUST00000185607.1;ENSMUST00000188072.1
1700034E13Rik	ENSMUSG00000024532.13	ENSMUST00000091904.5	1700034E13Rik.2	2	15	FALSE	0	0	FALSE	TRUE	TRUE	single	1	1	1	1	FALSE	TRUE	ENSMUST00000091904.5;ENSMUST00000118724.7
1700034I23Rik	ENSMUSG00000074619.5	ENSMUST00000099123.4	1700034I23Rik.2	2	1688	FALSE	0	0	FALSE	TRUE	TRUE	single	1	1	1	1	FALSE	TRUE	ENSMUST00000099123.4;ENSMUST00000099123.4-UTR-38
1700034J05Rik	ENSMUSG00000040163.14	ENSMUST00000111622.1-UTR-891	1700034J05Rik.1	1	59	FALSE	0	0	FALSE	FALSE	FALSE	single	1	0	0	4	FALSE	TRUE	ENSMUST00000111622.1-UTR-891
1700034J05Rik	ENSMUSG00000040163.14	ENSMUST00000111622.1-UTR-301	1700034J05Rik.2	2	649	FALSE	0	0	FALSE	FALSE	FALSE	single	1	0	0	3	FALSE	TRUE	ENSMUST00000111622.1-UTR-301
1700034J05Rik	ENSMUSG00000040163.14	ENSMUST00000111622.1	1700034J05Rik.3	3	950	FALSE	0	0	FALSE	TRUE	TRUE	single	1	1	1	1	FALSE	TRUE	ENSMUST00000111622.1
1700034J05Rik	ENSMUSG00000040163.14	ENSMUST00000036592.14	1700034J05Rik.4	4	1923	FALSE	0	0	FALSE	FALSE	FALSE	single	1	0	0	2	FALSE	TRUE	ENSMUST00000036592.14
1700037C18Rik	ENSMUSG00000005983.15	ENSMUST00000177323.7	1700037C18Rik.1	1	345	FALSE	0	0	TRUE	FALSE	FALSE	multi	0	0	0.980083	1	FALSE	TRUE	ENSMUST00000177323.7
1700037C18Rik	ENSMUSG00000005983.15	ENSMUST00000115859.7	1700037C18Rik.2	2	1840	FALSE	0	0	TRUE	TRUE	TRUE	multi	0	0	0.0199169	2	FALSE	TRUE	ENSMUST00000115859.7
1700037H04Rik	ENSMUSG00000027327.16	ENSMUST00000028800.11	1700037H04Rik.1	1	71	FALSE	52	0	FALSE	FALSE	FALSE	single	1	0.0314802	0.0314802	2	FALSE	TRUE	ENSMUST00000028800.11
1700037H04Rik	ENSMUSG00000027327.16	ENSMUST00000103188.9	1700037H04Rik.3	3	550	FALSE	52	52	FALSE	TRUE	TRUE	single	1	0.96852	0.96852	1	FALSE	TRUE	ENSMUST00000103188.9;ENSMUST00000103188.9-UTR-28
1700040F15Rik	ENSMUSG00000100667.1	ENSMUST00000188244.1	1700040F15Rik.1	1	204	FALSE	0	0	FALSE	TRUE	TRUE	single	0	0		1	FALSE	TRUE	ENSMUST00000188244.1
1700042G07Rik	ENSMUSG00000078593.2	ENSMUST00000106492.2	1700042G07Rik.1	1	83	FALSE	0	0	FALSE	TRUE	TRUE	single	1	1	1	1	FALSE	TRUE	ENSMUST00000106492.2
1700049E17Rik1	ENSMUSG00000079271.4	ENSMUST00000095985.4-UTR-343	1700049E17Rik1.1	1	795	FALSE	0	0	FALSE	FALSE	FALSE	multi	0	0		2	FALSE	TRUE	ENSMUST00000095985.4-UTR-343
1700049E17Rik1	ENSMUSG00000079271.4	ENSMUST00000095985.4	1700049E17Rik1.2	2	1138	FALSE	0	0	FALSE	TRUE	TRUE	multi	0	0		1	FALSE	TRUE	ENSMUST00000095985.4
1700049E17Rik2	ENSMUSG00000090440.2	ENSMUST00000111874.2	1700049E17Rik2.1	1			0	0	FALSE	TRUE	TRUE	single	1	1	1	1	FALSE	TRUE	ENSMUST00000111874.2
1700049E17Rik2	ENSMUSG00000090440.2	ENSMUST00000163912.2-UTR-339	1700049E17Rik2.2	2	795	FALSE	0	0	FALSE	FALSE	FALSE	single	1	0	0	3	FALSE	TRUE	ENSMUST00000163912.2-UTR-339
1700049E17Rik2	ENSMUSG00000090440.2	ENSMUST00000163912.2	1700049E17Rik2.3	3	1134	FALSE	0	0	FALSE	FALSE	FALSE	single	1	0	0	2	FALSE	TRUE	ENSMUST00000163912.2
1700056E22Rik	ENSMUSG00000044854.7	ENSMUST00000050306.7	1700056E22Rik.1	1	124	FALSE	10	10	FALSE	TRUE	TRUE	single	1	1	1	1	FALSE	TRUE	ENSMUST00000050306.7
1700057G04Rik	ENSMUSG00000074139.8	ENSMUST00000098477.7	1700057G04Rik.2	2	121	FALSE	0	0	FALSE	TRUE	TRUE	single	1	1	1	1	FALSE	TRUE	ENSMUST00000098477.7;ENSMUST00000185580.6
1700064H15Rik	ENSMUSG00000082766.1	ENSMUST00000119133.1	1700064H15Rik.1	1	79	FALSE	0	0	FALSE	TRUE	TRUE	single	1	1	1	1	FALSE	TRUE	ENSMUST00000119133.1
1700066B19Rik	ENSMUSG00000073598.3	ENSMUST00000097617.2	1700066B19Rik.1	1	2021	FALSE	14	14	FALSE	TRUE	TRUE	single	1	1	1	1	FALSE	TRUE	ENSMUST00000097617.2
1700066M21Rik	ENSMUSG00000038323.3	ENSMUST00000042734.2-UTR-1806	1700066M21Rik.1	1	53	FALSE	26	14	FALSE	FALSE	FALSE	multi	2	0.0903447	0.0903447	2	FALSE	TRUE	ENSMUST00000042734.2-UTR-1806
1700066M21Rik	ENSMUSG00000038323.3	ENSMUST00000042734.2	1700066M21Rik.2	2	1859	FALSE	26	26	FALSE	TRUE	TRUE	multi	2	0.909655	0.909655	1	FALSE	TRUE	ENSMUST00000042734.2
1700067K01Rik	ENSMUSG00000046408.15	ENSMUST00000060357.14	1700067K01Rik.2	2	145	FALSE	2	2	FALSE	TRUE	TRUE	single	1	1	1	1	FALSE	TRUE	ENSMUST00000060357.14;ENSMUST00000239176.1
1700067P10Rik	ENSMUSG00000021545.5	ENSMUST00000022028.5	1700067P10Rik.5	5	170	FALSE	0	0	FALSE	TRUE	TRUE	single	0	0		1	FALSE	TRUE	ENSMUST00000022028.5;ENSMUST00000233043.1;ENSMUST00000233043.1-UTR-111;ENSMUST00000233043.1-UTR-158;ENSMUST00000233043.1-UTR-54
1700069L16Rik	ENSMUSG00000042184.11	ENSMUST00000047891.5	1700069L16Rik.1	1	30	FALSE	0	0	TRUE	FALSE	FALSE	single	1	0	0.0384615	2	FALSE	TRUE	ENSMUST00000047891.5
1700069L16Rik	ENSMUSG00000042184.11	ENSMUST00000162388.7	1700069L16Rik.2	2	257	FALSE	0	0	FALSE	TRUE	TRUE	single	1	1	0.961538	1	FALSE	TRUE	ENSMUST00000162388.7
1700074P13Rik	ENSMUSG00000029883.12	ENSMUST00000031935.9-UTR-421	1700074P13Rik.1	1	111	FALSE	0	0	FALSE	FALSE	FALSE	multi	0	0		2	FALSE	TRUE	ENSMUST00000031935.9-UTR-421
1700074P13Rik	ENSMUSG00000029883.12	ENSMUST00000122181.7	1700074P13Rik.4	4	555	FALSE	0	0	FALSE	TRUE	TRUE	multi	0	0		1	FALSE	TRUE	ENSMUST00000031935.9;ENSMUST00000031935.9-UTR-99;ENSMUST00000122181.7
1700080O16Rik	ENSMUSG00000031118.8	ENSMUST00000033449.7	1700080O16Rik.2	2	258	FALSE	0	0	FALSE	TRUE	TRUE	single	1	1	1	1	FALSE	TRUE	ENSMUST00000033449.7;ENSMUST00000114866.1
1700084M14Rik	ENSMUSG00000057805.4	ENSMUST00000078832.4	1700084M14Rik.1	1	256	FALSE	0	0	FALSE	TRUE	TRUE	single	1	1	1	1	FALSE	TRUE	ENSMUST00000078832.4
1700086D15Rik	ENSMUSG00000020548.10	ENSMUST00000020855.4	1700086D15Rik.1	1	586	FALSE	0	0	FALSE	TRUE	TRUE	single	1	1	1	1	FALSE	TRUE	ENSMUST00000020855.4
1700088E04Rik	ENSMUSG00000033029.12	ENSMUST00000191006.1	1700088E04Rik.3	3	287	FALSE	0	0	TRUE	FALSE	FALSE	single	1	0	0.297447	2	FALSE	TRUE	ENSMUST00000186053.6;ENSMUST00000190400.1;ENSMUST00000191006.1
1700088E04Rik	ENSMUSG00000033029.12	ENSMUST00000190509.6	1700088E04Rik.6	6	159	FALSE	0	0	FALSE	TRUE	TRUE	single	1	1	0.00832408	3	FALSE	TRUE	ENSMUST00000188562.6;ENSMUST00000190509.6;ENSMUST00000190730.6
1700088E04Rik	ENSMUSG00000033029.12	ENSMUST00000187550.6	1700088E04Rik.8	8	496	FALSE	0	0	TRUE	FALSE	FALSE	single	1	0	0.694229	1	FALSE	TRUE	ENSMUST00000169604.7;ENSMUST00000187550.6
1700092M07Rik	ENSMUSG00000090840.2	ENSMUST00000163172.1	1700092M07Rik.1	1	69	FALSE	1	1	FALSE	TRUE	TRUE	single	1	1	1	1	FALSE	TRUE	ENSMUST00000163172.1
1700093K21Rik	ENSMUSG00000020286.13	ENSMUST00000020527.12	1700093K21Rik.3	3	237	FALSE	2	2	FALSE	TRUE	TRUE	single	1	1	1	1	FALSE	TRUE	ENSMUST00000020527.12;ENSMUST00000020527.12-UTR-109;ENSMUST00000020527.12-UTR-45
1700094D03Rik	ENSMUSG00000118506.1	ENSMUST00000238911.1	1700094D03Rik.2	2	264	FALSE	27	27	FALSE	FALSE	FALSE	multi	2	0.889694	0.889694	1	FALSE	TRUE	ENSMUST00000238911.1;ENSMUST00000238911.1-UTR-121
1700094D03Rik	ENSMUSG00000118506.1	ENSMUST00000029551.2	1700094D03Rik.3	3	2736	FALSE	27	13	FALSE	TRUE	TRUE	multi	2	0.110306	0.110306	2	FALSE	TRUE	ENSMUST00000029551.2
1700102P08Rik	ENSMUSG00000032611.9	ENSMUST00000035234.5	1700102P08Rik.3	3	312	FALSE	0	0	TRUE	FALSE	FALSE	single	1	0	0.668966	1	FALSE	TRUE	ENSMUST00000035234.5;ENSMUST00000035234.5-UTR-142;ENSMUST00000035234.5-UTR-81
1700102P08Rik	ENSMUSG00000032611.9	ENSMUST00000192995.5	1700102P08Rik.4	4	98	FALSE	0	0	FALSE	TRUE	TRUE	single	1	1	0.331034	2	FALSE	TRUE	ENSMUST00000192995.5
1700109H08Rik	ENSMUSG00000008307.11	ENSMUST00000008451.11	1700109H08Rik.1	1	60	FALSE	3	3	FALSE	TRUE	TRUE	single	1	1	1	1	FALSE	TRUE	ENSMUST00000008451.11;ENSMUST00000125740.1
1700113H08Rik	ENSMUSG00000047129.11	ENSMUST00000189456.6	1700113H08Rik.3	3	147	FALSE	0	0	FALSE	TRUE	TRUE	single	1	1	1	1	FALSE	TRUE	ENSMUST00000169849.2;ENSMUST00000189456.6;ENSMUST00000189775.1
1700122O11Rik	ENSMUSG00000094928.1	ENSMUST00000178823.1	1700122O11Rik.1	1	23	FALSE	0	0	FALSE	TRUE	TRUE	single	1	1	1	1	FALSE	TRUE	ENSMUST00000178823.1
1700123K08Rik	ENSMUSG00000029526.5	ENSMUST00000031501.1	1700123K08Rik.1	1	125	FALSE	0	0	FALSE	TRUE	TRUE	single	0	0		1	FALSE	TRUE	ENSMUST00000031501.1
1700123L14Rik	ENSMUSG00000072878.4	ENSMUST00000090061.5	1700123L14Rik.1	1	242	FALSE	0	0	FALSE	TRUE	TRUE	single	1	1	1	1	FALSE	TRUE	ENSMUST00000090061.5
1700123O20Rik	ENSMUSG00000040822.7	ENSMUST00000227269.1	1700123O20Rik.2	2	294	FALSE	75	0	FALSE	FALSE	FALSE	single	1	0.026495	0.026495	2	FALSE	TRUE	ENSMUST00000227269.1;ENSMUST00000227269.1-UTR-197
1700123O20Rik	ENSMUSG00000040822.7	ENSMUST00000038539.7	1700123O20Rik.3	3	508	FALSE	75	75	FALSE	TRUE	TRUE	single	1	0.973505	0.973505	1	FALSE	TRUE	ENSMUST00000038539.7
1700125H20Rik	ENSMUSG00000018479.12	ENSMUST00000018623.3	1700125H20Rik.1	1	174	FALSE	0	0	FALSE	TRUE	TRUE	single	1	1	1	1	FALSE	TRUE	ENSMUST00000018623.3
1700129C05Rik	ENSMUSG00000021977.11	ENSMUST00000162271.1	1700129C05Rik.1	1	101	FALSE	0	0	TRUE	FALSE	FALSE	multi	0	0	1	1	FALSE	TRUE	ENSMUST00000162271.1
1700129C05Rik	ENSMUSG00000021977.11	ENSMUST00000022548.9	1700129C05Rik.5	5	364	FALSE	0	0	FALSE	TRUE	TRUE	multi	0	0	0	2	FALSE	TRUE	ENSMUST00000022548.9;ENSMUST00000159858.1;ENSMUST00000159858.1-UTR-33;ENSMUST00000162674.7
1810009A15Rik	ENSMUSG00000071653.9	ENSMUST00000096251.9	1810009A15Rik.1	1	361	FALSE	83	83	FALSE	TRUE	TRUE	single	1	1	1	1	FALSE	TRUE	ENSMUST00000096251.9
1810009J06Rik	ENSMUSG00000094808.2	ENSMUST00000076638.6	1810009J06Rik.1	1	103	FALSE	0	0	FALSE	TRUE	TRUE	single	1	1	1	1	FALSE	TRUE	ENSMUST00000076638.6
1810010H24Rik	ENSMUSG00000078607.6	ENSMUST00000239464.1	1810010H24Rik.1	1	299	FALSE	16	0	FALSE	FALSE	FALSE	single	1	0.0162557	0.0162557	2	FALSE	TRUE	ENSMUST00000239464.1
1810010H24Rik	ENSMUSG00000078607.6	ENSMUST00000106767.2	1810010H24Rik.3	3	668	FALSE	16	16	FALSE	TRUE	TRUE	single	1	0.983744	0.983744	1	FALSE	TRUE	ENSMUST00000106767.2;ENSMUST00000140447.3
1810013L24Rik	ENSMUSG00000022507.6	ENSMUST00000229318.1	1810013L24Rik.1	1	874	FALSE	55	0	TRUE	FALSE	FALSE	multi	5	0	0.211097	2	FALSE	TRUE	ENSMUST00000229318.1
1810013L24Rik	ENSMUSG00000022507.6	ENSMUST00000023150.6-UTR-2547	1810013L24Rik.3	3	337	FALSE	55	42	FALSE	FALSE	FALSE	multi	5	0.158251	0.124845	5	FALSE	TRUE	ENSMUST00000023150.6-UTR-2547;ENSMUST00000023150.6-UTR-2731
1810013L24Rik	ENSMUSG00000022507.6	ENSMUST00000023150.6-UTR-2223	1810013L24Rik.4	4	661	FALSE	55	55	FALSE	FALSE	FALSE	multi	5	0.21813	0.172084	3	FALSE	TRUE	ENSMUST00000023150.6-UTR-2223
1810013L24Rik	ENSMUSG00000022507.6	ENSMUST00000023150.6-UTR-723	1810013L24Rik.5	5	2161	FALSE	55	55	FALSE	FALSE	FALSE	multi	5	0.369723	0.291676	1	FALSE	TRUE	ENSMUST00000023150.6-UTR-723
1810013L24Rik	ENSMUSG00000022507.6	ENSMUST00000023150.6	1810013L24Rik.6	6	2884	FALSE	55	55	FALSE	FALSE	FALSE	multi	5	0.207426	0.163639	4	FALSE	TRUE	ENSMUST00000023150.6
1810013L24Rik	ENSMUSG00000022507.6	ENSMUST00000023150.6-UTR+4021	1810013L24Rik.7	7	6905	FALSE	55	5	FALSE	TRUE	TRUE	multi	5	0.0464697	0.0366601	6	FALSE	TRUE	ENSMUST00000023150.6-UTR+4021
1810020O05Rik	ENSMUSG00000089997.2	ENSMUST00000238521.1	1810020O05Rik.1	1	71	FALSE	0	0	FALSE	TRUE	TRUE	single	1	1	1	1	FALSE	TRUE	ENSMUST00000238521.1
1810024B03Rik	ENSMUSG00000044145.2	ENSMUST00000056146.1	1810024B03Rik.1	1	320	FALSE	30	1	FALSE	FALSE	FALSE	multi	2	0.0160337	0.0160337	2	FALSE	TRUE	ENSMUST00000056146.1
1810024B03Rik	ENSMUSG00000044145.2	ENSMUST00000056146.1-UTR+1929	1810024B03Rik.2	2	2249	FALSE	30	30	FALSE	TRUE	TRUE	multi	2	0.983966	0.983966	1	FALSE	TRUE	ENSMUST00000056146.1-UTR+1929
1810030O07Rik	ENSMUSG00000044148.6	ENSMUST00000060108.6-UTR-1376	1810030O07Rik.1	1	233	FALSE	57	54	FALSE	FALSE	FALSE	multi	2	0.27515	0.27515	2	FALSE	TRUE	ENSMUST00000060108.6-UTR-1376
1810030O07Rik	ENSMUSG00000044148.6	ENSMUST00000060108.6	1810030O07Rik.2	2	1609	FALSE	57	57	FALSE	TRUE	TRUE	multi	2	0.72485	0.72485	1	FALSE	TRUE	ENSMUST00000060108.6
1810037I17Rik	ENSMUSG00000054091.9	ENSMUST00000106429.5-UTR-449	1810037I17Rik.3	3	256	FALSE	106	106	FALSE	FALSE	FALSE	multi	2	0.910073	0.910073	1	FALSE	TRUE	ENSMUST00000106429.5-UTR-449;ENSMUST00000106429.5-UTR-486;ENSMUST00000106429.5-UTR-549
1810037I17Rik	ENSMUSG00000054091.9	ENSMUST00000106429.5	1810037I17Rik.4	4	705	FALSE	106	21	FALSE	TRUE	TRUE	multi	2	0.089927	0.089927	2	FALSE	TRUE	ENSMUST00000106429.5
1810046K07Rik	ENSMUSG00000036027.13	ENSMUST00000039959.10	1810046K07Rik.1	1	361	FALSE	0	0	FALSE	TRUE	TRUE	single	1	1	1	1	FALSE	TRUE	ENSMUST00000039959.10
1810049J17Rik	ENSMUSG00000097221.1	ENSMUST00000180521.1	1810049J17Rik.1	1			0	0	FALSE	TRUE	TRUE	single	1	1	1	1	FALSE	TRUE	ENSMUST00000180521.1
1810055G02Rik	ENSMUSG00000035372.2	ENSMUST00000039048.1	1810055G02Rik.4	4	288	FALSE	33	33	FALSE	TRUE	TRUE	single	1	1	1	1	FALSE	TRUE	ENSMUST00000039048.1;ENSMUST00000235295.1;ENSMUST00000235837.1;ENSMUST00000237955.1
1810058I24Rik	ENSMUSG00000073155.12	ENSMUST00000152147.7-UTR-1635	1810058I24Rik.4	4	628	FALSE	97	97	FALSE	TRUE	TRUE	single	1	0.985603	0.985603	1	FALSE	TRUE	ENSMUST00000130875.7;ENSMUST00000152147.7-UTR-1635;ENSMUST00000152147.7-UTR-1684;ENSMUST00000152147.7-UTR-1715
1810058I24Rik	ENSMUSG00000073155.12	ENSMUST00000152147.7	1810058I24Rik.5	5	2263	FALSE	97	0	FALSE	FALSE	FALSE	single	1	0.0143965	0.0143965	2	FALSE	TRUE	ENSMUST00000152147.7
1810062G17Rik	ENSMUSG00000027713.6	ENSMUST00000029268.6	1810062G17Rik.1	1	323	FALSE	4	4	FALSE	TRUE	TRUE	single	1	1	1	1	FALSE	TRUE	ENSMUST00000029268.6
1810065E05Rik	ENSMUSG00000013653.2	ENSMUST00000013797.2	1810065E05Rik.1	1	121	FALSE	0	0	FALSE	TRUE	TRUE	single	1	1	1	1	FALSE	TRUE	ENSMUST00000013797.2
2010003K11Rik	ENSMUSG00000042041.7	ENSMUST00000048482.7	2010003K11Rik.1	1	728	FALSE	0	0	FALSE	TRUE	TRUE	single	1	1	1	1	FALSE	TRUE	ENSMUST00000048482.7
2010106E10Rik	ENSMUSG00000025528.10	ENSMUST00000113412.2-UTR-230	2010106E10Rik.2	2	134	FALSE	0	0	FALSE	FALSE	FALSE	multi	2	0.5	0.5	2	FALSE	TRUE	ENSMUST00000113412.2-UTR-230;ENSMUST00000113412.2-UTR-272
2010106E10Rik	ENSMUSG00000025528.10	ENSMUST00000026602.8	2010106E10Rik.4	4	374	FALSE	0	0	FALSE	TRUE	TRUE	multi	2	0.5	0.5	1	FALSE	TRUE	ENSMUST00000026602.8;ENSMUST00000113412.2
2010109A12Rik	ENSMUSG00000029384.5	ENSMUST00000031330.4-UTR+129	2010109A12Rik.2	2	156	FALSE	2	2	FALSE	TRUE	TRUE	single	1	1	1	1	FALSE	TRUE	ENSMUST00000031330.4;ENSMUST00000031330.4-UTR+129
2010300C02Rik	ENSMUSG00000026090.16	ENSMUST00000160023.5	2010300C02Rik.1	1	580	FALSE	10	10	FALSE	TRUE	TRUE	single	1	1	1	1	FALSE	TRUE	ENSMUST00000160023.5
2010315B03Rik	ENSMUSG00000074829.10	ENSMUST00000177714.7	2010315B03Rik.1	1	1187	FALSE	29	29	FALSE	TRUE	TRUE	single	1	1	1	1	FALSE	TRUE	ENSMUST00000177714.7
2200002D01Rik	ENSMUSG00000030587.5	ENSMUST00000032808.5-UTR-960	2200002D01Rik.1	1	73	FALSE	39	39	FALSE	FALSE	FALSE	multi	2	0.98303	0.98303	1	FALSE	TRUE	ENSMUST00000032808.5-UTR-960
2200002D01Rik	ENSMUSG00000030587.5	ENSMUST00000032808.5	2200002D01Rik.2	2	1033	FALSE	39	2	FALSE	TRUE	TRUE	multi	2	0.0169699	0.0169699	2	FALSE	TRUE	ENSMUST00000032808.5
2200002J24Rik	ENSMUSG00000013083.8	ENSMUST00000013227.7	2200002J24Rik.1	1			0	0	FALSE	TRUE	TRUE	single	1	1	1	1	FALSE	TRUE	ENSMUST00000013227.7
2210010C04Rik	ENSMUSG00000029882.5	ENSMUST00000031931.5-UTR-1096	2210010C04Rik.3	3	271	FALSE	1	0	FALSE	FALSE	FALSE	multi	2	0.293182	0.293182	2	FALSE	TRUE	ENSMUST00000031931.5-UTR-1096;ENSMUST00000031931.5-UTR-1136;ENSMUST00000031931.5-UTR-1269
2210010C04Rik	ENSMUSG00000029882.5	ENSMUST00000031931.5	2210010C04Rik.7	7	1367	FALSE	1	1	FALSE	TRUE	TRUE	multi	2	0.690909	0.690909	1	FALSE	TRUE	ENSMUST00000031931.5;ENSMUST00000031931.5-UTR-138;ENSMUST00000031931.5-UTR-20;ENSMUST00000031931.5-UTR-52
2210010C04Rik	ENSMUSG00000029882.5	ENSMUST00000031931.5-UTR+765	2210010C04Rik.8	8	2132	FALSE	1	0	FALSE	FALSE	FALSE	multi	2	0.0159091	0.0159091	3	FALSE	TRUE	ENSMUST00000031931.5-UTR+765
2210016F16Rik	ENSMUSG00000021550.6	ENSMUST00000022032.6-UTR-1864	2210016F16Rik.1	1	99	FALSE	67	67	FALSE	FALSE	FALSE	multi	3	0.821186	0.821186	1	FALSE	TRUE	ENSMUST00000022032.6-UTR-1864
2210016F16Rik	ENSMUSG00000021550.6	ENSMUST00000022032.6-UTR-1408	2210016F16Rik.2	2	555	FALSE	67	50	FALSE	FALSE	FALSE	multi	3	0.119211	0.119211	2	FALSE	TRUE	ENSMUST00000022032.6-UTR-1408
2210016F16Rik	ENSMUSG00000021550.6	ENSMUST00000022032.6-UTR-1144	2210016F16Rik.3	3	819	FALSE	67	0	FALSE	FALSE	FALSE	multi	3	0.0178685	0.0178685	4	FALSE	TRUE	ENSMUST00000022032.6-UTR-1144
2210016F16Rik	ENSMUSG00000021550.6	ENSMUST00000022032.6-UTR+45	2210016F16Rik.5	5	2008	FALSE	67	2	FALSE	TRUE	TRUE	multi	3	0.0417343	0.0417343	3	FALSE	TRUE	ENSMUST00000022032.6;ENSMUST00000022032.6-UTR+45
2210016L21Rik	ENSMUSG00000029559.15	ENSMUST00000031538.8-UTR-1236	2210016L21Rik.2	2	550	FALSE	68	68	FALSE	FALSE	FALSE	multi	2	0.952171	0.952171	1	FALSE	TRUE	ENSMUST00000031538.8-UTR-1236;ENSMUST00000031538.8-UTR-1283
2210016L21Rik	ENSMUSG00000029559.15	ENSMUST00000031538.8-UTR-756	2210016L21Rik.3	3	1030	FALSE	68	3	FALSE	TRUE	TRUE	multi	2	0.0459291	0.0459291	2	FALSE	TRUE	ENSMUST00000031538.8-UTR-756
2210016L21Rik	ENSMUSG00000029559.15	ENSMUST00000031538.8	2210016L21Rik.4	4	1786	FALSE	68	0	FALSE	FALSE	FALSE	multi	2	0.00190034	0.00190034	3	FALSE	TRUE	ENSMUST00000031538.8
2210017I01Rik	ENSMUSG00000103523.1	ENSMUST00000195278.1	2210017I01Rik.1	1	245	FALSE	0	0	FALSE	TRUE	TRUE	single	1	1	1	1	FALSE	TRUE	ENSMUST00000195278.1
2210407C18Rik	ENSMUSG00000037145.14	ENSMUST00000108821.7	2210407C18Rik.3	3	124	FALSE	58	2	FALSE	FALSE	FALSE	multi	2	0.0144779	0.0144779	2	FALSE	TRUE	ENSMUST00000048801.7;ENSMUST00000048801.7-UTR-44;ENSMUST00000108821.7
2210407C18Rik	ENSMUSG00000037145.14	ENSMUST00000108821.7-UTR+758	2210407C18Rik.4	4	882	FALSE	58	58	FALSE	TRUE	TRUE	multi	2	0.985522	0.985522	1	FALSE	TRUE	ENSMUST00000108821.7-UTR+758
2210408I21Rik	ENSMUSG00000071252.6	ENSMUST00000225605.1-UTR-370	2210408I21Rik.1	1	116	FALSE	0	0	TRUE	FALSE	FALSE	multi	2	0	0.411502	1	FALSE	TRUE	ENSMUST00000225605.1-UTR-370
2210408I21Rik	ENSMUSG00000071252.6	ENSMUST00000225605.1	2210408I21Rik.2	2	486	FALSE	0	0	TRUE	FALSE	FALSE	multi	2	0	0.283549	2	FALSE	TRUE	ENSMUST00000225605.1
2210408I21Rik	ENSMUSG00000071252.6	ENSMUST00000168779.2-UTR-1002	2210408I21Rik.3	3	138	FALSE	0	0	FALSE	FALSE	FALSE	multi	2	0.777778	0.237182	3	FALSE	TRUE	ENSMUST00000168779.2-UTR-1002
2210408I21Rik	ENSMUSG00000071252.6	ENSMUST00000168779.2	2210408I21Rik.4	4	1140	FALSE	0	0	FALSE	TRUE	TRUE	multi	2	0.222222	0.0677664	4	FALSE	TRUE	ENSMUST00000168779.2
2210418O10Rik	ENSMUSG00000078894.9	ENSMUST00000135430.1	2210418O10Rik.1	1			14	0	TRUE	FALSE	FALSE	multi	2	0	0.572166	1	FALSE	TRUE	ENSMUST00000135430.1
2210418O10Rik	ENSMUSG00000078894.9	ENSMUST00000166464.1	2210418O10Rik.2	2			14	0	FALSE	FALSE	FALSE	multi	2	0	0	5	FALSE	TRUE	ENSMUST00000166464.1
2210418O10Rik	ENSMUSG00000078894.9	ENSMUST00000136719.1	2210418O10Rik.3	3	1641	FALSE	14	14	FALSE	FALSE	FALSE	multi	2	0.853631	0.365212	2	FALSE	TRUE	ENSMUST00000136719.1
2210418O10Rik	ENSMUSG00000078894.9	ENSMUST00000099009.8	2210418O10Rik.4	4	3248	FALSE	14	0	FALSE	FALSE	FALSE	multi	2	0	0	4	FALSE	TRUE	ENSMUST00000099009.8
2210418O10Rik	ENSMUSG00000078894.9	ENSMUST00000099009.8-UTR+3311	2210418O10Rik.5	5	6559	FALSE	14	4	FALSE	TRUE	TRUE	multi	2	0.146369	0.0626218	3	FALSE	TRUE	ENSMUST00000099009.8-UTR+3311
2300002M23Rik	ENSMUSG00000039269.5	ENSMUST00000044326.4	2300002M23Rik.1	1	136	FALSE	1	1	FALSE	TRUE	TRUE	single	1	1	1	1	FALSE	TRUE	ENSMUST00000044326.4
2300003K06Rik	ENSMUSG00000078257.2	ENSMUST00000105054.2	2300003K06Rik.1	1	425	FALSE	0	0	FALSE	TRUE	TRUE	single	0	0		1	FALSE	TRUE	ENSMUST00000105054.2
2300009A05Rik	ENSMUSG00000032403.8	ENSMUST00000168665.2	2300009A05Rik.1	1	101	FALSE	65	65	FALSE	TRUE	TRUE	single	1	1	1	1	FALSE	TRUE	ENSMUST00000168665.2
2310002L09Rik	ENSMUSG00000028396.5	ENSMUST00000095023.1	2310002L09Rik.1	1	1129	FALSE	0	0	TRUE	FALSE	FALSE	single	1	0	0.473684	2	FALSE	TRUE	ENSMUST00000095023.1
2310002L09Rik	ENSMUSG00000028396.5	ENSMUST00000030101.3	2310002L09Rik.2	2	208	FALSE	0	0	FALSE	TRUE	TRUE	single	1	1	0.526316	1	FALSE	TRUE	ENSMUST00000030101.3
2310009B15Rik	ENSMUSG00000079283.2	ENSMUST00000112025.2	2310009B15Rik.1	1	119	FALSE	61	61	FALSE	TRUE	TRUE	single	1	1	1	1	FALSE	TRUE	ENSMUST00000112025.2
2310011J03Rik	ENSMUSG00000020133.8	ENSMUST00000020341.8-UTR-455	2310011J03Rik.1	1	639	FALSE	75	75	FALSE	FALSE	FALSE	multi	2	0.722931	0.722931	1	FALSE	TRUE	ENSMUST00000020341.8-UTR-455
2310011J03Rik	ENSMUSG00000020133.8	ENSMUST00000020341.8-UTR+41	2310011J03Rik.3	3	1135	FALSE	75	75	FALSE	TRUE	TRUE	multi	2	0.277069	0.277069	2	FALSE	TRUE	ENSMUST00000020341.8;ENSMUST00000020341.8-UTR+41
2310022A10Rik	ENSMUSG00000049643.15	ENSMUST00000190656.1	2310022A10Rik.1	1	273	FALSE	43	0	FALSE	FALSE	FALSE	multi	2	0.00230574	0.00230574	3	FALSE	TRUE	ENSMUST00000190656.1
2310022A10Rik	ENSMUSG00000049643.15	ENSMUST00000187032.1-UTR-474	2310022A10Rik.2	2	172	FALSE	43	26	FALSE	FALSE	FALSE	multi	2	0.12843	0.12843	2	FALSE	TRUE	ENSMUST00000187032.1-UTR-474
2310022A10Rik	ENSMUSG00000049643.15	ENSMUST00000067386.13	2310022A10Rik.4	4	1262	FALSE	43	43	FALSE	TRUE	TRUE	multi	2	0.869264	0.869264	1	FALSE	TRUE	ENSMUST00000067386.13;ENSMUST00000187032.1
2310022B05Rik	ENSMUSG00000031983.7	ENSMUST00000034464.7-UTR-1883	2310022B05Rik.2	2	269	FALSE	53	20	FALSE	FALSE	FALSE	multi	2	0.150739	0.150739	2	FALSE	TRUE	ENSMUST00000034464.7-UTR-1883;ENSMUST00000034464.7-UTR-1956
2310022B05Rik	ENSMUSG00000031983.7	ENSMUST00000034464.7	2310022B05Rik.3	3	2152	FALSE	53	53	FALSE	TRUE	TRUE	multi	2	0.849261	0.849261	1	FALSE	TRUE	ENSMUST00000034464.7
2310030G06Rik	ENSMUSG00000032062.3	ENSMUST00000034564.3-UTR-472	2310030G06Rik.2	2	338	FALSE	10	10	FALSE	FALSE	FALSE	multi	2	0.276021	0.276021	2	FALSE	TRUE	ENSMUST00000034564.3-UTR-472;ENSMUST00000034564.3-UTR-524
2310030G06Rik	ENSMUSG00000032062.3	ENSMUST00000034564.3	2310030G06Rik.3	3	810	FALSE	10	10	FALSE	TRUE	TRUE	multi	2	0.723979	0.723979	1	FALSE	TRUE	ENSMUST00000034564.3
2310033P09Rik	ENSMUSG00000020441.6	ENSMUST00000020719.6	2310033P09Rik.1	1	394	FALSE	43	43	FALSE	TRUE	TRUE	single	1	1	1	1	FALSE	TRUE	ENSMUST00000020719.6
2310034C09Rik	ENSMUSG00000068078.4	ENSMUST00000089111.4	2310034C09Rik.1	1	248	FALSE	1	1	FALSE	TRUE	TRUE	single	1	1	1	1	FALSE	TRUE	ENSMUST00000089111.4
2310034G01Rik	ENSMUSG00000099655.2	ENSMUST00000189008.2	2310034G01Rik.1	1	594	FALSE	22	22	FALSE	TRUE	TRUE	single	1	1	1	1	FALSE	TRUE	ENSMUST00000189008.2
2310039H08Rik	ENSMUSG00000062619.6	ENSMUST00000071430.6	2310039H08Rik.2	2	239	FALSE	69	69	FALSE	TRUE	TRUE	single	1	1	1	1	FALSE	TRUE	ENSMUST00000071430.6;ENSMUST00000071430.6-UTR-119
2310046K23Rik	ENSMUSG00000102308.1	ENSMUST00000193521.1	2310046K23Rik.1	1	362	FALSE	2	2	FALSE	TRUE	TRUE	single	1	1	1	1	FALSE	TRUE	ENSMUST00000193521.1
2310050C09Rik	ENSMUSG00000090314.2	ENSMUST00000163439.2	2310050C09Rik.1	1	173	FALSE	1	1	FALSE	TRUE	TRUE	single	1	1	1	1	FALSE	TRUE	ENSMUST00000163439.2
2310057J18Rik	ENSMUSG00000015519.12	ENSMUST00000140558.7	2310057J18Rik.3	3	291	FALSE	0	0	FALSE	TRUE	TRUE	single	1	1	1	1	FALSE	TRUE	ENSMUST00000015663.6;ENSMUST00000140558.7;ENSMUST00000152363.7
2310057M21Rik	ENSMUSG00000040177.10	ENSMUST00000059438.10-UTR-4496	2310057M21Rik.1	1	854	FALSE	15	15	FALSE	FALSE	FALSE	multi	2	0.895076	0.895076	1	FALSE	TRUE	ENSMUST00000059438.10-UTR-4496
2310057M21Rik	ENSMUSG00000040177.10	ENSMUST00000059438.10	2310057M21Rik.2	2	5350	FALSE	15	4	FALSE	TRUE	TRUE	multi	2	0.104924	0.104924	2	FALSE	TRUE	ENSMUST00000059438.10
2310057N15Rik	ENSMUSG00000048830.3	ENSMUST00000054223.3	2310057N15Rik.1	1	369	FALSE	0	0	FALSE	TRUE	TRUE	single	1	1	1	1	FALSE	TRUE	ENSMUST00000054223.3
2310061I04Rik	ENSMUSG00000050705.15	ENSMUST00000148482.7	2310061I04Rik.4	4	176	FALSE	51	51	FALSE	TRUE	TRUE	single	1	1	1	1	FALSE	TRUE	ENSMUST00000059740.14;ENSMUST00000146451.7;ENSMUST00000148482.7;ENSMUST00000154670.7
2310061N02Rik	ENSMUSG00000050704.3	ENSMUST00000050882.3	2310061N02Rik.1	1	214	FALSE	1	1	FALSE	TRUE	TRUE	single	1	1	1	1	FALSE	TRUE	ENSMUST00000050882.3
2310079G19Rik	ENSMUSG00000045331.3	ENSMUST00000052337.3	2310079G19Rik.1	1	258	FALSE	2	2	FALSE	TRUE	TRUE	single	1	1	1	1	FALSE	TRUE	ENSMUST00000052337.3
2410002F23Rik	ENSMUSG00000045411.16	ENSMUST00000191537.6	2410002F23Rik.2	2	182	FALSE	56	0	FALSE	FALSE	FALSE	single	1	0.00592221	0.00592221	2	FALSE	TRUE	ENSMUST00000186606.1;ENSMUST00000191537.6
2410002F23Rik	ENSMUSG00000045411.16	ENSMUST00000055858.13	2410002F23Rik.7	7	792	FALSE	56	56	FALSE	TRUE	TRUE	single	1	0.994078	0.994078	1	FALSE	TRUE	ENSMUST00000055858.13;ENSMUST00000071296.10;ENSMUST00000084937.10;ENSMUST00000107948.7;ENSMUST00000188111.6
2410004B18Rik	ENSMUSG00000036873.13	ENSMUST00000039571.13-UTR-555	2410004B18Rik.3	3	404	FALSE	69	69	FALSE	FALSE	FALSE	multi	2	0.767167	0.767167	1	FALSE	TRUE	ENSMUST00000039571.13-UTR-555;ENSMUST00000188034.1;ENSMUST00000190472.1
2410004B18Rik	ENSMUSG00000036873.13	ENSMUST00000039571.13	2410004B18Rik.4	4	959	FALSE	69	66	FALSE	TRUE	TRUE	multi	2	0.232833	0.232833	2	FALSE	TRUE	ENSMUST00000039571.13
2410004P03Rik	ENSMUSG00000071398.8	ENSMUST00000190691.1	2410004P03Rik.1	1	226	FALSE	31	0	FALSE	FALSE	FALSE	multi	2	0.000366497	0.000366497	3	FALSE	TRUE	ENSMUST00000190691.1
2410004P03Rik	ENSMUSG00000071398.8	ENSMUST00000095823.8-UTR-1638	2410004P03Rik.2	2	1067	FALSE	31	31	FALSE	FALSE	FALSE	multi	2	0.787847	0.787847	1	FALSE	TRUE	ENSMUST00000095823.8-UTR-1638
2410004P03Rik	ENSMUSG00000071398.8	ENSMUST00000095823.8	2410004P03Rik.3	3	2705	FALSE	31	26	FALSE	TRUE	TRUE	multi	2	0.211787	0.211787	2	FALSE	TRUE	ENSMUST00000095823.8
2410131K14Rik	ENSMUSG00000032840.7	ENSMUST00000049138.7-UTR-4577	2410131K14Rik.1	1	333	FALSE	29	29	FALSE	FALSE	FALSE	multi	3	0.658004	0.658004	1	FALSE	TRUE	ENSMUST00000049138.7-UTR-4577
2410131K14Rik	ENSMUSG00000032840.7	ENSMUST00000049138.7-UTR-2982	2410131K14Rik.2	2	1928	FALSE	29	29	FALSE	FALSE	FALSE	multi	3	0.214007	0.214007	2	FALSE	TRUE	ENSMUST00000049138.7-UTR-2982
2410131K14Rik	ENSMUSG00000032840.7	ENSMUST00000049138.7	2410131K14Rik.3	3	4910	FALSE	29	15	FALSE	TRUE	TRUE	multi	3	0.127989	0.127989	3	FALSE	TRUE	ENSMUST00000049138.7
2410137M14Rik	ENSMUSG00000064308.10	ENSMUST00000039846.11	2410137M14Rik.2	2	281	FALSE	1	1	FALSE	TRUE	TRUE	single	1	1	1	1	FALSE	TRUE	ENSMUST00000039846.11;ENSMUST00000173707.1
2410141K09Rik	ENSMUSG00000074832.11	ENSMUST00000172579.3	2410141K09Rik.1	1	1136	FALSE	1	0	TRUE	FALSE	FALSE	single	1	0	0.414234	2	FALSE	TRUE	ENSMUST00000172579.3
2410141K09Rik	ENSMUSG00000074832.11	ENSMUST00000173583.7	2410141K09Rik.4	4	131	FALSE	1	1	FALSE	TRUE	TRUE	single	1	1	0.585766	1	FALSE	TRUE	ENSMUST00000091541.10;ENSMUST00000172688.3;ENSMUST00000173583.7
2510002D24Rik	ENSMUSG00000071632.10	ENSMUST00000123146.7	2510002D24Rik.1	1	130	FALSE	83	0	TRUE	FALSE	FALSE	single	1	0	0.0176508	2	FALSE	TRUE	ENSMUST00000123146.7
2510002D24Rik	ENSMUSG00000071632.10	ENSMUST00000055413.12	2510002D24Rik.3	3	945	FALSE	83	83	FALSE	TRUE	TRUE	single	1	1	0.982349	1	FALSE	TRUE	ENSMUST00000055413.12;ENSMUST00000191388.1
2510009E07Rik	ENSMUSG00000043391.10	ENSMUST00000231592.1	2510009E07Rik.1	1	719	FALSE	23	0	TRUE	FALSE	FALSE	single	1	0	0.266154	2	FALSE	TRUE	ENSMUST00000231592.1
2510009E07Rik	ENSMUSG00000043391.10	ENSMUST00000053336.7	2510009E07Rik.2	2	4157	FALSE	23	23	FALSE	TRUE	TRUE	single	1	1	0.733846	1	FALSE	TRUE	ENSMUST00000053336.7
2510039O18Rik	ENSMUSG00000044496.6	ENSMUST00000103232.1	2510039O18Rik.1	1	696	FALSE	66	66	FALSE	TRUE	TRUE	single	1	1	1	1	FALSE	TRUE	ENSMUST00000103232.1
2610001J05Rik	ENSMUSG00000052419.7	ENSMUST00000155856.1	2610001J05Rik.5	5	732	FALSE	90	90	FALSE	TRUE	TRUE	single	1	0.988192	0.988192	1	FALSE	TRUE	ENSMUST00000155856.1;ENSMUST00000185219.1;ENSMUST00000185219.1-UTR-48;ENSMUST00000185361.1;ENSMUST00000185361.1-UTR-126
2610001J05Rik	ENSMUSG00000052419.7	ENSMUST00000139231.1-UTR-1338	2610001J05Rik.6	6	1459	FALSE	90	0	FALSE	FALSE	FALSE	single	1	0.0113503	0.0113503	2	FALSE	TRUE	ENSMUST00000139231.1-UTR-1338
2610001J05Rik	ENSMUSG00000052419.7	ENSMUST00000139231.1	2610001J05Rik.7	7	2797	FALSE	90	0	FALSE	FALSE	FALSE	single	1	0.000457888	0.000457888	3	FALSE	TRUE	ENSMUST00000139231.1
2610002M06Rik	ENSMUSG00000031242.7	ENSMUST00000120722.1-UTR-4592	2610002M06Rik.3	3	466	FALSE	52	52	FALSE	FALSE	FALSE	multi	3	0.813323	0.813323	1	FALSE	TRUE	ENSMUST00000120722.1-UTR-4592;ENSMUST00000120722.1-UTR-4623;ENSMUST00000120722.1-UTR-4690
2610002M06Rik	ENSMUSG00000031242.7	ENSMUST00000120722.1-UTR-2708	2610002M06Rik.4	4	2350	FALSE	52	0	FALSE	FALSE	FALSE	multi	3	0.0171112	0.0171112	4	FALSE	TRUE	ENSMUST00000120722.1-UTR-2708
2610002M06Rik	ENSMUSG00000031242.7	ENSMUST00000120722.1-UTR-1450	2610002M06Rik.5	5	3608	FALSE	52	11	FALSE	FALSE	FALSE	multi	3	0.0526464	0.0526464	3	FALSE	TRUE	ENSMUST00000120722.1-UTR-1450
2610002M06Rik	ENSMUSG00000031242.7	ENSMUST00000120722.1	2610002M06Rik.6	6	5058	FALSE	52	31	FALSE	TRUE	TRUE	multi	3	0.116919	0.116919	2	FALSE	TRUE	ENSMUST00000120722.1
2610008E11Rik	ENSMUSG00000060301.6	ENSMUST00000220220.1	2610008E11Rik.1	1	287	FALSE	21	0	TRUE	FALSE	FALSE	multi	2	0	0.19119	2	FALSE	TRUE	ENSMUST00000220220.1
2610008E11Rik	ENSMUSG00000060301.6	ENSMUST00000039271.6-UTR-437	2610008E11Rik.3	3	1660	FALSE	21	19	FALSE	FALSE	FALSE	multi	2	0.223239	0.180558	3	FALSE	TRUE	ENSMUST00000039271.6-UTR-437;ENSMUST00000039271.6-UTR-478
2610008E11Rik	ENSMUSG00000060301.6	ENSMUST00000039271.6	2610008E11Rik.4	4	2097	FALSE	21	21	FALSE	TRUE	TRUE	multi	2	0.776761	0.628251	1	FALSE	TRUE	ENSMUST00000039271.6
2610021A01Rik	ENSMUSG00000091474.2	ENSMUST00000163475.2	2610021A01Rik.1	1	1154	FALSE	23	23	FALSE	TRUE	TRUE	single	1	1	1	1	FALSE	TRUE	ENSMUST00000163475.2
2610028H24Rik	ENSMUSG00000009114.17	ENSMUST00000105415.2-UTR+94	2610028H24Rik.3	3	758	FALSE	48	48	FALSE	TRUE	TRUE	single	1	1	1	1	FALSE	TRUE	ENSMUST00000092406.11;ENSMUST00000105415.2;ENSMUST00000105415.2-UTR+94
2610042L04Rik	ENSMUSG00000079388.9	ENSMUST00000112778.3	2610042L04Rik.1	1	30	FALSE	0	0	FALSE	FALSE	FALSE	single	1	0.02	0.02	2	FALSE	TRUE	ENSMUST00000112778.3
2610042L04Rik	ENSMUSG00000079388.9	ENSMUST00000165466.7	2610042L04Rik.3	3	1226	FALSE	0	0	FALSE	TRUE	TRUE	single	1	0.98	0.98	1	FALSE	TRUE	ENSMUST00000165466.7;ENSMUST00000165466.7-UTR-93
2610044O15Rik8	ENSMUSG00000071302.10	ENSMUST00000186619.6	2610044O15Rik8.1	1	993	FALSE	64	0	TRUE	FALSE	FALSE	multi	3	0	0.081359	4	FALSE	TRUE	ENSMUST00000186619.6
2610044O15Rik8	ENSMUSG00000071302.10	ENSMUST00000191043.6	2610044O15Rik8.4	4	110	FALSE	64	36	FALSE	FALSE	FALSE	multi	3	0.242498	0.222769	2	FALSE	TRUE	ENSMUST00000079272.12;ENSMUST00000188757.6;ENSMUST00000191043.6
2610044O15Rik8	ENSMUSG00000071302.10	ENSMUST00000190157.6-UTR-915	2610044O15Rik8.5	5	455	FALSE	64	34	FALSE	FALSE	FALSE	multi	3	0.11768	0.108106	3	FALSE	TRUE	ENSMUST00000190157.6-UTR-915
2610044O15Rik8	ENSMUSG00000071302.10	ENSMUST00000190157.6-UTR-260	2610044O15Rik8.6	6	1110	FALSE	64	64	FALSE	TRUE	TRUE	multi	3	0.633029	0.581527	1	FALSE	TRUE	ENSMUST00000190157.6-UTR-260
2610044O15Rik8	ENSMUSG00000071302.10	ENSMUST00000190157.6	2610044O15Rik8.7	7	1370	FALSE	64	0	FALSE	FALSE	FALSE	multi	3	0.00679238	0.00623976	5	FALSE	TRUE	ENSMUST00000190157.6
2610301B20Rik	ENSMUSG00000059482.15	ENSMUST00000101504.2	2610301B20Rik.2	2	1373	FALSE	41	41	FALSE	TRUE	TRUE	single	1	1	1	1	FALSE	TRUE	ENSMUST00000080517.13;ENSMUST00000101504.2
2610318N02Rik	ENSMUSG00000049916.12	ENSMUST00000093336.7	2610318N02Rik.3	3	54	FALSE	21	21	FALSE	TRUE	TRUE	single	1	1	1	1	FALSE	TRUE	ENSMUST00000093336.7;ENSMUST00000231681.1;ENSMUST00000231681.1-UTR-33
2610507B11Rik	ENSMUSG00000010277.7	ENSMUST00000010421.6	2610507B11Rik.2	2	640	FALSE	55	55	FALSE	TRUE	TRUE	single	1	1	1	1	FALSE	TRUE	ENSMUST00000010421.6;ENSMUST00000010421.6-UTR-45
2610528A11Rik	ENSMUSG00000096001.2	ENSMUST00000179488.2	2610528A11Rik.1	1	464	FALSE	5	5	FALSE	TRUE	TRUE	single	1	1	1	1	FALSE	TRUE	ENSMUST00000179488.2
2610528J11Rik	ENSMUSG00000028536.12	ENSMUST00000106367.7	2610528J11Rik.1	1	60	FALSE	11	0	FALSE	FALSE	FALSE	single	1	0.00206044	0.00206044	2	FALSE	TRUE	ENSMUST00000106367.7
2610528J11Rik	ENSMUSG00000028536.12	ENSMUST00000030261.5	2610528J11Rik.3	3	433	FALSE	11	11	FALSE	TRUE	TRUE	single	1	0.99794	0.99794	1	FALSE	TRUE	ENSMUST00000030261.5;ENSMUST00000030261.5-UTR-53
2700049A03Rik	ENSMUSG00000034601.17	ENSMUST00000045907.15	2700049A03Rik.2	2	208	FALSE	17	17	FALSE	TRUE	TRUE	single	1	1	1	1	FALSE	TRUE	ENSMUST00000045907.15;ENSMUST00000149564.7
2700062C07Rik	ENSMUSG00000024273.8	ENSMUST00000097646.4-UTR+163	2700062C07Rik.3	3	539	FALSE	46	46	FALSE	TRUE	TRUE	single	1	0.993659	0.993659	1	FALSE	TRUE	ENSMUST00000097646.4;ENSMUST00000097646.4-UTR-34;ENSMUST00000097646.4-UTR+163
2700062C07Rik	ENSMUSG00000024273.8	ENSMUST00000097646.4-UTR+2536	2700062C07Rik.4	4	2912	FALSE	46	0	FALSE	FALSE	FALSE	single	1	0.00634146	0.00634146	2	FALSE	TRUE	ENSMUST00000097646.4-UTR+2536
2700081O15Rik	ENSMUSG00000053080.10	ENSMUST00000161907.1	2700081O15Rik.1	1	232	FALSE	23	0	FALSE	FALSE	FALSE	single	1	0.000804829	0.000804829	2	FALSE	TRUE	ENSMUST00000161907.1
2700081O15Rik	ENSMUSG00000053080.10	ENSMUST00000159348.2	2700081O15Rik.2	2	2798	FALSE	23	23	FALSE	TRUE	TRUE	single	1	0.999195	0.999195	1	FALSE	TRUE	ENSMUST00000159348.2
2700097O09Rik	ENSMUSG00000062198.5	ENSMUST00000021406.5	2700097O09Rik.1	1	166	FALSE	31	31	FALSE	TRUE	TRUE	single	1	1	1	1	FALSE	TRUE	ENSMUST00000021406.5
2810004N23Rik	ENSMUSG00000031984.8	ENSMUST00000034465.8-UTR-868	2810004N23Rik.1	1	478	FALSE	0	0	TRUE	FALSE	FALSE	multi	0	0	0.996972	1	FALSE	TRUE	ENSMUST00000034465.8-UTR-868
2810004N23Rik	ENSMUSG00000031984.8	ENSMUST00000034465.8	2810004N23Rik.2	2	1346	FALSE	0	0	TRUE	TRUE	TRUE	multi	0	0	0.00302822	2	FALSE	TRUE	ENSMUST00000034465.8
2810006K23Rik	ENSMUSG00000047635.6	ENSMUST00000111477.1	2810006K23Rik.1	1	1091	FALSE	44	0	TRUE	FALSE	FALSE	single	1	0	0.00576722	2	FALSE	TRUE	ENSMUST00000111477.1
2810006K23Rik	ENSMUSG00000047635.6	ENSMUST00000077376.2	2810006K23Rik.2	2	972	FALSE	44	44	FALSE	TRUE	TRUE	single	1	1	0.994233	1	FALSE	TRUE	ENSMUST00000077376.2
2810021J22Rik	ENSMUSG00000020491.15	ENSMUST00000073924.9	2810021J22Rik.2	2	1975	FALSE	5	5	FALSE	TRUE	TRUE	single	1	1	1	1	FALSE	TRUE	ENSMUST00000073924.9;ENSMUST00000073924.9-UTR-126
2810408A11Rik	ENSMUSG00000018570.17	ENSMUST00000100969.8	2810408A11Rik.6	6	82	FALSE	18	18	FALSE	FALSE	FALSE	multi	2	0.760485	0.760485	1	FALSE	TRUE	ENSMUST00000018714.12;ENSMUST00000018714.12-UTR-36;ENSMUST00000100969.8;ENSMUST00000102580.9;ENSMUST00000102580.9-UTR-36;ENSMUST00000108621.8
2810408A11Rik	ENSMUSG00000018570.17	ENSMUST00000100969.8-UTR+2831	2810408A11Rik.7	7	2913	FALSE	18	14	FALSE	TRUE	TRUE	multi	2	0.239515	0.239515	2	FALSE	TRUE	ENSMUST00000100969.8-UTR+2831
2810459M11Rik	ENSMUSG00000026227.11	ENSMUST00000027429.10	2810459M11Rik.1	1	264	FALSE	4	0	FALSE	FALSE	FALSE	multi	2	0.0114591	0.0114591	3	FALSE	TRUE	ENSMUST00000027429.10
2810459M11Rik	ENSMUSG00000026227.11	ENSMUST00000165824.2-UTR-1777	2810459M11Rik.2	2	590	FALSE	4	4	FALSE	FALSE	FALSE	multi	2	0.190222	0.190222	2	FALSE	TRUE	ENSMUST00000165824.2-UTR-1777
2810459M11Rik	ENSMUSG00000026227.11	ENSMUST00000165824.2	2810459M11Rik.3	3	2367	FALSE	4	4	FALSE	TRUE	TRUE	multi	2	0.798319	0.798319	1	FALSE	TRUE	ENSMUST00000165824.2
2900026A02Rik	ENSMUSG00000051339.10	ENSMUST00000050125.8-UTR-4079	2900026A02Rik.1	1	627	FALSE	36	1	FALSE	FALSE	FALSE	multi	3	0.0383968	0.0383968	3	FALSE	TRUE	ENSMUST00000050125.8-UTR-4079
2900026A02Rik	ENSMUSG00000051339.10	ENSMUST00000050125.8-UTR-2918	2900026A02Rik.2	2	1788	FALSE	36	3	FALSE	FALSE	FALSE	multi	3	0.0531243	0.0531243	2	FALSE	TRUE	ENSMUST00000050125.8-UTR-2918
2900026A02Rik	ENSMUSG00000051339.10	ENSMUST00000050125.8	2900026A02Rik.3	3	4706	FALSE	36	36	FALSE	TRUE	TRUE	multi	3	0.908479	0.908479	1	FALSE	TRUE	ENSMUST00000050125.8
2900092C05Rik	ENSMUSG00000030385.4	ENSMUST00000032541.4	2900092C05Rik.1	1	270	FALSE	0	0	FALSE	TRUE	TRUE	single	1	1	1	1	FALSE	TRUE	ENSMUST00000032541.4
3110001I22Rik	ENSMUSG00000079737.4	ENSMUST00000035426.6	3110001I22Rik.1	1	408	FALSE	19	19	FALSE	TRUE	TRUE	single	1	1	1	1	FALSE	TRUE	ENSMUST00000035426.6
3110009E18Rik	ENSMUSG00000026388.15	ENSMUST00000153037.1	3110009E18Rik.1	1	222	FALSE	35	0	TRUE	FALSE	FALSE	single	1	0	0.00238792	2	FALSE	TRUE	ENSMUST00000153037.1
3110009E18Rik	ENSMUSG00000026388.15	ENSMUST00000027637.12	3110009E18Rik.2	2	5	FALSE	35	35	FALSE	TRUE	TRUE	single	1	1	0.997612	1	FALSE	TRUE	ENSMUST00000027637.12;ENSMUST00000056038.14;ENSMUST00000112644.8
3110021N24Rik	ENSMUSG00000094958.1	ENSMUST00000178992.1	3110021N24Rik.1	1	1008	FALSE	29	14	FALSE	FALSE	FALSE	multi	2	0.189619	0.189619	2	FALSE	TRUE	ENSMUST00000178992.1
3110021N24Rik	ENSMUSG00000094958.1	ENSMUST00000178992.1-UTR+2894	3110021N24Rik.2	2	3902	FALSE	29	29	FALSE	TRUE	TRUE	multi	2	0.810381	0.810381	1	FALSE	TRUE	ENSMUST00000178992.1-UTR+2894
3110040M04Rik	ENSMUSG00000114582.1	ENSMUST00000224012.1	3110040M04Rik.1	1			0	0	FALSE	TRUE	TRUE	single	0	0		1	FALSE	TRUE	ENSMUST00000224012.1
3110040N11Rik	ENSMUSG00000025102.14	ENSMUST00000026092.8	3110040N11Rik.2	2	412	FALSE	57	57	FALSE	FALSE	FALSE	multi	2	0.444692	0.444692	2	FALSE	TRUE	ENSMUST00000026092.8;ENSMUST00000026092.8-UTR-102
3110040N11Rik	ENSMUSG00000025102.14	ENSMUST00000026092.8-UTR+1894	3110040N11Rik.3	3	2306	FALSE	57	57	FALSE	TRUE	TRUE	multi	2	0.555308	0.555308	1	FALSE	TRUE	ENSMUST00000026092.8-UTR+1894
3110082I17Rik	ENSMUSG00000053553.11	ENSMUST00000066052.11	3110082I17Rik.1	1	806	FALSE	33	33	FALSE	TRUE	TRUE	single	1	1	1	1	FALSE	TRUE	ENSMUST00000066052.11
3110082J24Rik	ENSMUSG00000086815.4	ENSMUST00000127749.3	3110082J24Rik.1	1			4	0	FALSE	FALSE	FALSE	single	1	0.00191939	0.00191939	2	FALSE	TRUE	ENSMUST00000127749.3
3110082J24Rik	ENSMUSG00000086815.4	ENSMUST00000199573.1	3110082J24Rik.2	2	305	FALSE	4	4	FALSE	TRUE	TRUE	single	1	0.998081	0.998081	1	FALSE	TRUE	ENSMUST00000199573.1
3300002I08Rik	ENSMUSG00000063364.10	ENSMUST00000051153.5	3300002I08Rik.1	1	85	FALSE	9	9	FALSE	TRUE	TRUE	single	1	1	1	1	FALSE	TRUE	ENSMUST00000051153.5
3425401B19Rik	ENSMUSG00000071540.4	ENSMUST00000096038.3	3425401B19Rik.1	1	649	FALSE	0	0	FALSE	TRUE	TRUE	single	1	1	1	1	FALSE	TRUE	ENSMUST00000096038.3
3830403N18Rik	ENSMUSG00000031125.2	ENSMUST00000033458.2-UTR-213	3830403N18Rik.1	1	72	FALSE	3	3	FALSE	FALSE	FALSE	multi	2	0.190705	0.190705	2	FALSE	TRUE	ENSMUST00000033458.2-UTR-213
3830403N18Rik	ENSMUSG00000031125.2	ENSMUST00000033458.2	3830403N18Rik.2	2	285	FALSE	3	3	FALSE	TRUE	TRUE	multi	2	0.809295	0.809295	1	FALSE	TRUE	ENSMUST00000033458.2
3830406C13Rik	ENSMUSG00000033111.16	ENSMUST00000225773.1	3830406C13Rik.1	1	57	FALSE	63	0	TRUE	FALSE	FALSE	multi	3	0	0.0349186	4	FALSE	TRUE	ENSMUST00000225773.1
3830406C13Rik	ENSMUSG00000033111.16	ENSMUST00000225847.1	3830406C13Rik.8	8	412	FALSE	63	63	FALSE	FALSE	FALSE	multi	3	0.754464	0.728119	1	FALSE	TRUE	ENSMUST00000223631.1;ENSMUST00000223702.1;ENSMUST00000223927.1;ENSMUST00000223927.1-UTR-150;ENSMUST00000223927.1-UTR-194;ENSMUST00000225294.1;ENSMUST00000225847.1
3830406C13Rik	ENSMUSG00000033111.16	ENSMUST00000223762.1-UTR-593	3830406C13Rik.9	9	1251	FALSE	63	2	FALSE	FALSE	FALSE	multi	3	0.0491021	0.0473875	3	FALSE	TRUE	ENSMUST00000223762.1-UTR-593
3830406C13Rik	ENSMUSG00000033111.16	ENSMUST00000163392.2	3830406C13Rik.11	11	1952	FALSE	63	62	FALSE	TRUE	TRUE	multi	3	0.196434	0.189575	2	FALSE	TRUE	ENSMUST00000163392.2;ENSMUST00000223762.1
3830417A13Rik	ENSMUSG00000031179.14	ENSMUST00000033522.14	3830417A13Rik.2	2	426	FALSE	0	0	FALSE	TRUE	TRUE	single	1	1	1	1	FALSE	TRUE	ENSMUST00000033522.14;ENSMUST00000033522.14-UTR-178
4430402I18Rik	ENSMUSG00000064202.15	ENSMUST00000162110.7	4430402I18Rik.2	2	185	FALSE	12	0	TRUE	FALSE	FALSE	single	1	0	0.0851961	2	FALSE	TRUE	ENSMUST00000160542.8;ENSMUST00000162110.7
4430402I18Rik	ENSMUSG00000064202.15	ENSMUST00000025872.12	4430402I18Rik.3	3	651	FALSE	12	0	TRUE	FALSE	FALSE	single	1	0	0.0556727	3	FALSE	TRUE	ENSMUST00000025872.12
4430402I18Rik	ENSMUSG00000064202.15	ENSMUST00000179171.1	4430402I18Rik.4	4	2199	FALSE	12	12	FALSE	TRUE	TRUE	single	1	1	0.859131	1	FALSE	TRUE	ENSMUST00000179171.1
4632433K11Rik	ENSMUSG00000116184.1	ENSMUST00000076791.3	4632433K11Rik.1	1	278	FALSE	0	0	FALSE	TRUE	TRUE	single	1	1	1	1	FALSE	TRUE	ENSMUST00000076791.3
4833420G17Rik	ENSMUSG00000062822.8	ENSMUST00000225186.1	4833420G17Rik.2	2	203	FALSE	49	49	FALSE	TRUE	TRUE	single	1	1	1	1	FALSE	TRUE	ENSMUST00000026519.9;ENSMUST00000225186.1
4833427G06Rik	ENSMUSG00000032057.9	ENSMUST00000170947.2-UTR+60	4833427G06Rik.4	4	418	FALSE	4	4	FALSE	TRUE	TRUE	single	1	1	1	1	FALSE	TRUE	ENSMUST00000170947.2;ENSMUST00000170947.2-UTR-198;ENSMUST00000170947.2-UTR-229;ENSMUST00000170947.2-UTR+60
4833439L19Rik	ENSMUSG00000025871.18	ENSMUST00000026989.14	4833439L19Rik.3	3	1394	FALSE	73	73	FALSE	TRUE	TRUE	single	1	0.993528	0.993528	1	FALSE	TRUE	ENSMUST00000026989.14;ENSMUST00000153065.7;ENSMUST00000153065.7-UTR-34
4833439L19Rik	ENSMUSG00000025871.18	ENSMUST00000026989.14-UTR+377	4833439L19Rik.4	4	1771	FALSE	73	0	FALSE	FALSE	FALSE	single	1	0.00647209	0.00647209	2	FALSE	TRUE	ENSMUST00000026989.14-UTR+377
4921504E06Rik	ENSMUSG00000026734.9	ENSMUST00000062060.4	4921504E06Rik.1	1	291	FALSE	0	0	FALSE	TRUE	TRUE	single	1	1	1	1	FALSE	TRUE	ENSMUST00000062060.4
4921507P07Rik	ENSMUSG00000029828.4	ENSMUST00000031852.4-UTR-347	4921507P07Rik.2	2	52	FALSE	1	1	FALSE	FALSE	FALSE	multi	2	0.458478	0.458478	2	FALSE	TRUE	ENSMUST00000031852.4-UTR-347;ENSMUST00000031852.4-UTR-380
4921507P07Rik	ENSMUSG00000029828.4	ENSMUST00000031852.4	4921507P07Rik.3	3	399	FALSE	1	1	FALSE	TRUE	TRUE	multi	2	0.541522	0.541522	1	FALSE	TRUE	ENSMUST00000031852.4
4921509C19Rik	ENSMUSG00000061525.2	ENSMUST00000080132.2	4921509C19Rik.1	1	552	FALSE	2	2	FALSE	TRUE	TRUE	single	1	1	1	1	FALSE	TRUE	ENSMUST00000080132.2
4921511C20Rik	ENSMUSG00000049815.3	ENSMUST00000051530.3	4921511C20Rik.1	1	49	FALSE	0	0	FALSE	TRUE	TRUE	single	1	1	1	1	FALSE	TRUE	ENSMUST00000051530.3
4921517D22Rik	ENSMUSG00000049902.6	ENSMUST00000061597.6-UTR-1802	4921517D22Rik.1	1	256	FALSE	0	0	FALSE	TRUE	TRUE	single	1	1	1	1	FALSE	TRUE	ENSMUST00000061597.6-UTR-1802
4921517D22Rik	ENSMUSG00000049902.6	ENSMUST00000061597.6	4921517D22Rik.2	2	2058	FALSE	0	0	FALSE	FALSE	FALSE	single	1	0	0	2	FALSE	TRUE	ENSMUST00000061597.6
4921524J17Rik	ENSMUSG00000036934.9	ENSMUST00000047749.6-UTR-511	4921524J17Rik.1	1	502	FALSE	60	0	FALSE	FALSE	FALSE	single	1	0.0314082	0.0314082	2	FALSE	TRUE	ENSMUST00000047749.6-UTR-511
4921524J17Rik	ENSMUSG00000036934.9	ENSMUST00000047749.6	4921524J17Rik.4	4	1013	FALSE	60	60	FALSE	TRUE	TRUE	single	1	0.968592	0.968592	1	FALSE	TRUE	ENSMUST00000047749.6;ENSMUST00000047749.6-UTR-131;ENSMUST00000047749.6-UTR-98
4921524L21Rik	ENSMUSG00000039540.9	ENSMUST00000234337.1-UTR+85	4921524L21Rik.3	3	136	FALSE	0	0	FALSE	FALSE	FALSE	multi	0	0		1	FALSE	TRUE	ENSMUST00000044829.4;ENSMUST00000234337.1;ENSMUST00000234337.1-UTR+85
4921524L21Rik	ENSMUSG00000039540.9	ENSMUST00000234337.1-UTR+2070	4921524L21Rik.4	4	2121	FALSE	0	0	FALSE	TRUE	TRUE	multi	0	0		2	FALSE	TRUE	ENSMUST00000234337.1-UTR+2070
4921536K21Rik	ENSMUSG00000020434.4	ENSMUST00000020712.4-UTR-1785	4921536K21Rik.3	3	287	FALSE	13	1	FALSE	FALSE	FALSE	multi	2	0.0176594	0.0176594	2	FALSE	TRUE	ENSMUST00000020712.4-UTR-1785;ENSMUST00000020712.4-UTR-1915;ENSMUST00000020712.4-UTR-1954
4921536K21Rik	ENSMUSG00000020434.4	ENSMUST00000020712.4	4921536K21Rik.4	4	2072	FALSE	13	13	FALSE	TRUE	TRUE	multi	2	0.982341	0.982341	1	FALSE	TRUE	ENSMUST00000020712.4
4921539E11Rik	ENSMUSG00000028520.12	ENSMUST00000097944.3	4921539E11Rik.1	1	249	FALSE	0	0	TRUE	FALSE	FALSE	single	1	0	0	2	FALSE	TRUE	ENSMUST00000097944.3
4921539E11Rik	ENSMUSG00000028520.12	ENSMUST00000030245.9	4921539E11Rik.2	2	525	FALSE	0	0	FALSE	TRUE	TRUE	single	1	1	1	1	FALSE	TRUE	ENSMUST00000030245.9
4930402F06Rik	ENSMUSG00000079421.8	ENSMUST00000113010.8	4930402F06Rik.2	2	96	FALSE	0	0	FALSE	FALSE	FALSE	multi	2	0.583333	0.583333	1	FALSE	TRUE	ENSMUST00000113009.1;ENSMUST00000113010.8
4930402F06Rik	ENSMUSG00000079421.8	ENSMUST00000113010.8-UTR+516	4930402F06Rik.3	3	612	FALSE	0	0	FALSE	TRUE	TRUE	multi	2	0.416667	0.416667	2	FALSE	TRUE	ENSMUST00000113010.8-UTR+516
4930402H24Rik	ENSMUSG00000027309.18	ENSMUST00000110243.7	4930402H24Rik.1	1	1087	FALSE	30	0	TRUE	FALSE	FALSE	single	1	0	0.118821	2	FALSE	TRUE	ENSMUST00000110243.7
4930402H24Rik	ENSMUSG00000027309.18	ENSMUST00000119422.7	4930402H24Rik.2	2	70	FALSE	30	0	FALSE	FALSE	FALSE	single	1	0.00199621	0.00175901	3	FALSE	TRUE	ENSMUST00000119422.7
4930402H24Rik	ENSMUSG00000027309.18	ENSMUST00000044766.14	4930402H24Rik.3	3	3000	FALSE	30	30	FALSE	TRUE	TRUE	single	1	0.998004	0.87942	1	FALSE	TRUE	ENSMUST00000044766.14
4930402K13Rik	ENSMUSG00000045797.1	ENSMUST00000059967.1	4930402K13Rik.1	1	421	FALSE	0	0	FALSE	TRUE	TRUE	single	0	0		1	FALSE	TRUE	ENSMUST00000059967.1
4930404H24Rik	ENSMUSG00000079001.1	ENSMUST00000109783.1	4930404H24Rik.1	1	180	FALSE	0	0	FALSE	TRUE	TRUE	single	1	1	1	1	FALSE	TRUE	ENSMUST00000109783.1
4930404N11Rik	ENSMUSG00000020234.10	ENSMUST00000020456.4	4930404N11Rik.1	1	40	FALSE	6	6	FALSE	FALSE	FALSE	multi	2	0.908277	0.908277	1	FALSE	TRUE	ENSMUST00000020456.4
4930404N11Rik	ENSMUSG00000020234.10	ENSMUST00000131736.7	4930404N11Rik.2	2	899	FALSE	6	1	FALSE	TRUE	TRUE	multi	2	0.0917226	0.0917226	2	FALSE	TRUE	ENSMUST00000131736.7
4930407I10Rik	ENSMUSG00000075524.3	ENSMUST00000100396.3	4930407I10Rik.1	1	98	FALSE	0	0	FALSE	TRUE	TRUE	single	1	1	1	1	FALSE	TRUE	ENSMUST00000100396.3
4930412O13Rik	ENSMUSG00000025783.2	ENSMUST00000114919.1	4930412O13Rik.1	1	95	FALSE	0	0	TRUE	FALSE	FALSE	single	1	0	0.037037	2	FALSE	TRUE	ENSMUST00000114919.1
4930412O13Rik	ENSMUSG00000025783.2	ENSMUST00000026889.1	4930412O13Rik.2	2	15	FALSE	0	0	FALSE	TRUE	TRUE	single	1	1	0.962963	1	FALSE	TRUE	ENSMUST00000026889.1
4930415L06Rik	ENSMUSG00000035387.5	ENSMUST00000088146.2	4930415L06Rik.1	1	50	FALSE	0	0	FALSE	TRUE	TRUE	single	0	0		1	FALSE	TRUE	ENSMUST00000088146.2
4930415O20Rik	ENSMUSG00000022993.7	ENSMUST00000023728.7	4930415O20Rik.1	1	120	FALSE	2	2	FALSE	TRUE	TRUE	single	1	1	1	1	FALSE	TRUE	ENSMUST00000023728.7
4930430F08Rik	ENSMUSG00000046567.10	ENSMUST00000054471.9-UTR-1284	4930430F08Rik.1	1	17	FALSE	33	19	FALSE	FALSE	FALSE	multi	2	0.128068	0.128068	2	FALSE	TRUE	ENSMUST00000054471.9-UTR-1284
4930430F08Rik	ENSMUSG00000046567.10	ENSMUST00000054471.9	4930430F08Rik.3	3	1301	FALSE	33	33	FALSE	TRUE	TRUE	multi	2	0.871932	0.871932	1	FALSE	TRUE	ENSMUST00000054471.9;ENSMUST00000054471.9-UTR-69
4930432K21Rik	ENSMUSG00000008129.14	ENSMUST00000118856.7	4930432K21Rik.2	2	303	FALSE	1	1	FALSE	TRUE	TRUE	single	1	1	1	1	FALSE	TRUE	ENSMUST00000093375.4;ENSMUST00000118856.7
4930432M17Rik	ENSMUSG00000074248.7	ENSMUST00000196899.4	4930432M17Rik.2	2	147	FALSE	0	0	FALSE	TRUE	TRUE	single	1	1	1	1	FALSE	TRUE	ENSMUST00000098646.3;ENSMUST00000196899.4
4930433I11Rik	ENSMUSG00000091692.2	ENSMUST00000171664.1	4930433I11Rik.2	2	374	FALSE	0	0	FALSE	FALSE	FALSE	multi	0	0		1	FALSE	TRUE	ENSMUST00000171664.1;ENSMUST00000171664.1-UTR-37
4930433I11Rik	ENSMUSG00000091692.2	ENSMUST00000206529.1	4930433I11Rik.3	3	628	FALSE	0	0	FALSE	TRUE	TRUE	multi	0	0		2	FALSE	TRUE	ENSMUST00000206529.1
4930438A08Rik	ENSMUSG00000069873.4	ENSMUST00000208022.1	4930438A08Rik.1	1			3	0	FALSE	FALSE	FALSE	single	1	0.0255814	0.0255814	2	FALSE	TRUE	ENSMUST00000208022.1
4930438A08Rik	ENSMUSG00000069873.4	ENSMUST00000108834.2	4930438A08Rik.2	2	221	FALSE	3	3	FALSE	TRUE	TRUE	single	1	0.974419	0.974419	1	FALSE	TRUE	ENSMUST00000108834.2
4930444G20Rik	ENSMUSG00000069712.5	ENSMUST00000092672.5	4930444G20Rik.1	1	285	FALSE	0	0	FALSE	FALSE	FALSE	single	1	0	0	3	FALSE	TRUE	ENSMUST00000092672.5
4930444G20Rik	ENSMUSG00000069712.5	ENSMUST00000092672.5-UTR+546	4930444G20Rik.2	2	831	FALSE	0	0	FALSE	FALSE	FALSE	single	1	0.0625	0.0625	2	FALSE	TRUE	ENSMUST00000092672.5-UTR+546
4930444G20Rik	ENSMUSG00000069712.5	ENSMUST00000092672.5-UTR+1287	4930444G20Rik.3	3	1572	FALSE	0	0	FALSE	TRUE	TRUE	single	1	0.9375	0.9375	1	FALSE	TRUE	ENSMUST00000092672.5-UTR+1287
4930444P10Rik	ENSMUSG00000067795.13	ENSMUST00000115367.7	4930444P10Rik.1	1	147	FALSE	56	1	FALSE	FALSE	FALSE	multi	2	0.00535146	0.00535146	2	FALSE	TRUE	ENSMUST00000115367.7
4930444P10Rik	ENSMUSG00000067795.13	ENSMUST00000115367.7-UTR+3141	4930444P10Rik.2	2	3288	FALSE	56	56	FALSE	TRUE	TRUE	multi	2	0.994649	0.994649	1	FALSE	TRUE	ENSMUST00000115367.7-UTR+3141
4930447A16Rik	ENSMUSG00000022288.1	ENSMUST00000022897.1	4930447A16Rik.1	1	124	FALSE	0	0	FALSE	TRUE	TRUE	single	1	1	1	1	FALSE	TRUE	ENSMUST00000022897.1
4930447C04Rik	ENSMUSG00000021098.14	ENSMUST00000136075.7-UTR-1393	4930447C04Rik.1	1	176	FALSE	5	0	TRUE	FALSE	FALSE	multi	2	0	0.178614	3	FALSE	TRUE	ENSMUST00000136075.7-UTR-1393
4930447C04Rik	ENSMUSG00000021098.14	ENSMUST00000136075.7-UTR-1150	4930447C04Rik.2	2	419	FALSE	5	0	TRUE	FALSE	FALSE	multi	2	0	0.0399882	5	FALSE	TRUE	ENSMUST00000136075.7-UTR-1150
4930447C04Rik	ENSMUSG00000021098.14	ENSMUST00000136075.7	4930447C04Rik.3	3	1569	FALSE	5	0	TRUE	FALSE	FALSE	multi	2	0	0.125592	4	FALSE	TRUE	ENSMUST00000136075.7
4930447C04Rik	ENSMUSG00000021098.14	ENSMUST00000044000.11-UTR+122	4930447C04Rik.5	5	241	FALSE	5	5	FALSE	FALSE	FALSE	multi	2	0.350497	0.229858	2	FALSE	TRUE	ENSMUST00000044000.11;ENSMUST00000044000.11-UTR+122
4930447C04Rik	ENSMUSG00000021098.14	ENSMUST00000044000.11-UTR+916	4930447C04Rik.6	6	1035	FALSE	5	5	FALSE	TRUE	TRUE	multi	2	0.649503	0.425948	1	FALSE	TRUE	ENSMUST00000044000.11-UTR+916
4930447F04Rik	ENSMUSG00000031182.2	ENSMUST00000033525.2	4930447F04Rik.1	1	198	FALSE	0	0	FALSE	TRUE	TRUE	single	1	1	1	1	FALSE	TRUE	ENSMUST00000033525.2
4930449I24Rik	ENSMUSG00000079093.2	ENSMUST00000110598.2	4930449I24Rik.1	1	179	FALSE	0	0	FALSE	TRUE	TRUE	single	0	0		1	FALSE	TRUE	ENSMUST00000110598.2
4930451I11Rik	ENSMUSG00000045989.4	ENSMUST00000061695.4	4930451I11Rik.2	2	129	FALSE	0	0	FALSE	TRUE	TRUE	single	1	1	1	1	FALSE	TRUE	ENSMUST00000061695.4;ENSMUST00000205320.1
4930452B06Rik	ENSMUSG00000021747.12	ENSMUST00000102996.3	4930452B06Rik.2	2	414	FALSE	5	5	FALSE	TRUE	TRUE	single	1	1	1	1	FALSE	TRUE	ENSMUST00000102996.3;ENSMUST00000102996.3-UTR-80
4930453N24Rik	ENSMUSG00000059920.9	ENSMUST00000076991.6-UTR-3968	4930453N24Rik.1	1	209	FALSE	61	61	FALSE	TRUE	TRUE	single	1	1	0.743046	1	FALSE	TRUE	ENSMUST00000076991.6-UTR-3968
4930453N24Rik	ENSMUSG00000059920.9	ENSMUST00000076991.6-UTR-3386	4930453N24Rik.4	4	791	FALSE	61	0	TRUE	FALSE	FALSE	single	1	0	0.139372	2	FALSE	TRUE	ENSMUST00000076991.6-UTR-3386;ENSMUST00000076991.6-UTR-3483;ENSMUST00000076991.6-UTR-3593
4930453N24Rik	ENSMUSG00000059920.9	ENSMUST00000076991.6	4930453N24Rik.5	5	4177	FALSE	61	0	TRUE	FALSE	FALSE	single	1	0	0.117582	3	FALSE	TRUE	ENSMUST00000076991.6
4930455H04Rik	ENSMUSG00000080907.1	ENSMUST00000117592.1	4930455H04Rik.1	1	929	FALSE	0	0	FALSE	TRUE	TRUE	single	1	1	1	1	FALSE	TRUE	ENSMUST00000117592.1
4930467E23Rik	ENSMUSG00000096265.2	ENSMUST00000098909.4	4930467E23Rik.1	1	1291	FALSE	0	0	FALSE	TRUE	TRUE	single	0	0		1	FALSE	TRUE	ENSMUST00000098909.4
4930469K13Rik	ENSMUSG00000085684.2	ENSMUST00000224226.1	4930469K13Rik.1	1			0	0	TRUE	FALSE	FALSE	multi	0	0	0.65815	1	FALSE	TRUE	ENSMUST00000224226.1
4930469K13Rik	ENSMUSG00000085684.2	ENSMUST00000223852.1	4930469K13Rik.2	2	228	FALSE	0	0	TRUE	TRUE	TRUE	multi	0	0	0.34185	2	FALSE	TRUE	ENSMUST00000223852.1
4930470P17Rik	ENSMUSG00000043583.1	ENSMUST00000062355.1	4930470P17Rik.2	2	73	FALSE	0	0	FALSE	TRUE	TRUE	single	0	0		1	FALSE	TRUE	ENSMUST00000062355.1;ENSMUST00000062355.1-UTR-24
4930474N05Rik	ENSMUSG00000096405.3	ENSMUST00000226305.1-UTR-1427	4930474N05Rik.1	1	151	FALSE	47	0	TRUE	FALSE	FALSE	single	1	0	0	2	FALSE	TRUE	ENSMUST00000226305.1-UTR-1427
4930474N05Rik	ENSMUSG00000096405.3	ENSMUST00000226305.1	4930474N05Rik.2	2	1578	FALSE	47	47	FALSE	TRUE	TRUE	single	1	1	1	1	FALSE	TRUE	ENSMUST00000226305.1
4930480E11Rik	ENSMUSG00000035651.7	ENSMUST00000035626.7	4930480E11Rik.1	1	273	FALSE	0	0	FALSE	TRUE	TRUE	single	0	0		1	FALSE	TRUE	ENSMUST00000035626.7
4930486L24Rik	ENSMUSG00000050345.9	ENSMUST00000091569.6	4930486L24Rik.2	2	265	FALSE	12	12	FALSE	TRUE	TRUE	single	1	1	1	1	FALSE	TRUE	ENSMUST00000091569.6;ENSMUST00000091569.6-UTR-103
4930503B20Rik	ENSMUSG00000090202.1	ENSMUST00000149825.1	4930503B20Rik.2	2	110	FALSE	0	0	TRUE	FALSE	FALSE	single	1	0	0.228571	2	FALSE	TRUE	ENSMUST00000149825.1;ENSMUST00000149825.1-UTR-42
4930503B20Rik	ENSMUSG00000090202.1	ENSMUST00000049703.5-UTR-1101	4930503B20Rik.3	3	108	FALSE	0	0	FALSE	FALSE	FALSE	single	1	0.037037	0.0285714	3	FALSE	TRUE	ENSMUST00000049703.5-UTR-1101
4930503B20Rik	ENSMUSG00000090202.1	ENSMUST00000049703.5	4930503B20Rik.4	4	1209	FALSE	0	0	FALSE	TRUE	TRUE	single	1	0.962963	0.742857	1	FALSE	TRUE	ENSMUST00000049703.5
4930503E14Rik	ENSMUSG00000072595.3	ENSMUST00000100688.2	4930503E14Rik.2	2	685	FALSE	0	0	FALSE	TRUE	TRUE	single	1	1	1	1	FALSE	TRUE	ENSMUST00000100688.2;ENSMUST00000100688.2-UTR-43
4930503L19Rik	ENSMUSG00000044906.6	ENSMUST00000067556.3	4930503L19Rik.4	4	176	FALSE	2	2	FALSE	TRUE	TRUE	single	1	1	1	1	FALSE	TRUE	ENSMUST00000067556.3;ENSMUST00000211817.1;ENSMUST00000212155.1;ENSMUST00000212982.1
4930505A04Rik	ENSMUSG00000040919.13	ENSMUST00000041763.13	4930505A04Rik.2	2	158	FALSE	0	0	FALSE	FALSE	FALSE	multi	2	0.558824	0.558824	1	FALSE	TRUE	ENSMUST00000041763.13;ENSMUST00000041763.13-UTR-28
4930505A04Rik	ENSMUSG00000040919.13	ENSMUST00000041763.13-UTR+460	4930505A04Rik.3	3	618	FALSE	0	0	FALSE	TRUE	TRUE	multi	2	0.441176	0.441176	2	FALSE	TRUE	ENSMUST00000041763.13-UTR+460
4930512M02Rik	ENSMUSG00000062511.6	ENSMUST00000081896.4	4930512M02Rik.1	1	44	FALSE	2	2	FALSE	TRUE	TRUE	single	1	1	1	1	FALSE	TRUE	ENSMUST00000081896.4
4930513O06Rik	ENSMUSG00000031270.1	ENSMUST00000033625.1-UTR+42	4930513O06Rik.2	2	193	FALSE	0	0	FALSE	TRUE	TRUE	single	1	1	1	1	FALSE	TRUE	ENSMUST00000033625.1;ENSMUST00000033625.1-UTR+42
4930516K23Rik	ENSMUSG00000090219.3	ENSMUST00000217217.1	4930516K23Rik.1	1			0	0	FALSE	FALSE	FALSE	single	1	0	0	2	FALSE	TRUE	ENSMUST00000217217.1
4930516K23Rik	ENSMUSG00000090219.3	ENSMUST00000074064.4	4930516K23Rik.2	2	5056	FALSE	0	0	FALSE	TRUE	TRUE	single	1	1	1	1	FALSE	TRUE	ENSMUST00000074064.4
4930519G04Rik	ENSMUSG00000029564.12	ENSMUST00000134389.2	4930519G04Rik.1	1	51	FALSE	16	0	TRUE	FALSE	FALSE	single	1	0	0	4	FALSE	TRUE	ENSMUST00000134389.2
4930519G04Rik	ENSMUSG00000029564.12	ENSMUST00000031547.11-UTR-782	4930519G04Rik.2	2	233	FALSE	16	0	FALSE	FALSE	FALSE	single	1	0.000929481	0.000929481	3	FALSE	TRUE	ENSMUST00000031547.11-UTR-782
4930519G04Rik	ENSMUSG00000029564.12	ENSMUST00000031547.11-UTR-221	4930519G04Rik.3	3	794	FALSE	16	0	FALSE	FALSE	FALSE	single	1	0.0080555	0.0080555	2	FALSE	TRUE	ENSMUST00000031547.11-UTR-221
4930519G04Rik	ENSMUSG00000029564.12	ENSMUST00000031547.11	4930519G04Rik.4	4	1015	FALSE	16	16	FALSE	TRUE	TRUE	single	1	0.991015	0.991015	1	FALSE	TRUE	ENSMUST00000031547.11
4930522H14Rik	ENSMUSG00000060491.14	ENSMUST00000102725.10	4930522H14Rik.3	3	91	FALSE	0	0	FALSE	FALSE	FALSE	multi	0	0		1	FALSE	TRUE	ENSMUST00000082306.7;ENSMUST00000082306.7-UTR-44;ENSMUST00000102725.10
4930522H14Rik	ENSMUSG00000060491.14	ENSMUST00000102725.10-UTR+1170	4930522H14Rik.4	4	1261	FALSE	0	0	FALSE	TRUE	TRUE	multi	0	0		2	FALSE	TRUE	ENSMUST00000102725.10-UTR+1170
4930522L14Rik	ENSMUSG00000072762.9	ENSMUST00000100937.3	4930522L14Rik.1	1	115	FALSE	31	0	TRUE	FALSE	FALSE	multi	2	0	0.511397	1	TRUE	TRUE	ENSMUST00000100937.3
4930522L14Rik	ENSMUSG00000072762.9	ENSMUST00000112547.7	4930522L14Rik.2	2			31	31	FALSE	FALSE	FALSE	multi	2	0.433156	0.211641	3	TRUE	TRUE	ENSMUST00000112547.7
4930522L14Rik	ENSMUSG00000072762.9	ENSMUST00000100937.3-UTR+3315	4930522L14Rik.3	3	3430	FALSE	31	31	FALSE	TRUE	TRUE	multi	2	0.566844	0.276961	2	TRUE	TRUE	ENSMUST00000100937.3-UTR+3315
4930523C07Rik	ENSMUSG00000090394.8	ENSMUST00000097513.3	4930523C07Rik.1	1			73	73	FALSE	FALSE	FALSE	multi	4	0.503999	0.503999	1	TRUE	TRUE	ENSMUST00000097513.3
4930523C07Rik	ENSMUSG00000090394.8	ENSMUST00000163892.7-UTR-4191	4930523C07Rik.3	3	556	FALSE	73	73	FALSE	FALSE	FALSE	multi	4	0.29283	0.29283	2	TRUE	TRUE	ENSMUST00000163892.7-UTR-4191;ENSMUST00000163892.7-UTR-4349
4930523C07Rik	ENSMUSG00000090394.8	ENSMUST00000163892.7-UTR-1625	4930523C07Rik.4	4	3122	FALSE	73	51	FALSE	FALSE	FALSE	multi	4	0.141928	0.141928	3	TRUE	TRUE	ENSMUST00000163892.7-UTR-1625
4930523C07Rik	ENSMUSG00000090394.8	ENSMUST00000163892.7	4930523C07Rik.5	5	4747	FALSE	73	5	FALSE	TRUE	TRUE	multi	4	0.0580088	0.0580088	4	TRUE	TRUE	ENSMUST00000163892.7
4930523C07Rik	ENSMUSG00000090394.8	ENSMUST00000163892.7-UTR+3124	4930523C07Rik.6	6	7871	FALSE	73	0	FALSE	FALSE	FALSE	multi	4	0.00323469	0.00323469	5	TRUE	TRUE	ENSMUST00000163892.7-UTR+3124
4930524B15Rik	ENSMUSG00000020299.6	ENSMUST00000102829.3-UTR-882	4930524B15Rik.1	1	552	FALSE	0	0	FALSE	FALSE	FALSE	multi	3	0.107143	0.107143	3	FALSE	TRUE	ENSMUST00000102829.3-UTR-882
4930524B15Rik	ENSMUSG00000020299.6	ENSMUST00000102829.3-UTR-568	4930524B15Rik.3	3	866	FALSE	0	0	FALSE	FALSE	FALSE	multi	3	0.75	0.75	1	FALSE	TRUE	ENSMUST00000102829.3-UTR-568;ENSMUST00000102829.3-UTR-626
4930524B15Rik	ENSMUSG00000020299.6	ENSMUST00000102829.3	4930524B15Rik.4	4	1434	FALSE	0	0	FALSE	TRUE	TRUE	multi	3	0.142857	0.142857	2	FALSE	TRUE	ENSMUST00000102829.3
4930544D05Rik	ENSMUSG00000087279.10	ENSMUST00000144960.1	4930544D05Rik.2	2	79	FALSE	0	0	FALSE	TRUE	TRUE	single	1	1	1	1	FALSE	TRUE	ENSMUST00000144960.1;ENSMUST00000180052.7
4930544G11Rik	ENSMUSG00000036463.8	ENSMUST00000043382.8	4930544G11Rik.1	1	650	FALSE	0	0	FALSE	TRUE	TRUE	single	1	1	1	1	FALSE	TRUE	ENSMUST00000043382.8
4930548H24Rik	ENSMUSG00000029138.4	ENSMUST00000031020.4-UTR-215	4930548H24Rik.1	1	43	FALSE	0	0	FALSE	FALSE	FALSE	multi	2	0.117647	0.117647	2	FALSE	TRUE	ENSMUST00000031020.4-UTR-215
4930548H24Rik	ENSMUSG00000029138.4	ENSMUST00000031020.4	4930548H24Rik.2	2	258	FALSE	0	0	FALSE	TRUE	TRUE	multi	2	0.882353	0.882353	1	FALSE	TRUE	ENSMUST00000031020.4
4930550C14Rik	ENSMUSG00000005131.4	ENSMUST00000005262.1	4930550C14Rik.2	2	240	FALSE	3	3	FALSE	FALSE	FALSE	multi	2	0.811893	0.811893	1	FALSE	TRUE	ENSMUST00000005262.1;ENSMUST00000217318.1
4930550C14Rik	ENSMUSG00000005131.4	ENSMUST00000215668.1	4930550C14Rik.4	4	1839	FALSE	3	2	FALSE	TRUE	TRUE	multi	2	0.188107	0.188107	2	FALSE	TRUE	ENSMUST00000215668.1;ENSMUST00000215668.1-UTR-24
4930550L24Rik	ENSMUSG00000046180.11	ENSMUST00000118305.7	4930550L24Rik.1	1	459	FALSE	0	0	FALSE	TRUE	TRUE	single	1	1	1	1	FALSE	TRUE	ENSMUST00000118305.7
4930555G01Rik	ENSMUSG00000096197.1	ENSMUST00000112770.2	4930555G01Rik.1	1	1365	FALSE	0	0	FALSE	TRUE	TRUE	single	1	1	1	1	FALSE	TRUE	ENSMUST00000112770.2
4930555G01Rik	ENSMUSG00000096197.1	ENSMUST00000112770.2-UTR+978	4930555G01Rik.2	2	2343	FALSE	0	0	FALSE	FALSE	FALSE	single	1	0	0	2	FALSE	TRUE	ENSMUST00000112770.2-UTR+978
4930556J24Rik	ENSMUSG00000034493.1	ENSMUST00000042344.1	4930556J24Rik.1	1	403	FALSE	0	0	FALSE	TRUE	TRUE	single	0	0		1	FALSE	TRUE	ENSMUST00000042344.1
4930558C23Rik	ENSMUSG00000105734.1	ENSMUST00000196239.1	4930558C23Rik.3	3	355	FALSE	24	1	FALSE	FALSE	FALSE	multi	2	0.0216772	0.0216772	2	FALSE	TRUE	ENSMUST00000196239.1;ENSMUST00000196239.1-UTR-164;ENSMUST00000196239.1-UTR-34
4930558C23Rik	ENSMUSG00000105734.1	ENSMUST00000196239.1-UTR+2627	4930558C23Rik.4	4	2982	FALSE	24	24	FALSE	TRUE	TRUE	multi	2	0.978323	0.978323	1	FALSE	TRUE	ENSMUST00000196239.1-UTR+2627
4930558K02Rik	ENSMUSG00000086277.2	ENSMUST00000162676.1	4930558K02Rik.2	2	304	FALSE	0	0	FALSE	TRUE	TRUE	single	1	1	1	1	FALSE	TRUE	ENSMUST00000162676.1;ENSMUST00000162676.1-UTR-88
4930562C15Rik	ENSMUSG00000022518.16	ENSMUST00000100211.10	4930562C15Rik.2	2	213	FALSE	0	0	FALSE	FALSE	FALSE	multi	2	0.875	0.875	1	FALSE	TRUE	ENSMUST00000100211.10;ENSMUST00000171105.8
4930562C15Rik	ENSMUSG00000022518.16	ENSMUST00000100211.10-UTR+472	4930562C15Rik.3	3	685	FALSE	0	0	FALSE	TRUE	TRUE	multi	2	0.125	0.125	2	FALSE	TRUE	ENSMUST00000100211.10-UTR+472
4930563E22Rik	ENSMUSG00000053574.5	ENSMUST00000066087.4	4930563E22Rik.1	1	2023	FALSE	0	0	TRUE	TRUE	TRUE	single	0	0	1	1	FALSE	TRUE	ENSMUST00000066087.4
4930563M21Rik	ENSMUSG00000050702.6	ENSMUST00000060468.6	4930563M21Rik.1	1	154	FALSE	0	0	FALSE	TRUE	TRUE	single	1	1	1	1	FALSE	TRUE	ENSMUST00000060468.6
4930564D02Rik	ENSMUSG00000051788.4	ENSMUST00000070584.4	4930564D02Rik.1	1	223	FALSE	0	0	FALSE	TRUE	TRUE	single	1	1	1	1	FALSE	TRUE	ENSMUST00000070584.4
4930568D16Rik	ENSMUSG00000026882.1	ENSMUST00000028243.1	4930568D16Rik.2	2	161	FALSE	0	0	FALSE	TRUE	TRUE	single	0	0		1	FALSE	TRUE	ENSMUST00000028243.1;ENSMUST00000028243.1-UTR-32
4930572O03Rik	ENSMUSG00000069720.4	ENSMUST00000092696.4	4930572O03Rik.1	1	356	FALSE	0	0	FALSE	TRUE	TRUE	single	1	1	1	1	FALSE	TRUE	ENSMUST00000092696.4
4930578G10Rik	ENSMUSG00000054885.11	ENSMUST00000068158.9	4930578G10Rik.1	1			0	0	FALSE	TRUE	TRUE	single	1	0.920792	0.920792	1	FALSE	TRUE	ENSMUST00000068158.9
4930578G10Rik	ENSMUSG00000054885.11	ENSMUST00000107984.1	4930578G10Rik.2	2	252	FALSE	0	0	FALSE	FALSE	FALSE	single	1	0.0792079	0.0792079	2	FALSE	TRUE	ENSMUST00000107984.1
4930578I06Rik	ENSMUSG00000021961.6	ENSMUST00000022532.5	4930578I06Rik.1	1	103	FALSE	0	0	FALSE	TRUE	TRUE	single	0	0		1	FALSE	TRUE	ENSMUST00000022532.5
4930579F01Rik	ENSMUSG00000012042.9	ENSMUST00000012186.8	4930579F01Rik.2	2	288	FALSE	0	0	FALSE	TRUE	TRUE	single	1	1	1	1	FALSE	TRUE	ENSMUST00000012186.8;ENSMUST00000199293.1
4930579G24Rik	ENSMUSG00000027811.9	ENSMUST00000029388.9-UTR-1012	4930579G24Rik.1	1	524	FALSE	31	15	FALSE	FALSE	FALSE	multi	2	0.104963	0.104963	2	FALSE	TRUE	ENSMUST00000029388.9-UTR-1012
4930579G24Rik	ENSMUSG00000027811.9	ENSMUST00000029388.9	4930579G24Rik.2	2	1536	FALSE	31	31	FALSE	TRUE	TRUE	multi	2	0.895037	0.895037	1	FALSE	TRUE	ENSMUST00000029388.9
4930583I09Rik	ENSMUSG00000024088.4	ENSMUST00000024896.3	4930583I09Rik.1	1	179	FALSE	0	0	FALSE	TRUE	TRUE	single	1	1	1	1	FALSE	TRUE	ENSMUST00000024896.3
4930590J08Rik	ENSMUSG00000034063.8	ENSMUST00000205569.1	4930590J08Rik.1	1	70	FALSE	0	0	FALSE	FALSE	FALSE	single	1	0	0	2	FALSE	TRUE	ENSMUST00000205569.1
4930590J08Rik	ENSMUSG00000034063.8	ENSMUST00000205686.1	4930590J08Rik.3	3	85	FALSE	0	0	FALSE	TRUE	TRUE	single	1	1	1	1	FALSE	TRUE	ENSMUST00000059318.7;ENSMUST00000205686.1
4930595D18Rik	ENSMUSG00000083193.1	ENSMUST00000121608.1-UTR-450	4930595D18Rik.1	1	67	FALSE	0	0	FALSE	FALSE	FALSE	multi	2	0.170732	0.170732	2	FALSE	TRUE	ENSMUST00000121608.1-UTR-450
4930595D18Rik	ENSMUSG00000083193.1	ENSMUST00000121608.1	4930595D18Rik.2	2	517	FALSE	0	0	FALSE	TRUE	TRUE	multi	2	0.829268	0.829268	1	FALSE	TRUE	ENSMUST00000121608.1
4930595M18Rik	ENSMUSG00000060673.2	ENSMUST00000080083.2	4930595M18Rik.1	1	35	FALSE	0	0	FALSE	TRUE	TRUE	single	0	0		1	FALSE	TRUE	ENSMUST00000080083.2
4930596D02Rik	ENSMUSG00000041068.6	ENSMUST00000043266.6	4930596D02Rik.2	2	478	FALSE	0	0	FALSE	TRUE	TRUE	single	0	0		1	FALSE	TRUE	ENSMUST00000043266.6;ENSMUST00000043266.6-UTR-35
4931400O07Rik	ENSMUSG00000031194.1	ENSMUST00000033537.1	4931400O07Rik.1	1	107	FALSE	0	0	FALSE	TRUE	TRUE	single	0	0		1	FALSE	TRUE	ENSMUST00000033537.1
4931406B18Rik	ENSMUSG00000013353.10	ENSMUST00000163619.7	4931406B18Rik.1	1	746	FALSE	0	0	TRUE	FALSE	FALSE	single	1	0	0.397463	2	FALSE	TRUE	ENSMUST00000163619.7
4931406B18Rik	ENSMUSG00000013353.10	ENSMUST00000163474.1	4931406B18Rik.2	2			0	0	TRUE	FALSE	FALSE	single	1	0	0	4	FALSE	TRUE	ENSMUST00000163474.1
4931406B18Rik	ENSMUSG00000013353.10	ENSMUST00000191516.6	4931406B18Rik.3	3	763	FALSE	0	0	TRUE	FALSE	FALSE	single	1	0	0.115222	3	FALSE	TRUE	ENSMUST00000191516.6
4931406B18Rik	ENSMUSG00000013353.10	ENSMUST00000013497.7	4931406B18Rik.4	4	2156	FALSE	0	0	FALSE	TRUE	TRUE	single	1	1	0.487315	1	FALSE	TRUE	ENSMUST00000013497.7
4931406C07Rik	ENSMUSG00000031938.15	ENSMUST00000217042.1	4931406C07Rik.1	1	427	FALSE	47	0	TRUE	FALSE	FALSE	multi	3	0	0.0526165	4	FALSE	TRUE	ENSMUST00000217042.1
4931406C07Rik	ENSMUSG00000031938.15	ENSMUST00000216955.1-UTR-503	4931406C07Rik.2	2	212	FALSE	47	21	FALSE	FALSE	FALSE	multi	3	0.0836482	0.0792469	3	FALSE	TRUE	ENSMUST00000216955.1-UTR-503
4931406C07Rik	ENSMUSG00000031938.15	ENSMUST00000216955.1	4931406C07Rik.3	3	715	FALSE	47	41	FALSE	FALSE	FALSE	multi	3	0.229447	0.217374	2	FALSE	TRUE	ENSMUST00000216955.1
4931406C07Rik	ENSMUSG00000031938.15	ENSMUST00000180339.7	4931406C07Rik.5	5	1481	FALSE	47	47	FALSE	TRUE	TRUE	multi	3	0.686905	0.650762	1	FALSE	TRUE	ENSMUST00000034414.9;ENSMUST00000180339.7
4931406P16Rik	ENSMUSG00000066571.13	ENSMUST00000206399.1	4931406P16Rik.1	1	1349	FALSE	49	49	FALSE	FALSE	FALSE	multi	2	0.453702	0.453702	2	FALSE	TRUE	ENSMUST00000206399.1
4931406P16Rik	ENSMUSG00000066571.13	ENSMUST00000108074.7	4931406P16Rik.3	3	2222	FALSE	49	49	FALSE	TRUE	TRUE	multi	2	0.546298	0.546298	1	FALSE	TRUE	ENSMUST00000085592.5;ENSMUST00000108074.7
4931408C20Rik	ENSMUSG00000073722.3	ENSMUST00000097801.3	4931408C20Rik.1	1	138	FALSE	0	0	FALSE	TRUE	TRUE	single	1	1	1	1	FALSE	TRUE	ENSMUST00000097801.3
4931414P19Rik	ENSMUSG00000022179.5	ENSMUST00000227280.1	4931414P19Rik.1	1	324	FALSE	16	2	FALSE	FALSE	FALSE	multi	2	0.0556805	0.0556805	2	FALSE	TRUE	ENSMUST00000227280.1
4931414P19Rik	ENSMUSG00000022179.5	ENSMUST00000022786.5	4931414P19Rik.3	3	618	FALSE	16	16	FALSE	TRUE	TRUE	multi	2	0.944319	0.944319	1	FALSE	TRUE	ENSMUST00000022786.5;ENSMUST00000022786.5-UTR-58
4931417E11Rik	ENSMUSG00000056197.6	ENSMUST00000070163.5	4931417E11Rik.1	1	74	FALSE	0	0	FALSE	TRUE	TRUE	single	0	0		1	FALSE	TRUE	ENSMUST00000070163.5
4931422A03Rik	ENSMUSG00000046085.7	ENSMUST00000056170.3	4931422A03Rik.1	1	100	FALSE	0	0	TRUE	TRUE	TRUE	single	0	0	1	1	FALSE	TRUE	ENSMUST00000056170.3
4931428F04Rik	ENSMUSG00000014837.15	ENSMUST00000212219.1-UTR-225	4931428F04Rik.1	1	73	FALSE	18	2	FALSE	FALSE	FALSE	multi	3	0.0428571	0.0428571	3	FALSE	TRUE	ENSMUST00000212219.1-UTR-225
4931428F04Rik	ENSMUSG00000014837.15	ENSMUST00000212219.1	4931428F04Rik.2	2	298	FALSE	18	17	FALSE	FALSE	FALSE	multi	3	0.295011	0.295011	2	FALSE	TRUE	ENSMUST00000212219.1
4931428F04Rik	ENSMUSG00000014837.15	ENSMUST00000014981.7	4931428F04Rik.4	4	1571	FALSE	18	18	FALSE	TRUE	TRUE	multi	3	0.662132	0.662132	1	FALSE	TRUE	ENSMUST00000014981.7;ENSMUST00000171788.7
4931428L18Rik	ENSMUSG00000086727.8	ENSMUST00000233331.1	4931428L18Rik.2	2	341	FALSE	14	14	FALSE	TRUE	TRUE	single	1	1	1	1	FALSE	TRUE	ENSMUST00000152491.3;ENSMUST00000233331.1
4931429L15Rik	ENSMUSG00000056617.12	ENSMUST00000172280.1	4931429L15Rik.1	1			0	0	FALSE	FALSE	FALSE	multi	3	0.22093	0.22093	3	TRUE	TRUE	ENSMUST00000172280.1
4931429L15Rik	ENSMUSG00000056617.12	ENSMUST00000159565.7	4931429L15Rik.2	2	330	FALSE	0	0	FALSE	FALSE	FALSE	multi	3	0.290698	0.290698	2	TRUE	TRUE	ENSMUST00000159565.7
4931429L15Rik	ENSMUSG00000056617.12	ENSMUST00000159565.7-UTR+2448	4931429L15Rik.3	3	2778	FALSE	0	0	FALSE	TRUE	TRUE	multi	3	0.488372	0.488372	1	TRUE	TRUE	ENSMUST00000159565.7-UTR+2448
4932411N23Rik	ENSMUSG00000058670.5	ENSMUST00000081074.4	4932411N23Rik.1	1	1606	FALSE	0	0	FALSE	TRUE	TRUE	single	0	0		1	FALSE	TRUE	ENSMUST00000081074.4
4932414N04Rik	ENSMUSG00000079324.11	ENSMUST00000128259.8-UTR+61	4932414N04Rik.3	3	159	FALSE	0	0	FALSE	TRUE	TRUE	single	1	1	1	1	FALSE	TRUE	ENSMUST00000055930.5;ENSMUST00000128259.8;ENSMUST00000128259.8-UTR+61
4932415D10Rik	ENSMUSG00000044581.8	ENSMUST00000217661.1	4932415D10Rik.1	1	98	FALSE	0	0	FALSE	TRUE	TRUE	single	0	0		1	FALSE	TRUE	ENSMUST00000217661.1
4932429P05Rik	ENSMUSG00000079513.1	ENSMUST00000113958.1	4932429P05Rik.1	1	570	FALSE	0	0	FALSE	TRUE	TRUE	single	0	0		1	FALSE	TRUE	ENSMUST00000113958.1
4932438A13Rik	ENSMUSG00000037270.18	ENSMUST00000152564.7	4932438A13Rik.4	4	493	FALSE	48	48	FALSE	TRUE	TRUE	single	1	1	1	1	FALSE	TRUE	ENSMUST00000138950.7;ENSMUST00000141740.7;ENSMUST00000146948.7;ENSMUST00000152564.7
4932438H23Rik	ENSMUSG00000039851.11	ENSMUST00000035689.7-UTR-1536	4932438H23Rik.1	1	83	FALSE	3	3	FALSE	TRUE	TRUE	single	1	0.957292	0.957292	1	FALSE	TRUE	ENSMUST00000035689.7-UTR-1536
4932438H23Rik	ENSMUSG00000039851.11	ENSMUST00000035689.7	4932438H23Rik.2	2	1619	FALSE	3	0	FALSE	FALSE	FALSE	single	1	0.0427083	0.0427083	2	FALSE	TRUE	ENSMUST00000035689.7
4933400A11Rik	ENSMUSG00000055357.8	ENSMUST00000068894.1-UTR+57	4933400A11Rik.4	4	277	FALSE	0	0	FALSE	TRUE	TRUE	single	1	1	1	1	FALSE	TRUE	ENSMUST00000068874.7;ENSMUST00000068894.1;ENSMUST00000068894.1-UTR+57;ENSMUST00000112102.1
4933402D24Rik	ENSMUSG00000025961.1	ENSMUST00000027102.1-UTR-1107	4933402D24Rik.1	1	85	FALSE	0	0	FALSE	FALSE	FALSE	single	1	0	0	2	FALSE	TRUE	ENSMUST00000027102.1-UTR-1107
4933402D24Rik	ENSMUSG00000025961.1	ENSMUST00000027102.1	4933402D24Rik.2	2	1192	FALSE	0	0	FALSE	TRUE	TRUE	single	1	1	1	1	FALSE	TRUE	ENSMUST00000027102.1
4933402E13Rik	ENSMUSG00000045330.8	ENSMUST00000051414.1	4933402E13Rik.1	1	413	FALSE	1	1	FALSE	TRUE	TRUE	single	1	1	1	1	FALSE	TRUE	ENSMUST00000051414.1
4933402J07Rik	ENSMUSG00000069971.5	ENSMUST00000093342.5-UTR-231	4933402J07Rik.1	1	97	FALSE	0	0	FALSE	FALSE	FALSE	multi	2	0.210526	0.210526	2	FALSE	TRUE	ENSMUST00000093342.5-UTR-231
4933402J07Rik	ENSMUSG00000069971.5	ENSMUST00000093342.5	4933402J07Rik.2	2	328	FALSE	0	0	FALSE	TRUE	TRUE	multi	2	0.789474	0.789474	1	FALSE	TRUE	ENSMUST00000093342.5
4933402N03Rik	ENSMUSG00000013668.9	ENSMUST00000070980.3-UTR-459	4933402N03Rik.2	2	324	FALSE	0	0	FALSE	FALSE	FALSE	single	1	0	0	2	FALSE	TRUE	ENSMUST00000070980.3-UTR-459;ENSMUST00000070980.3-UTR-499
4933402N03Rik	ENSMUSG00000013668.9	ENSMUST00000070980.3	4933402N03Rik.3	3	783	FALSE	0	0	FALSE	TRUE	TRUE	single	1	1	1	1	FALSE	TRUE	ENSMUST00000070980.3
4933402N22Rik	ENSMUSG00000067848.12	ENSMUST00000168329.6	4933402N22Rik.2	2	553	FALSE	0	0	FALSE	TRUE	TRUE	single	1	1	1	1	FALSE	TRUE	ENSMUST00000168329.6;ENSMUST00000170301.2
4933403O08Rik	ENSMUSG00000079460.11	ENSMUST00000152343.7	4933403O08Rik.2	2	174	FALSE	0	0	FALSE	TRUE	TRUE	single	1	1	1	1	FALSE	TRUE	ENSMUST00000132037.1;ENSMUST00000152343.7
4933405L10Rik	ENSMUSG00000013158.6	ENSMUST00000013302.6	4933405L10Rik.2	2	149	FALSE	0	0	FALSE	TRUE	TRUE	single	1	1	1	1	FALSE	TRUE	ENSMUST00000013302.6;ENSMUST00000211852.1
4933405O20Rik	ENSMUSG00000084234.2	ENSMUST00000119710.2	4933405O20Rik.1	1	120	FALSE	0	0	FALSE	TRUE	TRUE	single	0	0		1	FALSE	TRUE	ENSMUST00000119710.2
4933407L21Rik	ENSMUSG00000026224.11	ENSMUST00000027426.10	4933407L21Rik.1	1	229	FALSE	0	0	TRUE	FALSE	FALSE	single	1	0	0.979592	1	FALSE	TRUE	ENSMUST00000027426.10
4933407L21Rik	ENSMUSG00000026224.11	ENSMUST00000129392.1	4933407L21Rik.2	2	37	FALSE	0	0	FALSE	TRUE	TRUE	single	1	1	0.0204082	2	FALSE	TRUE	ENSMUST00000129392.1
4933409G03Rik	ENSMUSG00000053896.14	ENSMUST00000102713.10	4933409G03Rik.2	2	122	FALSE	0	0	FALSE	TRUE	TRUE	single	1	1	1	1	FALSE	TRUE	ENSMUST00000102713.10;ENSMUST00000102713.10-UTR-80
4933411K16Rik	ENSMUSG00000090369.3	ENSMUST00000164518.3	4933411K16Rik.1	1	281	FALSE	0	0	FALSE	TRUE	TRUE	single	1	1	1	1	FALSE	TRUE	ENSMUST00000164518.3
4933412E24Rik	ENSMUSG00000071749.3	ENSMUST00000096421.3	4933412E24Rik.1	1	182	FALSE	0	0	FALSE	TRUE	TRUE	single	0	0		1	FALSE	TRUE	ENSMUST00000096421.3
4933414I15Rik	ENSMUSG00000072983.4	ENSMUST00000109123.1	4933414I15Rik.2	2	1661	FALSE	9	0	FALSE	FALSE	FALSE	single	1	0	0	2	FALSE	TRUE	ENSMUST00000109123.1;ENSMUST00000109123.1-UTR-108
4933414I15Rik	ENSMUSG00000072983.4	ENSMUST00000109123.1-UTR+1116	4933414I15Rik.3	3	2777	FALSE	9	9	FALSE	TRUE	TRUE	single	1	1	1	1	FALSE	TRUE	ENSMUST00000109123.1-UTR+1116
4933417A18Rik	ENSMUSG00000021415.13	ENSMUST00000160279.7	4933417A18Rik.2	2	233	FALSE	0	0	FALSE	TRUE	TRUE	single	1	1	1	1	FALSE	TRUE	ENSMUST00000160279.7;ENSMUST00000160279.7-UTR-50
4933417A18Rik	ENSMUSG00000021415.13	ENSMUST00000160279.7-UTR+3019	4933417A18Rik.3	3	3252	FALSE	0	0	FALSE	FALSE	FALSE	single	1	0	0	2	FALSE	TRUE	ENSMUST00000160279.7-UTR+3019
4933421I07Rik	ENSMUSG00000030463.5	ENSMUST00000032648.4	4933421I07Rik.1	1	716	FALSE	0	0	FALSE	TRUE	TRUE	single	1	1	1	1	FALSE	TRUE	ENSMUST00000032648.4
4933424G06Rik	ENSMUSG00000102416.4	ENSMUST00000208994.1	4933424G06Rik.1	1	241	FALSE	0	0	FALSE	TRUE	TRUE	single	1	1	1	1	FALSE	TRUE	ENSMUST00000208994.1
4933427D14Rik	ENSMUSG00000020807.15	ENSMUST00000108505.1	4933427D14Rik.1	1	279	FALSE	0	0	TRUE	TRUE	TRUE	single	0	0	1	1	FALSE	TRUE	ENSMUST00000108505.1
4933428G20Rik	ENSMUSG00000047988.1	ENSMUST00000056955.1	4933428G20Rik.1	1	226	FALSE	0	0	FALSE	FALSE	FALSE	multi	2	0.71875	0.71875	1	FALSE	TRUE	ENSMUST00000056955.1
4933428G20Rik	ENSMUSG00000047988.1	ENSMUST00000056955.1-UTR+381	4933428G20Rik.2	2	607	FALSE	0	0	FALSE	TRUE	TRUE	multi	2	0.28125	0.28125	2	FALSE	TRUE	ENSMUST00000056955.1-UTR+381
4933428M09Rik	ENSMUSG00000042525.5	ENSMUST00000113046.1	4933428M09Rik.1	1	187	FALSE	0	0	FALSE	TRUE	TRUE	single	1	1	1	1	FALSE	TRUE	ENSMUST00000113046.1
4933430I17Rik	ENSMUSG00000058046.1	ENSMUST00000062145.1	4933430I17Rik.1	1	231	FALSE	1	1	FALSE	TRUE	TRUE	single	1	1	1	1	FALSE	TRUE	ENSMUST00000062145.1
4933434E20Rik	ENSMUSG00000027942.17	ENSMUST00000029552.12	4933434E20Rik.1	1	293	FALSE	77	0	TRUE	FALSE	FALSE	single	1	0	0.109795	3	FALSE	TRUE	ENSMUST00000029552.12
4933434E20Rik	ENSMUSG00000027942.17	ENSMUST00000162114.7	4933434E20Rik.2	2	599	FALSE	77	0	TRUE	FALSE	FALSE	single	1	0	0.181687	2	FALSE	TRUE	ENSMUST00000162114.7
4933434E20Rik	ENSMUSG00000027942.17	ENSMUST00000068798.12-UTR-341	4933434E20Rik.4	4	268	FALSE	77	0	FALSE	FALSE	FALSE	single	1	0.00885874	0.00627657	4	FALSE	TRUE	ENSMUST00000068798.12-UTR-341;ENSMUST00000159064.7
4933434E20Rik	ENSMUSG00000027942.17	ENSMUST00000068798.12	4933434E20Rik.5	5	609	FALSE	77	77	FALSE	TRUE	TRUE	single	1	0.990746	0.701961	1	FALSE	TRUE	ENSMUST00000068798.12
4933434E20Rik	ENSMUSG00000027942.17	ENSMUST00000160640.7	4933434E20Rik.6	6	1508	FALSE	77	0	FALSE	FALSE	FALSE	single	1	0.000395363	0.000280122	5	FALSE	TRUE	ENSMUST00000160640.7
4933436I01Rik	ENSMUSG00000025288.1	ENSMUST00000026325.1	4933436I01Rik.1	1	98	FALSE	0	0	FALSE	TRUE	TRUE	single	0	0		1	FALSE	TRUE	ENSMUST00000026325.1
5031410I06Rik	ENSMUSG00000051940.2	ENSMUST00000063524.2	5031410I06Rik.1	1	2120	FALSE	0	0	FALSE	TRUE	TRUE	single	0	0		1	FALSE	TRUE	ENSMUST00000063524.2
5031439G07Rik	ENSMUSG00000036046.14	ENSMUST00000165743.1-UTR-3075	5031439G07Rik.1	1	443	FALSE	27	0	FALSE	FALSE	FALSE	single	1	0.0126957	0.0126957	2	FALSE	TRUE	ENSMUST00000165743.1-UTR-3075
5031439G07Rik	ENSMUSG00000036046.14	ENSMUST00000165743.1	5031439G07Rik.2	2	3518	FALSE	27	0	FALSE	FALSE	FALSE	single	1	0.00776531	0.00776531	3	FALSE	TRUE	ENSMUST00000165743.1
5031439G07Rik	ENSMUSG00000036046.14	ENSMUST00000047144.12	5031439G07Rik.5	5	5302	FALSE	27	27	FALSE	TRUE	TRUE	single	1	0.979539	0.979539	1	FALSE	TRUE	ENSMUST00000047144.12;ENSMUST00000047144.12-UTR-24;ENSMUST00000047144.12-UTR-76
5330417C22Rik	ENSMUSG00000040412.17	ENSMUST00000048012.12	5330417C22Rik.2	2	331	FALSE	6	6	FALSE	FALSE	FALSE	multi	2	0.524873	0.524873	1	FALSE	TRUE	ENSMUST00000048012.12;ENSMUST00000048012.12-UTR-106
5330417C22Rik	ENSMUSG00000040412.17	ENSMUST00000106625.9	5330417C22Rik.3	3	2706	FALSE	6	5	FALSE	TRUE	TRUE	multi	2	0.475127	0.475127	2	FALSE	TRUE	ENSMUST00000106625.9
5430401F13Rik	ENSMUSG00000094113.7	ENSMUST00000161385.4	5430401F13Rik.2	2	58	FALSE	0	0	FALSE	TRUE	TRUE	single	1	1	1	1	FALSE	TRUE	ENSMUST00000075020.9;ENSMUST00000161385.4
5430402E10Rik	ENSMUSG00000044121.3	ENSMUST00000063127.3	5430402E10Rik.1	1	221	FALSE	0	0	FALSE	TRUE	TRUE	single	0	0		1	FALSE	TRUE	ENSMUST00000063127.3
5430403G16Rik	ENSMUSG00000072763.2	ENSMUST00000092720.3	5430403G16Rik.1	1	1034	FALSE	15	15	FALSE	TRUE	TRUE	single	1	1	1	1	FALSE	TRUE	ENSMUST00000092720.3
5430427O19Rik	ENSMUSG00000025058.4	ENSMUST00000113976.1-UTR-2245	5430427O19Rik.1	1	528	FALSE	21	21	FALSE	FALSE	FALSE	multi	2	0.981222	0.981222	1	FALSE	TRUE	ENSMUST00000113976.1-UTR-2245
5430427O19Rik	ENSMUSG00000025058.4	ENSMUST00000113976.1	5430427O19Rik.2	2	2773	FALSE	21	1	FALSE	TRUE	TRUE	multi	2	0.0187775	0.0187775	2	FALSE	TRUE	ENSMUST00000113976.1
5530400C23Rik	ENSMUSG00000055594.6	ENSMUST00000048459.7	5530400C23Rik.1	1	92	FALSE	0	0	FALSE	TRUE	TRUE	single	1	1	1	1	FALSE	TRUE	ENSMUST00000048459.7
5530401A14Rik	ENSMUSG00000020703.3	ENSMUST00000021044.3	5530401A14Rik.1	1	554	FALSE	0	0	FALSE	TRUE	TRUE	single	1	1	1	1	FALSE	TRUE	ENSMUST00000021044.3
5730409E04Rik	ENSMUSG00000073755.4	ENSMUST00000097886.3-UTR-942	5730409E04Rik.1	1	1056	FALSE	36	35	FALSE	FALSE	FALSE	multi	3	0.429419	0.429419	1	FALSE	TRUE	ENSMUST00000097886.3-UTR-942
5730409E04Rik	ENSMUSG00000073755.4	ENSMUST00000097886.3	5730409E04Rik.2	2	1998	FALSE	36	30	FALSE	FALSE	FALSE	multi	3	0.254647	0.254647	3	FALSE	TRUE	ENSMUST00000097886.3
5730409E04Rik	ENSMUSG00000073755.4	ENSMUST00000097886.3-UTR+3977	5730409E04Rik.3	3	5975	FALSE	36	33	FALSE	TRUE	TRUE	multi	3	0.315934	0.315934	2	FALSE	TRUE	ENSMUST00000097886.3-UTR+3977
5730455P16Rik	ENSMUSG00000057181.15	ENSMUST00000103225.10-UTR-3150	5730455P16Rik.1	1	169	FALSE	43	24	FALSE	FALSE	FALSE	multi	2	0.191066	0.191066	2	FALSE	TRUE	ENSMUST00000103225.10-UTR-3150
5730455P16Rik	ENSMUSG00000057181.15	ENSMUST00000179332.7	5730455P16Rik.3	3	3320	FALSE	43	43	FALSE	TRUE	TRUE	multi	2	0.808934	0.808934	1	FALSE	TRUE	ENSMUST00000103225.10;ENSMUST00000179332.7
5730480H06Rik	ENSMUSG00000029089.8	ENSMUST00000030968.6-UTR-498	5730480H06Rik.1	1	188	FALSE	0	0	TRUE	FALSE	FALSE	multi	0	0	0.109871	2	FALSE	TRUE	ENSMUST00000030968.6-UTR-498
5730480H06Rik	ENSMUSG00000029089.8	ENSMUST00000030968.6-UTR-201	5730480H06Rik.3	3	485	FALSE	0	0	TRUE	FALSE	FALSE	multi	0	0	0.0816549	3	FALSE	TRUE	ENSMUST00000030968.6-UTR-201;ENSMUST00000030968.6-UTR-298
5730480H06Rik	ENSMUSG00000029089.8	ENSMUST00000030968.6	5730480H06Rik.4	4	686	FALSE	0	0	TRUE	TRUE	TRUE	multi	0	0	0.808474	1	FALSE	TRUE	ENSMUST00000030968.6
5730507C01Rik	ENSMUSG00000073197.9	ENSMUST00000177778.8	5730507C01Rik.2	2	1063	FALSE	13	13	FALSE	TRUE	TRUE	single	1	1	1	1	FALSE	TRUE	ENSMUST00000063216.5;ENSMUST00000177778.8
5730522E02Rik	ENSMUSG00000032985.15	ENSMUST00000179180.1	5730522E02Rik.1	1			0	0	TRUE	FALSE	FALSE	multi	0	0	0.288889	2	FALSE	TRUE	ENSMUST00000179180.1
5730522E02Rik	ENSMUSG00000032985.15	ENSMUST00000109511.7	5730522E02Rik.2	2	439	FALSE	0	0	TRUE	TRUE	TRUE	multi	0	0	0.711111	1	FALSE	TRUE	ENSMUST00000109511.7
5830411N06Rik	ENSMUSG00000054672.13	ENSMUST00000093984.2	5830411N06Rik.1	1			0	0	FALSE	TRUE	TRUE	single	1	1	1	1	FALSE	TRUE	ENSMUST00000093984.2
6030458C11Rik	ENSMUSG00000022195.7	ENSMUST00000227299.1-UTR-1266	6030458C11Rik.1	1	674	FALSE	31	4	FALSE	FALSE	FALSE	multi	6	0.0740105	0.0740105	6	FALSE	TRUE	ENSMUST00000227299.1-UTR-1266
6030458C11Rik	ENSMUSG00000022195.7	ENSMUST00000227299.1-UTR-1041	6030458C11Rik.2	2	899	FALSE	31	31	FALSE	FALSE	FALSE	multi	6	0.208155	0.208155	2	FALSE	TRUE	ENSMUST00000227299.1-UTR-1041
6030458C11Rik	ENSMUSG00000022195.7	ENSMUST00000227299.1-UTR-263	6030458C11Rik.3	3	1677	FALSE	31	25	FALSE	FALSE	FALSE	multi	6	0.180127	0.180127	3	FALSE	TRUE	ENSMUST00000227299.1-UTR-263
6030458C11Rik	ENSMUSG00000022195.7	ENSMUST00000228177.1	6030458C11Rik.5	5	2066	FALSE	31	27	FALSE	FALSE	FALSE	multi	6	0.13881	0.13881	4	FALSE	TRUE	ENSMUST00000227299.1;ENSMUST00000228177.1
6030458C11Rik	ENSMUSG00000022195.7	ENSMUST00000057256.4-UTR-237	6030458C11Rik.6	6	2298	FALSE	31	30	FALSE	FALSE	FALSE	multi	6	0.315533	0.315533	1	FALSE	TRUE	ENSMUST00000057256.4-UTR-237
6030458C11Rik	ENSMUSG00000022195.7	ENSMUST00000057256.4	6030458C11Rik.7	7	2535	FALSE	31	11	FALSE	TRUE	TRUE	multi	6	0.0833642	0.0833642	5	FALSE	TRUE	ENSMUST00000057256.4
6030468B19Rik	ENSMUSG00000025573.4	ENSMUST00000106331.1	6030468B19Rik.1	1	205	FALSE	12	12	FALSE	TRUE	TRUE	single	1	1	1	1	FALSE	TRUE	ENSMUST00000106331.1
6030498E09Rik	ENSMUSG00000051361.7	ENSMUST00000168144.2	6030498E09Rik.1	1			6	6	FALSE	FALSE	FALSE	multi	2	0.34094	0.34094	2	TRUE	TRUE	ENSMUST00000168144.2
6030498E09Rik	ENSMUSG00000051361.7	ENSMUST00000050744.5	6030498E09Rik.2	2	573	FALSE	6	6	FALSE	TRUE	TRUE	multi	2	0.65906	0.65906	1	TRUE	TRUE	ENSMUST00000050744.5
6330403K07Rik	ENSMUSG00000018451.7	ENSMUST00000238695.1	6330403K07Rik.1	1	1096	FALSE	26	26	FALSE	TRUE	TRUE	single	1	1	1	1	FALSE	TRUE	ENSMUST00000238695.1
6330409D20Rik	ENSMUSG00000009551.2	ENSMUST00000009695.2	6330409D20Rik.1	1	374	FALSE	0	0	FALSE	TRUE	TRUE	single	1	1	1	1	FALSE	TRUE	ENSMUST00000009695.2
6430548M08Rik	ENSMUSG00000031824.15	ENSMUST00000108948.7	6430548M08Rik.1	1	570	FALSE	18	0	TRUE	FALSE	FALSE	multi	4	0	0.0258714	5	FALSE	TRUE	ENSMUST00000108948.7
6430548M08Rik	ENSMUSG00000031824.15	ENSMUST00000108950.1-UTR-304	6430548M08Rik.2	2	1320	FALSE	18	15	FALSE	FALSE	FALSE	multi	4	0.14639	0.142603	2	FALSE	TRUE	ENSMUST00000108950.1-UTR-304
6430548M08Rik	ENSMUSG00000031824.15	ENSMUST00000108950.1	6430548M08Rik.3	3	1624	FALSE	18	5	FALSE	FALSE	FALSE	multi	4	0.0768925	0.0749032	4	FALSE	TRUE	ENSMUST00000108950.1
6430548M08Rik	ENSMUSG00000031824.15	ENSMUST00000108951.7-UTR-1882	6430548M08Rik.4	4	2158	FALSE	18	12	FALSE	FALSE	FALSE	multi	4	0.11848	0.115414	3	FALSE	TRUE	ENSMUST00000108951.7-UTR-1882
6430548M08Rik	ENSMUSG00000031824.15	ENSMUST00000034281.12	6430548M08Rik.6	6	4042	FALSE	18	18	FALSE	TRUE	TRUE	multi	4	0.658238	0.641208	1	FALSE	TRUE	ENSMUST00000034281.12;ENSMUST00000108951.7
6430550D23Rik	ENSMUSG00000074646.10	ENSMUST00000086145.9-UTR-829	6430550D23Rik.1	1	321	FALSE	0	0	TRUE	FALSE	FALSE	multi	0	0	0.288571	2	FALSE	TRUE	ENSMUST00000086145.9-UTR-829
6430550D23Rik	ENSMUSG00000074646.10	ENSMUST00000086145.9	6430550D23Rik.2	2	1150	FALSE	0	0	TRUE	TRUE	TRUE	multi	0	0	0.711429	1	FALSE	TRUE	ENSMUST00000086145.9
6430571L13Rik	ENSMUSG00000037977.6	ENSMUST00000042581.3	6430571L13Rik.1	1	1667	FALSE	0	0	TRUE	TRUE	TRUE	single	0	0	1	1	FALSE	TRUE	ENSMUST00000042581.3
6430628N08Rik	ENSMUSG00000034185.9	ENSMUST00000132221.2	6430628N08Rik.1	1	688	FALSE	0	0	FALSE	TRUE	TRUE	single	1	1	1	1	FALSE	TRUE	ENSMUST00000132221.2
6720489N17Rik	ENSMUSG00000072066.7	ENSMUST00000091563.4	6720489N17Rik.1	1			28	22	FALSE	FALSE	FALSE	multi	5	0.183363	0.183363	3	TRUE	TRUE	ENSMUST00000091563.4
6720489N17Rik	ENSMUSG00000072066.7	ENSMUST00000223338.1	6720489N17Rik.2	2			28	10	FALSE	FALSE	FALSE	multi	5	0.0852047	0.0852047	4	TRUE	TRUE	ENSMUST00000223338.1
6720489N17Rik	ENSMUSG00000072066.7	ENSMUST00000201563.3-UTR-472	6720489N17Rik.4	4	1705	FALSE	28	28	FALSE	FALSE	FALSE	multi	5	0.391785	0.391785	1	TRUE	TRUE	ENSMUST00000201563.3-UTR-472;ENSMUST00000201563.3-UTR-603
6720489N17Rik	ENSMUSG00000072066.7	ENSMUST00000201563.3	6720489N17Rik.5	5	2177	FALSE	28	7	FALSE	FALSE	FALSE	multi	5	0.0764252	0.0764252	5	TRUE	TRUE	ENSMUST00000201563.3
6720489N17Rik	ENSMUSG00000072066.7	ENSMUST00000201563.3-UTR+4945	6720489N17Rik.6	6	7122	FALSE	28	25	FALSE	TRUE	TRUE	multi	5	0.263222	0.263222	2	TRUE	TRUE	ENSMUST00000201563.3-UTR+4945
6820408C15Rik	ENSMUSG00000032680.11	ENSMUST00000039961.11	6820408C15Rik.1	1	197	FALSE	1	1	FALSE	TRUE	TRUE	single	1	1	1	1	FALSE	TRUE	ENSMUST00000039961.11
7420426K07Rik	ENSMUSG00000074123.1	ENSMUST00000098460.1	7420426K07Rik.1	1	778	FALSE	0	0	FALSE	TRUE	TRUE	single	1	1	1	1	FALSE	TRUE	ENSMUST00000098460.1
7530416G11Rik	ENSMUSG00000096607.1	ENSMUST00000178942.1	7530416G11Rik.1	1	546	FALSE	11	11	FALSE	TRUE	TRUE	single	1	1	1	1	FALSE	TRUE	ENSMUST00000178942.1
8030462N17Rik	ENSMUSG00000047466.10	ENSMUST00000237203.1	8030462N17Rik.1	1	152	FALSE	52	25	FALSE	FALSE	FALSE	multi	2	0.151383	0.151383	2	FALSE	TRUE	ENSMUST00000237203.1
8030462N17Rik	ENSMUSG00000047466.10	ENSMUST00000074653.5	8030462N17Rik.2	2	3642	FALSE	52	52	FALSE	TRUE	TRUE	multi	2	0.848617	0.848617	1	FALSE	TRUE	ENSMUST00000074653.5
8030474K03Rik	ENSMUSG00000046774.17	ENSMUST00000151231.9	8030474K03Rik.1	1	177	FALSE	1	1	FALSE	TRUE	TRUE	single	1	1	1	1	FALSE	TRUE	ENSMUST00000151231.9
9030025P20Rik	ENSMUSG00000116953.1	ENSMUST00000061688.10	9030025P20Rik.2	2	101	FALSE	13	13	FALSE	TRUE	TRUE	single	1	1	1	1	FALSE	TRUE	ENSMUST00000061688.10;ENSMUST00000061688.10-UTR-45
9030624G23Rik	ENSMUSG00000073158.4	ENSMUST00000101538.4	9030624G23Rik.1	1	1499	FALSE	1	1	FALSE	TRUE	TRUE	single	1	1	1	1	FALSE	TRUE	ENSMUST00000101538.4
9130008F23Rik	ENSMUSG00000054951.3	ENSMUST00000233122.1	9130008F23Rik.1	1	212	FALSE	22	0	TRUE	FALSE	FALSE	multi	3	0	0.039637	4	FALSE	TRUE	ENSMUST00000233122.1
9130008F23Rik	ENSMUSG00000054951.3	ENSMUST00000068258.2-UTR-834	9130008F23Rik.2	2	757	FALSE	22	22	FALSE	FALSE	FALSE	multi	3	0.574347	0.551581	1	FALSE	TRUE	ENSMUST00000068258.2-UTR-834
9130008F23Rik	ENSMUSG00000054951.3	ENSMUST00000068258.2	9130008F23Rik.3	3	1591	FALSE	22	21	FALSE	FALSE	FALSE	multi	3	0.328377	0.315361	2	FALSE	TRUE	ENSMUST00000068258.2
9130008F23Rik	ENSMUSG00000054951.3	ENSMUST00000068258.2-UTR+822	9130008F23Rik.4	4	2413	FALSE	22	7	FALSE	TRUE	TRUE	multi	3	0.0972763	0.0934205	3	FALSE	TRUE	ENSMUST00000068258.2-UTR+822
9130019O22Rik	ENSMUSG00000030823.6	ENSMUST00000164345.1	9130019O22Rik.1	1	2309	FALSE	13	13	FALSE	TRUE	FALSE	multi	2	0.801025	0.801025	1	FALSE	FALSE	ENSMUST00000164345.1
9130019O22Rik	ENSMUSG00000030823.6	ENSMUST00000049052.3	9130019O22Rik.2	2	2037	FALSE	13	13	FALSE	FALSE	TRUE	multi	2	0.198975	0.198975	2	FALSE	FALSE	ENSMUST00000049052.3
9130023H24Rik	ENSMUSG00000062944.4	ENSMUST00000078816.4-UTR-1606	9130023H24Rik.1	1	342	FALSE	15	0	FALSE	FALSE	FALSE	single	1	0.0240458	0.0240458	2	FALSE	TRUE	ENSMUST00000078816.4-UTR-1606
9130023H24Rik	ENSMUSG00000062944.4	ENSMUST00000078816.4	9130023H24Rik.2	2	1948	FALSE	15	15	FALSE	TRUE	TRUE	single	1	0.953053	0.953053	1	FALSE	TRUE	ENSMUST00000078816.4
9130023H24Rik	ENSMUSG00000062944.4	ENSMUST00000078816.4-UTR+436	9130023H24Rik.3	3	2384	FALSE	15	0	FALSE	FALSE	FALSE	single	1	0.0229008	0.0229008	3	FALSE	TRUE	ENSMUST00000078816.4-UTR+436
9130230L23Rik	ENSMUSG00000054598.13	ENSMUST00000165250.1	9130230L23Rik.1	1			0	0	TRUE	FALSE	FALSE	multi	0	0	0.252874	2	FALSE	TRUE	ENSMUST00000165250.1
9130230L23Rik	ENSMUSG00000054598.13	ENSMUST00000201351.3	9130230L23Rik.2	2	347	FALSE	0	0	TRUE	TRUE	TRUE	multi	0	0	0.747126	1	FALSE	TRUE	ENSMUST00000201351.3
9130401M01Rik	ENSMUSG00000101892.1	ENSMUST00000100655.4	9130401M01Rik.1	1	107	FALSE	65	65	FALSE	TRUE	TRUE	single	1	1	1	1	FALSE	TRUE	ENSMUST00000100655.4
9130409I23Rik	ENSMUSG00000038768.8	ENSMUST00000036819.6	9130409I23Rik.1	1	853	FALSE	1	1	FALSE	TRUE	TRUE	single	1	1	1	1	FALSE	TRUE	ENSMUST00000036819.6
9230102O04Rik	ENSMUSG00000079602.2	ENSMUST00000114915.2	9230102O04Rik.1	1	204	FALSE	3	3	FALSE	TRUE	TRUE	single	1	1	1	1	FALSE	TRUE	ENSMUST00000114915.2
9230112D13Rik	ENSMUSG00000021797.2	ENSMUST00000022325.2	9230112D13Rik.2	2	298	FALSE	0	0	FALSE	TRUE	TRUE	single	1	1	1	1	FALSE	TRUE	ENSMUST00000022325.2;ENSMUST00000022325.2-UTR-57
9330159F19Rik	ENSMUSG00000004360.9	ENSMUST00000213489.1	9330159F19Rik.3	3	804	FALSE	28	28	FALSE	FALSE	FALSE	multi	2	0.779811	0.779811	1	FALSE	TRUE	ENSMUST00000213489.1;ENSMUST00000213489.1-UTR-199;ENSMUST00000213489.1-UTR-369
9330159F19Rik	ENSMUSG00000004360.9	ENSMUST00000092627.5	9330159F19Rik.4	4	3408	FALSE	28	23	FALSE	TRUE	TRUE	multi	2	0.220189	0.220189	2	FALSE	TRUE	ENSMUST00000092627.5
9330182L06Rik	ENSMUSG00000056004.16	ENSMUST00000134991.7	9330182L06Rik.2	2	931	FALSE	4	0	TRUE	FALSE	FALSE	multi	2	0	0.530091	1	FALSE	TRUE	ENSMUST00000134991.7;ENSMUST00000134991.7-UTR-197
9330182L06Rik	ENSMUSG00000056004.16	ENSMUST00000069538.13	9330182L06Rik.3	3	1462	FALSE	4	4	FALSE	FALSE	FALSE	multi	2	0.504528	0.237082	2	FALSE	TRUE	ENSMUST00000069538.13
9330182L06Rik	ENSMUSG00000056004.16	ENSMUST00000115348.8	9330182L06Rik.4	4	2570	FALSE	4	4	FALSE	TRUE	TRUE	multi	2	0.495472	0.232827	3	FALSE	TRUE	ENSMUST00000115348.8
9330182O14Rik	ENSMUSG00000094112.2	ENSMUST00000179120.1	9330182O14Rik.1	1			3	0	FALSE	FALSE	FALSE	single	1	0	0	3	FALSE	TRUE	ENSMUST00000179120.1
9330182O14Rik	ENSMUSG00000094112.2	ENSMUST00000228780.1-UTR-1016	9330182O14Rik.2	2	305	FALSE	3	0	FALSE	FALSE	FALSE	single	1	0.00709849	0.00709849	2	FALSE	TRUE	ENSMUST00000228780.1-UTR-1016
9330182O14Rik	ENSMUSG00000094112.2	ENSMUST00000228780.1	9330182O14Rik.3	3	1321	FALSE	3	3	FALSE	TRUE	TRUE	single	1	0.992902	0.992902	1	FALSE	TRUE	ENSMUST00000228780.1
9430015G10Rik	ENSMUSG00000059939.13	ENSMUST00000105576.1	9430015G10Rik.1	1	705	FALSE	23	0	FALSE	FALSE	FALSE	single	1	0.0406139	0.0406139	2	FALSE	TRUE	ENSMUST00000105576.1
9430015G10Rik	ENSMUSG00000059939.13	ENSMUST00000072554.12	9430015G10Rik.3	3	1751	FALSE	23	23	FALSE	TRUE	TRUE	single	1	0.959386	0.959386	1	FALSE	TRUE	ENSMUST00000072554.12;ENSMUST00000169550.7
9430038I01Rik	ENSMUSG00000040139.14	ENSMUST00000120340.1	9430038I01Rik.1	1	4295	FALSE	61	0	TRUE	FALSE	FALSE	multi	2	0	0.0312186	3	FALSE	TRUE	ENSMUST00000120340.1
9430038I01Rik	ENSMUSG00000040139.14	ENSMUST00000117404.7	9430038I01Rik.2	2	204	FALSE	61	61	FALSE	FALSE	FALSE	multi	2	0.549853	0.532687	1	FALSE	TRUE	ENSMUST00000117404.7
9430038I01Rik	ENSMUSG00000040139.14	ENSMUST00000068996.12	9430038I01Rik.3	3	748	FALSE	61	61	FALSE	TRUE	TRUE	multi	2	0.450147	0.436094	2	FALSE	TRUE	ENSMUST00000068996.12
9430069I07Rik	ENSMUSG00000094447.2	ENSMUST00000227772.1	9430069I07Rik.2	2	125	FALSE	0	0	FALSE	TRUE	TRUE	single	1	1	1	1	FALSE	TRUE	ENSMUST00000179647.1;ENSMUST00000227772.1
9530002B09Rik	ENSMUSG00000023263.3	ENSMUST00000024032.3	9530002B09Rik.1	1	303	FALSE	0	0	FALSE	TRUE	TRUE	single	0	0		1	FALSE	TRUE	ENSMUST00000024032.3
9530003J23Rik	ENSMUSG00000020177.12	ENSMUST00000020392.4	9530003J23Rik.1	1	654	FALSE	0	0	TRUE	FALSE	FALSE	single	1	0	0.962963	1	FALSE	TRUE	ENSMUST00000020392.4
9530003J23Rik	ENSMUSG00000020177.12	ENSMUST00000159193.7	9530003J23Rik.2	2	503	FALSE	0	0	FALSE	TRUE	TRUE	single	1	1	0.037037	2	FALSE	TRUE	ENSMUST00000159193.7
9530053A07Rik	ENSMUSG00000078776.9	ENSMUST00000059886.11	9530053A07Rik.2	2	157	FALSE	44	3	FALSE	FALSE	FALSE	multi	2	0.034313	0.034313	2	FALSE	TRUE	ENSMUST00000059886.11;ENSMUST00000150948.1
9530053A07Rik	ENSMUSG00000078776.9	ENSMUST00000059886.11-UTR+1511	9530053A07Rik.3	3	1668	FALSE	44	44	FALSE	TRUE	TRUE	multi	2	0.965687	0.965687	1	FALSE	TRUE	ENSMUST00000059886.11-UTR+1511
9530068E07Rik	ENSMUSG00000036275.13	ENSMUST00000036952.4-UTR-1497	9530068E07Rik.2	2	150	FALSE	87	0	FALSE	FALSE	FALSE	multi	2	0.0252337	0.0252337	3	FALSE	TRUE	ENSMUST00000036952.4-UTR-1497;ENSMUST00000036952.4-UTR-1634
9530068E07Rik	ENSMUSG00000036275.13	ENSMUST00000109057.7	9530068E07Rik.4	4	1652	FALSE	87	87	FALSE	FALSE	FALSE	multi	2	0.919173	0.919173	1	FALSE	TRUE	ENSMUST00000036952.4;ENSMUST00000109057.7
9530068E07Rik	ENSMUSG00000036275.13	ENSMUST00000109057.7-UTR+1753	9530068E07Rik.5	5	3405	FALSE	87	13	FALSE	TRUE	TRUE	multi	2	0.055593	0.055593	2	FALSE	TRUE	ENSMUST00000109057.7-UTR+1753
9530077C05Rik	ENSMUSG00000036411.10	ENSMUST00000058868.8	9530077C05Rik.1	1	451	FALSE	13	13	FALSE	TRUE	TRUE	single	1	1	1	1	FALSE	TRUE	ENSMUST00000058868.8
9630041A04Rik	ENSMUSG00000057710.7	ENSMUST00000112841.1	9630041A04Rik.1	1	219	FALSE	0	0	FALSE	TRUE	TRUE	single	1	1	1	1	FALSE	TRUE	ENSMUST00000112841.1
9830107B12Rik	ENSMUSG00000073386.5	ENSMUST00000233614.1-UTR-216	9830107B12Rik.1	1	962	FALSE	5	5	FALSE	FALSE	FALSE	multi	2	0.567096	0.567096	1	FALSE	TRUE	ENSMUST00000233614.1-UTR-216
9830107B12Rik	ENSMUSG00000073386.5	ENSMUST00000233614.1	9830107B12Rik.2	2	1178	FALSE	5	5	FALSE	TRUE	TRUE	multi	2	0.42739	0.42739	2	FALSE	TRUE	ENSMUST00000233614.1
9830107B12Rik	ENSMUSG00000073386.5	ENSMUST00000233337.1	9830107B12Rik.3	3	2154	FALSE	5	0	FALSE	FALSE	FALSE	multi	2	0	0	4	FALSE	TRUE	ENSMUST00000233337.1
9830107B12Rik	ENSMUSG00000073386.5	ENSMUST00000063481.8	9830107B12Rik.4	4	2857	FALSE	5	0	FALSE	FALSE	FALSE	multi	2	0.00551471	0.00551471	3	FALSE	TRUE	ENSMUST00000063481.8
9930012K11Rik	ENSMUSG00000044551.13	ENSMUST00000058240.13	9930012K11Rik.1	1	763	FALSE	19	19	FALSE	TRUE	TRUE	single	1	1	1	1	FALSE	TRUE	ENSMUST00000058240.13
9930021J03Rik	ENSMUSG00000046138.15	ENSMUST00000177155.7	9930021J03Rik.1	1	433	FALSE	29	0	FALSE	FALSE	FALSE	multi	2	0.0241728	0.0241728	3	FALSE	TRUE	ENSMUST00000177155.7
9930021J03Rik	ENSMUSG00000046138.15	ENSMUST00000175764.8	9930021J03Rik.2	2	695	FALSE	29	29	FALSE	FALSE	FALSE	multi	2	0.773727	0.773727	1	FALSE	TRUE	ENSMUST00000175764.8
9930021J03Rik	ENSMUSG00000046138.15	ENSMUST00000175726.7	9930021J03Rik.3	3	1606	FALSE	29	28	FALSE	TRUE	TRUE	multi	2	0.2021	0.2021	2	FALSE	TRUE	ENSMUST00000175726.7
9930022D16Rik	ENSMUSG00000045065.7	ENSMUST00000055404.7-UTR-1896	9930022D16Rik.1	1	313	FALSE	1	0	FALSE	FALSE	FALSE	multi	2	0.132626	0.132626	2	FALSE	TRUE	ENSMUST00000055404.7-UTR-1896
9930022D16Rik	ENSMUSG00000045065.7	ENSMUST00000055404.7	9930022D16Rik.2	2	2209	FALSE	1	1	FALSE	TRUE	TRUE	multi	2	0.867374	0.867374	1	FALSE	TRUE	ENSMUST00000055404.7
9930104L06Rik	ENSMUSG00000044730.17	ENSMUST00000094769.12	9930104L06Rik.1	1	1994	FALSE	22	22	FALSE	TRUE	TRUE	single	1	1	1	1	FALSE	TRUE	ENSMUST00000094769.12
9930111J21Rik1	ENSMUSG00000069893.10	ENSMUST00000093153.1	9930111J21Rik1.1	1	732	FALSE	50	0	TRUE	FALSE	FALSE	single	1	0	0.0127952	2	FALSE	TRUE	ENSMUST00000093153.1
9930111J21Rik1	ENSMUSG00000069893.10	ENSMUST00000097494.8	9930111J21Rik1.2	2	1074	FALSE	50	50	FALSE	TRUE	TRUE	single	1	1	0.987205	1	FALSE	TRUE	ENSMUST00000097494.8
9930111J21Rik2	ENSMUSG00000069892.9	ENSMUST00000093152.1	9930111J21Rik2.2	2	732	FALSE	87	0	TRUE	FALSE	FALSE	multi	2	0	0.00400159	3	FALSE	TRUE	ENSMUST00000093152.1;ENSMUST00000093152.1-UTR-20
9930111J21Rik2	ENSMUSG00000069892.9	ENSMUST00000101295.8	9930111J21Rik2.3	3	3196	FALSE	87	87	FALSE	FALSE	FALSE	multi	2	0.728097	0.725184	1	FALSE	TRUE	ENSMUST00000101295.8
9930111J21Rik2	ENSMUSG00000069892.9	ENSMUST00000101295.8-UTR+1800	9930111J21Rik2.4	4	4996	FALSE	87	85	FALSE	TRUE	TRUE	multi	2	0.271903	0.270815	2	FALSE	TRUE	ENSMUST00000101295.8-UTR+1800
A030003K21Rik	ENSMUSG00000113084.1	ENSMUST00000222600.1	A030003K21Rik.1	1	377	FALSE	0	0	FALSE	TRUE	TRUE	single	1	1	1	1	FALSE	TRUE	ENSMUST00000222600.1
A030005K14Rik	ENSMUSG00000104423.1	ENSMUST00000193762.1	A030005K14Rik.1	1	654	FALSE	0	0	FALSE	TRUE	TRUE	single	0	0		1	FALSE	TRUE	ENSMUST00000193762.1
A030005L19Rik	ENSMUSG00000113880.1	ENSMUST00000220768.1	A030005L19Rik.1	1	398	FALSE	0	0	FALSE	TRUE	TRUE	single	1	1	1	1	FALSE	TRUE	ENSMUST00000220768.1
A030014E15Rik	ENSMUSG00000113973.1	ENSMUST00000223400.1	A030014E15Rik.1	1	366	FALSE	0	0	FALSE	TRUE	TRUE	single	1	1	1	1	FALSE	TRUE	ENSMUST00000223400.1
A130010J15Rik	ENSMUSG00000079144.7	ENSMUST00000161235.2-UTR-1119	A130010J15Rik.1	1	46	FALSE	29	2	FALSE	FALSE	FALSE	multi	3	0.070737	0.070737	3	FALSE	TRUE	ENSMUST00000161235.2-UTR-1119
A130010J15Rik	ENSMUSG00000079144.7	ENSMUST00000110831.3	A130010J15Rik.3	3	1167	FALSE	29	29	FALSE	FALSE	FALSE	multi	3	0.707101	0.707101	1	FALSE	TRUE	ENSMUST00000110831.3;ENSMUST00000161235.2
A130010J15Rik	ENSMUSG00000079144.7	ENSMUST00000160822.2	A130010J15Rik.5	5	2699	FALSE	29	25	FALSE	TRUE	TRUE	multi	3	0.222162	0.222162	2	FALSE	TRUE	ENSMUST00000160822.2;ENSMUST00000160822.2-UTR-140
A1bg	ENSMUSG00000022347.8	ENSMUST00000096418.4	A1bg.1	1	272	FALSE	0	0	TRUE	TRUE	TRUE	single	0	0	1	1	FALSE	TRUE	ENSMUST00000096418.4
A1cf	ENSMUSG00000052595.8	ENSMUST00000224564.1	A1cf.2	2	136	FALSE	2	0	TRUE	FALSE	FALSE	multi	2	0	0.0515222	3	FALSE	TRUE	ENSMUST00000224400.1;ENSMUST00000224564.1
A1cf	ENSMUSG00000052595.8	ENSMUST00000224304.1	A1cf.3	3	1063	FALSE	2	2	FALSE	FALSE	FALSE	multi	2	0.234568	0.222482	2	FALSE	TRUE	ENSMUST00000224304.1
A1cf	ENSMUSG00000052595.8	ENSMUST00000075838.7	A1cf.4	4	1485	FALSE	2	2	FALSE	TRUE	TRUE	multi	2	0.765432	0.725995	1	FALSE	TRUE	ENSMUST00000075838.7
A230072I06Rik	ENSMUSG00000074473.1	ENSMUST00000098935.1	A230072I06Rik.1	1	592	FALSE	0	0	FALSE	TRUE	TRUE	single	1	1	1	1	FALSE	TRUE	ENSMUST00000098935.1
A26c3	ENSMUSG00000027157.10	ENSMUST00000028577.2	A26c3.1	1	192	FALSE	0	0	FALSE	TRUE	TRUE	single	0	0		1	FALSE	TRUE	ENSMUST00000028577.2
A2m	ENSMUSG00000030111.9	ENSMUST00000032203.8	A2m.1	1	119	FALSE	4	4	FALSE	TRUE	TRUE	single	1	1	1	1	FALSE	TRUE	ENSMUST00000032203.8
A2ml1	ENSMUSG00000047228.9	ENSMUST00000060574.8	A2ml1.1	1	228	FALSE	18	18	FALSE	TRUE	TRUE	single	1	1	1	1	FALSE	TRUE	ENSMUST00000060574.8
A330070K13Rik	ENSMUSG00000052014.6	ENSMUST00000063656.6	A330070K13Rik.2	2	170	FALSE	0	0	FALSE	TRUE	TRUE	single	1	1	1	1	FALSE	TRUE	ENSMUST00000063656.6;ENSMUST00000063656.6-UTR-28
A3galt2	ENSMUSG00000028794.13	ENSMUST00000106077.7	A3galt2.1	1	916	FALSE	3	0	FALSE	FALSE	FALSE	multi	2	0.0177866	0.0177866	3	FALSE	TRUE	ENSMUST00000106077.7
A3galt2	ENSMUSG00000028794.13	ENSMUST00000030585.7	A3galt2.2	2	1626	FALSE	3	3	FALSE	FALSE	FALSE	multi	2	0.719368	0.719368	1	FALSE	TRUE	ENSMUST00000030585.7
A3galt2	ENSMUSG00000028794.13	ENSMUST00000030585.7-UTR+901	A3galt2.3	3	2527	FALSE	3	3	FALSE	TRUE	TRUE	multi	2	0.262846	0.262846	2	FALSE	TRUE	ENSMUST00000030585.7-UTR+901
A430005L14Rik	ENSMUSG00000047613.10	ENSMUST00000058393.8	A430005L14Rik.2	2	334	FALSE	69	69	FALSE	TRUE	TRUE	single	1	1	1	1	FALSE	TRUE	ENSMUST00000058393.8;ENSMUST00000105645.8
A430033K04Rik	ENSMUSG00000056014.15	ENSMUST00000200521.4	A430033K04Rik.1	1	710	FALSE	0	0	TRUE	FALSE	FALSE	single	1	0	0.0215655	3	FALSE	TRUE	ENSMUST00000200521.4
A430033K04Rik	ENSMUSG00000056014.15	ENSMUST00000069862.10	A430033K04Rik.3	3	939	FALSE	0	0	TRUE	FALSE	FALSE	single	1	0	0.923642	1	FALSE	TRUE	ENSMUST00000069862.10;ENSMUST00000069862.10-UTR-47
A430033K04Rik	ENSMUSG00000056014.15	ENSMUST00000198958.4	A430033K04Rik.4	4	240	FALSE	0	0	FALSE	TRUE	TRUE	single	1	1	0.0547923	2	FALSE	TRUE	ENSMUST00000198958.4
A430089I19Rik	ENSMUSG00000094560.1	ENSMUST00000097479.1	A430089I19Rik.1	1	523	FALSE	0	0	FALSE	TRUE	TRUE	single	0	0		1	FALSE	TRUE	ENSMUST00000097479.1
A4galt	ENSMUSG00000047878.13	ENSMUST00000049530.13	A4galt.2	2	779	FALSE	17	17	FALSE	TRUE	TRUE	single	1	1	1	1	FALSE	TRUE	ENSMUST00000049530.13;ENSMUST00000164614.2
A4gnt	ENSMUSG00000037953.7	ENSMUST00000042553.7-UTR-1015	A4gnt.1	1	538	FALSE	0	0	FALSE	FALSE	FALSE	multi	2	0.411765	0.411765	2	FALSE	TRUE	ENSMUST00000042553.7-UTR-1015
A4gnt	ENSMUSG00000037953.7	ENSMUST00000042553.7	A4gnt.2	2	1553	FALSE	0	0	FALSE	TRUE	TRUE	multi	2	0.588235	0.588235	1	FALSE	TRUE	ENSMUST00000042553.7
A530016L24Rik	ENSMUSG00000043122.7	ENSMUST00000223266.1	A530016L24Rik.1	1	1011	FALSE	0	0	FALSE	FALSE	FALSE	multi	2	0.0941176	0.0941176	3	FALSE	TRUE	ENSMUST00000223266.1
A530016L24Rik	ENSMUSG00000043122.7	ENSMUST00000057465.6-UTR-808	A530016L24Rik.2	2	1056	FALSE	0	0	FALSE	FALSE	FALSE	multi	2	0.682353	0.682353	1	FALSE	TRUE	ENSMUST00000057465.6-UTR-808
A530016L24Rik	ENSMUSG00000043122.7	ENSMUST00000057465.6	A530016L24Rik.3	3	1864	FALSE	0	0	FALSE	TRUE	TRUE	multi	2	0.223529	0.223529	2	FALSE	TRUE	ENSMUST00000057465.6
A530032D15Rik	ENSMUSG00000089844.7	ENSMUST00000160792.7	A530032D15Rik.1	1	371	FALSE	4	0	TRUE	FALSE	FALSE	single	1	0	0.637838	1	FALSE	TRUE	ENSMUST00000160792.7
A530032D15Rik	ENSMUSG00000089844.7	ENSMUST00000161724.7	A530032D15Rik.2	2	60	FALSE	4	4	FALSE	TRUE	TRUE	single	1	1	0.362162	2	FALSE	TRUE	ENSMUST00000161724.7
A530064D06Rik	ENSMUSG00000043939.15	ENSMUST00000027764.9	A530064D06Rik.1	1	433	FALSE	3	0	FALSE	FALSE	FALSE	multi	2	0.137097	0.137097	2	FALSE	TRUE	ENSMUST00000027764.9
A530064D06Rik	ENSMUSG00000043939.15	ENSMUST00000053612.13	A530064D06Rik.2	2	940	FALSE	3	3	FALSE	TRUE	TRUE	multi	2	0.862903	0.862903	1	FALSE	TRUE	ENSMUST00000053612.13
A530084C06Rik	ENSMUSG00000090863.1	ENSMUST00000170573.1-UTR-1510	A530084C06Rik.1	1	1064	FALSE	1	1	FALSE	FALSE	FALSE	multi	2	0.716012	0.716012	1	FALSE	TRUE	ENSMUST00000170573.1-UTR-1510
A530084C06Rik	ENSMUSG00000090863.1	ENSMUST00000170573.1	A530084C06Rik.2	2	2574	FALSE	1	1	FALSE	TRUE	TRUE	multi	2	0.283988	0.283988	2	FALSE	TRUE	ENSMUST00000170573.1
A630001G21Rik	ENSMUSG00000052760.16	ENSMUST00000064788.13	A630001G21Rik.1	1	504	FALSE	31	31	FALSE	FALSE	FALSE	multi	2	0.808895	0.808895	1	FALSE	TRUE	ENSMUST00000064788.13
A630001G21Rik	ENSMUSG00000052760.16	ENSMUST00000159122.7	A630001G21Rik.2	2	1110	FALSE	31	28	FALSE	TRUE	TRUE	multi	2	0.191105	0.191105	2	FALSE	TRUE	ENSMUST00000159122.7
A630010A05Rik	ENSMUSG00000075395.11	ENSMUST00000100165.3	A630010A05Rik.1	1			0	0	FALSE	TRUE	TRUE	single	1	1	1	1	FALSE	TRUE	ENSMUST00000100165.3
A630023A22Rik	ENSMUSG00000095493.2	ENSMUST00000178958.2	A630023A22Rik.2	2	421	FALSE	2	2	FALSE	TRUE	TRUE	single	1	1	1	1	FALSE	TRUE	ENSMUST00000178958.2;ENSMUST00000178958.2-UTR-165
A630073D07Rik	ENSMUSG00000067541.7	ENSMUST00000091791.5	A630073D07Rik.1	1	150	FALSE	0	0	FALSE	TRUE	TRUE	single	1	1	1	1	FALSE	TRUE	ENSMUST00000091791.5
A630076J17Rik	ENSMUSG00000094613.2	ENSMUST00000179399.2	A630076J17Rik.1	1	906	FALSE	6	6	FALSE	TRUE	TRUE	single	1	1	1	1	FALSE	TRUE	ENSMUST00000179399.2
A630089N07Rik	ENSMUSG00000116673.1	ENSMUST00000231268.1	A630089N07Rik.1	1	1716	FALSE	0	0	TRUE	FALSE	FALSE	single	1	0	0.85283	1	FALSE	TRUE	ENSMUST00000231268.1
A630089N07Rik	ENSMUSG00000116673.1	ENSMUST00000232376.1	A630089N07Rik.3	3	255	FALSE	0	0	TRUE	FALSE	FALSE	single	1	0	0.136246	2	FALSE	TRUE	ENSMUST00000232376.1;ENSMUST00000232533.1
A630089N07Rik	ENSMUSG00000116673.1	ENSMUST00000232346.1	A630089N07Rik.4	4	497	FALSE	0	0	FALSE	TRUE	TRUE	single	1	1	0.0109234	3	FALSE	TRUE	ENSMUST00000232346.1
A630095N17Rik	ENSMUSG00000096094.2	ENSMUST00000179573.1	A630095N17Rik.3	3	365	FALSE	1	1	FALSE	TRUE	TRUE	single	1	1	1	1	FALSE	TRUE	ENSMUST00000179573.1;ENSMUST00000180101.2;ENSMUST00000180101.2-UTR-165
A730009L09Rik	ENSMUSG00000110358.1	ENSMUST00000210306.1	A730009L09Rik.1	1			0	0	FALSE	FALSE	FALSE	multi	2	0.5	0.5	2	TRUE	TRUE	ENSMUST00000210306.1
A730009L09Rik	ENSMUSG00000110358.1	ENSMUST00000209558.1	A730009L09Rik.2	2	2045	FALSE	0	0	FALSE	TRUE	TRUE	multi	2	0.5	0.5	1	TRUE	TRUE	ENSMUST00000209558.1
A730046J19Rik	ENSMUSG00000085139.1	ENSMUST00000135687.1	A730046J19Rik.2	2	3331	FALSE	0	0	FALSE	TRUE	TRUE	single	1	1	1	1	FALSE	TRUE	ENSMUST00000135687.1;ENSMUST00000135687.1-UTR-79
A730049H05Rik	ENSMUSG00000048636.7	ENSMUST00000057977.3	A730049H05Rik.2	2	1692	FALSE	0	0	TRUE	TRUE	TRUE	single	0	0	1	1	FALSE	TRUE	ENSMUST00000057977.3;ENSMUST00000057977.3-UTR-119
A730071L15Rik	ENSMUSG00000096923.1	ENSMUST00000181545.1	A730071L15Rik.1	1	1201	FALSE	0	0	FALSE	TRUE	TRUE	single	1	1	1	1	FALSE	TRUE	ENSMUST00000181545.1
A830005F24Rik	ENSMUSG00000053181.1	ENSMUST00000065465.1	A830005F24Rik.1	1	132	FALSE	1	1	FALSE	TRUE	TRUE	single	1	1	1	1	FALSE	TRUE	ENSMUST00000065465.1
A830018L16Rik	ENSMUSG00000057715.13	ENSMUST00000141339.2	A830018L16Rik.1	1	3009	FALSE	1	0	TRUE	FALSE	FALSE	multi	2	0	0.00478469	4	FALSE	TRUE	ENSMUST00000141339.2
A830018L16Rik	ENSMUSG00000057715.13	ENSMUST00000171690.8	A830018L16Rik.3	3	4827	FALSE	1	0	TRUE	FALSE	FALSE	multi	2	0	0.921705	1	FALSE	TRUE	ENSMUST00000135014.7;ENSMUST00000171690.8
A830018L16Rik	ENSMUSG00000057715.13	ENSMUST00000137824.7	A830018L16Rik.4	4	431	FALSE	1	0	FALSE	FALSE	FALSE	multi	2	0.171598	0.0126142	3	FALSE	TRUE	ENSMUST00000137824.7
A830018L16Rik	ENSMUSG00000057715.13	ENSMUST00000048613.13	A830018L16Rik.5	5	935	FALSE	1	1	FALSE	TRUE	TRUE	multi	2	0.828402	0.060896	2	FALSE	TRUE	ENSMUST00000048613.13
A830031A19Rik	ENSMUSG00000055010.1	ENSMUST00000068360.1	A830031A19Rik.1	1	298	FALSE	0	0	FALSE	TRUE	TRUE	single	1	1	1	1	FALSE	TRUE	ENSMUST00000068360.1
A930002H24Rik	ENSMUSG00000045506.3	ENSMUST00000050753.3	A930002H24Rik.1	1			0	0	FALSE	TRUE	TRUE	single	1	1	1	1	FALSE	TRUE	ENSMUST00000050753.3
A930003A15Rik	ENSMUSG00000075330.4	ENSMUST00000100083.4	A930003A15Rik.3	3	464	FALSE	3	3	FALSE	TRUE	TRUE	single	1	1	1	1	FALSE	TRUE	ENSMUST00000100083.4;ENSMUST00000231564.1;ENSMUST00000231564.1-UTR-41
A930004D18Rik	ENSMUSG00000054057.2	ENSMUST00000066163.2	A930004D18Rik.1	1	1639	FALSE	3	3	FALSE	TRUE	TRUE	single	1	1	1	1	FALSE	TRUE	ENSMUST00000066163.2
A930007A09Rik	ENSMUSG00000118559.2	ENSMUST00000239037.1-UTR-1153	A930007A09Rik.1	1	830	FALSE	2	2	FALSE	FALSE	FALSE	multi	2	0.8	0.8	1	FALSE	TRUE	ENSMUST00000239037.1-UTR-1153
A930007A09Rik	ENSMUSG00000118559.2	ENSMUST00000239037.1	A930007A09Rik.2	2	1983	FALSE	2	2	FALSE	TRUE	TRUE	multi	2	0.2	0.2	2	FALSE	TRUE	ENSMUST00000239037.1
A930009A15Rik	ENSMUSG00000092210.1	ENSMUST00000173620.1	A930009A15Rik.1	1	452	FALSE	2	2	FALSE	TRUE	TRUE	single	1	1	1	1	FALSE	TRUE	ENSMUST00000173620.1
A930017K11Rik	ENSMUSG00000025727.8	ENSMUST00000162431.1	A930017K11Rik.1	1	209	FALSE	2	2	FALSE	TRUE	TRUE	single	1	1	1	1	FALSE	TRUE	ENSMUST00000162431.1
A930018P22Rik	ENSMUSG00000032671.5	ENSMUST00000040374.5	A930018P22Rik.2	2	175	FALSE	0	0	FALSE	TRUE	TRUE	single	1	1	1	1	FALSE	TRUE	ENSMUST00000040374.5;ENSMUST00000040374.5-UTR-65
A930033H14Rik	ENSMUSG00000090622.1	ENSMUST00000170048.1	A930033H14Rik.1	1	2564	FALSE	9	9	FALSE	TRUE	TRUE	single	1	1	1	1	FALSE	TRUE	ENSMUST00000170048.1
AA467197	ENSMUSG00000033213.16	ENSMUST00000047498.14	AA467197.3	3	422	FALSE	9	9	FALSE	TRUE	TRUE	single	1	0.99705	0.99705	1	FALSE	TRUE	ENSMUST00000047498.14;ENSMUST00000110512.3;ENSMUST00000110512.3-UTR-104
AA467197	ENSMUSG00000033213.16	ENSMUST00000047498.14-UTR+411	AA467197.4	4	833	FALSE	9	0	FALSE	FALSE	FALSE	single	1	0.00294968	0.00294968	2	FALSE	TRUE	ENSMUST00000047498.14-UTR+411
AA792892	ENSMUSG00000073497.6	ENSMUST00000202253.1	AA792892.2	2	984	FALSE	0	0	FALSE	TRUE	TRUE	single	1	1	1	1	FALSE	TRUE	ENSMUST00000097477.6;ENSMUST00000202253.1
AA986860	ENSMUSG00000042510.7	ENSMUST00000039323.7	AA986860.1	1	759	FALSE	12	10	FALSE	FALSE	FALSE	multi	2	0.840234	0.840234	1	FALSE	TRUE	ENSMUST00000039323.7
AA986860	ENSMUSG00000042510.7	ENSMUST00000039323.7-UTR+4028	AA986860.2	2	4787	FALSE	12	8	FALSE	TRUE	TRUE	multi	2	0.159766	0.159766	2	FALSE	TRUE	ENSMUST00000039323.7-UTR+4028
AAdacl4fm3	ENSMUSG00000041735.8	ENSMUST00000036876.7	AAdacl4fm3.1	1			0	0	FALSE	TRUE	TRUE	single	1	1	1	1	FALSE	TRUE	ENSMUST00000036876.7
AB124611	ENSMUSG00000057191.13	ENSMUST00000086361.11-UTR+158	AB124611.3	3	698	FALSE	44	44	FALSE	TRUE	TRUE	single	1	1	1	1	FALSE	TRUE	ENSMUST00000086361.11;ENSMUST00000086361.11-UTR+158;ENSMUST00000173769.2
AC124742.1	ENSMUSG00000118552.1	ENSMUST00000238938.1	AC124742.1.1	1			0	0	FALSE	TRUE	TRUE	single	0	0		1	FALSE	TRUE	ENSMUST00000238938.1
AC124764.1	ENSMUSG00000118497.1	ENSMUST00000239144.1	AC124764.1.1	1	40	FALSE	0	0	FALSE	TRUE	TRUE	single	1	1	1	1	FALSE	TRUE	ENSMUST00000239144.1
AC132407.1	ENSMUSG00000118541.1	ENSMUST00000239000.1	AC132407.1.1	1			0	0	FALSE	TRUE	TRUE	single	1	1	1	1	FALSE	TRUE	ENSMUST00000239000.1
AC140267.1	ENSMUSG00000115798.1	ENSMUST00000226485.1	AC140267.1.1	1			0	0	FALSE	TRUE	TRUE	single	1	1	1	1	FALSE	TRUE	ENSMUST00000226485.1
AC141477.1	ENSMUSG00000117965.1	ENSMUST00000235907.1	AC141477.1.1	1			2	2	FALSE	TRUE	TRUE	single	1	1	1	1	FALSE	TRUE	ENSMUST00000235907.1
AC147806.1	ENSMUSG00000118591.1	ENSMUST00000239361.1	AC147806.1.1	1			0	0	FALSE	TRUE	TRUE	single	1	1	1	1	FALSE	TRUE	ENSMUST00000239361.1
AC147806.2	ENSMUSG00000118607.1	ENSMUST00000113407.10	AC147806.2.1	1			2	0	FALSE	FALSE	FALSE	single	1	0.00511509	0.00511509	2	FALSE	TRUE	ENSMUST00000113407.10
AC147806.2	ENSMUSG00000118607.1	ENSMUST00000239236.1	AC147806.2.2	2	1601	FALSE	2	2	FALSE	TRUE	TRUE	single	1	0.994885	0.994885	1	FALSE	TRUE	ENSMUST00000239236.1
AC151602.1	ENSMUSG00000118462.1	ENSMUST00000238638.1	AC151602.1.1	1			0	0	TRUE	TRUE	TRUE	single	0	0	1	1	FALSE	TRUE	ENSMUST00000238638.1
AC159819.1	ENSMUSG00000118653.1	ENSMUST00000239472.1	AC159819.1.1	1	159	FALSE	0	0	FALSE	TRUE	TRUE	single	0	0		1	FALSE	TRUE	ENSMUST00000239472.1
AC160405.1	ENSMUSG00000118646.1	ENSMUST00000239481.1	AC160405.1.1	1			0	0	FALSE	TRUE	TRUE	single	1	1	1	1	FALSE	TRUE	ENSMUST00000239481.1
AC166256.1	ENSMUSG00000118528.1	ENSMUST00000238910.1	AC166256.1.1	1			0	0	FALSE	TRUE	TRUE	single	1	1	1	1	FALSE	TRUE	ENSMUST00000238910.1
AC167036.1	ENSMUSG00000118590.1	ENSMUST00000239195.1	AC167036.1.1	1	13	FALSE	0	0	FALSE	FALSE	FALSE	multi	2	0.173913	0.173913	2	FALSE	TRUE	ENSMUST00000239195.1
AC167036.1	ENSMUSG00000118590.1	ENSMUST00000239195.1-UTR+1590	AC167036.1.2	2	1603	FALSE	0	0	FALSE	TRUE	TRUE	multi	2	0.826087	0.826087	1	FALSE	TRUE	ENSMUST00000239195.1-UTR+1590
AC167036.2	ENSMUSG00000118640.1	ENSMUST00000239185.1	AC167036.2.1	1			0	0	FALSE	TRUE	TRUE	single	1	1	1	1	FALSE	TRUE	ENSMUST00000239185.1
AF067061	ENSMUSG00000095071.2	ENSMUST00000181748.1	AF067061.2	2	200	FALSE	1	1	FALSE	TRUE	TRUE	single	1	1	1	1	FALSE	TRUE	ENSMUST00000179905.1;ENSMUST00000181748.1
AF067063	ENSMUSG00000094237.2	ENSMUST00000195234.1	AF067063.2	2	206	FALSE	0	0	FALSE	TRUE	TRUE	single	1	1	1	1	FALSE	TRUE	ENSMUST00000179455.1;ENSMUST00000195234.1
AF366264	ENSMUSG00000057116.5	ENSMUST00000071308.5-UTR-1076	AF366264.1	1	272	FALSE	0	0	FALSE	FALSE	FALSE	multi	3	0.16	0.16	3	FALSE	TRUE	ENSMUST00000071308.5-UTR-1076
AF366264	ENSMUSG00000057116.5	ENSMUST00000071308.5	AF366264.2	2	1348	FALSE	0	0	FALSE	FALSE	FALSE	multi	3	0.4	0.4	2	FALSE	TRUE	ENSMUST00000071308.5
AF366264	ENSMUSG00000057116.5	ENSMUST00000071308.5-UTR+223	AF366264.3	3	1571	FALSE	0	0	FALSE	TRUE	TRUE	multi	3	0.44	0.44	1	FALSE	TRUE	ENSMUST00000071308.5-UTR+223
AI182371	ENSMUSG00000035875.15	ENSMUST00000045776.4	AI182371.1	1	621	FALSE	8	0	TRUE	FALSE	FALSE	single	1	0	0.0154781	2	FALSE	TRUE	ENSMUST00000045776.4
AI182371	ENSMUSG00000035875.15	ENSMUST00000226631.1	AI182371.3	3	620	FALSE	8	8	FALSE	TRUE	TRUE	single	1	1	0.984522	1	FALSE	TRUE	ENSMUST00000226631.1;ENSMUST00000226972.1
AI413582	ENSMUSG00000062753.14	ENSMUST00000154473.8	AI413582.4	4	378	FALSE	76	76	FALSE	TRUE	TRUE	single	1	0.989187	0.989187	1	FALSE	TRUE	ENSMUST00000145183.2;ENSMUST00000154473.8;ENSMUST00000231753.1;ENSMUST00000232203.1
AI413582	ENSMUSG00000062753.14	ENSMUST00000154473.8-UTR+3655	AI413582.5	5	4033	FALSE	76	0	FALSE	FALSE	FALSE	single	1	0.010813	0.010813	2	FALSE	TRUE	ENSMUST00000154473.8-UTR+3655
AI429214	ENSMUSG00000074384.4	ENSMUST00000098825.4-UTR-806	AI429214.1	1	146	FALSE	1	1	FALSE	FALSE	FALSE	multi	2	0.284519	0.284519	2	FALSE	TRUE	ENSMUST00000098825.4-UTR-806
AI429214	ENSMUSG00000074384.4	ENSMUST00000098825.4	AI429214.2	2	952	FALSE	1	1	FALSE	TRUE	TRUE	multi	2	0.715481	0.715481	1	FALSE	TRUE	ENSMUST00000098825.4
AI467606	ENSMUSG00000045165.6	ENSMUST00000206102.1	AI467606.1	1	61	FALSE	46	0	FALSE	FALSE	FALSE	single	1	0.00199555	0.00199555	2	FALSE	TRUE	ENSMUST00000206102.1
AI467606	ENSMUSG00000045165.6	ENSMUST00000056288.6	AI467606.2	2	1054	FALSE	46	46	FALSE	TRUE	TRUE	single	1	0.998004	0.998004	1	FALSE	TRUE	ENSMUST00000056288.6
AI593442	ENSMUSG00000078307.3	ENSMUST00000213937.1	AI593442.2	2	4634	FALSE	4	4	FALSE	TRUE	TRUE	single	1	1	1	1	FALSE	TRUE	ENSMUST00000098768.2;ENSMUST00000213937.1
AI597479	ENSMUSG00000010290.7	ENSMUST00000010434.7	AI597479.1	1	2705	FALSE	26	26	FALSE	TRUE	TRUE	single	1	1	1	1	FALSE	TRUE	ENSMUST00000010434.7
AI661453	ENSMUSG00000034382.14	ENSMUST00000037701.12	AI661453.1	1	638	FALSE	13	13	FALSE	FALSE	FALSE	multi	2	0.723971	0.723971	1	FALSE	TRUE	ENSMUST00000037701.12
AI661453	ENSMUSG00000034382.14	ENSMUST00000150819.2	AI661453.2	2	1245	FALSE	13	13	FALSE	TRUE	TRUE	multi	2	0.276029	0.276029	2	FALSE	TRUE	ENSMUST00000150819.2
AI837181	ENSMUSG00000047423.10	ENSMUST00000054477.7	AI837181.1	1	971	FALSE	57	57	FALSE	TRUE	TRUE	single	1	1	1	1	FALSE	TRUE	ENSMUST00000054477.7
AI854703	ENSMUSG00000053297.14	ENSMUST00000095938.9-UTR-1461	AI854703.1	1	1066	FALSE	15	15	FALSE	FALSE	FALSE	multi	2	0.681178	0.681178	1	FALSE	TRUE	ENSMUST00000095938.9-UTR-1461
AI854703	ENSMUSG00000053297.14	ENSMUST00000154570.1	AI854703.3	3	2531	FALSE	15	15	FALSE	TRUE	TRUE	multi	2	0.318822	0.318822	2	FALSE	TRUE	ENSMUST00000095938.9;ENSMUST00000154570.1
AI987944	ENSMUSG00000056383.10	ENSMUST00000205338.1	AI987944.1	1	552	FALSE	41	41	FALSE	FALSE	FALSE	multi	2	0.606208	0.606208	1	FALSE	TRUE	ENSMUST00000205338.1
AI987944	ENSMUSG00000056383.10	ENSMUST00000071804.9	AI987944.2	2	1419	FALSE	41	41	FALSE	TRUE	TRUE	multi	2	0.393792	0.393792	2	FALSE	TRUE	ENSMUST00000071804.9
AK157302	ENSMUSG00000078139.3	ENSMUST00000104942.1-UTR-1320	AK157302.1	1	131	FALSE	1	0	FALSE	FALSE	FALSE	single	1	0.00711744	0.00711744	3	FALSE	TRUE	ENSMUST00000104942.1-UTR-1320
AK157302	ENSMUSG00000078139.3	ENSMUST00000104942.1-UTR-563	AK157302.2	2	888	FALSE	1	1	FALSE	TRUE	TRUE	single	1	0.903915	0.903915	1	FALSE	TRUE	ENSMUST00000104942.1-UTR-563
AK157302	ENSMUSG00000078139.3	ENSMUST00000104942.1	AK157302.3	3	1451	FALSE	1	0	FALSE	FALSE	FALSE	single	1	0.088968	0.088968	2	FALSE	TRUE	ENSMUST00000104942.1
AL607142.1	ENSMUSG00000115115.1	ENSMUST00000226560.1	AL607142.1.1	1			0	0	FALSE	TRUE	TRUE	single	1	1	1	1	FALSE	TRUE	ENSMUST00000226560.1
AL646049.1	ENSMUSG00000118554.1	ENSMUST00000239046.1	AL646049.1.1	1			0	0	FALSE	TRUE	TRUE	single	0	0		1	FALSE	TRUE	ENSMUST00000239046.1
AL731706.1	ENSMUSG00000115423.2	ENSMUST00000227806.1	AL731706.1.2	2	174	FALSE	69	69	FALSE	TRUE	TRUE	single	1	1	1	1	FALSE	TRUE	ENSMUST00000227806.1;ENSMUST00000227806.1-UTR-139
AL731706.2	ENSMUSG00000116563.1	ENSMUST00000231720.1	AL731706.2.1	1			0	0	FALSE	TRUE	TRUE	single	0	0		1	FALSE	TRUE	ENSMUST00000231720.1
AL805980.1	ENSMUSG00000118638.1	ENSMUST00000239206.1	AL805980.1.1	1	227	FALSE	0	0	FALSE	TRUE	TRUE	single	1	1	1	1	FALSE	TRUE	ENSMUST00000239206.1
AL845275.1	ENSMUSG00000118578.1	ENSMUST00000238876.1	AL845275.1.1	1	68	FALSE	0	0	FALSE	FALSE	FALSE	multi	3	0.169065	0.169065	3	FALSE	TRUE	ENSMUST00000238876.1
AL845275.1	ENSMUSG00000118578.1	ENSMUST00000238876.1-UTR+292	AL845275.1.3	3	360	FALSE	0	0	FALSE	FALSE	FALSE	multi	3	0.276978	0.276978	2	FALSE	TRUE	ENSMUST00000238876.1-UTR+255;ENSMUST00000238876.1-UTR+292
AL845275.1	ENSMUSG00000118578.1	ENSMUST00000238876.1-UTR+647	AL845275.1.4	4	715	FALSE	0	0	FALSE	TRUE	TRUE	multi	3	0.553957	0.553957	1	FALSE	TRUE	ENSMUST00000238876.1-UTR+647
AL929275.1	ENSMUSG00000118600.1	ENSMUST00000239231.1	AL929275.1.1	1			0	0	FALSE	TRUE	TRUE	single	1	1	1	1	FALSE	TRUE	ENSMUST00000239231.1
AU015836	ENSMUSG00000081044.8	ENSMUST00000163458.1	AU015836.1	1	73	FALSE	1	0	FALSE	FALSE	FALSE	multi	2	0.771429	0.771429	1	FALSE	TRUE	ENSMUST00000163458.1
AU015836	ENSMUSG00000081044.8	ENSMUST00000120624.1	AU015836.2	2	159	FALSE	1	0	FALSE	FALSE	FALSE	multi	2	0.00634921	0.00634921	3	FALSE	TRUE	ENSMUST00000120624.1
AU015836	ENSMUSG00000081044.8	ENSMUST00000121565.7	AU015836.3	3	1375	FALSE	1	1	FALSE	TRUE	TRUE	multi	2	0.222222	0.222222	2	FALSE	TRUE	ENSMUST00000121565.7
AU018091	ENSMUSG00000054753.9	ENSMUST00000171749.2	AU018091.1	1	1320	FALSE	1	1	FALSE	TRUE	TRUE	single	1	1	1	1	FALSE	TRUE	ENSMUST00000171749.2
AU021092	ENSMUSG00000051669.6	ENSMUST00000050160.5	AU021092.2	2	169	FALSE	27	10	FALSE	FALSE	FALSE	multi	2	0.544688	0.544688	1	FALSE	TRUE	ENSMUST00000050160.5;ENSMUST00000050160.5-UTR-27
AU021092	ENSMUSG00000051669.6	ENSMUST00000050160.5-UTR+223	AU021092.3	3	392	FALSE	27	0	FALSE	FALSE	FALSE	multi	2	0.0519737	0.0519737	3	FALSE	TRUE	ENSMUST00000050160.5-UTR+223
AU021092	ENSMUSG00000051669.6	ENSMUST00000050160.5-UTR+2421	AU021092.4	4	2590	FALSE	27	19	FALSE	TRUE	TRUE	multi	2	0.403338	0.403338	2	FALSE	TRUE	ENSMUST00000050160.5-UTR+2421
AU022252	ENSMUSG00000078584.9	ENSMUST00000141112.1-UTR-6168	AU022252.2	2	332	FALSE	34	34	FALSE	TRUE	TRUE	single	1	1	0.888993	1	FALSE	TRUE	ENSMUST00000141112.1-UTR-6168;ENSMUST00000141112.1-UTR-6366
AU022252	ENSMUSG00000078584.9	ENSMUST00000141112.1-UTR-5594	AU022252.3	3	906	FALSE	34	0	TRUE	FALSE	FALSE	single	1	0	0.0374503	3	FALSE	TRUE	ENSMUST00000141112.1-UTR-5594
AU022252	ENSMUSG00000078584.9	ENSMUST00000141112.1	AU022252.4	4	6500	FALSE	34	0	TRUE	FALSE	FALSE	single	1	0	0.0735569	2	FALSE	TRUE	ENSMUST00000141112.1
AU022751	ENSMUSG00000073294.4	ENSMUST00000101698.3	AU022751.1	1	334	FALSE	1	1	FALSE	TRUE	TRUE	single	1	1	1	1	FALSE	TRUE	ENSMUST00000101698.3
AU040320	ENSMUSG00000028830.14	ENSMUST00000047431.10	AU040320.1	1	983	FALSE	0	0	TRUE	FALSE	FALSE	multi	2	0	0.976713	1	FALSE	TRUE	ENSMUST00000047431.10
AU040320	ENSMUSG00000028830.14	ENSMUST00000102607.9-UTR-402	AU040320.2	2	277	FALSE	0	0	FALSE	FALSE	FALSE	multi	2	0.408654	0.00951635	3	FALSE	TRUE	ENSMUST00000102607.9-UTR-402
AU040320	ENSMUSG00000028830.14	ENSMUST00000102607.9	AU040320.3	3	679	FALSE	0	0	FALSE	TRUE	TRUE	multi	2	0.591346	0.0137707	2	FALSE	TRUE	ENSMUST00000102607.9
AU041133	ENSMUSG00000078435.5	ENSMUST00000105314.2	AU041133.1	1			16	16	FALSE	FALSE	FALSE	multi	2	0.52881	0.52881	1	TRUE	TRUE	ENSMUST00000105314.2
AU041133	ENSMUSG00000078435.5	ENSMUST00000201286.3	AU041133.2	2	1054	FALSE	16	16	FALSE	TRUE	TRUE	multi	2	0.47119	0.47119	2	TRUE	TRUE	ENSMUST00000201286.3
AV320801	ENSMUSG00000054994.2	ENSMUST00000068340.2	AV320801.1	1	2048	FALSE	0	0	FALSE	TRUE	TRUE	single	0	0		1	FALSE	TRUE	ENSMUST00000068340.2
AW146154	ENSMUSG00000074166.7	ENSMUST00000098509.4	AW146154.1	1	1410	FALSE	16	16	FALSE	TRUE	TRUE	single	1	1	1	1	FALSE	TRUE	ENSMUST00000098509.4
AW209491	ENSMUSG00000039182.6	ENSMUST00000178289.2	AW209491.1	1	374	FALSE	51	51	FALSE	FALSE	FALSE	multi	2	0.79238	0.79238	1	FALSE	TRUE	ENSMUST00000178289.2
AW209491	ENSMUSG00000039182.6	ENSMUST00000038690.5	AW209491.2	2	1267	FALSE	51	35	FALSE	TRUE	TRUE	multi	2	0.20762	0.20762	2	FALSE	TRUE	ENSMUST00000038690.5
AW549877	ENSMUSG00000041935.10	ENSMUST00000046633.9-UTR-4027	AW549877.2	2	134	FALSE	50	25	FALSE	FALSE	FALSE	multi	5	0.133526	0.133526	3	FALSE	TRUE	ENSMUST00000046633.9-UTR-4027;ENSMUST00000046633.9-UTR-4113
AW549877	ENSMUSG00000041935.10	ENSMUST00000046633.9-UTR-3676	AW549877.3	3	485	FALSE	50	35	FALSE	FALSE	FALSE	multi	5	0.175361	0.175361	2	FALSE	TRUE	ENSMUST00000046633.9-UTR-3676
AW549877	ENSMUSG00000041935.10	ENSMUST00000046633.9-UTR-1396	AW549877.4	4	2765	FALSE	50	13	FALSE	FALSE	FALSE	multi	5	0.0709538	0.0709538	4	FALSE	TRUE	ENSMUST00000046633.9-UTR-1396
AW549877	ENSMUSG00000041935.10	ENSMUST00000046633.9-UTR-636	AW549877.5	5	3525	FALSE	50	0	FALSE	FALSE	FALSE	multi	5	0.00751445	0.00751445	6	FALSE	TRUE	ENSMUST00000046633.9-UTR-636
AW549877	ENSMUSG00000041935.10	ENSMUST00000046633.9-UTR-354	AW549877.6	6	3807	FALSE	50	2	FALSE	FALSE	FALSE	multi	5	0.0401734	0.0401734	5	FALSE	TRUE	ENSMUST00000046633.9-UTR-354
AW549877	ENSMUSG00000041935.10	ENSMUST00000046633.9	AW549877.8	8	4161	FALSE	50	50	FALSE	TRUE	TRUE	multi	5	0.572471	0.572471	1	FALSE	TRUE	ENSMUST00000046633.9;ENSMUST00000046633.9-UTR-100
AW551984	ENSMUSG00000038112.15	ENSMUST00000119722.7-UTR-625	AW551984.1	1	911	FALSE	7	7	FALSE	FALSE	FALSE	multi	2	0.891184	0.891184	1	FALSE	TRUE	ENSMUST00000119722.7-UTR-625
AW551984	ENSMUSG00000038112.15	ENSMUST00000119722.7	AW551984.2	2	1536	FALSE	7	5	FALSE	TRUE	TRUE	multi	2	0.108816	0.108816	2	FALSE	TRUE	ENSMUST00000119722.7
AW554918	ENSMUSG00000033632.16	ENSMUST00000036619.13-UTR-3340	AW554918.1	1	155	FALSE	12	0	FALSE	FALSE	FALSE	multi	2	0.0350254	0.0350254	3	FALSE	TRUE	ENSMUST00000036619.13-UTR-3340
AW554918	ENSMUSG00000033632.16	ENSMUST00000036619.13-UTR-793	AW554918.2	2	2702	FALSE	12	12	FALSE	FALSE	FALSE	multi	2	0.212183	0.212183	2	FALSE	TRUE	ENSMUST00000036619.13-UTR-793
AW554918	ENSMUSG00000033632.16	ENSMUST00000097643.9	AW554918.4	4	3500	FALSE	12	12	FALSE	TRUE	TRUE	multi	2	0.728426	0.728426	1	FALSE	TRUE	ENSMUST00000036619.13;ENSMUST00000097643.9
AW554918	ENSMUSG00000033632.16	ENSMUST00000097643.9-UTR+1008	AW554918.5	5	4508	FALSE	12	0	FALSE	FALSE	FALSE	multi	2	0.0243655	0.0243655	4	FALSE	TRUE	ENSMUST00000097643.9-UTR+1008
AW822073	ENSMUSG00000058537.4	ENSMUST00000204003.1	AW822073.1	1			0	0	FALSE	TRUE	TRUE	single	0	0		1	FALSE	TRUE	ENSMUST00000204003.1
AY074887	ENSMUSG00000044820.6	ENSMUST00000054018.6	AY074887.1	1	211	FALSE	36	36	FALSE	TRUE	TRUE	single	1	1	1	1	FALSE	TRUE	ENSMUST00000054018.6
AY358078	ENSMUSG00000050961.4	ENSMUST00000053821.4	AY358078.1	1	63	FALSE	2	0	FALSE	FALSE	FALSE	multi	2	0.302849	0.302849	2	FALSE	TRUE	ENSMUST00000053821.4
AY358078	ENSMUSG00000050961.4	ENSMUST00000053821.4-UTR+1868	AY358078.2	2	1931	FALSE	2	2	FALSE	TRUE	TRUE	multi	2	0.697151	0.697151	1	FALSE	TRUE	ENSMUST00000053821.4-UTR+1868
AY761185	ENSMUSG00000079120.3	ENSMUST00000110758.3	AY761185.1	1	163	FALSE	0	0	FALSE	TRUE	TRUE	single	0	0		1	FALSE	TRUE	ENSMUST00000110758.3
Aaas	ENSMUSG00000036678.8	ENSMUST00000041208.8	Aaas.2	2	29	FALSE	35	35	FALSE	TRUE	TRUE	single	1	1	1	1	FALSE	TRUE	ENSMUST00000041208.8;ENSMUST00000228959.1
Aacs	ENSMUSG00000029482.4	ENSMUST00000031445.4	Aacs.1	1	1057	FALSE	68	67	FALSE	FALSE	FALSE	multi	2	0.407667	0.407667	2	FALSE	TRUE	ENSMUST00000031445.4
Aacs	ENSMUSG00000029482.4	ENSMUST00000031445.4-UTR+1354	Aacs.2	2	2411	FALSE	68	68	FALSE	TRUE	TRUE	multi	2	0.592333	0.592333	1	FALSE	TRUE	ENSMUST00000031445.4-UTR+1354
Aadac	ENSMUSG00000027761.4	ENSMUST00000029325.4	Aadac.1	1	81	FALSE	6	3	FALSE	FALSE	FALSE	multi	2	0.878325	0.878325	1	FALSE	TRUE	ENSMUST00000029325.4
Aadac	ENSMUSG00000027761.4	ENSMUST00000029325.4-UTR+426	Aadac.3	3	507	FALSE	6	4	FALSE	TRUE	TRUE	multi	2	0.121675	0.121675	2	FALSE	TRUE	ENSMUST00000029325.4-UTR+376;ENSMUST00000029325.4-UTR+426
Aadacl2	ENSMUSG00000091376.1	ENSMUST00000169794.1	Aadacl2.1	1	149	FALSE	1	1	FALSE	TRUE	TRUE	single	1	1	1	1	FALSE	TRUE	ENSMUST00000169794.1
Aadacl2fm1	ENSMUSG00000036951.2	ENSMUST00000049476.2	Aadacl2fm1.1	1	1220	FALSE	1	1	FALSE	TRUE	TRUE	single	1	1	1	1	FALSE	TRUE	ENSMUST00000049476.2
Aadacl2fm2	ENSMUSG00000090527.2	ENSMUST00000168156.2	Aadacl2fm2.1	1			0	0	FALSE	TRUE	TRUE	single	1	1	1	1	FALSE	TRUE	ENSMUST00000168156.2
Aadacl2fm3	ENSMUSG00000095522.2	ENSMUST00000179799.1	Aadacl2fm3.1	1			0	0	FALSE	TRUE	TRUE	single	1	1	1	1	FALSE	TRUE	ENSMUST00000179799.1
Aadacl3	ENSMUSG00000078507.1	ENSMUST00000105749.1	Aadacl3.1	1	1899	FALSE	0	0	FALSE	TRUE	TRUE	single	0	0		1	FALSE	TRUE	ENSMUST00000105749.1
Aadacl4	ENSMUSG00000070609.3	ENSMUST00000094510.3	Aadacl4.1	1			0	0	FALSE	TRUE	TRUE	single	0	0		1	FALSE	TRUE	ENSMUST00000094510.3
Aadacl4fm1	ENSMUSG00000028593.5	ENSMUST00000030328.2	Aadacl4fm1.1	1	118	FALSE	0	0	FALSE	TRUE	TRUE	single	1	1	1	1	FALSE	TRUE	ENSMUST00000030328.2
Aadacl4fm2	ENSMUSG00000078506.1	ENSMUST00000105748.1	Aadacl4fm2.1	1			0	0	FALSE	TRUE	TRUE	single	0	0		1	FALSE	TRUE	ENSMUST00000105748.1
Aadacl4fm4	ENSMUSG00000078505.1	ENSMUST00000105747.1	Aadacl4fm4.1	1			0	0	FALSE	TRUE	TRUE	single	1	1	1	1	FALSE	TRUE	ENSMUST00000105747.1
Aadacl4fm5	ENSMUSG00000078504.2	ENSMUST00000105746.2	Aadacl4fm5.1	1	194	FALSE	0	0	FALSE	TRUE	TRUE	single	0	0		1	FALSE	TRUE	ENSMUST00000105746.2
Aadat	ENSMUSG00000057228.6	ENSMUST00000079472.3	Aadat.4	4	413	FALSE	2	2	FALSE	TRUE	TRUE	single	1	0.972545	0.972545	1	FALSE	TRUE	ENSMUST00000079472.3;ENSMUST00000209338.1;ENSMUST00000209338.1-UTR-220;ENSMUST00000209338.1-UTR-45
Aadat	ENSMUSG00000057228.6	ENSMUST00000079472.3-UTR+282	Aadat.5	5	695	FALSE	2	0	FALSE	FALSE	FALSE	single	1	0.0080182	0.0080182	3	FALSE	TRUE	ENSMUST00000079472.3-UTR+282
Aadat	ENSMUSG00000057228.6	ENSMUST00000079472.3-UTR+2590	Aadat.6	6	3003	FALSE	2	0	FALSE	FALSE	FALSE	single	1	0.0194367	0.0194367	2	FALSE	TRUE	ENSMUST00000079472.3-UTR+2590
Aagab	ENSMUSG00000037257.8	ENSMUST00000041551.8-UTR-2698	Aagab.1	1	1606	FALSE	47	47	FALSE	TRUE	TRUE	single	1	0.992862	0.992862	1	FALSE	TRUE	ENSMUST00000041551.8-UTR-2698
Aagab	ENSMUSG00000037257.8	ENSMUST00000041551.8	Aagab.2	2	4304	FALSE	47	0	FALSE	FALSE	FALSE	single	1	0.00713791	0.00713791	2	FALSE	TRUE	ENSMUST00000041551.8
Aak1	ENSMUSG00000057230.14	ENSMUST00000003710.9	Aak1.1	1	4566	FALSE	43	0	TRUE	FALSE	FALSE	multi	2	0	0.197993	2	FALSE	TRUE	ENSMUST00000003710.9
Aak1	ENSMUSG00000057230.14	ENSMUST00000204139.2	Aak1.2	2	659	FALSE	43	0	FALSE	FALSE	FALSE	multi	2	0.00344794	0.00276527	4	FALSE	TRUE	ENSMUST00000204139.2
Aak1	ENSMUSG00000057230.14	ENSMUST00000089519.12-UTR-4924	Aak1.3	3	11001	FALSE	43	6	FALSE	FALSE	FALSE	multi	2	0.0566447	0.0454294	3	FALSE	TRUE	ENSMUST00000089519.12-UTR-4924
Aak1	ENSMUSG00000057230.14	ENSMUST00000089519.12	Aak1.4	4	15925	FALSE	43	43	FALSE	TRUE	TRUE	multi	2	0.939907	0.753812	1	FALSE	TRUE	ENSMUST00000089519.12
Aamdc	ENSMUSG00000035642.16	ENSMUST00000042627.15-UTR+24	Aamdc.9	9	294	FALSE	71	71	FALSE	TRUE	TRUE	single	1	1	1	1	FALSE	TRUE	ENSMUST00000042627.15;ENSMUST00000042627.15-UTR+24;ENSMUST00000072725.11;ENSMUST00000124552.2;ENSMUST00000136757.7;ENSMUST00000136757.7-UTR+24;ENSMUST00000138060.2;ENSMUST00000144858.7;ENSMUST00000146605.7;ENSMUST00000154853.7
Aamp	ENSMUSG00000006299.13	ENSMUST00000006462.13	Aamp.2	2	394	FALSE	93	93	FALSE	TRUE	TRUE	single	1	1	1	1	FALSE	TRUE	ENSMUST00000006462.13;ENSMUST00000178235.7
Aanat	ENSMUSG00000020804.12	ENSMUST00000153476.7	Aanat.1	1	586	FALSE	0	0	FALSE	TRUE	TRUE	single	1	1	1	1	FALSE	TRUE	ENSMUST00000153476.7
Aar2	ENSMUSG00000027628.10	ENSMUST00000109570.7	Aar2.1	1	1124	FALSE	48	48	FALSE	TRUE	TRUE	single	1	0.999116	0.999116	1	FALSE	TRUE	ENSMUST00000109570.7
Aar2	ENSMUSG00000027628.10	ENSMUST00000029158.3	Aar2.2	2	1940	FALSE	48	0	FALSE	FALSE	FALSE	single	1	0.000884173	0.000884173	2	FALSE	TRUE	ENSMUST00000029158.3
Aard	ENSMUSG00000068522.4	ENSMUST00000090025.4	Aard.1	1	768	FALSE	7	7	FALSE	TRUE	TRUE	single	1	1	1	1	FALSE	TRUE	ENSMUST00000090025.4
Aars	ENSMUSG00000031960.14	ENSMUST00000034441.7-UTR-2097	Aars.1	1	363	FALSE	83	83	FALSE	FALSE	FALSE	multi	2	0.308907	0.308907	2	TRUE	TRUE	ENSMUST00000034441.7-UTR-2097
Aars	ENSMUSG00000031960.14	ENSMUST00000034441.7	Aars.4	4	2460	FALSE	83	83	FALSE	TRUE	TRUE	multi	2	0.691093	0.691093	1	TRUE	TRUE	ENSMUST00000034441.7;ENSMUST00000034441.7-UTR-129;ENSMUST00000034441.7-UTR-63
Aars2	ENSMUSG00000023938.8	ENSMUST00000024733.8	Aars2.2	2	393	FALSE	47	47	FALSE	FALSE	FALSE	multi	2	0.479104	0.479104	2	FALSE	TRUE	ENSMUST00000024733.8;ENSMUST00000024733.8-UTR-145
Aars2	ENSMUSG00000023938.8	ENSMUST00000024733.8-UTR+1118	Aars2.3	3	1511	FALSE	47	47	FALSE	TRUE	TRUE	multi	2	0.520896	0.520896	1	FALSE	TRUE	ENSMUST00000024733.8-UTR+1118
Aarsd1	ENSMUSG00000075528.13	ENSMUST00000070395.8	Aarsd1.1	1	50	FALSE	46	46	FALSE	TRUE	TRUE	single	1	1	1	1	FALSE	TRUE	ENSMUST00000070395.8
Aasdh	ENSMUSG00000055923.16	ENSMUST00000120963.7	Aasdh.2	2	89	FALSE	0	0	TRUE	TRUE	TRUE	single	0	0	1	1	FALSE	TRUE	ENSMUST00000069709.14;ENSMUST00000120963.7
Aasdhppt	ENSMUSG00000025894.11	ENSMUST00000051589.8-UTR-1804	Aasdhppt.2	2	78	FALSE	62	62	FALSE	FALSE	FALSE	multi	3	0.511474	0.511474	1	FALSE	TRUE	ENSMUST00000051589.8-UTR-1804;ENSMUST00000051589.8-UTR-1843
Aasdhppt	ENSMUSG00000025894.11	ENSMUST00000051589.8-UTR-1165	Aasdhppt.4	4	717	FALSE	62	62	FALSE	FALSE	FALSE	multi	3	0.426276	0.426276	2	FALSE	TRUE	ENSMUST00000051589.8-UTR-1165;ENSMUST00000051589.8-UTR-1242
Aasdhppt	ENSMUSG00000025894.11	ENSMUST00000051589.8-UTR-364	Aasdhppt.6	6	1518	FALSE	62	0	FALSE	FALSE	FALSE	multi	3	0.012306	0.012306	4	FALSE	TRUE	ENSMUST00000051589.8-UTR-364;ENSMUST00000051589.8-UTR-409
Aasdhppt	ENSMUSG00000025894.11	ENSMUST00000051589.8	Aasdhppt.7	7	1882	FALSE	62	15	FALSE	TRUE	TRUE	multi	3	0.049944	0.049944	3	FALSE	TRUE	ENSMUST00000051589.8
Aass	ENSMUSG00000029695.13	ENSMUST00000031707.13-UTR-611	Aass.1	1	188	FALSE	8	1	FALSE	FALSE	FALSE	multi	2	0.0495027	0.0495027	2	FALSE	TRUE	ENSMUST00000031707.13-UTR-611
Aass	ENSMUSG00000029695.13	ENSMUST00000031707.13	Aass.5	5	799	FALSE	8	8	FALSE	TRUE	TRUE	multi	2	0.950497	0.950497	1	FALSE	TRUE	ENSMUST00000031707.13;ENSMUST00000031707.13-UTR-111;ENSMUST00000031707.13-UTR-275;ENSMUST00000031707.13-UTR-333
Aatf	ENSMUSG00000018697.14	ENSMUST00000018841.2	Aatf.1	1	101	FALSE	46	46	FALSE	TRUE	TRUE	single	1	1	1	1	FALSE	TRUE	ENSMUST00000018841.2
Aatk	ENSMUSG00000025375.15	ENSMUST00000064307.9	Aatk.2	2	1091	FALSE	15	15	FALSE	TRUE	TRUE	single	1	1	1	1	FALSE	TRUE	ENSMUST00000064307.9;ENSMUST00000103019.1
Abat	ENSMUSG00000057880.12	ENSMUST00000115838.7	Abat.1	1	594	FALSE	23	0	TRUE	FALSE	FALSE	multi	2	0	0.00224417	3	FALSE	TRUE	ENSMUST00000115838.7
Abat	ENSMUSG00000057880.12	ENSMUST00000115839.8	Abat.2	2	944	FALSE	23	3	FALSE	FALSE	FALSE	multi	2	0.038574	0.0384874	2	FALSE	TRUE	ENSMUST00000115839.8
Abat	ENSMUSG00000057880.12	ENSMUST00000065987.13	Abat.3	3	2942	FALSE	23	23	FALSE	TRUE	TRUE	multi	2	0.961426	0.959268	1	FALSE	TRUE	ENSMUST00000065987.13
Abca1	ENSMUSG00000015243.4	ENSMUST00000030010.3	Abca1.2	2	3156	FALSE	50	50	FALSE	TRUE	TRUE	single	1	1	1	1	FALSE	TRUE	ENSMUST00000030010.3;ENSMUST00000030010.3-UTR-101
Abca12	ENSMUSG00000050296.14	ENSMUST00000087268.6-UTR-728	Abca12.1	1	293	FALSE	13	1	FALSE	FALSE	FALSE	multi	2	0.0617822	0.0617822	2	FALSE	TRUE	ENSMUST00000087268.6-UTR-728
Abca12	ENSMUSG00000050296.14	ENSMUST00000087268.6	Abca12.2	2	1021	FALSE	13	13	FALSE	TRUE	TRUE	multi	2	0.938218	0.938218	1	FALSE	TRUE	ENSMUST00000087268.6
Abca13	ENSMUSG00000004668.14	ENSMUST00000042740.12-UTR-741	Abca13.1	1	141	FALSE	4	0	FALSE	FALSE	FALSE	multi	2	0.00474993	0.00474993	3	FALSE	TRUE	ENSMUST00000042740.12-UTR-741
Abca13	ENSMUSG00000004668.14	ENSMUST00000042740.12	Abca13.2	2	882	FALSE	4	4	FALSE	FALSE	FALSE	multi	2	0.365465	0.365465	2	FALSE	TRUE	ENSMUST00000042740.12
Abca13	ENSMUSG00000004668.14	ENSMUST00000042740.12-UTR+591	Abca13.3	3	1473	FALSE	4	4	FALSE	TRUE	TRUE	multi	2	0.629785	0.629785	1	FALSE	TRUE	ENSMUST00000042740.12-UTR+591
Abca14	ENSMUSG00000062017.15	ENSMUST00000084640.2	Abca14.1	1	174	FALSE	0	0	FALSE	TRUE	TRUE	single	1	1	1	1	FALSE	TRUE	ENSMUST00000084640.2
Abca15	ENSMUSG00000054746.18	ENSMUST00000207220.1	Abca15.1	1	61	FALSE	0	0	TRUE	FALSE	FALSE	single	1	0	0.0140845	2	FALSE	TRUE	ENSMUST00000207220.1
Abca15	ENSMUSG00000054746.18	ENSMUST00000076272.4	Abca15.2	2	166	FALSE	0	0	FALSE	TRUE	TRUE	single	1	1	0.985915	1	FALSE	TRUE	ENSMUST00000076272.4;ENSMUST00000121265.6
Abca16	ENSMUSG00000051900.12	ENSMUST00000056042.5-UTR+85	Abca16.2	2	101	FALSE	0	0	FALSE	TRUE	TRUE	single	0	0		1	FALSE	TRUE	ENSMUST00000056042.5-UTR+85;ENSMUST00000120490.7
Abca17	ENSMUSG00000035435.17	ENSMUST00000234232.1	Abca17.1	1	181	FALSE	0	0	TRUE	FALSE	FALSE	single	1	0	0.515464	1	FALSE	TRUE	ENSMUST00000234232.1
Abca17	ENSMUSG00000035435.17	ENSMUST00000121226.7	Abca17.3	3	20	FALSE	0	0	FALSE	TRUE	TRUE	single	1	1	0.484536	2	FALSE	TRUE	ENSMUST00000039324.6;ENSMUST00000121226.7
Abca2	ENSMUSG00000026944.18	ENSMUST00000102919.3	Abca2.1	1	664	FALSE	48	48	FALSE	TRUE	TRUE	single	1	1	1	1	FALSE	TRUE	ENSMUST00000102919.3
Abca3	ENSMUSG00000024130.16	ENSMUST00000039013.14-UTR-680	Abca3.1	1	121	FALSE	44	0	FALSE	FALSE	FALSE	single	1	0.0255403	0.0255403	2	FALSE	TRUE	ENSMUST00000039013.14-UTR-680
Abca3	ENSMUSG00000024130.16	ENSMUST00000039013.14	Abca3.2	2	801	FALSE	44	44	FALSE	TRUE	TRUE	single	1	0.97446	0.97446	1	FALSE	TRUE	ENSMUST00000039013.14
Abca4	ENSMUSG00000028125.14	ENSMUST00000141135.4	Abca4.2	2	228	FALSE	1	1	FALSE	TRUE	TRUE	single	1	1	1	1	FALSE	TRUE	ENSMUST00000013995.12;ENSMUST00000141135.4
Abca5	ENSMUSG00000018800.14	ENSMUST00000043961.11-UTR-2960	Abca5.1	1	130	FALSE	15	11	FALSE	FALSE	FALSE	multi	2	0.181181	0.181181	2	FALSE	TRUE	ENSMUST00000043961.11-UTR-2960
Abca5	ENSMUSG00000018800.14	ENSMUST00000043961.11	Abca5.2	2	3090	FALSE	15	15	FALSE	TRUE	TRUE	multi	2	0.818819	0.818819	1	FALSE	TRUE	ENSMUST00000043961.11
Abca6	ENSMUSG00000044749.13	ENSMUST00000044003.13	Abca6.1	1	149	FALSE	18	5	FALSE	FALSE	FALSE	multi	5	0.0688549	0.0688549	3	FALSE	TRUE	ENSMUST00000044003.13
Abca6	ENSMUSG00000044749.13	ENSMUST00000044003.13-UTR+1295	Abca6.2	2	1444	FALSE	18	3	FALSE	FALSE	FALSE	multi	5	0.0286101	0.0286101	5	FALSE	TRUE	ENSMUST00000044003.13-UTR+1295
Abca6	ENSMUSG00000044749.13	ENSMUST00000044003.13-UTR+2232	Abca6.6	6	2381	FALSE	18	2	FALSE	FALSE	FALSE	multi	5	0.0381468	0.0381468	4	FALSE	TRUE	ENSMUST00000044003.13-UTR+2045;ENSMUST00000044003.13-UTR+2123;ENSMUST00000044003.13-UTR+2175;ENSMUST00000044003.13-UTR+2232
Abca6	ENSMUSG00000044749.13	ENSMUST00000044003.13-UTR+2493	Abca6.7	7	2642	FALSE	18	10	FALSE	FALSE	FALSE	multi	5	0.221243	0.221243	2	FALSE	TRUE	ENSMUST00000044003.13-UTR+2493
Abca6	ENSMUSG00000044749.13	ENSMUST00000044003.13-UTR+2931	Abca6.8	8	3080	FALSE	18	18	FALSE	TRUE	TRUE	multi	5	0.643145	0.643145	1	FALSE	TRUE	ENSMUST00000044003.13-UTR+2931
Abca7	ENSMUSG00000035722.15	ENSMUST00000132517.7	Abca7.3	3	114	FALSE	38	38	FALSE	TRUE	TRUE	single	1	1	1	1	FALSE	TRUE	ENSMUST00000043866.7;ENSMUST00000132517.7;ENSMUST00000171637.7
Abca8a	ENSMUSG00000041828.15	ENSMUST00000100287.8	Abca8a.4	4	675	FALSE	13	13	FALSE	TRUE	TRUE	single	1	1	1	1	FALSE	TRUE	ENSMUST00000046223.13;ENSMUST00000046223.13-UTR-33;ENSMUST00000046223.13-UTR-85;ENSMUST00000100287.8
Abca8b	ENSMUSG00000020620.14	ENSMUST00000106669.2	Abca8b.1	1	237	FALSE	8	8	FALSE	FALSE	FALSE	multi	3	0.382326	0.382326	2	FALSE	TRUE	ENSMUST00000106669.2
Abca8b	ENSMUSG00000020620.14	ENSMUST00000020948.14-UTR-382	Abca8b.2	2	1938	FALSE	8	8	FALSE	FALSE	FALSE	multi	3	0.456502	0.456502	1	FALSE	TRUE	ENSMUST00000020948.14-UTR-382
Abca8b	ENSMUSG00000020620.14	ENSMUST00000020948.14	Abca8b.3	3	2320	FALSE	8	6	FALSE	TRUE	TRUE	multi	3	0.161172	0.161172	3	FALSE	TRUE	ENSMUST00000020948.14
Abca9	ENSMUSG00000041797.7	ENSMUST00000044850.3-UTR-1018	Abca9.1	1	198	FALSE	15	0	FALSE	FALSE	FALSE	multi	3	0.01228	0.01228	4	FALSE	TRUE	ENSMUST00000044850.3-UTR-1018
Abca9	ENSMUSG00000041797.7	ENSMUST00000044850.3-UTR-700	Abca9.2	2	516	FALSE	15	8	FALSE	FALSE	FALSE	multi	3	0.129963	0.129963	2	FALSE	TRUE	ENSMUST00000044850.3-UTR-700
Abca9	ENSMUSG00000041797.7	ENSMUST00000044850.3	Abca9.3	3	1216	FALSE	15	9	FALSE	FALSE	FALSE	multi	3	0.111953	0.111953	3	FALSE	TRUE	ENSMUST00000044850.3
Abca9	ENSMUSG00000041797.7	ENSMUST00000044850.3-UTR+650	Abca9.4	4	1866	FALSE	15	15	FALSE	TRUE	TRUE	multi	3	0.745804	0.745804	1	FALSE	TRUE	ENSMUST00000044850.3-UTR+650
Abcb10	ENSMUSG00000031974.8	ENSMUST00000075578.6	Abcb10.1	1	1849	FALSE	37	37	FALSE	TRUE	TRUE	single	1	1	1	1	FALSE	TRUE	ENSMUST00000075578.6
Abcb11	ENSMUSG00000027048.15	ENSMUST00000102710.9	Abcb11.2	2	802	FALSE	1	1	FALSE	TRUE	TRUE	single	1	1	1	1	FALSE	TRUE	ENSMUST00000102709.7;ENSMUST00000102710.9
Abcb1a	ENSMUSG00000040584.8	ENSMUST00000047753.4-UTR-644	Abcb1a.1	1	370	FALSE	16	16	FALSE	FALSE	FALSE	multi	2	0.351645	0.351645	2	FALSE	TRUE	ENSMUST00000047753.4-UTR-644
Abcb1a	ENSMUSG00000040584.8	ENSMUST00000047753.4	Abcb1a.2	2	1014	FALSE	16	16	FALSE	TRUE	TRUE	multi	2	0.648355	0.648355	1	FALSE	TRUE	ENSMUST00000047753.4
Abcb1b	ENSMUSG00000028970.9	ENSMUST00000009058.9	Abcb1b.2	2	365	FALSE	15	15	FALSE	TRUE	TRUE	single	1	1	1	1	FALSE	TRUE	ENSMUST00000009058.9;ENSMUST00000009058.9-UTR-101
Abcb4	ENSMUSG00000042476.12	ENSMUST00000003717.12	Abcb4.1	1	51	FALSE	11	11	FALSE	TRUE	TRUE	single	1	1	1	1	FALSE	TRUE	ENSMUST00000003717.12
Abcb5	ENSMUSG00000072791.11	ENSMUST00000035515.4	Abcb5.1	1	24	FALSE	0	0	FALSE	TRUE	TRUE	single	1	1	1	1	FALSE	TRUE	ENSMUST00000035515.4
Abcb6	ENSMUSG00000026198.15	ENSMUST00000027396.14-UTR+95	Abcb6.3	3	258	FALSE	32	32	FALSE	TRUE	TRUE	single	1	1	1	1	FALSE	TRUE	ENSMUST00000027396.14;ENSMUST00000027396.14-UTR+95;ENSMUST00000161215.1
Abcb7	ENSMUSG00000031333.7	ENSMUST00000033695.5-UTR-3241	Abcb7.2	2	145	FALSE	37	26	FALSE	FALSE	FALSE	multi	2	0.23527	0.23527	2	FALSE	TRUE	ENSMUST00000033695.5-UTR-3241;ENSMUST00000033695.5-UTR-3359
Abcb7	ENSMUSG00000031333.7	ENSMUST00000033695.5	Abcb7.3	3	3386	FALSE	37	37	FALSE	TRUE	TRUE	multi	2	0.76473	0.76473	1	FALSE	TRUE	ENSMUST00000033695.5
Abcb8	ENSMUSG00000028973.18	ENSMUST00000115077.7	Abcb8.5	5	560	FALSE	42	42	FALSE	TRUE	TRUE	single	1	1	1	1	FALSE	TRUE	ENSMUST00000073076.11;ENSMUST00000115077.7;ENSMUST00000151535.1;ENSMUST00000151535.1-UTR-22;ENSMUST00000198166.1
Abcb9	ENSMUSG00000029408.13	ENSMUST00000031354.10-UTR-327	Abcb9.1	1	806	FALSE	14	14	FALSE	TRUE	TRUE	single	1	0.989589	0.989589	1	FALSE	TRUE	ENSMUST00000031354.10-UTR-327
Abcb9	ENSMUSG00000029408.13	ENSMUST00000031354.10	Abcb9.2	2	1133	FALSE	14	0	FALSE	FALSE	FALSE	single	1	0.00225577	0.00225577	3	FALSE	TRUE	ENSMUST00000031354.10
Abcb9	ENSMUSG00000029408.13	ENSMUST00000031354.10-UTR+2584	Abcb9.3	3	3717	FALSE	14	0	FALSE	FALSE	FALSE	single	1	0.00815547	0.00815547	2	FALSE	TRUE	ENSMUST00000031354.10-UTR+2584
Abcc1	ENSMUSG00000023088.17	ENSMUST00000100167.9-UTR-866	Abcc1.2	2	1303	FALSE	36	36	FALSE	FALSE	FALSE	multi	2	0.909224	0.909224	1	FALSE	TRUE	ENSMUST00000100167.9-UTR-866;ENSMUST00000100167.9-UTR-901
Abcc1	ENSMUSG00000023088.17	ENSMUST00000100167.9	Abcc1.3	3	2169	FALSE	36	12	FALSE	TRUE	TRUE	multi	2	0.0907758	0.0907758	2	FALSE	TRUE	ENSMUST00000100167.9
Abcc10	ENSMUSG00000032842.13	ENSMUST00000167360.7	Abcc10.3	3	269	FALSE	9	9	FALSE	TRUE	TRUE	single	1	1	1	1	FALSE	TRUE	ENSMUST00000047970.13;ENSMUST00000095261.9;ENSMUST00000167360.7
Abcc12	ENSMUSG00000036872.16	ENSMUST00000152438.1	Abcc12.1	1	713	FALSE	0	0	TRUE	FALSE	FALSE	multi	0	0	0.14	2	FALSE	TRUE	ENSMUST00000152438.1
Abcc12	ENSMUSG00000036872.16	ENSMUST00000080115.9	Abcc12.2	2	377	FALSE	0	0	TRUE	FALSE	FALSE	multi	0	0	0	3	FALSE	TRUE	ENSMUST00000080115.9
Abcc12	ENSMUSG00000036872.16	ENSMUST00000131423.7	Abcc12.3	3	639	FALSE	0	0	TRUE	TRUE	TRUE	multi	0	0	0.86	1	FALSE	TRUE	ENSMUST00000131423.7
Abcc2	ENSMUSG00000025194.5	ENSMUST00000026208.5-UTR-2987	Abcc2.1	1	196	FALSE	2	2	FALSE	FALSE	FALSE	multi	3	0.191677	0.191677	3	FALSE	TRUE	ENSMUST00000026208.5-UTR-2987
Abcc2	ENSMUSG00000025194.5	ENSMUST00000026208.5-UTR-2414	Abcc2.3	3	769	FALSE	2	2	FALSE	FALSE	FALSE	multi	3	0.428752	0.428752	1	FALSE	TRUE	ENSMUST00000026208.5-UTR-2414;ENSMUST00000026208.5-UTR-2468
Abcc2	ENSMUSG00000025194.5	ENSMUST00000026208.5	Abcc2.5	5	3183	FALSE	2	2	FALSE	TRUE	TRUE	multi	3	0.379571	0.379571	2	FALSE	TRUE	ENSMUST00000026208.5;ENSMUST00000099413.2
Abcc3	ENSMUSG00000020865.16	ENSMUST00000178136.7	Abcc3.2	2	372	FALSE	9	9	FALSE	TRUE	TRUE	single	1	1	1	1	FALSE	TRUE	ENSMUST00000021231.7;ENSMUST00000178136.7
Abcc4	ENSMUSG00000032849.14	ENSMUST00000036554.13-UTR-426	Abcc4.1	1	1215	FALSE	35	35	FALSE	FALSE	FALSE	multi	2	0.416536	0.416536	2	FALSE	TRUE	ENSMUST00000036554.13-UTR-426
Abcc4	ENSMUSG00000032849.14	ENSMUST00000036554.13	Abcc4.3	3	1641	FALSE	35	35	FALSE	TRUE	TRUE	multi	2	0.583464	0.583464	1	FALSE	TRUE	ENSMUST00000036554.13;ENSMUST00000036554.13-UTR-80
Abcc5	ENSMUSG00000022822.16	ENSMUST00000096199.4	Abcc5.1	1	350	FALSE	29	0	TRUE	FALSE	FALSE	single	1	0	0.446281	2	FALSE	TRUE	ENSMUST00000096199.4
Abcc5	ENSMUSG00000022822.16	ENSMUST00000079158.12-UTR-918	Abcc5.2	2	383	FALSE	29	0	TRUE	FALSE	FALSE	single	1	0	0.0648878	3	FALSE	TRUE	ENSMUST00000079158.12-UTR-918
Abcc5	ENSMUSG00000022822.16	ENSMUST00000079158.12	Abcc5.5	5	1301	FALSE	29	29	FALSE	TRUE	TRUE	single	1	1	0.488832	1	FALSE	TRUE	ENSMUST00000079158.12;ENSMUST00000115547.8;ENSMUST00000115547.8-UTR-36
Abcc6	ENSMUSG00000030834.7	ENSMUST00000002850.7	Abcc6.2	2	456	FALSE	0	0	TRUE	FALSE	FALSE	single	1	0	0.998081	1	FALSE	TRUE	ENSMUST00000002850.7;ENSMUST00000002850.7-UTR-87
Abcc6	ENSMUSG00000030834.7	ENSMUST00000211220.1	Abcc6.3	3	111	FALSE	0	0	FALSE	TRUE	TRUE	single	1	1	0.00191939	2	FALSE	TRUE	ENSMUST00000211220.1
Abcc8	ENSMUSG00000040136.10	ENSMUST00000210110.1	Abcc8.1	1	154	FALSE	2	0	TRUE	FALSE	FALSE	single	1	0	0.04	2	FALSE	TRUE	ENSMUST00000210110.1
Abcc8	ENSMUSG00000040136.10	ENSMUST00000210655.1	Abcc8.5	5	101	FALSE	2	2	FALSE	TRUE	TRUE	single	1	1	0.96	1	FALSE	TRUE	ENSMUST00000033123.7;ENSMUST00000209432.1;ENSMUST00000210655.1;ENSMUST00000210770.1
Abcc9	ENSMUSG00000030249.15	ENSMUST00000204870.1	Abcc9.1	1	720	FALSE	15	0	TRUE	FALSE	FALSE	multi	2	0	0.0030832	3	FALSE	TRUE	ENSMUST00000204870.1
Abcc9	ENSMUSG00000030249.15	ENSMUST00000205202.2	Abcc9.2	2			15	0	TRUE	FALSE	FALSE	multi	2	0	0.000220229	4	FALSE	TRUE	ENSMUST00000205202.2
Abcc9	ENSMUSG00000030249.15	ENSMUST00000087527.10	Abcc9.3	3	1411	FALSE	15	12	FALSE	FALSE	FALSE	multi	2	0.411587	0.410227	2	FALSE	TRUE	ENSMUST00000087527.10
Abcc9	ENSMUSG00000030249.15	ENSMUST00000100827.4	Abcc9.4	4	2504	FALSE	15	8	FALSE	TRUE	TRUE	multi	2	0.588413	0.586469	1	FALSE	TRUE	ENSMUST00000100827.4
Abcd1	ENSMUSG00000031378.14	ENSMUST00000114461.2	Abcd1.1	1	517	FALSE	42	0	TRUE	FALSE	FALSE	single	1	0	0.27086	2	FALSE	TRUE	ENSMUST00000114461.2
Abcd1	ENSMUSG00000031378.14	ENSMUST00000002084.13	Abcd1.2	2	1003	FALSE	42	42	FALSE	TRUE	TRUE	single	1	1	0.72914	1	FALSE	TRUE	ENSMUST00000002084.13
Abcd2	ENSMUSG00000055782.9	ENSMUST00000069511.7-UTR-1527	Abcd2.1	1	1588	FALSE	40	40	FALSE	FALSE	FALSE	multi	3	0.893915	0.893915	1	FALSE	TRUE	ENSMUST00000069511.7-UTR-1527
Abcd2	ENSMUSG00000055782.9	ENSMUST00000069511.7-UTR-1056	Abcd2.2	2	2059	FALSE	40	6	FALSE	FALSE	FALSE	multi	3	0.0447916	0.0447916	3	FALSE	TRUE	ENSMUST00000069511.7-UTR-1056
Abcd2	ENSMUSG00000055782.9	ENSMUST00000069511.7	Abcd2.3	3	3115	FALSE	40	13	FALSE	TRUE	TRUE	multi	3	0.0612938	0.0612938	2	FALSE	TRUE	ENSMUST00000069511.7
Abcd3	ENSMUSG00000028127.10	ENSMUST00000029770.7-UTR-998	Abcd3.2	2	327	FALSE	56	3	FALSE	FALSE	FALSE	multi	2	0.072363	0.072363	2	FALSE	TRUE	ENSMUST00000029770.7-UTR-1039;ENSMUST00000029770.7-UTR-998
Abcd3	ENSMUSG00000028127.10	ENSMUST00000197383.4	Abcd3.4	4	1458	FALSE	56	56	FALSE	TRUE	TRUE	multi	2	0.927637	0.927637	1	FALSE	TRUE	ENSMUST00000029770.7;ENSMUST00000197383.4
Abcd4	ENSMUSG00000021240.6	ENSMUST00000223107.1	Abcd4.2	2	467	FALSE	58	58	FALSE	TRUE	TRUE	single	1	1	1	1	FALSE	TRUE	ENSMUST00000021666.5;ENSMUST00000223107.1
Abce1	ENSMUSG00000058355.8	ENSMUST00000080536.7-UTR-1571	Abce1.3	3	197	FALSE	66	0	FALSE	FALSE	FALSE	single	1	0.0596175	0.0596175	2	FALSE	TRUE	ENSMUST00000080536.7-UTR-1571;ENSMUST00000080536.7-UTR-1648;ENSMUST00000080536.7-UTR-1689
Abce1	ENSMUSG00000058355.8	ENSMUST00000080536.7-UTR+22	Abce1.6	6	1790	FALSE	66	66	FALSE	TRUE	TRUE	single	1	0.940112	0.940112	1	FALSE	TRUE	ENSMUST00000080536.7;ENSMUST00000080536.7-UTR-182;ENSMUST00000080536.7-UTR+22
Abce1	ENSMUSG00000058355.8	ENSMUST00000080536.7-UTR+3483	Abce1.7	7	5251	FALSE	66	0	FALSE	FALSE	FALSE	single	1	0.000270929	0.000270929	3	FALSE	TRUE	ENSMUST00000080536.7-UTR+3483
Abcf1	ENSMUSG00000038762.15	ENSMUST00000043757.14-UTR+136	Abcf1.2	2	740	FALSE	67	67	FALSE	TRUE	TRUE	single	1	1	1	1	FALSE	TRUE	ENSMUST00000043757.14;ENSMUST00000043757.14-UTR+136
Abcf2	ENSMUSG00000028953.10	ENSMUST00000030795.9	Abcf2.1	1	521	FALSE	67	67	FALSE	FALSE	FALSE	multi	2	0.870502	0.870502	1	FALSE	TRUE	ENSMUST00000030795.9
Abcf2	ENSMUSG00000028953.10	ENSMUST00000030795.9-UTR+895	Abcf2.2	2	1416	FALSE	67	54	FALSE	TRUE	TRUE	multi	2	0.129498	0.129498	2	FALSE	TRUE	ENSMUST00000030795.9-UTR+895
Abcf3	ENSMUSG00000003234.16	ENSMUST00000148679.1	Abcf3.1	1	515	FALSE	54	54	FALSE	FALSE	FALSE	multi	3	0.868031	0.868031	1	FALSE	TRUE	ENSMUST00000148679.1
Abcf3	ENSMUSG00000003234.16	ENSMUST00000003319.5	Abcf3.2	2	864	FALSE	54	29	FALSE	FALSE	FALSE	multi	3	0.108079	0.108079	2	FALSE	TRUE	ENSMUST00000003319.5
Abcf3	ENSMUSG00000003234.16	ENSMUST00000003319.5-UTR+225	Abcf3.3	3	1089	FALSE	54	1	FALSE	TRUE	TRUE	multi	3	0.0238893	0.0238893	3	FALSE	TRUE	ENSMUST00000003319.5-UTR+225
Abcg1	ENSMUSG00000024030.7	ENSMUST00000236427.1	Abcg1.1	1	969	FALSE	68	0	TRUE	FALSE	FALSE	multi	4	0	0.0202289	5	FALSE	TRUE	ENSMUST00000236427.1
Abcg1	ENSMUSG00000024030.7	ENSMUST00000236241.1	Abcg1.2	2	203	FALSE	68	0	FALSE	FALSE	FALSE	multi	4	0.00116798	0.00114436	6	FALSE	TRUE	ENSMUST00000236241.1
Abcg1	ENSMUSG00000024030.7	ENSMUST00000024829.7-UTR-3179	Abcg1.3	3	524	FALSE	68	7	FALSE	FALSE	FALSE	multi	4	0.0533054	0.0522271	4	FALSE	TRUE	ENSMUST00000024829.7-UTR-3179
Abcg1	ENSMUSG00000024030.7	ENSMUST00000024829.7-UTR-2217	Abcg1.6	6	1486	FALSE	68	59	FALSE	FALSE	FALSE	multi	4	0.53058	0.519847	1	FALSE	TRUE	ENSMUST00000024829.7-UTR-2217;ENSMUST00000024829.7-UTR-2252;ENSMUST00000024829.7-UTR-2334
Abcg1	ENSMUSG00000024030.7	ENSMUST00000024829.7	Abcg1.7	7	3703	FALSE	68	10	FALSE	FALSE	FALSE	multi	4	0.0601998	0.058982	3	FALSE	TRUE	ENSMUST00000024829.7
Abcg1	ENSMUSG00000024030.7	ENSMUST00000024829.7-UTR+2975	Abcg1.8	8	6678	FALSE	68	65	FALSE	TRUE	TRUE	multi	4	0.354747	0.34757	2	FALSE	TRUE	ENSMUST00000024829.7-UTR+2975
Abcg2	ENSMUSG00000029802.13	ENSMUST00000114294.7	Abcg2.2	2	121	FALSE	47	47	FALSE	TRUE	TRUE	single	1	0.989598	0.989598	1	FALSE	TRUE	ENSMUST00000114294.7;ENSMUST00000114294.7-UTR-64
Abcg2	ENSMUSG00000029802.13	ENSMUST00000031822.12	Abcg2.3	3	3286	FALSE	47	0	FALSE	FALSE	FALSE	single	1	0.0104015	0.0104015	2	FALSE	TRUE	ENSMUST00000031822.12
Abcg3	ENSMUSG00000029299.14	ENSMUST00000130644.1	Abcg3.1	1	906	FALSE	7	4	FALSE	TRUE	FALSE	multi	2	0.104334	0.104334	2	FALSE	FALSE	ENSMUST00000130644.1
Abcg3	ENSMUSG00000029299.14	ENSMUST00000031239.12	Abcg3.3	3	893	FALSE	7	7	FALSE	FALSE	TRUE	multi	2	0.895666	0.895666	1	FALSE	FALSE	ENSMUST00000031239.12;ENSMUST00000031239.12-UTR-159
Abcg4	ENSMUSG00000032131.16	ENSMUST00000034648.15	Abcg4.1	1	1444	FALSE	6	6	FALSE	TRUE	TRUE	single	1	1	1	1	FALSE	TRUE	ENSMUST00000034648.15
Abcg5	ENSMUSG00000040505.13	ENSMUST00000163375.1	Abcg5.1	1			1	0	FALSE	FALSE	FALSE	single	1	0.0153257	0.0153257	2	FALSE	TRUE	ENSMUST00000163375.1
Abcg5	ENSMUSG00000040505.13	ENSMUST00000066175.9-UTR+105	Abcg5.5	5	359	FALSE	1	1	FALSE	TRUE	TRUE	single	1	0.984674	0.984674	1	FALSE	TRUE	ENSMUST00000066175.9;ENSMUST00000066175.9-UTR-33;ENSMUST00000066175.9-UTR+105;ENSMUST00000066175.9-UTR+55
Abcg8	ENSMUSG00000024254.15	ENSMUST00000171915.1	Abcg8.1	1	164	FALSE	1	0	FALSE	FALSE	FALSE	multi	2	0.0132979	0.0132979	3	FALSE	TRUE	ENSMUST00000171915.1
Abcg8	ENSMUSG00000024254.15	ENSMUST00000170725.7	Abcg8.3	3	534	FALSE	1	1	FALSE	FALSE	FALSE	multi	2	0.178191	0.178191	2	FALSE	TRUE	ENSMUST00000170725.7;ENSMUST00000170725.7-UTR-116
Abcg8	ENSMUSG00000024254.15	ENSMUST00000045714.14	Abcg8.4	4	1534	FALSE	1	1	FALSE	TRUE	TRUE	multi	2	0.808511	0.808511	1	FALSE	TRUE	ENSMUST00000045714.14
Abhd10	ENSMUSG00000033157.17	ENSMUST00000066983.12-UTR-1424	Abhd10.4	4	466	FALSE	47	47	FALSE	FALSE	FALSE	multi	2	0.808593	0.808593	1	FALSE	TRUE	ENSMUST00000066983.12-UTR-1424;ENSMUST00000066983.12-UTR-1568;ENSMUST00000066983.12-UTR-1651;ENSMUST00000066983.12-UTR-1726
Abhd10	ENSMUSG00000033157.17	ENSMUST00000066983.12	Abhd10.5	5	1890	FALSE	47	43	FALSE	TRUE	TRUE	multi	2	0.191407	0.191407	2	FALSE	TRUE	ENSMUST00000066983.12
Abhd11	ENSMUSG00000040532.14	ENSMUST00000046999.11	Abhd11.3	3	156	FALSE	59	59	FALSE	TRUE	TRUE	single	1	1	1	1	FALSE	TRUE	ENSMUST00000046999.11;ENSMUST00000111216.7;ENSMUST00000154469.7
Abhd12	ENSMUSG00000032046.15	ENSMUST00000056149.14	Abhd12.1	1	608	FALSE	70	70	FALSE	TRUE	TRUE	single	1	1	1	1	FALSE	TRUE	ENSMUST00000056149.14
Abhd12b	ENSMUSG00000090121.10	ENSMUST00000169156.2	Abhd12b.1	1	681	FALSE	0	0	FALSE	TRUE	TRUE	single	1	1	1	1	FALSE	TRUE	ENSMUST00000169156.2
Abhd13	ENSMUSG00000040396.12	ENSMUST00000048216.5-UTR-3109	Abhd13.2	2	628	FALSE	44	43	FALSE	FALSE	FALSE	multi	3	0.303765	0.303765	2	FALSE	TRUE	ENSMUST00000048216.5-UTR-3109;ENSMUST00000048216.5-UTR-3252
Abhd13	ENSMUSG00000040396.12	ENSMUST00000048216.5-UTR-2152	Abhd13.3	3	1585	FALSE	44	44	FALSE	FALSE	FALSE	multi	3	0.44193	0.44193	1	FALSE	TRUE	ENSMUST00000048216.5-UTR-2152
Abhd13	ENSMUSG00000040396.12	ENSMUST00000048216.5	Abhd13.6	6	3737	FALSE	44	43	FALSE	TRUE	TRUE	multi	3	0.254306	0.254306	3	FALSE	TRUE	ENSMUST00000048216.5;ENSMUST00000048216.5-UTR-119;ENSMUST00000048216.5-UTR-280
Abhd14a	ENSMUSG00000042210.17	ENSMUST00000048685.12	Abhd14a.4	4	171	FALSE	56	56	FALSE	TRUE	TRUE	single	1	1	1	1	FALSE	TRUE	ENSMUST00000048685.12;ENSMUST00000171678.8;ENSMUST00000171678.8-UTR-30;ENSMUST00000185334.6
Abhd14b	ENSMUSG00000042073.15	ENSMUST00000217496.1	Abhd14b.2	2	152	FALSE	57	0	FALSE	FALSE	FALSE	single	1	0.00448895	0.00448895	2	FALSE	TRUE	ENSMUST00000185347.7;ENSMUST00000217496.1
Abhd14b	ENSMUSG00000042073.15	ENSMUST00000048527.14	Abhd14b.5	5	760	FALSE	57	57	FALSE	TRUE	TRUE	single	1	0.995511	0.995511	1	FALSE	TRUE	ENSMUST00000048527.14;ENSMUST00000213179.1;ENSMUST00000216130.1
Abhd15	ENSMUSG00000000686.11	ENSMUST00000094004.4-UTR-873	Abhd15.1	1	331	FALSE	0	0	TRUE	FALSE	FALSE	single	1	0	0.660584	1	FALSE	TRUE	ENSMUST00000094004.4-UTR-873
Abhd15	ENSMUSG00000000686.11	ENSMUST00000094004.4	Abhd15.2	2	1204	FALSE	0	0	TRUE	FALSE	FALSE	single	1	0	0.275808	2	FALSE	TRUE	ENSMUST00000094004.4
Abhd15	ENSMUSG00000000686.11	ENSMUST00000145676.1	Abhd15.4	4	267	FALSE	0	0	FALSE	TRUE	TRUE	single	1	1	0.0636079	3	FALSE	TRUE	ENSMUST00000145676.1;ENSMUST00000147386.1
Abhd16a	ENSMUSG00000007036.15	ENSMUST00000007251.13	Abhd16a.1	1	234	FALSE	80	80	FALSE	TRUE	TRUE	single	1	1	1	1	FALSE	TRUE	ENSMUST00000007251.13
Abhd16b	ENSMUSG00000055882.8	ENSMUST00000069649.8	Abhd16b.1	1	249	FALSE	0	0	FALSE	TRUE	TRUE	single	1	1	1	1	FALSE	TRUE	ENSMUST00000069649.8
Abhd17a	ENSMUSG00000003346.14	ENSMUST00000003436.11	Abhd17a.3	3	184	FALSE	85	85	FALSE	TRUE	TRUE	single	1	1	1	1	FALSE	TRUE	ENSMUST00000003436.11;ENSMUST00000189605.1;ENSMUST00000191440.6
Abhd17b	ENSMUSG00000047368.4	ENSMUST00000235332.1-UTR-647	Abhd17b.1	1	701	FALSE	71	7	FALSE	FALSE	FALSE	multi	3	0.0538768	0.0538768	3	FALSE	TRUE	ENSMUST00000235332.1-UTR-647
Abhd17b	ENSMUSG00000047368.4	ENSMUST00000052556.4-UTR-201	Abhd17b.5	5	1119	FALSE	71	71	FALSE	FALSE	FALSE	multi	3	0.620806	0.620806	1	FALSE	TRUE	ENSMUST00000052556.4-UTR-201;ENSMUST00000235332.1;ENSMUST00000235332.1-UTR-46;ENSMUST00000235332.1-UTR-81
Abhd17b	ENSMUSG00000047368.4	ENSMUST00000052556.4	Abhd17b.6	6	1320	FALSE	71	71	FALSE	TRUE	TRUE	multi	3	0.325317	0.325317	2	FALSE	TRUE	ENSMUST00000052556.4
Abhd17c	ENSMUSG00000038459.10	ENSMUST00000117085.1-UTR-362	Abhd17c.1	1	864	FALSE	54	49	FALSE	FALSE	FALSE	multi	2	0.202762	0.202762	2	FALSE	TRUE	ENSMUST00000117085.1-UTR-362
Abhd17c	ENSMUSG00000038459.10	ENSMUST00000117085.1	Abhd17c.2	2	1226	FALSE	54	54	FALSE	TRUE	TRUE	multi	2	0.797238	0.797238	1	FALSE	TRUE	ENSMUST00000117085.1
Abhd18	ENSMUSG00000037818.16	ENSMUST00000203472.2	Abhd18.1	1	128	FALSE	32	0	TRUE	FALSE	FALSE	multi	4	0	0.128906	4	FALSE	TRUE	ENSMUST00000203472.2
Abhd18	ENSMUSG00000037818.16	ENSMUST00000203892.1	Abhd18.2	2	450	FALSE	32	0	TRUE	FALSE	FALSE	multi	4	0	0.168833	3	FALSE	TRUE	ENSMUST00000203892.1
Abhd18	ENSMUSG00000037818.16	ENSMUST00000203650.2	Abhd18.3	3	215	FALSE	32	0	TRUE	FALSE	FALSE	multi	4	0	0.0163662	7	FALSE	TRUE	ENSMUST00000203650.2
Abhd18	ENSMUSG00000037818.16	ENSMUST00000108078.8-UTR-519	Abhd18.4	4	395	FALSE	32	2	FALSE	FALSE	FALSE	multi	4	0.0356605	0.0244594	6	FALSE	TRUE	ENSMUST00000108078.8-UTR-519
Abhd18	ENSMUSG00000037818.16	ENSMUST00000108078.8	Abhd18.5	5	914	FALSE	32	26	FALSE	FALSE	FALSE	multi	4	0.139102	0.0954095	5	FALSE	TRUE	ENSMUST00000108078.8
Abhd18	ENSMUSG00000037818.16	ENSMUST00000108077.9	Abhd18.6	6	1744	FALSE	32	32	FALSE	FALSE	FALSE	multi	4	0.303579	0.208223	2	FALSE	TRUE	ENSMUST00000108077.9
Abhd18	ENSMUSG00000037818.16	ENSMUST00000159774.6	Abhd18.7	7	2745	FALSE	32	32	FALSE	TRUE	TRUE	multi	4	0.521659	0.357803	1	FALSE	TRUE	ENSMUST00000159774.6
Abhd2	ENSMUSG00000039202.12	ENSMUST00000037315.12-UTR-5106	Abhd2.1	1	246	FALSE	77	0	FALSE	FALSE	FALSE	multi	2	0.00859885	0.00859885	4	FALSE	TRUE	ENSMUST00000037315.12-UTR-5106
Abhd2	ENSMUSG00000039202.12	ENSMUST00000037315.12-UTR-4830	Abhd2.2	2	522	FALSE	77	0	FALSE	FALSE	FALSE	multi	2	0.0128946	0.0128946	3	FALSE	TRUE	ENSMUST00000037315.12-UTR-4830
Abhd2	ENSMUSG00000039202.12	ENSMUST00000037315.12	Abhd2.3	3	5352	FALSE	77	77	FALSE	FALSE	FALSE	multi	2	0.531658	0.531658	1	FALSE	TRUE	ENSMUST00000037315.12
Abhd2	ENSMUSG00000039202.12	ENSMUST00000037315.12-UTR+2797	Abhd2.4	4	8149	FALSE	77	68	FALSE	TRUE	TRUE	multi	2	0.446849	0.446849	2	FALSE	TRUE	ENSMUST00000037315.12-UTR+2797
Abhd3	ENSMUSG00000002475.16	ENSMUST00000117828.8	Abhd3.2	2	646	FALSE	0	0	TRUE	FALSE	FALSE	single	1	0	0.998568	1	FALSE	TRUE	ENSMUST00000117726.8;ENSMUST00000117828.8
Abhd3	ENSMUSG00000002475.16	ENSMUST00000002549.8	Abhd3.3	3	149	FALSE	0	0	FALSE	TRUE	TRUE	single	1	1	0.0014318	2	FALSE	TRUE	ENSMUST00000002549.8
Abhd4	ENSMUSG00000040997.14	ENSMUST00000199338.1	Abhd4.1	1	221	FALSE	0	0	TRUE	FALSE	FALSE	single	1	0	0.00304878	3	FALSE	TRUE	ENSMUST00000199338.1
Abhd4	ENSMUSG00000040997.14	ENSMUST00000239403.1	Abhd4.4	4	1312	FALSE	0	0	TRUE	FALSE	FALSE	single	1	0	0.982075	1	FALSE	TRUE	ENSMUST00000041197.12;ENSMUST00000180359.7;ENSMUST00000239403.1
Abhd4	ENSMUSG00000040997.14	ENSMUST00000199068.4	Abhd4.5	5	22	FALSE	0	0	FALSE	TRUE	TRUE	single	1	1	0.0148766	2	FALSE	TRUE	ENSMUST00000199068.4
Abhd5	ENSMUSG00000032540.16	ENSMUST00000111497.4-UTR-1738	Abhd5.1	1	184	FALSE	56	56	FALSE	FALSE	FALSE	multi	2	0.672331	0.672331	1	FALSE	TRUE	ENSMUST00000111497.4-UTR-1738
Abhd5	ENSMUSG00000032540.16	ENSMUST00000111497.4	Abhd5.2	2	1922	FALSE	56	56	FALSE	TRUE	TRUE	multi	2	0.327669	0.327669	2	FALSE	TRUE	ENSMUST00000111497.4
Abhd6	ENSMUSG00000025277.14	ENSMUST00000225234.1-UTR-638	Abhd6.3	3	383	FALSE	60	53	FALSE	FALSE	FALSE	multi	3	0.432651	0.432651	2	FALSE	TRUE	ENSMUST00000026313.3;ENSMUST00000225234.1-UTR-638;ENSMUST00000225234.1-UTR-756
Abhd6	ENSMUSG00000025277.14	ENSMUST00000166497.8	Abhd6.6	6	1119	FALSE	60	29	FALSE	FALSE	FALSE	multi	3	0.119812	0.119812	3	FALSE	TRUE	ENSMUST00000166497.8;ENSMUST00000225234.1;ENSMUST00000225234.1-UTR-109
Abhd6	ENSMUSG00000025277.14	ENSMUST00000166497.8-UTR+4933	Abhd6.7	7	6052	FALSE	60	58	FALSE	TRUE	TRUE	multi	3	0.447537	0.447537	1	FALSE	TRUE	ENSMUST00000166497.8-UTR+4933
Abhd8	ENSMUSG00000007950.9	ENSMUST00000008094.9	Abhd8.2	2	478	FALSE	58	58	FALSE	TRUE	TRUE	single	1	1	1	1	FALSE	TRUE	ENSMUST00000008094.9;ENSMUST00000008094.9-UTR-33
Abi1	ENSMUSG00000058835.14	ENSMUST00000178908.1	Abi1.2	2	639	FALSE	82	82	FALSE	FALSE	FALSE	multi	2	0.332013	0.332013	2	FALSE	TRUE	ENSMUST00000178908.1;ENSMUST00000178908.1-UTR-81
Abi1	ENSMUSG00000058835.14	ENSMUST00000078977.13-UTR-373	Abi1.4	4	1130	FALSE	82	0	FALSE	FALSE	FALSE	multi	2	0.0131551	0.0131551	3	FALSE	TRUE	ENSMUST00000078977.13-UTR-373;ENSMUST00000093171.12
Abi1	ENSMUSG00000058835.14	ENSMUST00000126112.7	Abi1.10	10	1799	FALSE	82	82	FALSE	TRUE	TRUE	multi	2	0.654832	0.654832	1	FALSE	TRUE	ENSMUST00000078977.13;ENSMUST00000091394.12;ENSMUST00000123948.7;ENSMUST00000126112.7;ENSMUST00000149719.7;ENSMUST00000149719.7-UTR-171
Abi2	ENSMUSG00000026782.15	ENSMUST00000190158.1	Abi2.5	5	389	FALSE	48	0	TRUE	FALSE	FALSE	multi	2	0	0.0421604	3	FALSE	TRUE	ENSMUST00000186097.6;ENSMUST00000187400.6;ENSMUST00000187709.6;ENSMUST00000188594.6;ENSMUST00000190158.1
Abi2	ENSMUSG00000026782.15	ENSMUST00000185788.6	Abi2.6	6	843	FALSE	48	0	TRUE	FALSE	FALSE	multi	2	0	0.00708629	4	FALSE	TRUE	ENSMUST00000185788.6
Abi2	ENSMUSG00000026782.15	ENSMUST00000052332.14-UTR-1459	Abi2.8	8	2784	FALSE	48	48	FALSE	FALSE	FALSE	multi	2	0.483465	0.459656	2	FALSE	TRUE	ENSMUST00000052332.14-UTR-1459;ENSMUST00000189980.6
Abi2	ENSMUSG00000026782.15	ENSMUST00000052332.14	Abi2.9	9	4243	FALSE	48	48	FALSE	TRUE	TRUE	multi	2	0.516535	0.491097	1	FALSE	TRUE	ENSMUST00000052332.14
Abi3	ENSMUSG00000018381.15	ENSMUST00000059026.9-UTR-2314	Abi3.3	3	325	FALSE	38	38	FALSE	FALSE	FALSE	multi	3	0.801418	0.801418	1	FALSE	TRUE	ENSMUST00000059026.9-UTR-2314;ENSMUST00000059026.9-UTR-2366;ENSMUST00000059026.9-UTR-2406
Abi3	ENSMUSG00000018381.15	ENSMUST00000059026.9-UTR-1975	Abi3.5	5	664	FALSE	38	25	FALSE	FALSE	FALSE	multi	3	0.108	0.108	2	FALSE	TRUE	ENSMUST00000059026.9-UTR-1975;ENSMUST00000059026.9-UTR-2057
Abi3	ENSMUSG00000018381.15	ENSMUST00000059026.9	Abi3.6	6	2639	FALSE	38	0	FALSE	FALSE	FALSE	multi	3	0.0113516	0.0113516	4	FALSE	TRUE	ENSMUST00000059026.9
Abi3	ENSMUSG00000018381.15	ENSMUST00000059026.9-UTR+2331	Abi3.7	7	4970	FALSE	38	7	FALSE	TRUE	TRUE	multi	3	0.0672327	0.0672327	3	FALSE	TRUE	ENSMUST00000059026.9-UTR+2331
Abi3	ENSMUSG00000018381.15	ENSMUST00000059026.9-UTR+3131	Abi3.8	8	5770	FALSE	38	0	FALSE	FALSE	FALSE	multi	3	0.0072447	0.0072447	5	FALSE	TRUE	ENSMUST00000059026.9-UTR+3131
Abi3	ENSMUSG00000018381.15	ENSMUST00000059026.9-UTR+3337	Abi3.9	9	5976	FALSE	38	0	FALSE	FALSE	FALSE	multi	3	0.0047529	0.0047529	6	FALSE	TRUE	ENSMUST00000059026.9-UTR+3337
Abi3bp	ENSMUSG00000035258.15	ENSMUST00000096012.10-UTR-699	Abi3bp.3	3	387	FALSE	13	3	FALSE	FALSE	FALSE	multi	2	0.0557413	0.0557413	2	FALSE	TRUE	ENSMUST00000048471.14;ENSMUST00000096012.10-UTR-699;ENSMUST00000231832.1
Abi3bp	ENSMUSG00000035258.15	ENSMUST00000096012.10	Abi3bp.4	4	1086	FALSE	13	13	FALSE	TRUE	TRUE	multi	2	0.944259	0.944259	1	FALSE	TRUE	ENSMUST00000096012.10
Abitram	ENSMUSG00000038827.11	ENSMUST00000045368.11-UTR-3140	Abitram.1	1	290	FALSE	27	27	FALSE	FALSE	FALSE	multi	2	0.625898	0.625898	1	FALSE	TRUE	ENSMUST00000045368.11-UTR-3140
Abitram	ENSMUSG00000038827.11	ENSMUST00000045368.11	Abitram.2	2	3430	FALSE	27	27	FALSE	TRUE	TRUE	multi	2	0.374102	0.374102	2	FALSE	TRUE	ENSMUST00000045368.11
Abl1	ENSMUSG00000026842.16	ENSMUST00000075759.12-UTR-1186	Abl1.1	1	456	FALSE	44	0	FALSE	FALSE	FALSE	single	1	0.00647031	0.00647031	4	FALSE	TRUE	ENSMUST00000075759.12-UTR-1186
Abl1	ENSMUSG00000026842.16	ENSMUST00000075759.12	Abl1.2	2	1642	FALSE	44	44	FALSE	TRUE	TRUE	single	1	0.95801	0.95801	1	FALSE	TRUE	ENSMUST00000075759.12
Abl1	ENSMUSG00000026842.16	ENSMUST00000028190.12	Abl1.3	3	2328	FALSE	44	0	FALSE	FALSE	FALSE	single	1	0.0158388	0.0158388	3	FALSE	TRUE	ENSMUST00000028190.12
Abl1	ENSMUSG00000026842.16	ENSMUST00000028190.12-UTR+2863	Abl1.4	4	5191	FALSE	44	0	FALSE	FALSE	FALSE	single	1	0.0196805	0.0196805	2	FALSE	TRUE	ENSMUST00000028190.12-UTR+2863
Abl2	ENSMUSG00000026596.13	ENSMUST00000166172.8-UTR-6756	Abl2.2	2	96	FALSE	42	1	FALSE	FALSE	FALSE	multi	2	0.0454402	0.0454402	2	FALSE	TRUE	ENSMUST00000027888.12;ENSMUST00000166172.8-UTR-6756
Abl2	ENSMUSG00000026596.13	ENSMUST00000166172.8	Abl2.3	3	6852	FALSE	42	42	FALSE	TRUE	TRUE	multi	2	0.95456	0.95456	1	FALSE	TRUE	ENSMUST00000166172.8
Ablim1	ENSMUSG00000025085.16	ENSMUST00000111524.7	Ablim1.1	1	238	FALSE	56	0	TRUE	FALSE	FALSE	multi	3	0	0.016367	5	FALSE	TRUE	ENSMUST00000111524.7
Ablim1	ENSMUSG00000025085.16	ENSMUST00000111558.7	Ablim1.5	5	258	FALSE	56	2	FALSE	FALSE	FALSE	multi	3	0.0279522	0.0274947	4	FALSE	TRUE	ENSMUST00000111544.7;ENSMUST00000111546.7;ENSMUST00000111555.7;ENSMUST00000111558.7
Ablim1	ENSMUSG00000025085.16	ENSMUST00000111550.7	Ablim1.6	6	540	FALSE	56	0	FALSE	FALSE	FALSE	multi	3	0.0105024	0.0103305	6	FALSE	TRUE	ENSMUST00000111550.7
Ablim1	ENSMUSG00000025085.16	ENSMUST00000111559.7	Ablim1.10	10	941	FALSE	56	0	FALSE	FALSE	FALSE	multi	3	0.0461839	0.045428	3	FALSE	TRUE	ENSMUST00000111526.7;ENSMUST00000111528.7;ENSMUST00000111559.7;ENSMUST00000111559.7-UTR-84
Ablim1	ENSMUSG00000025085.16	ENSMUST00000099294.8-UTR-1697	Ablim1.11	11	2253	FALSE	56	56	FALSE	FALSE	FALSE	multi	3	0.357026	0.351182	2	FALSE	TRUE	ENSMUST00000099294.8-UTR-1697
Ablim1	ENSMUSG00000025085.16	ENSMUST00000104902.8	Ablim1.13	13	3957	FALSE	56	56	FALSE	TRUE	TRUE	multi	3	0.556177	0.547074	1	FALSE	TRUE	ENSMUST00000099294.8;ENSMUST00000104902.8
Ablim1	ENSMUSG00000025085.16	ENSMUST00000079360.11	Ablim1.15	15	4491	FALSE	56	0	FALSE	FALSE	FALSE	multi	3	0.00215831	0.00212299	7	FALSE	TRUE	ENSMUST00000079360.11;ENSMUST00000111529.7
Ablim2	ENSMUSG00000029095.17	ENSMUST00000150146.1	Ablim2.1	1	57	FALSE	7	0	FALSE	FALSE	FALSE	multi	3	0.00441989	0.00384893	5	FALSE	TRUE	ENSMUST00000150146.1
Ablim2	ENSMUSG00000029095.17	ENSMUST00000125378.1	Ablim2.2	2	205	FALSE	7	0	TRUE	FALSE	FALSE	multi	3	0	0.12918	4	FALSE	TRUE	ENSMUST00000125378.1
Ablim2	ENSMUSG00000029095.17	ENSMUST00000153529.1	Ablim2.4	4	100	FALSE	7	0	FALSE	FALSE	FALSE	multi	3	0.0019337	0.00168391	6	FALSE	TRUE	ENSMUST00000114203.7;ENSMUST00000153529.1
Ablim2	ENSMUSG00000029095.17	ENSMUST00000114205.7	Ablim2.7	7	730	FALSE	7	7	FALSE	FALSE	FALSE	multi	3	0.333465	0.290388	2	FALSE	TRUE	ENSMUST00000114205.7;ENSMUST00000114205.7-UTR-24;ENSMUST00000114205.7-UTR-66
Ablim2	ENSMUSG00000029095.17	ENSMUST00000101280.9	Ablim2.9	9	1047	FALSE	7	7	FALSE	FALSE	FALSE	multi	3	0.354932	0.309082	1	FALSE	TRUE	ENSMUST00000101280.9;ENSMUST00000101280.9-UTR-92
Ablim2	ENSMUSG00000029095.17	ENSMUST00000054598.11	Ablim2.10	10	1554	FALSE	7	7	FALSE	TRUE	TRUE	multi	3	0.305249	0.265817	3	FALSE	TRUE	ENSMUST00000054598.11
Ablim3	ENSMUSG00000032735.15	ENSMUST00000049378.14-UTR-1847	Ablim3.1	1	53	FALSE	11	4	FALSE	FALSE	FALSE	multi	2	0.105729	0.105729	2	FALSE	TRUE	ENSMUST00000049378.14-UTR-1847
Ablim3	ENSMUSG00000032735.15	ENSMUST00000166783.2	Ablim3.3	3	1903	FALSE	11	11	FALSE	TRUE	TRUE	multi	2	0.894271	0.894271	1	FALSE	TRUE	ENSMUST00000049378.14;ENSMUST00000166783.2
Abo	ENSMUSG00000015787.15	ENSMUST00000102900.1	Abo.3	3	684	FALSE	1	1	FALSE	TRUE	TRUE	single	1	0.945122	0.945122	1	FALSE	TRUE	ENSMUST00000102900.1;ENSMUST00000102900.1-UTR-207;ENSMUST00000102900.1-UTR-38
Abo	ENSMUSG00000015787.15	ENSMUST00000102900.1-UTR+2078	Abo.4	4	2762	FALSE	1	0	FALSE	FALSE	FALSE	single	1	0.0304878	0.0304878	2	FALSE	TRUE	ENSMUST00000102900.1-UTR+2078
Abo	ENSMUSG00000015787.15	ENSMUST00000102900.1-UTR+2447	Abo.5	5	3131	FALSE	1	0	FALSE	FALSE	FALSE	single	1	0	0	4	FALSE	TRUE	ENSMUST00000102900.1-UTR+2447
Abo	ENSMUSG00000015787.15	ENSMUST00000102900.1-UTR+2684	Abo.6	6	3368	FALSE	1	0	FALSE	FALSE	FALSE	single	1	0.0243902	0.0243902	3	FALSE	TRUE	ENSMUST00000102900.1-UTR+2684
Abr	ENSMUSG00000017631.19	ENSMUST00000108408.8	Abr.1	1			51	0	FALSE	FALSE	FALSE	single	1	0.00279963	0.00279963	2	FALSE	TRUE	ENSMUST00000108408.8
Abr	ENSMUSG00000017631.19	ENSMUST00000072740.12	Abr.4	4	2370	FALSE	51	51	FALSE	TRUE	TRUE	single	1	0.9972	0.9972	1	FALSE	TRUE	ENSMUST00000065028.13;ENSMUST00000072740.12;ENSMUST00000108407.9
Abra	ENSMUSG00000042895.6	ENSMUST00000054742.6-UTR-1700	Abra.1	1	99	FALSE	0	0	FALSE	FALSE	FALSE	multi	2	0.793103	0.793103	1	FALSE	TRUE	ENSMUST00000054742.6-UTR-1700
Abra	ENSMUSG00000042895.6	ENSMUST00000054742.6	Abra.2	2	1799	FALSE	0	0	FALSE	TRUE	TRUE	multi	2	0.206897	0.206897	2	FALSE	TRUE	ENSMUST00000054742.6
Abracl	ENSMUSG00000078453.3	ENSMUST00000218994.1	Abracl.1	1	108	FALSE	88	0	FALSE	FALSE	FALSE	single	1	0.0254132	0.0254132	2	FALSE	TRUE	ENSMUST00000218994.1
Abracl	ENSMUSG00000078453.3	ENSMUST00000020002.8	Abracl.3	3	372	FALSE	88	88	FALSE	TRUE	TRUE	single	1	0.974587	0.974587	1	FALSE	TRUE	ENSMUST00000020002.8;ENSMUST00000220110.1
Abraxas1	ENSMUSG00000035234.18	ENSMUST00000055245.12-UTR-354	Abraxas1.3	3	513	FALSE	21	0	TRUE	FALSE	FALSE	single	1	0	0.250338	2	FALSE	TRUE	ENSMUST00000055245.12-UTR-354;ENSMUST00000055245.12-UTR-540;ENSMUST00000055245.12-UTR-584
Abraxas1	ENSMUSG00000035234.18	ENSMUST00000055245.12	Abraxas1.5	5	867	FALSE	21	21	FALSE	TRUE	TRUE	single	1	1	0.749662	1	FALSE	TRUE	ENSMUST00000055245.12;ENSMUST00000117364.7
Abraxas2	ENSMUSG00000030965.19	ENSMUST00000106161.7	Abraxas2.1	1	354	FALSE	45	0	TRUE	FALSE	FALSE	single	1	0	0.0346317	2	FALSE	TRUE	ENSMUST00000106161.7
Abraxas2	ENSMUSG00000030965.19	ENSMUST00000084497.11-UTR-1589	Abraxas2.2	2	18	FALSE	45	0	FALSE	FALSE	FALSE	single	1	0.0267632	0.0258363	3	FALSE	TRUE	ENSMUST00000084497.11-UTR-1589
Abraxas2	ENSMUSG00000030965.19	ENSMUST00000084497.11	Abraxas2.3	3	1607	FALSE	45	45	FALSE	TRUE	TRUE	single	1	0.973237	0.939532	1	FALSE	TRUE	ENSMUST00000084497.11
Abt1	ENSMUSG00000036376.3	ENSMUST00000041782.3-UTR-3182	Abt1.1	1	430	FALSE	59	59	FALSE	TRUE	TRUE	single	1	0.99791	0.99791	1	FALSE	TRUE	ENSMUST00000041782.3-UTR-3182
Abt1	ENSMUSG00000036376.3	ENSMUST00000041782.3	Abt1.2	2	3612	FALSE	59	0	FALSE	FALSE	FALSE	single	1	0.00208959	0.00208959	2	FALSE	TRUE	ENSMUST00000041782.3
Abtb1	ENSMUSG00000030083.11	ENSMUST00000032169.7	Abtb1.1	1	332	FALSE	54	54	FALSE	TRUE	TRUE	single	1	1	1	1	FALSE	TRUE	ENSMUST00000032169.7
Abtb2	ENSMUSG00000032724.5	ENSMUST00000076212.3	Abtb2.1	1	1066	FALSE	22	22	FALSE	TRUE	TRUE	single	1	1	1	1	FALSE	TRUE	ENSMUST00000076212.3
Acaa1a	ENSMUSG00000036138.16	ENSMUST00000175743.7	Acaa1a.1	1	97	FALSE	84	0	FALSE	FALSE	FALSE	single	1	0.0071431	0.0071431	2	FALSE	TRUE	ENSMUST00000175743.7;ENSMUST00000176397.7
Acaa1a	ENSMUSG00000036138.16	ENSMUST00000039784.11	Acaa1a.3	3	266	FALSE	84	84	FALSE	TRUE	TRUE	single	1	0.992857	0.992857	1	FALSE	TRUE	ENSMUST00000039784.11
Acaa1b	ENSMUSG00000010651.4	ENSMUST00000010795.4	Acaa1b.2	2	315	FALSE	7	7	FALSE	TRUE	TRUE	single	1	1	1	1	FALSE	TRUE	ENSMUST00000010795.4;ENSMUST00000010795.4-UTR-20
Acaa2	ENSMUSG00000036880.10	ENSMUST00000041053.10	Acaa2.4	4	269	FALSE	75	75	FALSE	TRUE	TRUE	single	1	1	1	1	FALSE	TRUE	ENSMUST00000041053.10;ENSMUST00000041053.10-UTR-242;ENSMUST00000041053.10-UTR-91;ENSMUST00000237306.1;ENSMUST00000237306.1-UTR-91
Acaca	ENSMUSG00000020532.18	ENSMUST00000103201.7	Acaca.2	2	1968	FALSE	33	33	FALSE	TRUE	TRUE	single	1	1	1	1	FALSE	TRUE	ENSMUST00000020843.12;ENSMUST00000103201.7
Acacb	ENSMUSG00000042010.16	ENSMUST00000102582.7	Acacb.2	2	1141	FALSE	7	7	FALSE	TRUE	TRUE	single	1	1	1	1	FALSE	TRUE	ENSMUST00000031583.14;ENSMUST00000102582.7
Acad10	ENSMUSG00000029456.12	ENSMUST00000031412.11	Acad10.2	2	183	FALSE	15	15	FALSE	TRUE	TRUE	single	1	1	1	1	FALSE	TRUE	ENSMUST00000031412.11;ENSMUST00000111770.1
Acad11	ENSMUSG00000090150.10	ENSMUST00000189998.2	Acad11.1	1	376	FALSE	29	0	TRUE	FALSE	FALSE	single	1	0	0.0135661	2	FALSE	TRUE	ENSMUST00000189998.2
Acad11	ENSMUSG00000090150.10	ENSMUST00000047799.12	Acad11.4	4	1029	FALSE	29	29	FALSE	TRUE	TRUE	single	1	1	0.986434	1	FALSE	TRUE	ENSMUST00000047799.12;ENSMUST00000047799.12-UTR-80;ENSMUST00000120854.7
Acad12	ENSMUSG00000042647.13	ENSMUST00000111776.5	Acad12.1	1	966	FALSE	21	0	TRUE	FALSE	FALSE	multi	2	0	0.134669	4	FALSE	TRUE	ENSMUST00000111776.5
Acad12	ENSMUSG00000042647.13	ENSMUST00000131338.1	Acad12.2	2	1376	FALSE	21	0	TRUE	FALSE	FALSE	multi	2	0	0.467249	1	FALSE	TRUE	ENSMUST00000131338.1
Acad12	ENSMUSG00000042647.13	ENSMUST00000041252.12-UTR-1615	Acad12.3	3	417	FALSE	21	20	FALSE	FALSE	FALSE	multi	2	0.365509	0.145503	3	FALSE	TRUE	ENSMUST00000041252.12-UTR-1615
Acad12	ENSMUSG00000042647.13	ENSMUST00000041252.12	Acad12.4	4	2032	FALSE	21	21	FALSE	TRUE	TRUE	multi	2	0.634491	0.25258	2	FALSE	TRUE	ENSMUST00000041252.12
Acad8	ENSMUSG00000031969.16	ENSMUST00000060513.7-UTR-1024	Acad8.2	2	540	FALSE	40	40	FALSE	FALSE	FALSE	multi	3	0.534354	0.534354	1	FALSE	TRUE	ENSMUST00000060513.7-UTR-1024;ENSMUST00000060513.7-UTR-1089
Acad8	ENSMUSG00000031969.16	ENSMUST00000060513.7-UTR-824	Acad8.3	3	740	FALSE	40	40	FALSE	FALSE	FALSE	multi	3	0.342661	0.342661	2	FALSE	TRUE	ENSMUST00000060513.7-UTR-824
Acad8	ENSMUSG00000031969.16	ENSMUST00000060513.7-UTR-336	Acad8.5	5	1228	FALSE	40	0	FALSE	FALSE	FALSE	multi	3	0.0240317	0.0240317	4	FALSE	TRUE	ENSMUST00000060513.7-UTR-336;ENSMUST00000060513.7-UTR-383
Acad8	ENSMUSG00000031969.16	ENSMUST00000120367.7	Acad8.7	7	1573	FALSE	40	21	FALSE	TRUE	TRUE	multi	3	0.0989539	0.0989539	3	FALSE	TRUE	ENSMUST00000060513.7;ENSMUST00000120367.7
Acad9	ENSMUSG00000027710.14	ENSMUST00000196648.1	Acad9.1	1	36	FALSE	75	0	FALSE	FALSE	FALSE	multi	2	0.00804914	0.00804914	4	FALSE	TRUE	ENSMUST00000196648.1
Acad9	ENSMUSG00000027710.14	ENSMUST00000011492.14-UTR-940	Acad9.2	2	982	FALSE	75	57	FALSE	FALSE	FALSE	multi	2	0.200535	0.200535	2	FALSE	TRUE	ENSMUST00000011492.14-UTR-940
Acad9	ENSMUSG00000027710.14	ENSMUST00000011492.14	Acad9.3	3	1922	FALSE	75	75	FALSE	TRUE	TRUE	multi	2	0.778757	0.778757	1	FALSE	TRUE	ENSMUST00000011492.14
Acad9	ENSMUSG00000027710.14	ENSMUST00000011492.14-UTR+1874	Acad9.4	4	3796	FALSE	75	0	FALSE	FALSE	FALSE	multi	2	0.0126587	0.0126587	3	FALSE	TRUE	ENSMUST00000011492.14-UTR+1874
Acadl	ENSMUSG00000026003.5	ENSMUST00000027153.5-UTR-333	Acadl.5	5	262	FALSE	74	74	FALSE	FALSE	FALSE	multi	2	0.817645	0.817645	1	FALSE	TRUE	ENSMUST00000027153.5-UTR-333;ENSMUST00000027153.5-UTR-368;ENSMUST00000027153.5-UTR-439;ENSMUST00000027153.5-UTR-473;ENSMUST00000027153.5-UTR-526
Acadl	ENSMUSG00000026003.5	ENSMUST00000027153.5	Acadl.6	6	595	FALSE	74	73	FALSE	TRUE	TRUE	multi	2	0.182355	0.182355	2	FALSE	TRUE	ENSMUST00000027153.5
Acadm	ENSMUSG00000062908.12	ENSMUST00000072697.12	Acadm.4	4	574	FALSE	71	71	FALSE	TRUE	TRUE	single	1	1	1	1	FALSE	TRUE	ENSMUST00000072697.12;ENSMUST00000072697.12-UTR-113;ENSMUST00000072697.12-UTR-31;ENSMUST00000072697.12-UTR-62
Acads	ENSMUSG00000029545.13	ENSMUST00000031524.10-UTR-293	Acads.1	1	262	FALSE	58	0	FALSE	FALSE	FALSE	single	1	0.0193543	0.0193543	2	FALSE	TRUE	ENSMUST00000031524.10-UTR-293
Acads	ENSMUSG00000029545.13	ENSMUST00000031524.10	Acads.2	2	555	FALSE	58	58	FALSE	TRUE	TRUE	single	1	0.980646	0.980646	1	FALSE	TRUE	ENSMUST00000031524.10
Acadsb	ENSMUSG00000030861.15	ENSMUST00000133277.3	Acadsb.1	1	142	FALSE	30	0	TRUE	FALSE	FALSE	multi	3	0	0.267152	2	FALSE	TRUE	ENSMUST00000133277.3
Acadsb	ENSMUSG00000030861.15	ENSMUST00000117518.1	Acadsb.2	2	1025	FALSE	30	30	FALSE	FALSE	FALSE	multi	3	0.814259	0.596728	1	FALSE	TRUE	ENSMUST00000117518.1
Acadsb	ENSMUSG00000030861.15	ENSMUST00000015829.14-UTR-2140	Acadsb.3	3	2497	FALSE	30	1	FALSE	FALSE	FALSE	multi	3	0.0452158	0.0331363	4	FALSE	TRUE	ENSMUST00000015829.14-UTR-2140
Acadsb	ENSMUSG00000030861.15	ENSMUST00000015829.14	Acadsb.4	4	4637	FALSE	30	12	FALSE	TRUE	TRUE	multi	3	0.140525	0.102984	3	FALSE	TRUE	ENSMUST00000015829.14
Acadvl	ENSMUSG00000018574.14	ENSMUST00000102574.9	Acadvl.2	2	113	FALSE	73	73	FALSE	TRUE	TRUE	single	1	1	1	1	FALSE	TRUE	ENSMUST00000018718.7;ENSMUST00000102574.9
Acan	ENSMUSG00000030607.7	ENSMUST00000206779.1	Acan.1	1	351	FALSE	7	7	FALSE	FALSE	FALSE	multi	2	0.306727	0.306727	2	FALSE	TRUE	ENSMUST00000206779.1
Acan	ENSMUSG00000030607.7	ENSMUST00000032835.6	Acan.2	2	823	FALSE	7	7	FALSE	TRUE	TRUE	multi	2	0.693273	0.693273	1	FALSE	TRUE	ENSMUST00000032835.6
Acap2	ENSMUSG00000049076.12	ENSMUST00000239132.1	Acap2.1	1	365	FALSE	51	0	TRUE	FALSE	FALSE	multi	3	0	0.000814332	5	TRUE	TRUE	ENSMUST00000239132.1
Acap2	ENSMUSG00000049076.12	ENSMUST00000231125.1	Acap2.2	2			51	12	FALSE	FALSE	FALSE	multi	3	0.051141	0.0510993	3	TRUE	TRUE	ENSMUST00000231125.1
Acap2	ENSMUSG00000049076.12	ENSMUST00000229010.2	Acap2.4	4	392	FALSE	51	0	FALSE	FALSE	FALSE	multi	3	0.0179978	0.0179832	4	TRUE	TRUE	ENSMUST00000229010.2;ENSMUST00000229010.2-UTR-124
Acap2	ENSMUSG00000049076.12	ENSMUST00000230614.1	Acap2.5	5	930	FALSE	51	31	FALSE	FALSE	FALSE	multi	3	0.112945	0.112853	2	TRUE	TRUE	ENSMUST00000230614.1
Acap2	ENSMUSG00000049076.12	ENSMUST00000058033.8	Acap2.6	6	3931	FALSE	51	51	FALSE	TRUE	TRUE	multi	3	0.817916	0.81725	1	TRUE	TRUE	ENSMUST00000058033.8
Acap3	ENSMUSG00000029033.16	ENSMUST00000105584.9-UTR-492	Acap3.1	1	798	FALSE	34	33	FALSE	FALSE	FALSE	multi	2	0.436783	0.436783	2	FALSE	TRUE	ENSMUST00000105584.9-UTR-492
Acap3	ENSMUSG00000029033.16	ENSMUST00000079031.5	Acap3.3	3	1291	FALSE	34	34	FALSE	TRUE	TRUE	multi	2	0.563217	0.563217	1	FALSE	TRUE	ENSMUST00000079031.5;ENSMUST00000105584.9
Acat1	ENSMUSG00000032047.5	ENSMUST00000034547.5-UTR-1773	Acat1.3	3	250	FALSE	80	80	FALSE	FALSE	FALSE	multi	2	0.784497	0.784497	1	FALSE	TRUE	ENSMUST00000034547.5-UTR-1773;ENSMUST00000034547.5-UTR-1852;ENSMUST00000034547.5-UTR-1891
Acat1	ENSMUSG00000032047.5	ENSMUST00000034547.5-UTR-1165	Acat1.4	4	858	FALSE	80	80	FALSE	TRUE	TRUE	multi	2	0.210192	0.210192	2	FALSE	TRUE	ENSMUST00000034547.5-UTR-1165
Acat1	ENSMUSG00000032047.5	ENSMUST00000034547.5	Acat1.5	5	2023	FALSE	80	0	FALSE	FALSE	FALSE	multi	2	0.00531062	0.00531062	3	FALSE	TRUE	ENSMUST00000034547.5
Acat2	ENSMUSG00000023832.14	ENSMUST00000159697.1	Acat2.2	2	419	FALSE	50	1	FALSE	FALSE	FALSE	multi	2	0.0401881	0.0401881	2	FALSE	TRUE	ENSMUST00000159697.1;ENSMUST00000159697.1-UTR-197
Acat2	ENSMUSG00000023832.14	ENSMUST00000007005.13	Acat2.4	4	972	FALSE	50	50	FALSE	TRUE	TRUE	multi	2	0.959812	0.959812	1	FALSE	TRUE	ENSMUST00000007005.13;ENSMUST00000233792.1
Acat3	ENSMUSG00000062480.12	ENSMUST00000043923.11-UTR-407	Acat3.2	2	420	FALSE	4	4	FALSE	FALSE	FALSE	multi	2	0.567688	0.567688	1	FALSE	TRUE	ENSMUST00000043923.11-UTR-407;ENSMUST00000043923.11-UTR-605
Acat3	ENSMUSG00000062480.12	ENSMUST00000160378.2	Acat3.5	5	847	FALSE	4	4	FALSE	TRUE	TRUE	multi	2	0.432312	0.432312	2	FALSE	TRUE	ENSMUST00000043923.11;ENSMUST00000043923.11-UTR-191;ENSMUST00000160378.2
Acbd3	ENSMUSG00000026499.5	ENSMUST00000027780.5-UTR-1774	Acbd3.1	1	60	FALSE	59	44	FALSE	FALSE	FALSE	multi	5	0.173962	0.173962	3	FALSE	TRUE	ENSMUST00000027780.5-UTR-1774
Acbd3	ENSMUSG00000026499.5	ENSMUST00000027780.5-UTR-291	Acbd3.2	2	1543	FALSE	59	53	FALSE	FALSE	FALSE	multi	5	0.210517	0.210517	2	FALSE	TRUE	ENSMUST00000027780.5-UTR-291
Acbd3	ENSMUSG00000026499.5	ENSMUST00000027780.5	Acbd3.4	4	1834	FALSE	59	59	FALSE	FALSE	FALSE	multi	5	0.354567	0.354567	1	FALSE	TRUE	ENSMUST00000027780.5;ENSMUST00000027780.5-UTR-40
Acbd3	ENSMUSG00000026499.5	ENSMUST00000027780.5-UTR+1878	Acbd3.5	5	3712	FALSE	59	33	FALSE	FALSE	FALSE	multi	5	0.10973	0.10973	5	FALSE	TRUE	ENSMUST00000027780.5-UTR+1878
Acbd3	ENSMUSG00000026499.5	ENSMUST00000027780.5-UTR+4683	Acbd3.6	6	6517	FALSE	59	45	FALSE	TRUE	TRUE	multi	5	0.151224	0.151224	4	FALSE	TRUE	ENSMUST00000027780.5-UTR+4683
Acbd4	ENSMUSG00000056938.16	ENSMUST00000024492.14	Acbd4.2	2	538	FALSE	39	39	FALSE	TRUE	TRUE	single	1	1	1	1	FALSE	TRUE	ENSMUST00000024492.14;ENSMUST00000107040.9
Acbd5	ENSMUSG00000026781.17	ENSMUST00000155602.3	Acbd5.1	1	164	FALSE	60	18	FALSE	FALSE	FALSE	multi	5	0.0948863	0.0948863	2	FALSE	TRUE	ENSMUST00000155602.3
Acbd5	ENSMUSG00000026781.17	ENSMUST00000227809.1	Acbd5.2	2	388	FALSE	60	19	FALSE	FALSE	FALSE	multi	5	0.0763659	0.0763659	3	FALSE	TRUE	ENSMUST00000227809.1
Acbd5	ENSMUSG00000026781.17	ENSMUST00000114529.9-UTR-1101	Acbd5.3	3	797	FALSE	60	6	FALSE	FALSE	FALSE	multi	5	0.0685398	0.0685398	4	FALSE	TRUE	ENSMUST00000114529.9-UTR-1101
Acbd5	ENSMUSG00000026781.17	ENSMUST00000028121.14	Acbd5.7	7	1996	FALSE	60	60	FALSE	FALSE	FALSE	multi	5	0.708487	0.708487	1	FALSE	TRUE	ENSMUST00000028121.14;ENSMUST00000114523.9;ENSMUST00000114529.9;ENSMUST00000226571.1
Acbd5	ENSMUSG00000026781.17	ENSMUST00000228050.1	Acbd5.9	9	3041	FALSE	60	10	FALSE	TRUE	TRUE	multi	5	0.0517208	0.0517208	5	FALSE	TRUE	ENSMUST00000227663.1;ENSMUST00000228050.1
Acbd6	ENSMUSG00000033701.13	ENSMUST00000080138.12	Acbd6.1	1	61	FALSE	0	0	TRUE	FALSE	FALSE	single	1	0	0.703521	1	FALSE	TRUE	ENSMUST00000080138.12
Acbd6	ENSMUSG00000033701.13	ENSMUST00000097529.4	Acbd6.2	2	323	FALSE	0	0	TRUE	FALSE	FALSE	single	1	0	0.0343119	3	FALSE	TRUE	ENSMUST00000097529.4
Acbd6	ENSMUSG00000033701.13	ENSMUST00000035560.8-UTR-3997	Acbd6.4	4	230	FALSE	0	0	TRUE	FALSE	FALSE	single	1	0	0.25899	2	FALSE	TRUE	ENSMUST00000035560.8-UTR-3997;ENSMUST00000035560.8-UTR-4099
Acbd6	ENSMUSG00000033701.13	ENSMUST00000035560.8	Acbd6.5	5	4227	FALSE	0	0	FALSE	TRUE	TRUE	single	1	1	0.00317735	4	FALSE	TRUE	ENSMUST00000035560.8
Acbd7	ENSMUSG00000026644.7	ENSMUST00000115089.1	Acbd7.1	1	222	FALSE	3	3	FALSE	TRUE	TRUE	single	1	1	1	1	FALSE	TRUE	ENSMUST00000115089.1;ENSMUST00000228935.1
Accs	ENSMUSG00000040272.14	ENSMUST00000041593.14	Accs.1	1	293	FALSE	22	22	FALSE	FALSE	FALSE	multi	2	0.719874	0.719874	1	FALSE	TRUE	ENSMUST00000041593.14
Accs	ENSMUSG00000040272.14	ENSMUST00000111246.7	Accs.2	2	2264	FALSE	22	22	FALSE	TRUE	TRUE	multi	2	0.280126	0.280126	2	FALSE	TRUE	ENSMUST00000111246.7
Accsl	ENSMUSG00000075023.11	ENSMUST00000099690.3	Accsl.2	2	367	FALSE	3	3	FALSE	TRUE	TRUE	single	1	1	1	1	FALSE	TRUE	ENSMUST00000099690.3;ENSMUST00000132722.1
Acd	ENSMUSG00000038000.10	ENSMUST00000042608.7	Acd.1	1	1837	FALSE	0	0	TRUE	TRUE	TRUE	single	0	0	1	1	FALSE	TRUE	ENSMUST00000042608.7
Ace	ENSMUSG00000020681.14	ENSMUST00000132280.7	Ace.2	2	600	FALSE	12	12	FALSE	FALSE	FALSE	multi	2	0.552547	0.552547	1	FALSE	TRUE	ENSMUST00000001964.7;ENSMUST00000132280.7
Ace	ENSMUSG00000020681.14	ENSMUST00000001963.13	Ace.4	4	930	FALSE	12	12	FALSE	TRUE	TRUE	multi	2	0.447453	0.447453	2	FALSE	TRUE	ENSMUST00000001963.13;ENSMUST00000001963.13-UTR-27
Ace2	ENSMUSG00000015405.15	ENSMUST00000073973.10-UTR-700	Ace2.1	1	120	FALSE	5	5	FALSE	FALSE	FALSE	multi	2	0.503276	0.503276	1	FALSE	TRUE	ENSMUST00000073973.10-UTR-700
Ace2	ENSMUSG00000015405.15	ENSMUST00000073973.10	Ace2.2	2	820	FALSE	5	5	FALSE	TRUE	TRUE	multi	2	0.496724	0.496724	2	FALSE	TRUE	ENSMUST00000073973.10
Ace3	ENSMUSG00000101605.1	ENSMUST00000190995.1	Ace3.1	1			0	0	FALSE	TRUE	TRUE	single	1	1	1	1	FALSE	TRUE	ENSMUST00000190995.1
Acer1	ENSMUSG00000045019.4	ENSMUST00000056113.4	Acer1.1	1	1589	FALSE	28	28	FALSE	TRUE	TRUE	single	1	1	1	1	FALSE	TRUE	ENSMUST00000056113.4
Acer2	ENSMUSG00000038007.14	ENSMUST00000045224.13-UTR-3161	Acer2.1	1	134	FALSE	0	0	TRUE	FALSE	FALSE	multi	0	0	0.0389563	3	FALSE	TRUE	ENSMUST00000045224.13-UTR-3161;ENSMUST00000084433.4-UTR-3161
Acer2	ENSMUSG00000038007.14	ENSMUST00000045224.13-UTR-2921	Acer2.3	3	374	FALSE	0	0	TRUE	FALSE	FALSE	multi	0	0	0.0698901	2	FALSE	TRUE	ENSMUST00000045224.13-UTR-2921
Acer2	ENSMUSG00000038007.14	ENSMUST00000045224.13	Acer2.4	4	3295	FALSE	0	0	TRUE	TRUE	TRUE	multi	0	0	0.891154	1	FALSE	TRUE	ENSMUST00000045224.13
Acer3	ENSMUSG00000030760.14	ENSMUST00000120520.7-UTR-2649	Acer3.2	2	530	FALSE	58	58	FALSE	FALSE	FALSE	multi	3	0.703046	0.703046	1	FALSE	TRUE	ENSMUST00000120520.7-UTR-2649;ENSMUST00000120520.7-UTR-2723
Acer3	ENSMUSG00000030760.14	ENSMUST00000120520.7	Acer3.4	4	3179	FALSE	58	56	FALSE	FALSE	FALSE	multi	3	0.269295	0.269295	2	FALSE	TRUE	ENSMUST00000120520.7;ENSMUST00000120520.7-UTR-151
Acer3	ENSMUSG00000030760.14	ENSMUST00000033020.13	Acer3.5	5	10448	FALSE	58	3	FALSE	TRUE	TRUE	multi	3	0.0276598	0.0276598	3	FALSE	TRUE	ENSMUST00000033020.13
Ache	ENSMUSG00000023328.14	ENSMUST00000024099.10	Ache.3	3	228	FALSE	11	11	FALSE	TRUE	TRUE	single	1	1	1	1	FALSE	TRUE	ENSMUST00000024099.10;ENSMUST00000085934.3;ENSMUST00000196208.4
Acin1	ENSMUSG00000022185.19	ENSMUST00000138321.1	Acin1.1	1	382	FALSE	72	0	TRUE	FALSE	FALSE	multi	2	0	0.0109537	3	TRUE	TRUE	ENSMUST00000138321.1
Acin1	ENSMUSG00000022185.19	ENSMUST00000111484.8	Acin1.2	2			72	61	FALSE	FALSE	FALSE	multi	2	0.219435	0.217032	2	TRUE	TRUE	ENSMUST00000111484.8
Acin1	ENSMUSG00000022185.19	ENSMUST00000022793.14	Acin1.6	6	567	FALSE	72	72	FALSE	TRUE	TRUE	multi	2	0.780565	0.772015	1	TRUE	TRUE	ENSMUST00000022793.14;ENSMUST00000147714.7;ENSMUST00000150371.7;ENSMUST00000150371.7-UTR-26
Ackr1	ENSMUSG00000037872.5	ENSMUST00000038227.5	Ackr1.2	2	56	FALSE	10	10	FALSE	TRUE	TRUE	single	1	1	1	1	FALSE	TRUE	ENSMUST00000038227.5;ENSMUST00000194046.1
Ackr2	ENSMUSG00000044534.8	ENSMUST00000214340.1	Ackr2.2	2	1377	FALSE	3	3	FALSE	TRUE	TRUE	single	1	1	1	1	FALSE	TRUE	ENSMUST00000050327.4;ENSMUST00000214340.1
Ackr3	ENSMUSG00000044337.5	ENSMUST00000065587.4-UTR-1243	Ackr3.2	2	599	FALSE	29	0	FALSE	FALSE	FALSE	single	1	0.0211524	0.0211524	2	FALSE	TRUE	ENSMUST00000065587.4-UTR-1243;ENSMUST00000065587.4-UTR-1382
Ackr3	ENSMUSG00000044337.5	ENSMUST00000065587.4-UTR-1032	Ackr3.3	3	810	FALSE	29	29	FALSE	TRUE	TRUE	single	1	0.978592	0.978592	1	FALSE	TRUE	ENSMUST00000065587.4-UTR-1032
Ackr3	ENSMUSG00000044337.5	ENSMUST00000065587.4	Ackr3.4	4	1842	FALSE	29	0	FALSE	FALSE	FALSE	single	1	0.00025546	0.00025546	3	FALSE	TRUE	ENSMUST00000065587.4
Ackr4	ENSMUSG00000079355.5	ENSMUST00000076147.5	Ackr4.3	3	546	FALSE	0	0	TRUE	TRUE	TRUE	single	0	0	1	1	FALSE	TRUE	ENSMUST00000076147.5;ENSMUST00000188000.1;ENSMUST00000219146.1
Acly	ENSMUSG00000020917.17	ENSMUST00000107385.1	Acly.1	1	167	FALSE	77	0	TRUE	FALSE	FALSE	single	1	0	0.0027261	2	FALSE	TRUE	ENSMUST00000107385.1
Acly	ENSMUSG00000020917.17	ENSMUST00000107389.7	Acly.5	5	891	FALSE	77	77	FALSE	TRUE	TRUE	single	1	1	0.997274	1	FALSE	TRUE	ENSMUST00000007131.15;ENSMUST00000107389.7;ENSMUST00000165111.7;ENSMUST00000165111.7-UTR-178
Acmsd	ENSMUSG00000026348.7	ENSMUST00000038006.7-UTR-1041	Acmsd.1	1	592	FALSE	5	5	FALSE	FALSE	FALSE	multi	2	0.160815	0.160815	2	FALSE	TRUE	ENSMUST00000038006.7-UTR-1041
Acmsd	ENSMUSG00000026348.7	ENSMUST00000038006.7	Acmsd.2	2	1633	FALSE	5	5	FALSE	TRUE	TRUE	multi	2	0.839185	0.839185	1	FALSE	TRUE	ENSMUST00000038006.7
Acnat1	ENSMUSG00000070985.3	ENSMUST00000107697.1	Acnat1.2	2	224	FALSE	13	11	FALSE	FALSE	FALSE	multi	2	0.593483	0.593483	1	FALSE	TRUE	ENSMUST00000095086.2;ENSMUST00000107697.1
Acnat1	ENSMUSG00000070985.3	ENSMUST00000107697.1-UTR+3614	Acnat1.4	4	3838	FALSE	13	3	FALSE	TRUE	TRUE	multi	2	0.406517	0.406517	2	FALSE	TRUE	ENSMUST00000107697.1-UTR+3566;ENSMUST00000107697.1-UTR+3614
Acnat2	ENSMUSG00000060317.9	ENSMUST00000081541.8	Acnat2.2	2	274	FALSE	20	2	FALSE	FALSE	FALSE	multi	3	0.180916	0.180916	2	FALSE	TRUE	ENSMUST00000081541.8;ENSMUST00000107698.7
Acnat2	ENSMUSG00000060317.9	ENSMUST00000081541.8-UTR+1350	Acnat2.3	3	1624	FALSE	20	18	FALSE	FALSE	FALSE	multi	3	0.74577	0.74577	1	FALSE	TRUE	ENSMUST00000081541.8-UTR+1350
Acnat2	ENSMUSG00000060317.9	ENSMUST00000081541.8-UTR+4569	Acnat2.4	4	4843	FALSE	20	3	FALSE	TRUE	TRUE	multi	3	0.0733138	0.0733138	3	FALSE	TRUE	ENSMUST00000081541.8-UTR+4569
Aco1	ENSMUSG00000028405.9	ENSMUST00000102973.3	Aco1.1	1	671	FALSE	47	47	FALSE	TRUE	TRUE	single	1	0.989855	0.989855	1	FALSE	TRUE	ENSMUST00000102973.3
Aco1	ENSMUSG00000028405.9	ENSMUST00000102973.3-UTR+4422	Aco1.2	2	5093	FALSE	47	0	FALSE	FALSE	FALSE	single	1	0.0101454	0.0101454	2	FALSE	TRUE	ENSMUST00000102973.3-UTR+4422
Aco2	ENSMUSG00000022477.13	ENSMUST00000157003.7	Aco2.2	2	88	FALSE	87	0	TRUE	FALSE	FALSE	single	1	0	0.0228088	2	FALSE	TRUE	ENSMUST00000135198.1;ENSMUST00000157003.7
Aco2	ENSMUSG00000022477.13	ENSMUST00000023116.6	Aco2.4	4	371	FALSE	87	87	FALSE	TRUE	TRUE	single	1	1	0.977191	1	FALSE	TRUE	ENSMUST00000023116.6;ENSMUST00000023116.6-UTR-33
Acod1	ENSMUSG00000022126.6	ENSMUST00000022722.6-UTR-894	Acod1.1	1	171	FALSE	29	0	FALSE	FALSE	FALSE	multi	2	0.0019176	0.0019176	4	FALSE	TRUE	ENSMUST00000022722.6-UTR-894
Acod1	ENSMUSG00000022126.6	ENSMUST00000022722.6-UTR-478	Acod1.2	2	587	FALSE	29	4	FALSE	FALSE	FALSE	multi	2	0.04794	0.04794	2	FALSE	TRUE	ENSMUST00000022722.6-UTR-478
Acod1	ENSMUSG00000022126.6	ENSMUST00000022722.6	Acod1.3	3	1065	FALSE	29	0	FALSE	FALSE	FALSE	multi	2	0.00649034	0.00649034	3	FALSE	TRUE	ENSMUST00000022722.6
Acod1	ENSMUSG00000022126.6	ENSMUST00000022722.6-UTR+1951	Acod1.4	4	3016	FALSE	29	29	FALSE	TRUE	TRUE	multi	2	0.943652	0.943652	1	FALSE	TRUE	ENSMUST00000022722.6-UTR+1951
Acot1	ENSMUSG00000072949.6	ENSMUST00000220901.1	Acot1.1	1	164	FALSE	40	40	FALSE	TRUE	TRUE	single	1	0.998568	0.998568	1	FALSE	TRUE	ENSMUST00000220901.1
Acot1	ENSMUSG00000072949.6	ENSMUST00000168120.2	Acot1.2	2	992	FALSE	40	0	FALSE	FALSE	FALSE	single	1	0.00143233	0.00143233	2	FALSE	TRUE	ENSMUST00000168120.2
Acot10	ENSMUSG00000047565.5	ENSMUST00000052910.5	Acot10.1	1	120	FALSE	0	0	FALSE	TRUE	TRUE	single	1	1	1	1	FALSE	TRUE	ENSMUST00000052910.5
Acot11	ENSMUSG00000034853.16	ENSMUST00000065253.12-UTR-264	Acot11.1	1	830	FALSE	12	9	FALSE	FALSE	FALSE	multi	3	0.183103	0.183103	2	FALSE	TRUE	ENSMUST00000065253.12-UTR-264
Acot11	ENSMUSG00000034853.16	ENSMUST00000065253.12	Acot11.2	2	1094	FALSE	12	5	FALSE	FALSE	FALSE	multi	3	0.0613349	0.0613349	3	FALSE	TRUE	ENSMUST00000065253.12
Acot11	ENSMUSG00000034853.16	ENSMUST00000102762.9	Acot11.3	3	3774	FALSE	12	12	FALSE	TRUE	TRUE	multi	3	0.755562	0.755562	1	FALSE	TRUE	ENSMUST00000102762.9
Acot12	ENSMUSG00000021620.4	ENSMUST00000022120.4-UTR-1356	Acot12.1	1	12	FALSE	2	2	FALSE	FALSE	FALSE	multi	3	0.144784	0.144784	3	FALSE	TRUE	ENSMUST00000022120.4-UTR-1356
Acot12	ENSMUSG00000021620.4	ENSMUST00000022120.4-UTR-1036	Acot12.2	2	332	FALSE	2	2	FALSE	FALSE	FALSE	multi	3	0.311287	0.311287	2	FALSE	TRUE	ENSMUST00000022120.4-UTR-1036
Acot12	ENSMUSG00000021620.4	ENSMUST00000022120.4	Acot12.3	3	1368	FALSE	2	2	FALSE	TRUE	TRUE	multi	3	0.543929	0.543929	1	FALSE	TRUE	ENSMUST00000022120.4
Acot13	ENSMUSG00000006717.7	ENSMUST00000006900.6	Acot13.1	1	87	FALSE	77	77	FALSE	TRUE	TRUE	single	1	1	1	1	FALSE	TRUE	ENSMUST00000006900.6
Acot2	ENSMUSG00000021226.7	ENSMUST00000021649.7	Acot2.1	1	793	FALSE	54	54	FALSE	TRUE	TRUE	single	1	1	1	1	FALSE	TRUE	ENSMUST00000021649.7
Acot3	ENSMUSG00000021228.15	ENSMUST00000223080.1	Acot3.1	1	340	FALSE	3	1	FALSE	FALSE	FALSE	multi	3	0.0349345	0.0349345	3	FALSE	TRUE	ENSMUST00000223080.1
Acot3	ENSMUSG00000021228.15	ENSMUST00000120927.7	Acot3.2	2	539	FALSE	3	3	FALSE	FALSE	FALSE	multi	3	0.699782	0.699782	1	FALSE	TRUE	ENSMUST00000120927.7
Acot3	ENSMUSG00000021228.15	ENSMUST00000021653.7	Acot3.3	3	1376	FALSE	3	3	FALSE	TRUE	TRUE	multi	3	0.265284	0.265284	2	FALSE	TRUE	ENSMUST00000021653.7
Acot4	ENSMUSG00000052392.5	ENSMUST00000128162.1	Acot4.1	1	159	FALSE	6	0	TRUE	FALSE	FALSE	multi	3	0	0.0442282	4	FALSE	TRUE	ENSMUST00000128162.1
Acot4	ENSMUSG00000052392.5	ENSMUST00000021652.4-UTR-4549	Acot4.2	2	256	FALSE	6	6	FALSE	FALSE	FALSE	multi	3	0.240167	0.229544	3	FALSE	TRUE	ENSMUST00000021652.4-UTR-4549
Acot4	ENSMUSG00000052392.5	ENSMUST00000021652.4-UTR-3879	Acot4.4	4	926	FALSE	6	6	FALSE	FALSE	FALSE	multi	3	0.341046	0.325962	2	FALSE	TRUE	ENSMUST00000021652.4-UTR-3879;ENSMUST00000021652.4-UTR-4074
Acot4	ENSMUSG00000052392.5	ENSMUST00000021652.4	Acot4.5	5	4805	FALSE	6	5	FALSE	TRUE	TRUE	multi	3	0.418788	0.400265	1	FALSE	TRUE	ENSMUST00000021652.4
Acot5	ENSMUSG00000042540.12	ENSMUST00000072505.4	Acot5.2	2	263	FALSE	4	4	FALSE	TRUE	TRUE	single	1	1	1	1	FALSE	TRUE	ENSMUST00000046422.10;ENSMUST00000072505.4
Acot6	ENSMUSG00000043487.4	ENSMUST00000222921.1	Acot6.1	1	2951	FALSE	11	0	TRUE	FALSE	FALSE	single	1	0	0.0902945	2	FALSE	TRUE	ENSMUST00000222921.1
Acot6	ENSMUSG00000043487.4	ENSMUST00000056822.3	Acot6.2	2	1810	FALSE	11	11	FALSE	TRUE	TRUE	single	1	1	0.909705	1	FALSE	TRUE	ENSMUST00000056822.3
Acot7	ENSMUSG00000028937.14	ENSMUST00000167926.7	Acot7.3	3	283	FALSE	61	61	FALSE	TRUE	TRUE	single	1	1	1	1	FALSE	TRUE	ENSMUST00000030779.9;ENSMUST00000075363.9;ENSMUST00000167926.7
Acot8	ENSMUSG00000017307.16	ENSMUST00000017451.6	Acot8.1	1	183	FALSE	59	59	FALSE	TRUE	TRUE	single	1	1	1	1	FALSE	TRUE	ENSMUST00000017451.6;ENSMUST00000103094.10
Acot9	ENSMUSG00000025287.15	ENSMUST00000026324.9	Acot9.2	2	220	FALSE	68	68	FALSE	TRUE	TRUE	single	1	1	1	1	FALSE	TRUE	ENSMUST00000026324.9;ENSMUST00000026324.9-UTR-148
Acox1	ENSMUSG00000020777.16	ENSMUST00000066587.11-UTR-1505	Acox1.1	1	155	FALSE	55	3	FALSE	FALSE	FALSE	multi	3	0.030683	0.030683	3	FALSE	TRUE	ENSMUST00000066587.11-UTR-1505
Acox1	ENSMUSG00000020777.16	ENSMUST00000066587.11-UTR-698	Acox1.3	3	962	FALSE	55	41	FALSE	FALSE	FALSE	multi	3	0.148495	0.148495	2	FALSE	TRUE	ENSMUST00000066587.11-UTR-698;ENSMUST00000066587.11-UTR-771
Acox1	ENSMUSG00000020777.16	ENSMUST00000066587.11	Acox1.5	5	1660	FALSE	55	55	FALSE	TRUE	TRUE	multi	3	0.820822	0.820822	1	FALSE	TRUE	ENSMUST00000066587.11;ENSMUST00000066587.11-UTR-32
Acox2	ENSMUSG00000021751.13	ENSMUST00000022271.13	Acox2.2	2	255	FALSE	2	2	FALSE	TRUE	TRUE	single	1	1	1	1	FALSE	TRUE	ENSMUST00000022271.13;ENSMUST00000022271.13-UTR-128
Acox3	ENSMUSG00000029098.17	ENSMUST00000068563.11	Acox3.2	2	686	FALSE	3	0	TRUE	FALSE	FALSE	single	1	0	0.102954	3	FALSE	TRUE	ENSMUST00000068563.11;ENSMUST00000114238.4
Acox3	ENSMUSG00000029098.17	ENSMUST00000114237.7	Acox3.3	3	473	FALSE	3	0	TRUE	FALSE	FALSE	single	1	0	0.0201214	4	FALSE	TRUE	ENSMUST00000114237.7
Acox3	ENSMUSG00000029098.17	ENSMUST00000068947.13	Acox3.5	5	1667	FALSE	3	0	TRUE	FALSE	FALSE	single	1	0	0.741249	1	FALSE	TRUE	ENSMUST00000068947.13;ENSMUST00000068947.13-UTR-49
Acox3	ENSMUSG00000029098.17	ENSMUST00000202266.3	Acox3.6	6	1312	FALSE	3	3	FALSE	TRUE	TRUE	single	1	1	0.135676	2	FALSE	TRUE	ENSMUST00000202266.3
Acoxl	ENSMUSG00000027380.10	ENSMUST00000110344.1	Acoxl.1	1	372	FALSE	0	0	FALSE	FALSE	FALSE	multi	2	0.330097	0.330097	2	FALSE	TRUE	ENSMUST00000110344.1
Acoxl	ENSMUSG00000027380.10	ENSMUST00000028859.7	Acoxl.2	2	737	FALSE	0	0	FALSE	TRUE	TRUE	multi	2	0.669903	0.669903	1	FALSE	TRUE	ENSMUST00000028859.7
Acp1	ENSMUSG00000044573.16	ENSMUST00000074038.6-UTR-1266	Acp1.2	2	954	FALSE	76	76	FALSE	TRUE	TRUE	single	1	0.966651	0.966651	1	FALSE	TRUE	ENSMUST00000074038.6-UTR-1266;ENSMUST00000074038.6-UTR-1313
Acp1	ENSMUSG00000044573.16	ENSMUST00000074038.6-UTR-436	Acp1.3	3	1784	FALSE	76	0	FALSE	FALSE	FALSE	single	1	0.0260832	0.0260832	2	FALSE	TRUE	ENSMUST00000074038.6-UTR-436
Acp1	ENSMUSG00000044573.16	ENSMUST00000074038.6	Acp1.4	4	2220	FALSE	76	0	FALSE	FALSE	FALSE	single	1	0.00451386	0.00451386	3	FALSE	TRUE	ENSMUST00000074038.6
Acp1	ENSMUSG00000044573.16	ENSMUST00000062740.14	Acp1.5	5	2550	FALSE	76	0	FALSE	FALSE	FALSE	single	1	0.00275212	0.00275212	4	FALSE	TRUE	ENSMUST00000062740.14
Acp2	ENSMUSG00000002103.16	ENSMUST00000239169.1-UTR-2450	Acp2.2	2	907	FALSE	47	40	FALSE	FALSE	FALSE	multi	4	0.193137	0.193137	3	FALSE	TRUE	ENSMUST00000239169.1-UTR-2450;ENSMUST00000239169.1-UTR-2625
Acp2	ENSMUSG00000002103.16	ENSMUST00000239169.1-UTR-2059	Acp2.3	3	1298	FALSE	47	38	FALSE	FALSE	FALSE	multi	4	0.148561	0.148561	4	FALSE	TRUE	ENSMUST00000239169.1-UTR-2059
Acp2	ENSMUSG00000002103.16	ENSMUST00000239169.1-UTR-960	Acp2.4	4	2397	FALSE	47	47	FALSE	FALSE	FALSE	multi	4	0.377295	0.377295	1	FALSE	TRUE	ENSMUST00000239169.1-UTR-960
Acp2	ENSMUSG00000002103.16	ENSMUST00000002172.13	Acp2.6	6	3358	FALSE	47	46	FALSE	TRUE	TRUE	multi	4	0.281007	0.281007	2	FALSE	TRUE	ENSMUST00000002172.13;ENSMUST00000239169.1
Acp4	ENSMUSG00000012777.14	ENSMUST00000118216.7-UTR+65	Acp4.2	2	67	FALSE	0	0	FALSE	FALSE	FALSE	single	1	0	0	2	FALSE	TRUE	ENSMUST00000118216.7;ENSMUST00000118216.7-UTR+65
Acp4	ENSMUSG00000012777.14	ENSMUST00000118216.7-UTR+1054	Acp4.3	3	1056	FALSE	0	0	FALSE	TRUE	TRUE	single	1	1	1	1	FALSE	TRUE	ENSMUST00000118216.7-UTR+1054
Acp5	ENSMUSG00000001348.15	ENSMUST00000069330.13	Acp5.4	4	293	FALSE	44	44	FALSE	TRUE	TRUE	single	1	1	1	1	FALSE	TRUE	ENSMUST00000069330.13;ENSMUST00000115315.2;ENSMUST00000213815.1;ENSMUST00000213815.1-UTR-25
Acp6	ENSMUSG00000028093.15	ENSMUST00000090759.4	Acp6.1	1	106	FALSE	44	44	FALSE	TRUE	TRUE	single	1	1	1	1	FALSE	TRUE	ENSMUST00000090759.4
Acp7	ENSMUSG00000037469.11	ENSMUST00000239470.1	Acp7.2	2	306	FALSE	2	2	FALSE	FALSE	FALSE	multi	2	0.845286	0.845286	1	FALSE	TRUE	ENSMUST00000040112.4;ENSMUST00000239470.1
Acp7	ENSMUSG00000037469.11	ENSMUST00000159560.2	Acp7.3	3	664	FALSE	2	2	FALSE	TRUE	TRUE	multi	2	0.154714	0.154714	2	FALSE	TRUE	ENSMUST00000159560.2
Acpp	ENSMUSG00000032561.15	ENSMUST00000112590.2	Acpp.1	1	1458	FALSE	6	0	TRUE	FALSE	FALSE	single	1	0	0.051773	2	FALSE	TRUE	ENSMUST00000112590.2
Acpp	ENSMUSG00000032561.15	ENSMUST00000062723.13	Acpp.3	3	3160	FALSE	6	6	FALSE	TRUE	TRUE	single	1	1	0.948227	1	FALSE	TRUE	ENSMUST00000062723.13;ENSMUST00000062723.13-UTR-72
Acr	ENSMUSG00000022622.5	ENSMUST00000230978.1	Acr.1	1	107	FALSE	0	0	FALSE	FALSE	FALSE	single	1	0.0243902	0.0243902	2	FALSE	TRUE	ENSMUST00000230978.1
Acr	ENSMUSG00000022622.5	ENSMUST00000023295.2	Acr.3	3	157	FALSE	0	0	FALSE	TRUE	TRUE	single	1	0.97561	0.97561	1	FALSE	TRUE	ENSMUST00000023295.2;ENSMUST00000023295.2-UTR-118
Acrbp	ENSMUSG00000072770.9	ENSMUST00000032481.7	Acrbp.2	2	37	FALSE	6	0	TRUE	FALSE	FALSE	single	1	0	0.176008	3	FALSE	TRUE	ENSMUST00000032481.7;ENSMUST00000112413.7
Acrbp	ENSMUSG00000072770.9	ENSMUST00000112414.7	Acrbp.3	3	226	FALSE	6	0	TRUE	FALSE	FALSE	single	1	0	0.60062	1	FALSE	TRUE	ENSMUST00000112414.7
Acrbp	ENSMUSG00000072770.9	ENSMUST00000088294.11	Acrbp.4	4	209	FALSE	6	6	FALSE	TRUE	TRUE	single	1	1	0.223371	2	FALSE	TRUE	ENSMUST00000088294.11
Acrv1	ENSMUSG00000032110.4	ENSMUST00000034620.4	Acrv1.1	1	223	FALSE	0	0	FALSE	TRUE	TRUE	single	1	1	1	1	FALSE	TRUE	ENSMUST00000034620.4
Acsbg1	ENSMUSG00000032281.11	ENSMUST00000034822.11	Acsbg1.2	2	514	FALSE	22	22	FALSE	TRUE	TRUE	single	1	1	1	1	FALSE	TRUE	ENSMUST00000034822.11;ENSMUST00000034822.11-UTR-61
Acsbg2	ENSMUSG00000024207.8	ENSMUST00000043062.4	Acsbg2.1	1	308	FALSE	1	1	FALSE	TRUE	TRUE	single	1	1	1	1	FALSE	TRUE	ENSMUST00000043062.4
Acsbg3	ENSMUSG00000024209.9	ENSMUST00000025048.6	Acsbg3.1	1	182	FALSE	2	2	FALSE	TRUE	TRUE	single	1	1	1	1	FALSE	TRUE	ENSMUST00000025048.6
Acsf2	ENSMUSG00000076435.3	ENSMUST00000103164.3-UTR-794	Acsf2.1	1	411	FALSE	37	0	FALSE	FALSE	FALSE	single	1	0.0313862	0.0313862	2	FALSE	TRUE	ENSMUST00000103164.3-UTR-794
Acsf2	ENSMUSG00000076435.3	ENSMUST00000103164.3	Acsf2.2	2	1205	FALSE	37	37	FALSE	TRUE	TRUE	single	1	0.968614	0.968614	1	FALSE	TRUE	ENSMUST00000103164.3
Acsf3	ENSMUSG00000015016.8	ENSMUST00000212781.1	Acsf3.1	1	751	FALSE	30	0	TRUE	FALSE	FALSE	single	1	0	0.0629829	2	FALSE	TRUE	ENSMUST00000212781.1
Acsf3	ENSMUSG00000015016.8	ENSMUST00000212790.1	Acsf3.2	2	344	FALSE	30	30	FALSE	TRUE	TRUE	single	1	1	0.937017	1	FALSE	TRUE	ENSMUST00000212790.1
Acsl1	ENSMUSG00000018796.13	ENSMUST00000110371.7	Acsl1.2	2			47	0	FALSE	FALSE	FALSE	multi	3	0.0208476	0.0208476	4	FALSE	TRUE	ENSMUST00000110371.7;ENSMUST00000152423.1
Acsl1	ENSMUSG00000018796.13	ENSMUST00000110372.8-UTR-794	Acsl1.3	3	307	FALSE	47	1	FALSE	FALSE	FALSE	multi	3	0.041394	0.041394	3	FALSE	TRUE	ENSMUST00000110372.8-UTR-794
Acsl1	ENSMUSG00000018796.13	ENSMUST00000110372.8-UTR-436	Acsl1.4	4	665	FALSE	47	40	FALSE	FALSE	FALSE	multi	3	0.186247	0.186247	2	FALSE	TRUE	ENSMUST00000110372.8-UTR-436
Acsl1	ENSMUSG00000018796.13	ENSMUST00000110372.8	Acsl1.5	5	1101	FALSE	47	0	FALSE	FALSE	FALSE	multi	3	0.0105329	0.0105329	5	FALSE	TRUE	ENSMUST00000110372.8
Acsl1	ENSMUSG00000018796.13	ENSMUST00000034046.12	Acsl1.7	7	1571	FALSE	47	47	FALSE	TRUE	TRUE	multi	3	0.740978	0.740978	1	FALSE	TRUE	ENSMUST00000034046.12;ENSMUST00000034046.12-UTR-53
Acsl3	ENSMUSG00000032883.15	ENSMUST00000134566.7-UTR-320	Acsl3.1	1	166	FALSE	52	1	FALSE	FALSE	FALSE	multi	3	0.0345543	0.0345543	3	FALSE	TRUE	ENSMUST00000134566.7-UTR-320
Acsl3	ENSMUSG00000032883.15	ENSMUST00000142704.7	Acsl3.3	3	552	FALSE	52	52	FALSE	FALSE	FALSE	multi	3	0.908578	0.908578	1	FALSE	TRUE	ENSMUST00000134566.7;ENSMUST00000142704.7
Acsl3	ENSMUSG00000032883.15	ENSMUST00000035779.14-UTR-315	Acsl3.4	4	1013	FALSE	52	0	FALSE	FALSE	FALSE	multi	3	0.00808611	0.00808611	4	FALSE	TRUE	ENSMUST00000035779.14-UTR-315
Acsl3	ENSMUSG00000032883.15	ENSMUST00000035779.14	Acsl3.5	5	1328	FALSE	52	6	FALSE	TRUE	TRUE	multi	3	0.0487818	0.0487818	2	FALSE	TRUE	ENSMUST00000035779.14
Acsl4	ENSMUSG00000031278.12	ENSMUST00000033634.4-UTR-2543	Acsl4.1	1	141	FALSE	47	35	FALSE	FALSE	FALSE	multi	3	0.197137	0.197137	2	FALSE	TRUE	ENSMUST00000033634.4-UTR-2543
Acsl4	ENSMUSG00000031278.12	ENSMUST00000033634.4-UTR-1028	Acsl4.2	2	1656	FALSE	47	10	FALSE	FALSE	FALSE	multi	3	0.0683781	0.0683781	3	FALSE	TRUE	ENSMUST00000033634.4-UTR-1028
Acsl4	ENSMUSG00000031278.12	ENSMUST00000033634.4-UTR-486	Acsl4.3	3	2198	FALSE	47	0	FALSE	FALSE	FALSE	multi	3	0.0272713	0.0272713	4	FALSE	TRUE	ENSMUST00000033634.4-UTR-486
Acsl4	ENSMUSG00000031278.12	ENSMUST00000033634.4-UTR+137	Acsl4.5	5	2821	FALSE	47	47	FALSE	TRUE	TRUE	multi	3	0.707214	0.707214	1	FALSE	TRUE	ENSMUST00000033634.4;ENSMUST00000033634.4-UTR+137
Acsl5	ENSMUSG00000024981.6	ENSMUST00000225454.1	Acsl5.1	1	245	FALSE	71	0	TRUE	FALSE	FALSE	single	1	0	0.0314161	2	FALSE	TRUE	ENSMUST00000225454.1
Acsl5	ENSMUSG00000024981.6	ENSMUST00000224414.1	Acsl5.2	2	165	FALSE	71	0	TRUE	FALSE	FALSE	single	1	0	0.00448268	3	FALSE	TRUE	ENSMUST00000224414.1
Acsl5	ENSMUSG00000024981.6	ENSMUST00000043150.5-UTR-1094	Acsl5.3	3	270	FALSE	71	71	FALSE	TRUE	TRUE	single	1	0.999766	0.963876	1	FALSE	TRUE	ENSMUST00000043150.5-UTR-1094
Acsl5	ENSMUSG00000024981.6	ENSMUST00000043150.5	Acsl5.4	4	1364	FALSE	71	0	FALSE	FALSE	FALSE	single	1	0.000233811	0.000225418	4	FALSE	TRUE	ENSMUST00000043150.5
Acsl6	ENSMUSG00000020333.17	ENSMUST00000064690.9	Acsl6.1	1	493	FALSE	16	0	TRUE	FALSE	FALSE	multi	2	0	0.00729673	5	FALSE	TRUE	ENSMUST00000064690.9
Acsl6	ENSMUSG00000020333.17	ENSMUST00000108899.7	Acsl6.2	2	141	FALSE	16	0	TRUE	FALSE	FALSE	multi	2	0	0.0107714	4	FALSE	TRUE	ENSMUST00000108899.7
Acsl6	ENSMUSG00000020333.17	ENSMUST00000072178.10	Acsl6.3	3			16	0	TRUE	FALSE	FALSE	multi	2	0	0.0216586	3	FALSE	TRUE	ENSMUST00000072178.10
Acsl6	ENSMUSG00000020333.17	ENSMUST00000108904.9	Acsl6.7	7	342	FALSE	16	16	FALSE	FALSE	FALSE	multi	2	0.674129	0.647348	1	FALSE	TRUE	ENSMUST00000000145.11;ENSMUST00000094194.9;ENSMUST00000108904.9;ENSMUST00000139484.1
Acsl6	ENSMUSG00000020333.17	ENSMUST00000093106.11	Acsl6.9	9	3559	FALSE	16	14	FALSE	TRUE	TRUE	multi	2	0.325871	0.312926	2	FALSE	TRUE	ENSMUST00000093106.11;ENSMUST00000108905.9
Acsm1	ENSMUSG00000033533.14	ENSMUST00000047929.12	Acsm1.1	1	232	FALSE	4	4	FALSE	TRUE	TRUE	single	1	1	1	1	FALSE	TRUE	ENSMUST00000047929.12
Acsm2	ENSMUSG00000030945.17	ENSMUST00000123638.1	Acsm2.1	1	139	FALSE	2	0	TRUE	FALSE	FALSE	multi	3	0	0.00530495	4	FALSE	TRUE	ENSMUST00000123638.1
Acsm2	ENSMUSG00000030945.17	ENSMUST00000167935.9-UTR-4372	Acsm2.7	7	309	FALSE	2	1	FALSE	FALSE	FALSE	multi	3	0.358814	0.35691	2	FALSE	TRUE	ENSMUST00000084647.12;ENSMUST00000098084.10;ENSMUST00000129766.8;ENSMUST00000129766.8-UTR-50;ENSMUST00000167935.9-UTR-4372;ENSMUST00000207977.1
Acsm2	ENSMUSG00000030945.17	ENSMUST00000167935.9-UTR-4094	Acsm2.8	8	587	FALSE	2	1	FALSE	FALSE	FALSE	multi	3	0.453638	0.451232	1	FALSE	TRUE	ENSMUST00000167935.9-UTR-4094
Acsm2	ENSMUSG00000030945.17	ENSMUST00000167935.9	Acsm2.10	10	4681	FALSE	2	2	FALSE	TRUE	TRUE	multi	3	0.187548	0.186553	3	FALSE	TRUE	ENSMUST00000167935.9;ENSMUST00000167935.9-UTR-32
Acsm3	ENSMUSG00000030935.15	ENSMUST00000106526.1	Acsm3.4	4	536	FALSE	0	0	TRUE	FALSE	FALSE	single	1	0	0.984758	1	FALSE	TRUE	ENSMUST00000063770.9;ENSMUST00000106526.1;ENSMUST00000106527.7;ENSMUST00000106528.7
Acsm3	ENSMUSG00000030935.15	ENSMUST00000106529.7	Acsm3.5	5	1146	FALSE	0	0	FALSE	TRUE	TRUE	single	1	1	0.0152419	2	FALSE	TRUE	ENSMUST00000106529.7
Acsm4	ENSMUSG00000047026.9	ENSMUST00000047045.9	Acsm4.1	1	221	FALSE	1	1	FALSE	TRUE	TRUE	single	1	1	1	1	FALSE	TRUE	ENSMUST00000047045.9
Acsm5	ENSMUSG00000030972.6	ENSMUST00000207387.1	Acsm5.2	2	66	FALSE	0	0	TRUE	FALSE	FALSE	multi	0	0	0.237311	2	FALSE	TRUE	ENSMUST00000207387.1;ENSMUST00000207813.1
Acsm5	ENSMUSG00000030972.6	ENSMUST00000066465.2-UTR-436	Acsm5.4	4	559	FALSE	0	0	TRUE	FALSE	FALSE	multi	0	0	0.666667	1	FALSE	TRUE	ENSMUST00000066465.2-UTR-436;ENSMUST00000207440.1
Acsm5	ENSMUSG00000030972.6	ENSMUST00000066465.2	Acsm5.5	5	995	FALSE	0	0	TRUE	TRUE	TRUE	multi	0	0	0.0960219	3	FALSE	TRUE	ENSMUST00000066465.2
Acss1	ENSMUSG00000027452.11	ENSMUST00000028944.3	Acss1.1	1	1508	FALSE	35	35	FALSE	TRUE	TRUE	single	1	1	1	1	FALSE	TRUE	ENSMUST00000028944.3
Acss2	ENSMUSG00000027605.18	ENSMUST00000103142.11	Acss2.1	1			0	0	TRUE	FALSE	FALSE	single	1	0	0.0112465	3	FALSE	TRUE	ENSMUST00000103142.11
Acss2	ENSMUSG00000027605.18	ENSMUST00000029135.14	Acss2.2	2	666	FALSE	0	0	TRUE	FALSE	FALSE	single	1	0	0.976436	1	FALSE	TRUE	ENSMUST00000029135.14
Acss2	ENSMUSG00000027605.18	ENSMUST00000065973.8	Acss2.3	3	705	FALSE	0	0	FALSE	TRUE	TRUE	single	1	1	0.0123176	2	FALSE	TRUE	ENSMUST00000065973.8
Acss3	ENSMUSG00000035948.13	ENSMUST00000044668.4	Acss3.1	1	915	FALSE	5	0	TRUE	FALSE	FALSE	single	1	0	0.0330882	2	FALSE	TRUE	ENSMUST00000044668.4
Acss3	ENSMUSG00000035948.13	ENSMUST00000165067.8	Acss3.2	2	2647	FALSE	5	5	FALSE	TRUE	TRUE	single	1	1	0.966912	1	FALSE	TRUE	ENSMUST00000165067.8
Acta1	ENSMUSG00000031972.5	ENSMUST00000034453.5	Acta1.1	1	240	FALSE	7	7	FALSE	TRUE	TRUE	single	1	1	1	1	FALSE	TRUE	ENSMUST00000034453.5
Acta2	ENSMUSG00000035783.9	ENSMUST00000039631.9-UTR-433	Acta2.2	2	144	FALSE	18	18	FALSE	TRUE	TRUE	single	1	0.96644	0.96644	1	FALSE	TRUE	ENSMUST00000039631.9-UTR-433;ENSMUST00000039631.9-UTR-492
Acta2	ENSMUSG00000035783.9	ENSMUST00000039631.9	Acta2.4	4	577	FALSE	18	0	FALSE	FALSE	FALSE	single	1	0.0319541	0.0319541	2	FALSE	TRUE	ENSMUST00000039631.9;ENSMUST00000039631.9-UTR-29
Acta2	ENSMUSG00000035783.9	ENSMUST00000039631.9-UTR+754	Acta2.5	5	1331	FALSE	18	0	FALSE	FALSE	FALSE	single	1	0.00160547	0.00160547	3	FALSE	TRUE	ENSMUST00000039631.9-UTR+754
Actb	ENSMUSG00000029580.14	ENSMUST00000167721.7-UTR-237	Actb.1	1	60	FALSE	117	116	FALSE	FALSE	FALSE	multi	2	0.364224	0.36336	2	FALSE	TRUE	ENSMUST00000167721.7-UTR-237
Actb	ENSMUSG00000029580.14	ENSMUST00000167721.7	Actb.2	2	297	FALSE	117	0	TRUE	FALSE	FALSE	multi	2	0	0.00237406	3	FALSE	TRUE	ENSMUST00000167721.7
Actb	ENSMUSG00000029580.14	ENSMUST00000100497.10	Actb.4	4	683	FALSE	117	117	FALSE	TRUE	TRUE	multi	2	0.635776	0.634266	1	FALSE	TRUE	ENSMUST00000100497.10;ENSMUST00000100497.10-UTR-36
Actbl2	ENSMUSG00000055194.3	ENSMUST00000054716.3	Actbl2.1	1	1486	FALSE	0	0	FALSE	TRUE	TRUE	single	1	1	1	1	FALSE	TRUE	ENSMUST00000054716.3
Actc1	ENSMUSG00000068614.7	ENSMUST00000090269.6	Actc1.2	2	184	FALSE	2	2	FALSE	TRUE	TRUE	single	1	1	1	1	FALSE	TRUE	ENSMUST00000090269.6;ENSMUST00000090269.6-UTR-40
Acte1	ENSMUSG00000031085.16	ENSMUST00000179036.7	Acte1.1	1			0	0	TRUE	FALSE	FALSE	multi	0	0	1	1	FALSE	TRUE	ENSMUST00000179036.7
Acte1	ENSMUSG00000031085.16	ENSMUST00000152910.2	Acte1.3	3	143	FALSE	0	0	TRUE	TRUE	TRUE	multi	0	0	0	2	FALSE	TRUE	ENSMUST00000152910.2;ENSMUST00000207630.1
Actg1	ENSMUSG00000062825.15	ENSMUST00000062147.13	Actg1.4	4	357	FALSE	118	0	FALSE	FALSE	FALSE	multi	2	0.0213545	0.0213545	2	FALSE	TRUE	ENSMUST00000062147.13;ENSMUST00000062147.13-UTR-110;ENSMUST00000062147.13-UTR-238;ENSMUST00000089616.5
Actg1	ENSMUSG00000062825.15	ENSMUST00000071555.12	Actg1.8	8	700	FALSE	118	118	FALSE	FALSE	FALSE	multi	2	0.968173	0.968173	1	FALSE	TRUE	ENSMUST00000071555.12;ENSMUST00000106215.10;ENSMUST00000106215.10-UTR-123;ENSMUST00000106215.10-UTR-78
Actg1	ENSMUSG00000062825.15	ENSMUST00000071555.12-UTR+4655	Actg1.9	9	5355	FALSE	118	1	FALSE	TRUE	TRUE	multi	2	0.0104721	0.0104721	3	FALSE	TRUE	ENSMUST00000071555.12-UTR+4655
Actg2	ENSMUSG00000059430.14	ENSMUST00000075161.11	Actg2.2	2	80	FALSE	5	5	FALSE	TRUE	TRUE	single	1	1	1	1	FALSE	TRUE	ENSMUST00000075161.11;ENSMUST00000121731.7
Actl10	ENSMUSG00000078129.3	ENSMUST00000104928.1	Actl10.1	1	106	FALSE	0	0	FALSE	TRUE	TRUE	single	1	1	1	1	FALSE	TRUE	ENSMUST00000104928.1
Actl11	ENSMUSG00000066368.1	ENSMUST00000085073.1-UTR-209	Actl11.2	2	149	FALSE	0	0	FALSE	FALSE	FALSE	multi	0	0		2	FALSE	TRUE	ENSMUST00000085073.1-UTR-209;ENSMUST00000085073.1-UTR-333
Actl11	ENSMUSG00000066368.1	ENSMUST00000085073.1	Actl11.3	3	358	FALSE	0	0	FALSE	TRUE	TRUE	multi	0	0		1	FALSE	TRUE	ENSMUST00000085073.1
Actl6a	ENSMUSG00000027671.14	ENSMUST00000029214.13	Actl6a.2	2	371	FALSE	64	64	FALSE	TRUE	TRUE	single	1	1	1	1	FALSE	TRUE	ENSMUST00000029214.13;ENSMUST00000029214.13-UTR-36
Actl6b	ENSMUSG00000029712.14	ENSMUST00000139395.7	Actl6b.1	1	196	FALSE	5	5	FALSE	TRUE	TRUE	single	1	1	1	1	FALSE	TRUE	ENSMUST00000139395.7
Actl7a	ENSMUSG00000070979.5	ENSMUST00000095079.5	Actl7a.1	1	128	FALSE	0	0	FALSE	TRUE	TRUE	single	0	0		1	FALSE	TRUE	ENSMUST00000095079.5
Actl7b	ENSMUSG00000070980.4	ENSMUST00000095080.4	Actl7b.2	2	95	FALSE	0	0	FALSE	TRUE	TRUE	single	1	1	1	1	FALSE	TRUE	ENSMUST00000095080.4;ENSMUST00000095080.4-UTR-37
Actl9	ENSMUSG00000092519.2	ENSMUST00000174088.2	Actl9.1	1	53	FALSE	0	0	FALSE	TRUE	TRUE	single	1	1	1	1	FALSE	TRUE	ENSMUST00000174088.2
Actn1	ENSMUSG00000015143.15	ENSMUST00000167327.1	Actn1.1	1			54	0	FALSE	FALSE	FALSE	single	1	0.0141733	0.0141733	2	FALSE	TRUE	ENSMUST00000167327.1
Actn1	ENSMUSG00000015143.15	ENSMUST00000021554.15	Actn1.6	6	775	FALSE	54	54	FALSE	TRUE	TRUE	single	1	0.981805	0.981805	1	FALSE	TRUE	ENSMUST00000021554.15;ENSMUST00000021554.15-UTR-191;ENSMUST00000021554.15-UTR-343;ENSMUST00000021554.15-UTR-44;ENSMUST00000021554.15-UTR-490
Actn1	ENSMUSG00000015143.15	ENSMUST00000021554.15-UTR+2084	Actn1.7	7	2859	FALSE	54	0	FALSE	FALSE	FALSE	single	1	0.00402149	0.00402149	3	FALSE	TRUE	ENSMUST00000021554.15-UTR+2084
Actn2	ENSMUSG00000052374.16	ENSMUST00000064204.13	Actn2.2	2	68	FALSE	9	9	FALSE	FALSE	FALSE	multi	2	0.929191	0.929191	1	FALSE	TRUE	ENSMUST00000064204.13;ENSMUST00000168193.7
Actn2	ENSMUSG00000052374.16	ENSMUST00000064204.13-UTR+3005	Actn2.3	3	3073	FALSE	9	2	FALSE	TRUE	TRUE	multi	2	0.0708086	0.0708086	2	FALSE	TRUE	ENSMUST00000064204.13-UTR+3005
Actn3	ENSMUSG00000006457.4	ENSMUST00000006626.4	Actn3.1	1	129	FALSE	3	3	FALSE	TRUE	TRUE	single	1	1	1	1	FALSE	TRUE	ENSMUST00000006626.4
Actn4	ENSMUSG00000054808.15	ENSMUST00000217157.1	Actn4.3	3	574	FALSE	84	84	FALSE	FALSE	FALSE	multi	2	0.513477	0.513477	1	FALSE	TRUE	ENSMUST00000216863.1;ENSMUST00000217157.1;ENSMUST00000217157.1-UTR-29
Actn4	ENSMUSG00000054808.15	ENSMUST00000068045.13	Actn4.4	4	981	FALSE	84	84	FALSE	TRUE	TRUE	multi	2	0.486523	0.486523	2	FALSE	TRUE	ENSMUST00000068045.13
Actr10	ENSMUSG00000021076.6	ENSMUST00000021479.5-UTR-2439	Actr10.2	2	231	FALSE	84	84	FALSE	FALSE	FALSE	multi	2	0.969579	0.969579	1	FALSE	TRUE	ENSMUST00000021479.5-UTR-2439;ENSMUST00000021479.5-UTR-2517
Actr10	ENSMUSG00000021076.6	ENSMUST00000021479.5-UTR-1934	Actr10.3	3	736	FALSE	84	0	FALSE	FALSE	FALSE	multi	2	0.000635781	0.000635781	3	FALSE	TRUE	ENSMUST00000021479.5-UTR-1934
Actr10	ENSMUSG00000021076.6	ENSMUST00000021479.5	Actr10.4	4	2670	FALSE	84	9	FALSE	TRUE	TRUE	multi	2	0.0297849	0.0297849	2	FALSE	TRUE	ENSMUST00000021479.5
Actr1a	ENSMUSG00000025228.5	ENSMUST00000237742.1-UTR-1606	Actr1a.1	1	17	FALSE	77	12	FALSE	FALSE	FALSE	multi	2	0.0565139	0.0565139	2	FALSE	TRUE	ENSMUST00000237742.1-UTR-1606
Actr1a	ENSMUSG00000025228.5	ENSMUST00000237742.1-UTR-774	Actr1a.2	2	849	FALSE	77	0	FALSE	FALSE	FALSE	multi	2	0.00803762	0.00803762	3	FALSE	TRUE	ENSMUST00000237742.1-UTR-774
Actr1a	ENSMUSG00000025228.5	ENSMUST00000040270.5	Actr1a.4	4	1556	FALSE	77	77	FALSE	TRUE	TRUE	multi	2	0.935448	0.935448	1	FALSE	TRUE	ENSMUST00000040270.5;ENSMUST00000237742.1
Actr1b	ENSMUSG00000037351.9	ENSMUST00000043951.9-UTR-1089	Actr1b.1	1	873	FALSE	71	71	FALSE	FALSE	FALSE	multi	2	0.651447	0.651447	1	FALSE	TRUE	ENSMUST00000043951.9-UTR-1089
Actr1b	ENSMUSG00000037351.9	ENSMUST00000043951.9	Actr1b.2	2	1962	FALSE	71	71	FALSE	TRUE	TRUE	multi	2	0.348553	0.348553	2	FALSE	TRUE	ENSMUST00000043951.9
Actr2	ENSMUSG00000020152.7	ENSMUST00000000137.7-UTR-2366	Actr2.1	1	19	FALSE	97	32	FALSE	FALSE	FALSE	multi	3	0.12592	0.12592	3	FALSE	TRUE	ENSMUST00000000137.7-UTR-2366
Actr2	ENSMUSG00000020152.7	ENSMUST00000000137.7-UTR-492	Actr2.2	2	1893	FALSE	97	0	FALSE	FALSE	FALSE	multi	3	0.0155808	0.0155808	4	FALSE	TRUE	ENSMUST00000000137.7-UTR-492
Actr2	ENSMUSG00000020152.7	ENSMUST00000000137.7-UTR-282	Actr2.3	3	2103	FALSE	97	97	FALSE	FALSE	FALSE	multi	3	0.263088	0.263088	2	FALSE	TRUE	ENSMUST00000000137.7-UTR-282
Actr2	ENSMUSG00000020152.7	ENSMUST00000000137.7	Actr2.4	4	2385	FALSE	97	97	FALSE	TRUE	TRUE	multi	3	0.595412	0.595412	1	FALSE	TRUE	ENSMUST00000000137.7
Actr3	ENSMUSG00000026341.16	ENSMUST00000178474.7-UTR-336	Actr3.2	2	753	FALSE	102	102	FALSE	FALSE	FALSE	multi	2	0.278447	0.278447	2	FALSE	TRUE	ENSMUST00000178474.7-UTR-336;ENSMUST00000178474.7-UTR-393
Actr3	ENSMUSG00000026341.16	ENSMUST00000027579.16	Actr3.4	4	1090	FALSE	102	102	FALSE	TRUE	TRUE	multi	2	0.721553	0.721553	1	FALSE	TRUE	ENSMUST00000027579.16;ENSMUST00000178474.7
Actr3b	ENSMUSG00000056367.14	ENSMUST00000088244.5	Actr3b.1	1	396	FALSE	12	6	FALSE	FALSE	FALSE	multi	2	0.162554	0.162554	2	FALSE	TRUE	ENSMUST00000088244.5
Actr3b	ENSMUSG00000056367.14	ENSMUST00000128727.7	Actr3b.2	2	742	FALSE	12	12	FALSE	TRUE	TRUE	multi	2	0.837446	0.837446	1	FALSE	TRUE	ENSMUST00000128727.7
Actr5	ENSMUSG00000037761.16	ENSMUST00000045644.8	Actr5.1	1	321	FALSE	34	34	FALSE	TRUE	TRUE	single	1	1	1	1	FALSE	TRUE	ENSMUST00000045644.8
Actr6	ENSMUSG00000019948.4	ENSMUST00000020109.4	Actr6.1	1	460	FALSE	38	38	FALSE	TRUE	TRUE	single	1	1	1	1	FALSE	TRUE	ENSMUST00000020109.4
Actr8	ENSMUSG00000015971.5	ENSMUST00000016115.5	Actr8.2	2	115	FALSE	0	0	TRUE	FALSE	FALSE	single	1	0	0.987002	1	FALSE	TRUE	ENSMUST00000016115.5;ENSMUST00000016115.5-UTR-74
Actr8	ENSMUSG00000015971.5	ENSMUST00000224797.1	Actr8.3	3	405	FALSE	0	0	FALSE	TRUE	TRUE	single	1	1	0.0129976	2	FALSE	TRUE	ENSMUST00000224797.1
Actrt1	ENSMUSG00000046615.2	ENSMUST00000059466.2	Actrt1.1	1	105	FALSE	0	0	FALSE	TRUE	TRUE	single	0	0		1	FALSE	TRUE	ENSMUST00000059466.2
Actrt2	ENSMUSG00000051276.4	ENSMUST00000060062.4	Actrt2.2	2	111	FALSE	0	0	FALSE	TRUE	TRUE	single	0	0		1	FALSE	TRUE	ENSMUST00000060062.4;ENSMUST00000060062.4-UTR-37
Actrt3	ENSMUSG00000037737.6	ENSMUST00000047630.6	Actrt3.1	1	761	FALSE	0	0	FALSE	TRUE	TRUE	single	1	1	1	1	FALSE	TRUE	ENSMUST00000047630.6
Acvr1	ENSMUSG00000026836.15	ENSMUST00000056376.11	Acvr1.1	1	390	FALSE	0	0	TRUE	FALSE	FALSE	multi	0	0	0.00294532	2	FALSE	TRUE	ENSMUST00000056376.11
Acvr1	ENSMUSG00000026836.15	ENSMUST00000112599.7	Acvr1.3	3	1105	FALSE	0	0	TRUE	TRUE	TRUE	multi	0	0	0.997055	1	FALSE	TRUE	ENSMUST00000090935.8;ENSMUST00000112599.7
Acvr1b	ENSMUSG00000000532.11	ENSMUST00000000544.11-UTR-1326	Acvr1b.1	1	1496	FALSE	30	0	FALSE	FALSE	FALSE	single	1	0.018584	0.018584	2	FALSE	TRUE	ENSMUST00000000544.11-UTR-1326
Acvr1b	ENSMUSG00000000532.11	ENSMUST00000000544.11	Acvr1b.2	2	2822	FALSE	30	30	FALSE	TRUE	TRUE	single	1	0.981416	0.981416	1	FALSE	TRUE	ENSMUST00000000544.11
Acvr1c	ENSMUSG00000026834.13	ENSMUST00000112607.2	Acvr1c.2	2	183	FALSE	2	0	FALSE	FALSE	FALSE	multi	2	0.00392157	0.00392157	6	FALSE	TRUE	ENSMUST00000112607.2;ENSMUST00000112607.2-UTR-104
Acvr1c	ENSMUSG00000026834.13	ENSMUST00000100085.7-UTR-2639	Acvr1c.3	3	457	FALSE	2	0	FALSE	FALSE	FALSE	multi	2	0.0127451	0.0127451	3	FALSE	TRUE	ENSMUST00000100085.7-UTR-2639
Acvr1c	ENSMUSG00000026834.13	ENSMUST00000100085.7-UTR-2129	Acvr1c.4	4	967	FALSE	2	0	FALSE	FALSE	FALSE	multi	2	0.0107843	0.0107843	4	FALSE	TRUE	ENSMUST00000100085.7-UTR-2129
Acvr1c	ENSMUSG00000026834.13	ENSMUST00000100085.7-UTR-304	Acvr1c.5	5	2792	FALSE	2	0	FALSE	FALSE	FALSE	multi	2	0.00490196	0.00490196	5	FALSE	TRUE	ENSMUST00000100085.7-UTR-304
Acvr1c	ENSMUSG00000026834.13	ENSMUST00000100085.7	Acvr1c.6	6	3096	FALSE	2	2	FALSE	FALSE	FALSE	multi	2	0.352941	0.352941	2	FALSE	TRUE	ENSMUST00000100085.7
Acvr1c	ENSMUSG00000026834.13	ENSMUST00000028178.13	Acvr1c.7	7	7465	FALSE	2	2	FALSE	TRUE	TRUE	multi	2	0.614706	0.614706	1	FALSE	TRUE	ENSMUST00000028178.13
Acvr2a	ENSMUSG00000052155.5	ENSMUST00000063886.3-UTR-2988	Acvr2a.1	1	493	FALSE	18	18	FALSE	FALSE	FALSE	multi	2	0.366474	0.366474	2	FALSE	TRUE	ENSMUST00000063886.3-UTR-2988
Acvr2a	ENSMUSG00000052155.5	ENSMUST00000063886.3	Acvr2a.2	2	3481	FALSE	18	18	FALSE	TRUE	TRUE	multi	2	0.633526	0.633526	1	FALSE	TRUE	ENSMUST00000063886.3
Acvr2b	ENSMUSG00000061393.14	ENSMUST00000165044.2	Acvr2b.2	2	54	FALSE	31	31	FALSE	FALSE	FALSE	multi	2	0.906488	0.906488	1	FALSE	TRUE	ENSMUST00000035093.14;ENSMUST00000165044.2
Acvr2b	ENSMUSG00000061393.14	ENSMUST00000215746.1	Acvr2b.3	3	1534	FALSE	31	14	FALSE	TRUE	TRUE	multi	2	0.0935124	0.0935124	2	FALSE	TRUE	ENSMUST00000215746.1
Acvrl1	ENSMUSG00000000530.16	ENSMUST00000119063.7	Acvrl1.3	3	163	FALSE	35	35	FALSE	FALSE	FALSE	multi	2	0.674754	0.674754	1	FALSE	TRUE	ENSMUST00000117984.7;ENSMUST00000119063.7;ENSMUST00000120028.7
Acvrl1	ENSMUSG00000000530.16	ENSMUST00000000542.13	Acvrl1.4	4	1859	FALSE	35	34	FALSE	TRUE	TRUE	multi	2	0.325246	0.325246	2	FALSE	TRUE	ENSMUST00000000542.13
Acy1	ENSMUSG00000023262.13	ENSMUST00000024031.12-UTR+59	Acy1.5	5	159	FALSE	30	30	FALSE	TRUE	TRUE	single	1	1	1	1	FALSE	TRUE	ENSMUST00000024031.12;ENSMUST00000024031.12-UTR+59;ENSMUST00000214275.1;ENSMUST00000215395.1;ENSMUST00000216400.1
Acy3	ENSMUSG00000024866.10	ENSMUST00000054030.7	Acy3.2	2	139	FALSE	25	25	FALSE	TRUE	TRUE	single	1	1	1	1	FALSE	TRUE	ENSMUST00000054030.7;ENSMUST00000235612.1
Acyp1	ENSMUSG00000008822.15	ENSMUST00000065913.7	Acyp1.1	1	4	FALSE	68	0	TRUE	FALSE	FALSE	single	1	0	0.0195563	2	FALSE	TRUE	ENSMUST00000065913.7
Acyp1	ENSMUSG00000008822.15	ENSMUST00000008966.12	Acyp1.5	5	214	FALSE	68	68	FALSE	TRUE	TRUE	single	1	1	0.980444	1	FALSE	TRUE	ENSMUST00000008966.12;ENSMUST00000117138.2;ENSMUST00000121930.1;ENSMUST00000121930.1-UTR-40
Acyp2	ENSMUSG00000060923.5	ENSMUST00000074613.3	Acyp2.2	2	334	FALSE	45	45	FALSE	TRUE	TRUE	single	1	1	1	1	FALSE	TRUE	ENSMUST00000074613.3;ENSMUST00000074613.3-UTR-133
Ada	ENSMUSG00000017697.3	ENSMUST00000017841.3-UTR-230	Ada.1	1	251	FALSE	28	28	FALSE	FALSE	FALSE	multi	2	0.950179	0.950179	1	FALSE	TRUE	ENSMUST00000017841.3-UTR-230
Ada	ENSMUSG00000017697.3	ENSMUST00000017841.3	Ada.2	2	481	FALSE	28	0	FALSE	FALSE	FALSE	multi	2	0.00849049	0.00849049	3	FALSE	TRUE	ENSMUST00000017841.3
Ada	ENSMUSG00000017697.3	ENSMUST00000017841.3-UTR+2800	Ada.3	3	3281	FALSE	28	1	FALSE	TRUE	TRUE	multi	2	0.0413304	0.0413304	2	FALSE	TRUE	ENSMUST00000017841.3-UTR+2800
Adad1	ENSMUSG00000027719.15	ENSMUST00000144629.7-UTR-840	Adad1.3	3	205	FALSE	0	0	TRUE	FALSE	FALSE	multi	0	0	0.8	1	FALSE	TRUE	ENSMUST00000029274.13;ENSMUST00000144629.7-UTR-840;ENSMUST00000144629.7-UTR-957
Adad1	ENSMUSG00000027719.15	ENSMUST00000144629.7	Adad1.4	4	1045	FALSE	0	0	TRUE	FALSE	FALSE	multi	0	0	0.2	2	FALSE	TRUE	ENSMUST00000144629.7
Adad1	ENSMUSG00000027719.15	ENSMUST00000147773.2	Adad1.5	5	64	FALSE	0	0	FALSE	TRUE	TRUE	multi	0	0	0	3	FALSE	TRUE	ENSMUST00000147773.2
Adad2	ENSMUSG00000024266.8	ENSMUST00000098361.3	Adad2.1	1	206	FALSE	1	1	FALSE	TRUE	TRUE	single	1	1	1	1	FALSE	TRUE	ENSMUST00000098361.3
Adal	ENSMUSG00000027259.15	ENSMUST00000110662.8	Adal.1	1	42	FALSE	25	14	FALSE	FALSE	FALSE	multi	2	0.150107	0.150107	2	FALSE	TRUE	ENSMUST00000110662.8
Adal	ENSMUSG00000027259.15	ENSMUST00000028702.9	Adal.4	4	1133	FALSE	25	25	FALSE	TRUE	TRUE	multi	2	0.849893	0.849893	1	FALSE	TRUE	ENSMUST00000028702.9;ENSMUST00000066155.5;ENSMUST00000110665.7
Adam10	ENSMUSG00000054693.14	ENSMUST00000067880.12-UTR-1585	Adam10.2	2	550	FALSE	71	0	FALSE	FALSE	FALSE	single	1	0.0183215	0.0183215	2	FALSE	TRUE	ENSMUST00000067880.12-UTR-1585;ENSMUST00000067880.12-UTR-1619
Adam10	ENSMUSG00000054693.14	ENSMUST00000067880.12	Adam10.4	4	2135	FALSE	71	71	FALSE	TRUE	TRUE	single	1	0.981679	0.981679	1	FALSE	TRUE	ENSMUST00000067880.12;ENSMUST00000067880.12-UTR-56
Adam11	ENSMUSG00000020926.16	ENSMUST00000068150.6-UTR-1227	Adam11.1	1	1356	FALSE	17	17	FALSE	FALSE	FALSE	multi	2	0.278733	0.278733	2	FALSE	TRUE	ENSMUST00000068150.6-UTR-1227
Adam11	ENSMUSG00000020926.16	ENSMUST00000068150.6	Adam11.2	2	2583	FALSE	17	17	FALSE	TRUE	TRUE	multi	2	0.721267	0.721267	1	FALSE	TRUE	ENSMUST00000068150.6
Adam12	ENSMUSG00000054555.11	ENSMUST00000138363.1-UTR-1604	Adam12.1	1	142	FALSE	6	2	FALSE	FALSE	FALSE	multi	2	0.104034	0.104034	2	FALSE	TRUE	ENSMUST00000138363.1-UTR-1604
Adam12	ENSMUSG00000054555.11	ENSMUST00000138363.1	Adam12.2	2	1746	FALSE	6	0	FALSE	FALSE	FALSE	multi	2	0.0157113	0.0157113	3	FALSE	TRUE	ENSMUST00000138363.1
Adam12	ENSMUSG00000054555.11	ENSMUST00000067680.10	Adam12.3	3	4743	FALSE	6	6	FALSE	TRUE	TRUE	multi	2	0.880255	0.880255	1	FALSE	TRUE	ENSMUST00000067680.10
Adam15	ENSMUSG00000028041.17	ENSMUST00000029676.11	Adam15.3	3	271	FALSE	60	60	FALSE	TRUE	TRUE	single	1	1	1	1	FALSE	TRUE	ENSMUST00000029676.11;ENSMUST00000074582.6;ENSMUST00000107446.7
Adam17	ENSMUSG00000052593.16	ENSMUST00000232107.1-UTR-333	Adam17.1	1	22	FALSE	54	1	FALSE	FALSE	FALSE	multi	2	0.0357084	0.0357084	2	FALSE	TRUE	ENSMUST00000232107.1-UTR-333
Adam17	ENSMUSG00000052593.16	ENSMUST00000101551.9	Adam17.5	5	1767	FALSE	54	54	FALSE	TRUE	TRUE	multi	2	0.964292	0.964292	1	FALSE	TRUE	ENSMUST00000064536.12;ENSMUST00000064536.12-UTR-163;ENSMUST00000101551.9;ENSMUST00000232107.1
Adam18	ENSMUSG00000031552.13	ENSMUST00000033957.11	Adam18.2	2	143	FALSE	0	0	FALSE	TRUE	TRUE	single	1	1	1	1	FALSE	TRUE	ENSMUST00000033957.11;ENSMUST00000138232.1
Adam19	ENSMUSG00000011256.16	ENSMUST00000011400.7	Adam19.1	1	3498	FALSE	17	17	FALSE	TRUE	TRUE	single	1	1	1	1	FALSE	TRUE	ENSMUST00000011400.7
Adam1a	ENSMUSG00000072647.6	ENSMUST00000200170.1-UTR-398	Adam1a.1	1	2687	FALSE	41	0	FALSE	FALSE	FALSE	multi	2	0.00575667	0.00575667	3	FALSE	TRUE	ENSMUST00000200170.1-UTR-398
Adam1a	ENSMUSG00000072647.6	ENSMUST00000100757.5	Adam1a.4	4	277	FALSE	41	2	FALSE	FALSE	FALSE	multi	2	0.0349572	0.0349572	2	FALSE	TRUE	ENSMUST00000100757.5;ENSMUST00000200170.1;ENSMUST00000200170.1-UTR-74
Adam1a	ENSMUSG00000072647.6	ENSMUST00000100757.5-UTR+3467	Adam1a.5	5	3744	FALSE	41	41	FALSE	TRUE	TRUE	multi	2	0.959286	0.959286	1	FALSE	TRUE	ENSMUST00000100757.5-UTR+3467
Adam1b	ENSMUSG00000062438.4	ENSMUST00000079368.4	Adam1b.2	2	462	FALSE	0	0	FALSE	FALSE	FALSE	multi	2	0.862069	0.862069	1	FALSE	TRUE	ENSMUST00000079368.4;ENSMUST00000079368.4-UTR-157
Adam1b	ENSMUSG00000062438.4	ENSMUST00000079368.4-UTR+574	Adam1b.3	3	1036	FALSE	0	0	FALSE	TRUE	TRUE	multi	2	0.137931	0.137931	2	FALSE	TRUE	ENSMUST00000079368.4-UTR+574
Adam2	ENSMUSG00000022039.6	ENSMUST00000022618.5	Adam2.3	3	332	FALSE	0	0	FALSE	TRUE	TRUE	single	1	1	1	1	FALSE	TRUE	ENSMUST00000022618.5;ENSMUST00000022618.5-UTR-134;ENSMUST00000022618.5-UTR-85
Adam20	ENSMUSG00000046282.7	ENSMUST00000056331.7	Adam20.1	1	166	FALSE	0	0	FALSE	TRUE	TRUE	single	0	0		1	FALSE	TRUE	ENSMUST00000056331.7
Adam21	ENSMUSG00000008438.3	ENSMUST00000008582.3	Adam21.1	1	213	FALSE	0	0	FALSE	TRUE	TRUE	single	1	1	1	1	FALSE	TRUE	ENSMUST00000008582.3
Adam22	ENSMUSG00000040537.17	ENSMUST00000115385.1	Adam22.1	1	1189	FALSE	24	0	TRUE	FALSE	FALSE	multi	2	0	0.0299254	4	FALSE	TRUE	ENSMUST00000115385.1
Adam22	ENSMUSG00000040537.17	ENSMUST00000046838.13	Adam22.3	3	76	FALSE	24	0	TRUE	FALSE	FALSE	multi	2	0	0.0803084	3	FALSE	TRUE	ENSMUST00000046838.13;ENSMUST00000199853.1
Adam22	ENSMUSG00000040537.17	ENSMUST00000124121.7-UTR-507	Adam22.4	4	340	FALSE	24	15	FALSE	FALSE	FALSE	multi	2	0.344633	0.306643	2	FALSE	TRUE	ENSMUST00000124121.7-UTR-507
Adam22	ENSMUSG00000040537.17	ENSMUST00000124121.7	Adam22.5	5	847	FALSE	24	0	FALSE	FALSE	FALSE	multi	2	0.0180516	0.0160617	5	FALSE	TRUE	ENSMUST00000124121.7
Adam22	ENSMUSG00000040537.17	ENSMUST00000050166.13	Adam22.6	6	6334	FALSE	24	20	FALSE	TRUE	TRUE	multi	2	0.637315	0.567062	1	FALSE	TRUE	ENSMUST00000050166.13
Adam23	ENSMUSG00000025964.15	ENSMUST00000114103.7	Adam23.1	1	165	FALSE	20	18	FALSE	FALSE	FALSE	multi	3	0.466297	0.466297	1	FALSE	TRUE	ENSMUST00000114103.7
Adam23	ENSMUSG00000025964.15	ENSMUST00000087374.9-UTR-2804	Adam23.2	2	816	FALSE	20	0	FALSE	FALSE	FALSE	multi	3	0.0507496	0.0507496	4	FALSE	TRUE	ENSMUST00000087374.9-UTR-2804
Adam23	ENSMUSG00000025964.15	ENSMUST00000087374.9-UTR-2306	Adam23.3	3	1314	FALSE	20	8	FALSE	FALSE	FALSE	multi	3	0.0711827	0.0711827	3	FALSE	TRUE	ENSMUST00000087374.9-UTR-2306
Adam23	ENSMUSG00000025964.15	ENSMUST00000087374.9	Adam23.5	5	3620	FALSE	20	20	FALSE	TRUE	TRUE	multi	3	0.411771	0.411771	2	FALSE	TRUE	ENSMUST00000087374.9;ENSMUST00000087374.9-UTR-177
Adam24	ENSMUSG00000046723.4	ENSMUST00000051614.4	Adam24.2	2	419	FALSE	0	0	FALSE	TRUE	TRUE	single	0	0		1	FALSE	TRUE	ENSMUST00000051614.4;ENSMUST00000051614.4-UTR-74
Adam25	ENSMUSG00000071937.4	ENSMUST00000096663.4	Adam25.1	1	195	FALSE	0	0	FALSE	TRUE	TRUE	single	0	0		1	FALSE	TRUE	ENSMUST00000096663.4
Adam26a	ENSMUSG00000048516.2	ENSMUST00000049577.2	Adam26a.1	1	80	FALSE	0	0	FALSE	TRUE	TRUE	single	0	0		1	FALSE	TRUE	ENSMUST00000049577.2
Adam26b	ENSMUSG00000063900.5	ENSMUST00000080135.4	Adam26b.1	1	102	FALSE	41	41	FALSE	TRUE	TRUE	single	1	1	1	1	FALSE	TRUE	ENSMUST00000080135.4
Adam28	ENSMUSG00000014725.16	ENSMUST00000225767.2	Adam28.1	1	526	FALSE	51	0	TRUE	FALSE	FALSE	multi	2	0	0.0260606	3	FALSE	TRUE	ENSMUST00000225767.2
Adam28	ENSMUSG00000014725.16	ENSMUST00000224039.1	Adam28.2	2	179	FALSE	51	0	TRUE	FALSE	FALSE	multi	2	0	0.0239476	4	FALSE	TRUE	ENSMUST00000224039.1
Adam28	ENSMUSG00000014725.16	ENSMUST00000022642.5	Adam28.3	3	576	FALSE	51	0	TRUE	FALSE	FALSE	multi	2	0	3.70706e-05	5	FALSE	TRUE	ENSMUST00000022642.5
Adam28	ENSMUSG00000014725.16	ENSMUST00000111072.7	Adam28.4	4	548	FALSE	51	51	FALSE	FALSE	FALSE	multi	2	0.966245	0.917889	1	FALSE	TRUE	ENSMUST00000111072.7
Adam28	ENSMUSG00000014725.16	ENSMUST00000111072.7-UTR+1030	Adam28.5	5	1578	FALSE	51	3	FALSE	TRUE	TRUE	multi	2	0.0337554	0.0320661	2	FALSE	TRUE	ENSMUST00000111072.7-UTR+1030
Adam29	ENSMUSG00000046258.4	ENSMUST00000053441.4	Adam29.1	1	214	FALSE	0	0	FALSE	TRUE	TRUE	single	0	0		1	FALSE	TRUE	ENSMUST00000053441.4
Adam3	ENSMUSG00000031553.16	ENSMUST00000171611.8	Adam3.1	1	111	FALSE	0	0	TRUE	FALSE	FALSE	single	1	0	0.145455	3	FALSE	TRUE	ENSMUST00000171611.8
Adam3	ENSMUSG00000031553.16	ENSMUST00000171438.7	Adam3.2	2			0	0	TRUE	FALSE	FALSE	single	1	0	0.272727	2	FALSE	TRUE	ENSMUST00000171438.7
Adam3	ENSMUSG00000031553.16	ENSMUST00000033958.14	Adam3.4	4	178	FALSE	0	0	FALSE	TRUE	TRUE	single	1	1	0.581818	1	FALSE	TRUE	ENSMUST00000033958.14;ENSMUST00000167431.1
Adam30	ENSMUSG00000043468.4	ENSMUST00000050342.4	Adam30.1	1	1118	FALSE	2	2	FALSE	TRUE	TRUE	single	1	1	1	1	FALSE	TRUE	ENSMUST00000050342.4
Adam32	ENSMUSG00000037437.18	ENSMUST00000121438.8	Adam32.4	4	176	FALSE	0	0	FALSE	TRUE	TRUE	single	1	1	1	1	FALSE	TRUE	ENSMUST00000119720.7;ENSMUST00000121438.8;ENSMUST00000140573.7;ENSMUST00000173069.7
Adam33	ENSMUSG00000027318.17	ENSMUST00000147333.1	Adam33.1	1	608	FALSE	3	0	TRUE	FALSE	FALSE	multi	2	0	0.803638	1	FALSE	TRUE	ENSMUST00000147333.1
Adam33	ENSMUSG00000027318.17	ENSMUST00000052104.9	Adam33.2	2	179	FALSE	3	3	FALSE	FALSE	FALSE	multi	2	0.253002	0.04968	3	FALSE	TRUE	ENSMUST00000052104.9
Adam33	ENSMUSG00000027318.17	ENSMUST00000110232.8	Adam33.4	4	471	FALSE	3	3	FALSE	TRUE	TRUE	multi	2	0.746998	0.146682	2	FALSE	TRUE	ENSMUST00000110232.8;ENSMUST00000135149.7
Adam34	ENSMUSG00000079058.3	ENSMUST00000110411.3	Adam34.2	2	153	FALSE	0	0	FALSE	TRUE	TRUE	single	1	1	1	1	FALSE	TRUE	ENSMUST00000110411.3;ENSMUST00000212185.1
Adam34l	ENSMUSG00000050190.4	ENSMUST00000056023.4	Adam34l.1	1	24	FALSE	0	0	FALSE	TRUE	TRUE	single	1	1	1	1	FALSE	TRUE	ENSMUST00000056023.4
Adam39	ENSMUSG00000054033.6	ENSMUST00000066814.6	Adam39.3	3	193	FALSE	0	0	FALSE	TRUE	TRUE	single	0	0		1	FALSE	TRUE	ENSMUST00000066814.6;ENSMUST00000066814.6-UTR-139;ENSMUST00000066814.6-UTR-177
Adam4	ENSMUSG00000072972.3	ENSMUST00000085319.3	Adam4.1	1	111	FALSE	0	0	FALSE	TRUE	TRUE	single	1	1	1	1	FALSE	TRUE	ENSMUST00000085319.3
Adam5	ENSMUSG00000031554.18	ENSMUST00000209935.1	Adam5.2	2	100	FALSE	0	0	TRUE	FALSE	FALSE	single	1	0	0.828326	1	FALSE	TRUE	ENSMUST00000118419.1;ENSMUST00000209935.1
Adam5	ENSMUSG00000031554.18	ENSMUST00000132180.7	Adam5.4	4	276	FALSE	0	0	FALSE	TRUE	TRUE	single	1	1	0.171674	2	FALSE	TRUE	ENSMUST00000050300.14;ENSMUST00000132180.7
Adam6a	ENSMUSG00000043945.4	ENSMUST00000053086.2	Adam6a.1	1	192	FALSE	0	0	FALSE	TRUE	TRUE	single	0	0		1	FALSE	TRUE	ENSMUST00000053086.2
Adam6b	ENSMUSG00000051804.3	ENSMUST00000063317.3	Adam6b.1	1	222	FALSE	0	0	FALSE	TRUE	TRUE	single	1	1	1	1	FALSE	TRUE	ENSMUST00000063317.3
Adam7	ENSMUSG00000022056.9	ENSMUST00000022640.7	Adam7.1	1	1085	FALSE	0	0	FALSE	TRUE	TRUE	single	0	0		1	FALSE	TRUE	ENSMUST00000022640.7
Adam8	ENSMUSG00000025473.16	ENSMUST00000026546.15	Adam8.1	1	545	FALSE	10	10	FALSE	TRUE	TRUE	single	1	1	1	1	FALSE	TRUE	ENSMUST00000026546.15
Adam9	ENSMUSG00000031555.15	ENSMUST00000208247.2	Adam9.2	2	1306	FALSE	51	51	FALSE	TRUE	TRUE	single	1	1	1	1	FALSE	TRUE	ENSMUST00000084032.5;ENSMUST00000208247.2
Adamdec1	ENSMUSG00000022057.8	ENSMUST00000022641.8	Adamdec1.1	1	989	FALSE	3	3	FALSE	TRUE	TRUE	single	1	1	1	1	FALSE	TRUE	ENSMUST00000022641.8
Adamts1	ENSMUSG00000022893.14	ENSMUST00000023610.14	Adamts1.5	5	1574	FALSE	31	31	FALSE	TRUE	TRUE	single	1	1	1	1	FALSE	TRUE	ENSMUST00000023610.14;ENSMUST00000023610.14-UTR-199;ENSMUST00000023610.14-UTR-353;ENSMUST00000023610.14-UTR-481;ENSMUST00000023610.14-UTR-555
Adamts10	ENSMUSG00000024299.17	ENSMUST00000234715.1-UTR-1814	Adamts10.1	1	127	FALSE	27	0	TRUE	FALSE	FALSE	single	1	0	0.302812	2	FALSE	TRUE	ENSMUST00000234715.1-UTR-1814
Adamts10	ENSMUSG00000024299.17	ENSMUST00000234715.1-UTR-1503	Adamts10.2	2	438	FALSE	27	0	TRUE	FALSE	FALSE	single	1	0	0.0441152	5	FALSE	TRUE	ENSMUST00000234715.1-UTR-1503
Adamts10	ENSMUSG00000024299.17	ENSMUST00000234715.1	Adamts10.3	3	1941	FALSE	27	0	TRUE	FALSE	FALSE	single	1	0	0.10271	4	FALSE	TRUE	ENSMUST00000234715.1
Adamts10	ENSMUSG00000024299.17	ENSMUST00000234497.1	Adamts10.4	4	122	FALSE	27	0	TRUE	FALSE	FALSE	single	1	0	0.154219	3	FALSE	TRUE	ENSMUST00000234497.1
Adamts10	ENSMUSG00000024299.17	ENSMUST00000087623.12	Adamts10.5	5	574	FALSE	27	27	FALSE	TRUE	TRUE	single	1	1	0.396143	1	FALSE	TRUE	ENSMUST00000087623.12
Adamts12	ENSMUSG00000047497.10	ENSMUST00000061318.8	Adamts12.2	2	3554	FALSE	4	4	FALSE	TRUE	TRUE	single	1	1	1	1	FALSE	TRUE	ENSMUST00000061318.8;ENSMUST00000061318.8-UTR-40
Adamts13	ENSMUSG00000014852.16	ENSMUST00000014996.13	Adamts13.1	1	239	FALSE	0	0	TRUE	FALSE	FALSE	single	1	0	0.961594	1	FALSE	TRUE	ENSMUST00000014996.13
Adamts13	ENSMUSG00000014852.16	ENSMUST00000102891.3	Adamts13.2	2	181	FALSE	0	0	FALSE	TRUE	TRUE	single	1	1	0.0384061	2	FALSE	TRUE	ENSMUST00000102891.3
Adamts14	ENSMUSG00000059901.12	ENSMUST00000120336.1	Adamts14.1	1	10	FALSE	4	0	FALSE	FALSE	FALSE	single	1	0.0075	0.0075	2	FALSE	TRUE	ENSMUST00000120336.1
Adamts14	ENSMUSG00000059901.12	ENSMUST00000092486.10	Adamts14.2	2	1366	FALSE	4	4	FALSE	TRUE	TRUE	single	1	0.9925	0.9925	1	FALSE	TRUE	ENSMUST00000092486.10
Adamts15	ENSMUSG00000033453.8	ENSMUST00000065112.6	Adamts15.1	1	2860	FALSE	5	5	FALSE	TRUE	TRUE	single	1	1	1	1	FALSE	TRUE	ENSMUST00000065112.6
Adamts16	ENSMUSG00000049538.14	ENSMUST00000109694.2	Adamts16.1	1	413	FALSE	0	0	TRUE	FALSE	FALSE	single	1	0	0.0324324	2	FALSE	TRUE	ENSMUST00000109694.2
Adamts16	ENSMUSG00000049538.14	ENSMUST00000080145.12	Adamts16.2	2	1050	FALSE	0	0	FALSE	TRUE	TRUE	single	1	1	0.967568	1	FALSE	TRUE	ENSMUST00000080145.12
Adamts17	ENSMUSG00000058145.16	ENSMUST00000125014.1	Adamts17.1	1	25	FALSE	1	0	TRUE	FALSE	FALSE	single	1	0	0.365854	2	FALSE	TRUE	ENSMUST00000125014.1
Adamts17	ENSMUSG00000058145.16	ENSMUST00000098382.9	Adamts17.2	2	2555	FALSE	1	1	FALSE	TRUE	TRUE	single	1	0.929487	0.589431	1	FALSE	TRUE	ENSMUST00000098382.9
Adamts17	ENSMUSG00000058145.16	ENSMUST00000107478.8	Adamts17.3	3	3105	FALSE	1	0	FALSE	FALSE	FALSE	single	1	0.0705128	0.0447154	3	FALSE	TRUE	ENSMUST00000107478.8
Adamts18	ENSMUSG00000053399.9	ENSMUST00000093113.4	Adamts18.1	1	1843	FALSE	0	0	FALSE	TRUE	TRUE	single	1	1	1	1	FALSE	TRUE	ENSMUST00000093113.4
Adamts19	ENSMUSG00000053441.5	ENSMUST00000052907.6	Adamts19.1	1	1372	FALSE	0	0	FALSE	TRUE	TRUE	single	1	1	1	1	FALSE	TRUE	ENSMUST00000052907.6
Adamts2	ENSMUSG00000036545.9	ENSMUST00000142118.2	Adamts2.1	1	1711	FALSE	37	0	TRUE	FALSE	FALSE	multi	3	0	0.0264032	4	FALSE	TRUE	ENSMUST00000142118.2
Adamts2	ENSMUSG00000036545.9	ENSMUST00000040523.8-UTR-3523	Adamts2.2	2	21	FALSE	37	12	FALSE	FALSE	FALSE	multi	3	0.488373	0.475479	1	FALSE	TRUE	ENSMUST00000040523.8-UTR-3523
Adamts2	ENSMUSG00000036545.9	ENSMUST00000040523.8-UTR-1240	Adamts2.3	3	2304	FALSE	37	28	FALSE	FALSE	FALSE	multi	3	0.342998	0.333942	2	FALSE	TRUE	ENSMUST00000040523.8-UTR-1240
Adamts2	ENSMUSG00000036545.9	ENSMUST00000040523.8	Adamts2.4	4	3544	FALSE	37	10	FALSE	TRUE	TRUE	multi	3	0.168628	0.164176	3	FALSE	TRUE	ENSMUST00000040523.8
Adamts20	ENSMUSG00000022449.14	ENSMUST00000155907.1	Adamts20.1	1	2439	FALSE	0	0	TRUE	FALSE	FALSE	single	1	0	0.99845	1	FALSE	TRUE	ENSMUST00000155907.1
Adamts20	ENSMUSG00000022449.14	ENSMUST00000035342.10	Adamts20.2	2	137	FALSE	0	0	FALSE	TRUE	TRUE	single	1	1	0.00155039	2	FALSE	TRUE	ENSMUST00000035342.10
Adamts3	ENSMUSG00000043635.12	ENSMUST00000198151.1	Adamts3.1	1	702	FALSE	10	0	TRUE	FALSE	FALSE	multi	2	0	0.272092	2	FALSE	TRUE	ENSMUST00000198151.1
Adamts3	ENSMUSG00000043635.12	ENSMUST00000061427.9	Adamts3.2	2	277	FALSE	10	2	FALSE	FALSE	FALSE	multi	2	0.0500626	0.0364409	3	FALSE	TRUE	ENSMUST00000061427.9
Adamts3	ENSMUSG00000043635.12	ENSMUST00000061427.9-UTR+2227	Adamts3.3	3	2504	FALSE	10	10	FALSE	TRUE	TRUE	multi	2	0.949937	0.691467	1	FALSE	TRUE	ENSMUST00000061427.9-UTR+2227
Adamts4	ENSMUSG00000006403.13	ENSMUST00000219033.1-UTR-690	Adamts4.2	2	768	FALSE	47	26	FALSE	FALSE	FALSE	multi	3	0.146146	0.146146	3	FALSE	TRUE	ENSMUST00000219033.1-UTR-690;ENSMUST00000219033.1-UTR-723
Adamts4	ENSMUSG00000006403.13	ENSMUST00000111314.1	Adamts4.5	5	1459	FALSE	47	17	FALSE	FALSE	FALSE	multi	3	0.283205	0.283205	2	FALSE	TRUE	ENSMUST00000111314.1;ENSMUST00000219033.1;ENSMUST00000219033.1-UTR-145
Adamts4	ENSMUSG00000006403.13	ENSMUST00000111314.1-UTR+1618	Adamts4.6	6	3077	FALSE	47	47	FALSE	TRUE	TRUE	multi	3	0.570649	0.570649	1	FALSE	TRUE	ENSMUST00000111314.1-UTR+1618
Adamts5	ENSMUSG00000022894.6	ENSMUST00000023611.6-UTR-5536	Adamts5.1	1	901	FALSE	17	17	FALSE	FALSE	FALSE	multi	4	0.582235	0.582235	1	FALSE	TRUE	ENSMUST00000023611.6-UTR-5536
Adamts5	ENSMUSG00000022894.6	ENSMUST00000023611.6-UTR-5267	Adamts5.2	2	1170	FALSE	17	0	FALSE	FALSE	FALSE	multi	4	0.0434029	0.0434029	5	FALSE	TRUE	ENSMUST00000023611.6-UTR-5267
Adamts5	ENSMUSG00000022894.6	ENSMUST00000023611.6-UTR-4337	Adamts5.3	3	2100	FALSE	17	1	FALSE	FALSE	FALSE	multi	4	0.0554675	0.0554675	3	FALSE	TRUE	ENSMUST00000023611.6-UTR-4337
Adamts5	ENSMUSG00000022894.6	ENSMUST00000023611.6-UTR-3258	Adamts5.6	6	3179	FALSE	17	12	FALSE	FALSE	FALSE	multi	4	0.235077	0.235077	2	FALSE	TRUE	ENSMUST00000023611.6-UTR-3258;ENSMUST00000023611.6-UTR-3305;ENSMUST00000023611.6-UTR-3434
Adamts5	ENSMUSG00000022894.6	ENSMUST00000023611.6-UTR-2130	Adamts5.8	8	4307	FALSE	17	0	FALSE	FALSE	FALSE	multi	4	0.046399	0.046399	4	FALSE	TRUE	ENSMUST00000023611.6-UTR-2130;ENSMUST00000023611.6-UTR-2255
Adamts5	ENSMUSG00000022894.6	ENSMUST00000023611.6	Adamts5.9	9	6437	FALSE	17	1	FALSE	TRUE	TRUE	multi	4	0.0374186	0.0374186	6	FALSE	TRUE	ENSMUST00000023611.6
Adamts6	ENSMUSG00000046169.10	ENSMUST00000065766.6	Adamts6.1	1	1059	FALSE	4	1	FALSE	FALSE	FALSE	multi	2	0.075388	0.075388	2	FALSE	TRUE	ENSMUST00000065766.6
Adamts6	ENSMUSG00000046169.10	ENSMUST00000224208.1	Adamts6.2	2	2888	FALSE	4	4	FALSE	TRUE	TRUE	multi	2	0.924612	0.924612	1	FALSE	TRUE	ENSMUST00000224208.1
Adamts7	ENSMUSG00000032363.15	ENSMUST00000113060.2	Adamts7.3	3	231	FALSE	0	0	TRUE	FALSE	FALSE	single	1	0	0.992308	1	FALSE	TRUE	ENSMUST00000113059.7;ENSMUST00000113060.2;ENSMUST00000147250.7
Adamts7	ENSMUSG00000032363.15	ENSMUST00000167122.7	Adamts7.4	4	269	FALSE	0	0	FALSE	TRUE	TRUE	single	1	1	0.00769231	2	FALSE	TRUE	ENSMUST00000167122.7
Adamts8	ENSMUSG00000031994.13	ENSMUST00000068135.12	Adamts8.1	1	638	FALSE	3	3	FALSE	TRUE	TRUE	single	1	1	1	1	FALSE	TRUE	ENSMUST00000068135.12
Adamts9	ENSMUSG00000030022.14	ENSMUST00000113438.7	Adamts9.2	2	1883	FALSE	8	8	FALSE	TRUE	TRUE	single	1	1	1	1	FALSE	TRUE	ENSMUST00000113438.7;ENSMUST00000167391.1
Adamtsl1	ENSMUSG00000066113.16	ENSMUST00000120678.1	Adamtsl1.2	2	282	FALSE	8	0	TRUE	FALSE	FALSE	multi	2	0	0.632014	1	FALSE	TRUE	ENSMUST00000120678.1;ENSMUST00000120678.1-UTR-182
Adamtsl1	ENSMUSG00000066113.16	ENSMUST00000048885.11	Adamtsl1.3	3	129	FALSE	8	0	TRUE	FALSE	FALSE	multi	2	0	0.00883935	5	FALSE	TRUE	ENSMUST00000048885.11
Adamtsl1	ENSMUSG00000066113.16	ENSMUST00000107178.8-UTR-630	Adamtsl1.4	4	1804	FALSE	8	0	FALSE	FALSE	FALSE	multi	2	0.0342429	0.0122982	4	FALSE	TRUE	ENSMUST00000107178.8-UTR-630
Adamtsl1	ENSMUSG00000066113.16	ENSMUST00000107178.8-UTR-302	Adamtsl1.5	5	2132	FALSE	8	2	FALSE	FALSE	FALSE	multi	2	0.0742821	0.0266782	3	FALSE	TRUE	ENSMUST00000107178.8-UTR-302
Adamtsl1	ENSMUSG00000066113.16	ENSMUST00000141889.7	Adamtsl1.7	7	2437	FALSE	8	8	FALSE	TRUE	TRUE	multi	2	0.891475	0.32017	2	FALSE	TRUE	ENSMUST00000107178.8;ENSMUST00000141889.7
Adamtsl2	ENSMUSG00000036040.14	ENSMUST00000091233.6	Adamtsl2.1	1	542	FALSE	7	7	FALSE	TRUE	TRUE	single	1	1	1	1	FALSE	TRUE	ENSMUST00000091233.6
Adamtsl3	ENSMUSG00000070469.12	ENSMUST00000173828.2	Adamtsl3.1	1			7	0	FALSE	FALSE	FALSE	single	1	0.00335893	0.00335893	2	FALSE	TRUE	ENSMUST00000173828.2
Adamtsl3	ENSMUSG00000070469.12	ENSMUST00000172784.1	Adamtsl3.2	2	344	FALSE	7	0	FALSE	FALSE	FALSE	single	1	0.000959693	0.000959693	3	FALSE	TRUE	ENSMUST00000172784.1
Adamtsl3	ENSMUSG00000070469.12	ENSMUST00000173287.7	Adamtsl3.3	3	1952	FALSE	7	7	FALSE	TRUE	TRUE	single	1	0.995681	0.995681	1	FALSE	TRUE	ENSMUST00000173287.7
Adamtsl4	ENSMUSG00000015850.11	ENSMUST00000117782.7	Adamtsl4.2	2	632	FALSE	12	12	FALSE	TRUE	TRUE	single	1	1	1	1	FALSE	TRUE	ENSMUST00000015994.3;ENSMUST00000117782.7
Adamtsl5	ENSMUSG00000043822.18	ENSMUST00000105352.1	Adamtsl5.1	1	69	FALSE	13	0	TRUE	FALSE	FALSE	single	1	0	0.382825	2	FALSE	TRUE	ENSMUST00000105352.1
Adamtsl5	ENSMUSG00000043822.18	ENSMUST00000095446.9	Adamtsl5.3	3	314	FALSE	13	13	FALSE	TRUE	TRUE	single	1	1	0.617175	1	FALSE	TRUE	ENSMUST00000095446.9;ENSMUST00000095446.9-UTR-96
Adap1	ENSMUSG00000056413.16	ENSMUST00000110865.1	Adap1.1	1	1172	FALSE	33	33	FALSE	TRUE	TRUE	single	1	0.961554	0.961554	1	FALSE	TRUE	ENSMUST00000110865.1
Adap1	ENSMUSG00000056413.16	ENSMUST00000110865.1-UTR+1997	Adap1.2	2	3169	FALSE	33	0	FALSE	FALSE	FALSE	single	1	0.0384459	0.0384459	2	FALSE	TRUE	ENSMUST00000110865.1-UTR+1997
Adap2	ENSMUSG00000020709.15	ENSMUST00000021050.13	Adap2.1	1	528	FALSE	70	26	FALSE	FALSE	FALSE	multi	3	0.169637	0.169637	3	FALSE	TRUE	ENSMUST00000021050.13
Adap2	ENSMUSG00000020709.15	ENSMUST00000021050.13-UTR+1278	Adap2.2	2	1806	FALSE	70	70	FALSE	FALSE	FALSE	multi	3	0.438399	0.438399	1	FALSE	TRUE	ENSMUST00000021050.13-UTR+1278
Adap2	ENSMUSG00000020709.15	ENSMUST00000021050.13-UTR+1663	Adap2.3	3	2191	FALSE	70	70	FALSE	TRUE	TRUE	multi	3	0.391964	0.391964	2	FALSE	TRUE	ENSMUST00000021050.13-UTR+1663
Adar	ENSMUSG00000027951.16	ENSMUST00000029563.13	Adar.1	1	231	FALSE	47	33	FALSE	FALSE	FALSE	multi	3	0.226977	0.226977	2	FALSE	TRUE	ENSMUST00000029563.13
Adar	ENSMUSG00000027951.16	ENSMUST00000098924.8-UTR-1750	Adar.2	2	521	FALSE	47	23	FALSE	FALSE	FALSE	multi	3	0.110777	0.110777	3	FALSE	TRUE	ENSMUST00000098924.8-UTR-1750
Adar	ENSMUSG00000027951.16	ENSMUST00000098924.8	Adar.3	3	2271	FALSE	47	47	FALSE	TRUE	TRUE	multi	3	0.662246	0.662246	1	FALSE	TRUE	ENSMUST00000098924.8
Adarb1	ENSMUSG00000020262.15	ENSMUST00000020496.13	Adarb1.2	2	4056	FALSE	11	11	FALSE	TRUE	TRUE	single	1	1	1	1	FALSE	TRUE	ENSMUST00000020496.13;ENSMUST00000105406.7
Adarb2	ENSMUSG00000052551.16	ENSMUST00000123187.1	Adarb2.1	1	1597	FALSE	0	0	TRUE	FALSE	FALSE	multi	0	0	0.831933	1	FALSE	TRUE	ENSMUST00000123187.1
Adarb2	ENSMUSG00000052551.16	ENSMUST00000064473.12	Adarb2.2	2	4128	FALSE	0	0	TRUE	TRUE	TRUE	multi	0	0	0.168067	2	FALSE	TRUE	ENSMUST00000064473.12
Adat1	ENSMUSG00000031949.17	ENSMUST00000120457.1	Adat1.1	1	573	FALSE	18	0	TRUE	FALSE	FALSE	single	1	0	0.0155449	3	FALSE	TRUE	ENSMUST00000120457.1
Adat1	ENSMUSG00000031949.17	ENSMUST00000139820.7	Adat1.2	2	1236	FALSE	18	0	TRUE	FALSE	FALSE	single	1	0	0.919574	1	FALSE	TRUE	ENSMUST00000139820.7
Adat1	ENSMUSG00000031949.17	ENSMUST00000034427.11	Adat1.3	3	1498	FALSE	18	18	FALSE	TRUE	TRUE	single	1	1	0.0648807	2	FALSE	TRUE	ENSMUST00000034427.11
Adat2	ENSMUSG00000019808.8	ENSMUST00000019944.8-UTR-327	Adat2.3	3	191	FALSE	26	26	FALSE	FALSE	FALSE	multi	3	0.864255	0.864255	1	FALSE	TRUE	ENSMUST00000019944.8-UTR-327;ENSMUST00000019944.8-UTR-363;ENSMUST00000019944.8-UTR-416
Adat2	ENSMUSG00000019808.8	ENSMUST00000019944.8	Adat2.4	4	518	FALSE	26	0	FALSE	FALSE	FALSE	multi	3	0.0163036	0.0163036	4	FALSE	TRUE	ENSMUST00000019944.8
Adat2	ENSMUSG00000019808.8	ENSMUST00000019944.8-UTR+790	Adat2.5	5	1308	FALSE	26	21	FALSE	FALSE	FALSE	multi	3	0.0754016	0.0754016	2	FALSE	TRUE	ENSMUST00000019944.8-UTR+790
Adat2	ENSMUSG00000019808.8	ENSMUST00000019944.8-UTR+3878	Adat2.6	6	4396	FALSE	26	7	FALSE	TRUE	TRUE	multi	3	0.04404	0.04404	3	FALSE	TRUE	ENSMUST00000019944.8-UTR+3878
Adat3	ENSMUSG00000113640.1	ENSMUST00000038411.4	Adat3.1	1	275	FALSE	15	15	FALSE	TRUE	TRUE	single	1	1	1	1	FALSE	TRUE	ENSMUST00000038411.4
Adck1	ENSMUSG00000021044.15	ENSMUST00000222695.1	Adck1.3	3	528	FALSE	41	41	FALSE	TRUE	TRUE	single	1	1	1	1	FALSE	TRUE	ENSMUST00000101165.8;ENSMUST00000166940.2;ENSMUST00000222695.1
Adck2	ENSMUSG00000046947.12	ENSMUST00000051249.12	Adck2.1	1	243	FALSE	43	43	FALSE	FALSE	FALSE	multi	2	0.928979	0.928979	1	FALSE	TRUE	ENSMUST00000051249.12
Adck2	ENSMUSG00000046947.12	ENSMUST00000140364.7	Adck2.2	2	1260	FALSE	43	3	FALSE	TRUE	TRUE	multi	2	0.0710214	0.0710214	2	FALSE	TRUE	ENSMUST00000140364.7
Adck5	ENSMUSG00000022550.18	ENSMUST00000160784.7	Adck5.2	2	200	FALSE	41	41	FALSE	TRUE	TRUE	single	1	1	1	1	FALSE	TRUE	ENSMUST00000160784.7;ENSMUST00000162503.7
Adcy1	ENSMUSG00000020431.5	ENSMUST00000020706.4-UTR-4212	Adcy1.1	1	4579	FALSE	6	1	FALSE	FALSE	FALSE	multi	2	0.0474412	0.0474412	2	FALSE	TRUE	ENSMUST00000020706.4-UTR-4212
Adcy1	ENSMUSG00000020431.5	ENSMUST00000020706.4	Adcy1.2	2	8791	FALSE	6	6	FALSE	TRUE	TRUE	multi	2	0.952559	0.952559	1	FALSE	TRUE	ENSMUST00000020706.4
Adcy10	ENSMUSG00000026567.16	ENSMUST00000193149.1	Adcy10.1	1	99	FALSE	0	0	TRUE	FALSE	FALSE	multi	0	0	1	1	FALSE	TRUE	ENSMUST00000193149.1
Adcy10	ENSMUSG00000026567.16	ENSMUST00000111440.7	Adcy10.3	3	35	FALSE	0	0	TRUE	FALSE	FALSE	multi	0	0	0	3	FALSE	TRUE	ENSMUST00000111439.7;ENSMUST00000111440.7
Adcy10	ENSMUSG00000026567.16	ENSMUST00000027852.14	Adcy10.4	4	152	FALSE	0	0	FALSE	TRUE	TRUE	multi	0	0	0	2	FALSE	TRUE	ENSMUST00000027852.14
Adcy2	ENSMUSG00000021536.7	ENSMUST00000022013.7-UTR-356	Adcy2.1	1	321	FALSE	10	1	FALSE	FALSE	FALSE	multi	2	0.0504089	0.0504089	2	FALSE	TRUE	ENSMUST00000022013.7-UTR-356
Adcy2	ENSMUSG00000021536.7	ENSMUST00000022013.7	Adcy2.2	2	677	FALSE	10	10	FALSE	TRUE	TRUE	multi	2	0.949591	0.949591	1	FALSE	TRUE	ENSMUST00000022013.7
Adcy3	ENSMUSG00000020654.15	ENSMUST00000124505.7	Adcy3.2	2	738	FALSE	21	21	FALSE	TRUE	TRUE	single	1	1	1	1	FALSE	TRUE	ENSMUST00000124505.7;ENSMUST00000127756.7
Adcy4	ENSMUSG00000022220.14	ENSMUST00000170223.8	Adcy4.2	2	84	FALSE	10	10	FALSE	TRUE	TRUE	single	1	1	1	1	FALSE	TRUE	ENSMUST00000002398.8;ENSMUST00000170223.8
Adcy5	ENSMUSG00000022840.9	ENSMUST00000114913.2-UTR-1190	Adcy5.2	2	807	FALSE	8	8	FALSE	FALSE	FALSE	multi	2	0.602685	0.602685	1	FALSE	TRUE	ENSMUST00000114913.2-UTR-1190;ENSMUST00000114913.2-UTR-1346
Adcy5	ENSMUSG00000022840.9	ENSMUST00000114913.2	Adcy5.3	3	1997	FALSE	8	8	FALSE	TRUE	TRUE	multi	2	0.397315	0.397315	2	FALSE	TRUE	ENSMUST00000114913.2
Adcy6	ENSMUSG00000022994.9	ENSMUST00000228566.1	Adcy6.1	1	206	FALSE	35	0	FALSE	FALSE	FALSE	single	1	0.00417053	0.00417053	2	FALSE	TRUE	ENSMUST00000228566.1
Adcy6	ENSMUSG00000022994.9	ENSMUST00000096224.5	Adcy6.2	2	2377	FALSE	35	35	FALSE	TRUE	TRUE	single	1	0.995829	0.995829	1	FALSE	TRUE	ENSMUST00000096224.5
Adcy7	ENSMUSG00000031659.13	ENSMUST00000169037.8	Adcy7.1	1	1221	FALSE	35	0	TRUE	FALSE	FALSE	single	1	0	0.00232256	2	FALSE	TRUE	ENSMUST00000169037.8
Adcy7	ENSMUSG00000031659.13	ENSMUST00000168545.7	Adcy7.3	3	2144	FALSE	35	35	FALSE	TRUE	TRUE	single	1	1	0.997677	1	FALSE	TRUE	ENSMUST00000098521.3;ENSMUST00000168545.7
Adcy8	ENSMUSG00000022376.8	ENSMUST00000023007.6	Adcy8.1	1	2049	FALSE	0	0	FALSE	TRUE	TRUE	single	1	1	1	1	FALSE	TRUE	ENSMUST00000023007.6
Adcy9	ENSMUSG00000005580.11	ENSMUST00000117801.7	Adcy9.2	2	369	FALSE	33	33	FALSE	FALSE	FALSE	multi	2	0.575616	0.575616	1	FALSE	TRUE	ENSMUST00000005719.3;ENSMUST00000117801.7
Adcy9	ENSMUSG00000005580.11	ENSMUST00000117801.7-UTR+2642	Adcy9.3	3	3011	FALSE	33	33	FALSE	TRUE	TRUE	multi	2	0.424384	0.424384	2	FALSE	TRUE	ENSMUST00000117801.7-UTR+2642
Adcyap1	ENSMUSG00000024256.7	ENSMUST00000234081.1	Adcyap1.2	2	2410	FALSE	0	0	FALSE	TRUE	TRUE	single	1	1	1	1	FALSE	TRUE	ENSMUST00000064775.7;ENSMUST00000234081.1
Adcyap1r1	ENSMUSG00000029778.12	ENSMUST00000165857.7	Adcyap1r1.1	1			14	0	FALSE	FALSE	FALSE	multi	3	0.00293074	0.00293074	5	FALSE	TRUE	ENSMUST00000165857.7;ENSMUST00000167234.7;ENSMUST00000172084.7
Adcyap1r1	ENSMUSG00000029778.12	ENSMUST00000165786.1	Adcyap1r1.4	4	257	FALSE	14	0	FALSE	FALSE	FALSE	multi	3	0.00879223	0.00879223	4	FALSE	TRUE	ENSMUST00000165786.1
Adcyap1r1	ENSMUSG00000029778.12	ENSMUST00000070736.11-UTR-819	Adcyap1r1.5	5	915	FALSE	14	3	FALSE	FALSE	FALSE	multi	3	0.0436526	0.0436526	3	FALSE	TRUE	ENSMUST00000070736.11-UTR-819
Adcyap1r1	ENSMUSG00000029778.12	ENSMUST00000070736.11	Adcyap1r1.6	6	1734	FALSE	14	0	FALSE	FALSE	FALSE	multi	3	0.00231374	0.00231374	6	FALSE	TRUE	ENSMUST00000070736.11
Adcyap1r1	ENSMUSG00000029778.12	ENSMUST00000070756.11-UTR-1132	Adcyap1r1.7	7	3148	FALSE	14	3	FALSE	FALSE	FALSE	multi	3	0.079747	0.079747	2	FALSE	TRUE	ENSMUST00000070756.11-UTR-1132
Adcyap1r1	ENSMUSG00000029778.12	ENSMUST00000070756.11	Adcyap1r1.9	9	4280	FALSE	14	14	FALSE	TRUE	TRUE	multi	3	0.862564	0.862564	1	FALSE	TRUE	ENSMUST00000070756.11;ENSMUST00000070756.11-UTR-108
Add1	ENSMUSG00000029106.14	ENSMUST00000052836.13	Add1.1	1	346	FALSE	78	18	FALSE	FALSE	FALSE	multi	2	0.0963278	0.0963278	2	FALSE	TRUE	ENSMUST00000052836.13
Add1	ENSMUSG00000029106.14	ENSMUST00000114338.8	Add1.4	4	1838	FALSE	78	78	FALSE	TRUE	TRUE	multi	2	0.903672	0.903672	1	FALSE	TRUE	ENSMUST00000001108.10;ENSMUST00000114335.7;ENSMUST00000114338.8
Add2	ENSMUSG00000030000.10	ENSMUST00000203196.2	Add2.1	1	214	FALSE	8	0	TRUE	FALSE	FALSE	multi	4	0	0.0368697	6	FALSE	TRUE	ENSMUST00000203196.2
Add2	ENSMUSG00000030000.10	ENSMUST00000203366.2	Add2.3	3	1385	FALSE	8	0	TRUE	FALSE	FALSE	multi	4	0	0.252124	2	FALSE	TRUE	ENSMUST00000203366.2;ENSMUST00000205034.2
Add2	ENSMUSG00000030000.10	ENSMUST00000203786.2	Add2.5	5	44	FALSE	8	8	FALSE	FALSE	FALSE	multi	4	0.456533	0.324598	1	FALSE	TRUE	ENSMUST00000203279.1;ENSMUST00000203786.2
Add2	ENSMUSG00000030000.10	ENSMUST00000203724.2	Add2.6	6	774	FALSE	8	5	FALSE	FALSE	FALSE	multi	4	0.202084	0.143683	3	FALSE	TRUE	ENSMUST00000203724.2
Add2	ENSMUSG00000030000.10	ENSMUST00000204059.2-UTR-4310	Add2.8	8	1318	FALSE	8	5	FALSE	FALSE	FALSE	multi	4	0.161668	0.114947	5	FALSE	TRUE	ENSMUST00000204059.2-UTR-4310;ENSMUST00000204059.2-UTR-4367
Add2	ENSMUSG00000030000.10	ENSMUST00000204059.2	Add2.9	9	5628	FALSE	8	3	FALSE	TRUE	TRUE	multi	4	0.179715	0.127779	4	FALSE	TRUE	ENSMUST00000204059.2
Add3	ENSMUSG00000025026.15	ENSMUST00000235754.1	Add3.1	1	606	FALSE	76	55	FALSE	FALSE	FALSE	multi	2	0.141652	0.141652	2	FALSE	TRUE	ENSMUST00000235754.1
Add3	ENSMUSG00000025026.15	ENSMUST00000237301.1-UTR-520	Add3.2	2	1130	FALSE	76	0	FALSE	FALSE	FALSE	multi	2	0.03011	0.03011	3	FALSE	TRUE	ENSMUST00000237301.1-UTR-520
Add3	ENSMUSG00000025026.15	ENSMUST00000111741.9	Add3.7	7	2109	FALSE	76	76	FALSE	TRUE	TRUE	multi	2	0.828238	0.828238	1	FALSE	TRUE	ENSMUST00000050096.14;ENSMUST00000111741.9;ENSMUST00000236296.1;ENSMUST00000236296.1-UTR-52;ENSMUST00000237301.1
Adgb	ENSMUSG00000050994.20	ENSMUST00000045328.13	Adgb.1	1	650	FALSE	1	0	TRUE	FALSE	FALSE	multi	2	0	0.0957096	3	TRUE	TRUE	ENSMUST00000045328.13
Adgb	ENSMUSG00000050994.20	ENSMUST00000208717.1	Adgb.2	2			1	0	FALSE	FALSE	FALSE	multi	2	0.126825	0.114686	2	TRUE	TRUE	ENSMUST00000208717.1
Adgb	ENSMUSG00000050994.20	ENSMUST00000179956.7	Adgb.4	4	235	FALSE	1	1	FALSE	TRUE	TRUE	multi	2	0.873175	0.789604	1	TRUE	TRUE	ENSMUST00000172530.7;ENSMUST00000179956.7
Adgra1	ENSMUSG00000025475.17	ENSMUST00000026548.13-UTR-214	Adgra1.1	1	1680	FALSE	4	4	FALSE	FALSE	FALSE	multi	2	0.605591	0.605591	1	FALSE	TRUE	ENSMUST00000026548.13-UTR-214
Adgra1	ENSMUSG00000025475.17	ENSMUST00000026548.13	Adgra1.2	2	1894	FALSE	4	4	FALSE	TRUE	TRUE	multi	2	0.394409	0.394409	2	FALSE	TRUE	ENSMUST00000026548.13
Adgra2	ENSMUSG00000031486.15	ENSMUST00000179351.1	Adgra2.1	1	618	FALSE	13	0	TRUE	FALSE	FALSE	single	1	0	0.0011107	2	FALSE	TRUE	ENSMUST00000179351.1
Adgra2	ENSMUSG00000031486.15	ENSMUST00000033876.13	Adgra2.4	4	1401	FALSE	13	13	FALSE	TRUE	TRUE	single	1	1	0.998889	1	FALSE	TRUE	ENSMUST00000033876.13;ENSMUST00000178514.7;ENSMUST00000178514.7-UTR-53
Adgra3	ENSMUSG00000029090.12	ENSMUST00000030971.6	Adgra3.2	2	316	FALSE	35	35	FALSE	TRUE	TRUE	single	1	1	1	1	FALSE	TRUE	ENSMUST00000030971.6;ENSMUST00000030971.6-UTR-48
Adgrb1	ENSMUSG00000034730.17	ENSMUST00000042035.15	Adgrb1.2	2	580	FALSE	13	13	FALSE	TRUE	TRUE	single	1	1	1	1	FALSE	TRUE	ENSMUST00000042035.15;ENSMUST00000170845.7
Adgrb2	ENSMUSG00000028782.14	ENSMUST00000030571.6	Adgrb2.1	1			13	0	FALSE	FALSE	FALSE	single	1	0.00326236	0.00326236	2	FALSE	TRUE	ENSMUST00000030571.6
Adgrb2	ENSMUSG00000028782.14	ENSMUST00000106015.8	Adgrb2.2	2	295	FALSE	13	13	FALSE	TRUE	TRUE	single	1	0.996738	0.996738	1	FALSE	TRUE	ENSMUST00000106015.8
Adgrb3	ENSMUSG00000033569.17	ENSMUST00000126626.7	Adgrb3.3	3	692	FALSE	8	8	FALSE	TRUE	TRUE	single	1	1	1	1	FALSE	TRUE	ENSMUST00000041838.6;ENSMUST00000126626.7;ENSMUST00000135518.7
Adgrd1	ENSMUSG00000044017.16	ENSMUST00000156437.2	Adgrd1.1	1	1121	FALSE	8	0	FALSE	FALSE	FALSE	single	1	0.00115296	0.00115296	2	FALSE	TRUE	ENSMUST00000156437.2
Adgrd1	ENSMUSG00000044017.16	ENSMUST00000056617.13	Adgrd1.2	2	2040	FALSE	8	8	FALSE	TRUE	TRUE	single	1	0.998847	0.998847	1	FALSE	TRUE	ENSMUST00000056617.13
Adgre1	ENSMUSG00000004730.15	ENSMUST00000086763.12	Adgre1.2	2	407	FALSE	14	14	FALSE	TRUE	TRUE	single	1	1	1	1	FALSE	TRUE	ENSMUST00000004850.7;ENSMUST00000086763.12
Adgre4	ENSMUSG00000032915.6	ENSMUST00000025004.6	Adgre4.2	2	1276	FALSE	5	5	FALSE	TRUE	TRUE	single	1	1	1	1	FALSE	TRUE	ENSMUST00000025004.6;ENSMUST00000025004.6-UTR-187
Adgre5	ENSMUSG00000002885.14	ENSMUST00000002964.13	Adgre5.3	3	622	FALSE	62	62	FALSE	TRUE	TRUE	single	1	0.985999	0.985999	1	FALSE	TRUE	ENSMUST00000002964.13;ENSMUST00000075843.12;ENSMUST00000109802.2
Adgre5	ENSMUSG00000002885.14	ENSMUST00000002964.13-UTR+2890	Adgre5.4	4	3512	FALSE	62	0	FALSE	FALSE	FALSE	single	1	0.0140012	0.0140012	2	FALSE	TRUE	ENSMUST00000002964.13-UTR+2890
Adgrf1	ENSMUSG00000041293.5	ENSMUST00000047399.5	Adgrf1.1	1	819	FALSE	0	0	FALSE	TRUE	TRUE	single	1	1	1	1	FALSE	TRUE	ENSMUST00000047399.5
Adgrf2	ENSMUSG00000057899.7	ENSMUST00000113614.2	Adgrf2.1	1	1061	FALSE	1	0	TRUE	FALSE	FALSE	single	1	0	0.135135	2	FALSE	TRUE	ENSMUST00000113614.2
Adgrf2	ENSMUSG00000057899.7	ENSMUST00000239223.1	Adgrf2.2	2	234	FALSE	1	1	FALSE	TRUE	TRUE	single	1	1	0.864865	1	FALSE	TRUE	ENSMUST00000239223.1
Adgrf3	ENSMUSG00000067642.11	ENSMUST00000088117.10	Adgrf3.2	2	106	FALSE	0	0	FALSE	TRUE	TRUE	single	1	1	1	1	FALSE	TRUE	ENSMUST00000088117.10;ENSMUST00000125367.3
Adgrf4	ENSMUSG00000023918.12	ENSMUST00000024711.10	Adgrf4.3	3	721	FALSE	2	2	FALSE	TRUE	TRUE	single	1	1	1	1	FALSE	TRUE	ENSMUST00000024711.10;ENSMUST00000167993.7;ENSMUST00000170723.7
Adgrf5	ENSMUSG00000056492.6	ENSMUST00000226087.1-UTR-484	Adgrf5.1	1	253	FALSE	36	0	FALSE	FALSE	FALSE	multi	3	0.0252195	0.0252195	4	FALSE	TRUE	ENSMUST00000226087.1-UTR-484
Adgrf5	ENSMUSG00000056492.6	ENSMUST00000226087.1	Adgrf5.2	2	737	FALSE	36	23	FALSE	FALSE	FALSE	multi	3	0.172731	0.172731	3	FALSE	TRUE	ENSMUST00000226087.1
Adgrf5	ENSMUSG00000056492.6	ENSMUST00000225962.1	Adgrf5.6	6	1436	FALSE	36	21	FALSE	FALSE	FALSE	multi	3	0.603625	0.603625	1	FALSE	TRUE	ENSMUST00000225962.1;ENSMUST00000225962.1-UTR-181;ENSMUST00000225962.1-UTR-312;ENSMUST00000225962.1-UTR-70
Adgrf5	ENSMUSG00000056492.6	ENSMUST00000113599.1-UTR-882	Adgrf5.7	7	3340	FALSE	36	0	FALSE	FALSE	FALSE	multi	3	0.00369067	0.00369067	5	FALSE	TRUE	ENSMUST00000113599.1-UTR-882
Adgrf5	ENSMUSG00000056492.6	ENSMUST00000113599.1	Adgrf5.8	8	4222	FALSE	36	18	FALSE	TRUE	TRUE	multi	3	0.194734	0.194734	2	FALSE	TRUE	ENSMUST00000113599.1
Adgrg1	ENSMUSG00000031785.16	ENSMUST00000179619.8	Adgrg1.2	2	1230	FALSE	55	55	FALSE	TRUE	TRUE	single	1	1	1	1	FALSE	TRUE	ENSMUST00000093271.7;ENSMUST00000179619.8
Adgrg2	ENSMUSG00000031298.15	ENSMUST00000112398.2	Adgrg2.1	1	249	FALSE	10	10	FALSE	FALSE	FALSE	multi	2	0.333673	0.333673	2	FALSE	TRUE	ENSMUST00000112398.2
Adgrg2	ENSMUSG00000031298.15	ENSMUST00000112400.7	Adgrg2.2	2	1581	FALSE	10	10	FALSE	TRUE	TRUE	multi	2	0.665309	0.665309	1	FALSE	TRUE	ENSMUST00000112400.7
[truncated: 42,883 more rows]
