# Supplementary material for: Quantifying 3′UTR length from scRNA-seq data reveals changes independent of gene expression
Source: Nat Commun. 2024 May 14;15:4050. doi: 10.1038/s41467-024-48254-9 (PMC11094166; doi:10.1038/s41467-024-48254-9)
Supplement: Supplementary file 9 — Supplementary Dataset 7 [file 41467_2024_48254_MOESM9_ESM.xlsx]

## Sheet: APA regulators
Gene_symbol	Ensembl_ID	sgID_AB	n_cells	Cluster_id	Cluster_name
DDX23	ENSG00000174243	DDX23_+_49245881.23-P1P2|DDX23_+_49245865.23-P1P2	159	11	mRNA splicing I
ECD	ENSG00000122882	ECD_-_74927732.23-P1P2|ECD_-_74927754.23-P1P2	72	11	mRNA splicing I
INTS9	ENSG00000104299	INTS9_+_28747443.23-P1P2|INTS9_-_28747461.23-P1P2	229	11	mRNA splicing I
LSM2	ENSG00000204392	LSM2_-_31774578.23-P1P2|LSM2_-_31774599.23-P1P2	357	11	mRNA splicing I
LSM3	ENSG00000170860	LSM3_-_14220381.23-P1P2|LSM3_+_14220565.23-P1P2	74	11	mRNA splicing I
LSM4	ENSG00000130520	LSM4_+_18433820.23-P1P2|LSM4_-_18433893.23-P1P2	84	11	mRNA splicing I
LSM5	ENSG00000106355	LSM5_-_32529957.23-P1|LSM5_-_32529937.23-P1	42	11	mRNA splicing I
LSM6	ENSG00000164167	LSM6_-_147096941.23-P1P2|LSM6_-_147096913.23-P1P2	461	11	mRNA splicing I
LSM7	ENSG00000130332	LSM7_+_2328561.23-P1P2|LSM7_+_2328574.23-P1P2	140	11	mRNA splicing I
NAA38	ENSG00000183011	NAA38_+_117824200.23-P1P2|NAA38_-_117824411.23-P1P2	368	11	mRNA splicing I
PHAX	ENSG00000164902	PHAX_-_125936686.23-P1|PHAX_-_125936678.23-P1	252	11	mRNA splicing I
PRPF19	ENSG00000110107	PRPF19_-_60674010.23-P1P2|PRPF19_-_60673960.23-P1P2	112	11	mRNA splicing I
PRPF3	ENSG00000117360	PRPF3_-_150294051.23-P1P2|PRPF3_+_150294085.23-P1P2	143	11	mRNA splicing I
PRPF4	ENSG00000136875	PRPF4_-_116037989.23-P1P2|PRPF4_-_116037979.23-P1P2	117	11	mRNA splicing I
PRPF6	ENSG00000101161	PRPF6_-_62612504.23-P1P2|PRPF6_+_62612569.23-P1P2	232	11	mRNA splicing I
RUVBL1	ENSG00000175792	RUVBL1_+_127842420.23-P1P2|RUVBL1_+_127842630.23-P1P2	211	11	mRNA splicing I
SART3	ENSG00000075856	SART3_+_108954728.23-P1P2|SART3_+_108954905.23-P1P2	154	11	mRNA splicing I
SMN2	ENSG00000205571	SMN2_-_69345531.23-ENST00000380743.4|SMN2_+_69345485.23-ENST00000380743.4	319	11	mRNA splicing I
SNAPC1	ENSG00000023608	SNAPC1_-_62229148.23-P1P2|SNAPC1_-_62229166.23-P1P2	96	11	mRNA splicing I
SNRPD1	ENSG00000167088	SNRPD1_+_19192365.23-P1P2|SNRPD1_+_19192288.23-P1P2	146	11	mRNA splicing I
SNRPD3	ENSG00000100028	SNRPD3_+_24951964.23-P1P2|SNRPD3_+_24951988.23-P1P2	182	11	mRNA splicing I
SNRPE	ENSG00000182004	SNRPE_-_203830935.23-P1P2|SNRPE_-_203830890.23-P1P2	184	11	mRNA splicing I
SNRPF	ENSG00000139343	SNRPF_-_96252774.23-P1P2|SNRPF_-_96252795.23-P1P2	130	11	mRNA splicing I
TERF2	ENSG00000132604	TERF2_+_69419852.23-P1P2|TERF2_+_69419708.23-P1P2	50	11	mRNA splicing I
TTC27	ENSG00000018699	TTC27_+_32853190.23-P1P2|TTC27_+_32853193.23-P1P2	89	11	mRNA splicing I
TUT1	ENSG00000149016	TUT1_+_62358999.23-P1|TUT1_+_62358953.23-P1	41	11	mRNA splicing I
CD3EAP	ENSG00000117877	CD3EAP_-_45909922.23-P1P2|CD3EAP_+_45909934.23-P1P2	88	8	Ribosome II
EEF2	ENSG00000167658	EEF2_-_3985443.23-P1|EEF2_+_3985431.23-P1	213	8	Ribosome II
HEATR1	ENSG00000119285	HEATR1_-_236767819.23-P1P2|HEATR1_+_236767776.23-P1P2	234	8	Ribosome II
NOL11	ENSG00000130935	NOL11_-_65714041.23-P1P2|NOL11_-_65714052.23-P1P2	271	8	Ribosome II
NOP2	ENSG00000111641	NOP2_+_6677426.23-P1P2|NOP2_+_6677431.23-P1P2	58	8	Ribosome II
POLR1A	ENSG00000068654	POLR1A_+_86332623.23-P1P2|POLR1A_+_86332775.23-P1P2	127	8	Ribosome II
POLR1B	ENSG00000125630	POLR1B_-_113300081.23-P1P2|POLR1B_+_113300085.23-P1P2	181	8	Ribosome II
POLR1C	ENSG00000171453	POLR1C_-_43484871.23-P1|POLR1C_-_43484868.23-P1	136	8	Ribosome II
POLR1E	ENSG00000137054	POLR1E_-_37486076.23-P1P2|POLR1E_+_37486167.23-P1P2	209	8	Ribosome II
RAE1	ENSG00000101146	RAE1_-_55926344.23-P1P2|RAE1_+_55926696.23-P1P2	59	8	Ribosome II
REXO2	ENSG00000076043	REXO2_-_114310257.23-P1P2|REXO2_+_114310243.23-P1P2	79	8	Ribosome II
RPL10	ENSG00000147403	RPL10_-_153626730.23-P1P2|RPL10_-_153626735.23-P1P2	276	8	Ribosome II
RPL11	ENSG00000142676	RPL11_+_24018674.23-P1P2|RPL11_+_24018347.23-P1P2	387	8	Ribosome II
RPL13	ENSG00000167526	RPL13_-_89627126.23-P1P2|RPL13_+_89627082.23-P1P2	337	8	Ribosome II
RPL15	ENSG00000174748	RPL15_+_23959041.23-P1P2|RPL15_+_23958699.23-P1P2	168	8	Ribosome II
RPL18	ENSG00000063177	RPL18_-_49122442.23-P1P2|RPL18_-_49122404.23-P1P2	308	8	Ribosome II
RPL21	ENSG00000122026	RPL21_+_27825728.23-P1P2|RPL21_+_27825711.23-P1P2	262	8	Ribosome II
RPL24	ENSG00000114391	RPL24_-_101405503.23-P1P2|RPL24_+_101405498.23-P1P2	460	8	Ribosome II
RPL26	ENSG00000161970	RPL26_+_8286473.23-P1P2|RPL26_+_8286468.23-P1P2	209	8	Ribosome II
RPL30	ENSG00000156482	RPL30_+_99057726.23-P1P2|RPL30_+_99057534.23-P1P2	365	8	Ribosome II
RPL32	ENSG00000144713	RPL32_-_12882840.23-P1P2|RPL32_-_12883061.23-P1P2	208	8	Ribosome II
RPL34	ENSG00000109475	RPL34_-_109541761.23-P1P2|RPL34_+_109541791.23-P1P2	330	8	Ribosome II
RPL35A	ENSG00000182899	RPL35A_+_197677288.23-P1P2|RPL35A_-_197677180.23-P1P2	137	8	Ribosome II
RPL37A	ENSG00000197756	RPL37A_-_217363600.23-P1P2|RPL37A_-_217363610.23-P1P2	386	8	Ribosome II
RPL38	ENSG00000172809	RPL38_-_72199864.23-P1P2|RPL38_-_72199874.23-P1P2	184	8	Ribosome II
RPL39	ENSG00000198918	RPL39_-_118925550.23-P1P2|RPL39_-_118925380.23-P1P2	37	8	Ribosome II
RPL4	ENSG00000174444	RPL4_-_66797132.23-P1P2|RPL4_+_66797200.23-P1P2	345	8	Ribosome II
RPL5	ENSG00000122406	RPL5_+_93297664.23-P1P2|RPL5_-_93297968.23-P1P2	200	8	Ribosome II
RPL7	ENSG00000147604	RPL7_-_74205848.23-P1P2|RPL7_+_74205616.23-P1P2	301	8	Ribosome II
RPL8	ENSG00000161016	RPL8_+_146017745.23-P1P2|RPL8_-_146017783.23-P1P2	384	8	Ribosome II
RPL9	ENSG00000163682	RPL9_+_39460504.23-P1P2|RPL9_+_39460483.23-P1P2	242	8	Ribosome II
RPLP0	ENSG00000089157	RPLP0_-_120638895.23-P1P2|RPLP0_-_120638701.23-P1P2	184	8	Ribosome II
RPLP1	ENSG00000137818	RPLP1_+_69745416.23-P1P2|RPLP1_-_69745147.23-P1P2	117	8	Ribosome II
RPLP2	ENSG00000177600	RPLP2_+_810206.23-P1P2|RPLP2_+_809986.23-P1P2	222	8	Ribosome II
RRN3	ENSG00000085721	RRN3_+_15187953.23-P1P2|RRN3_+_15187949.23-P1P2	39	8	Ribosome II
TAF1D	ENSG00000166012	TAF1D_-_93474665.23-P1|TAF1D_+_93474608.23-P1	103	8	Ribosome II
TWISTNB	ENSG00000105849	TWISTNB_+_19748588.23-P1P2|TWISTNB_+_19748599.23-P1P2	169	8	Ribosome II
UTP15	ENSG00000164338	UTP15_-_72861621.23-P1P2|UTP15_-_72861666.23-P1P2	152	8	Ribosome II
WDR43	ENSG00000163811	WDR43_-_29117577.23-P1P2|WDR43_-_29117980.23-P1P2	86	8	Ribosome II
WDR75	ENSG00000115368	WDR75_-_190306224.23-P1P2|WDR75_-_190306258.23-P1P2	158	8	Ribosome II
ZNRD1	ENSG00000066379	ZNRD1_+_30029087.23-P1P2|ZNRD1_-_30029063.23-P1P2	81	8	Ribosome II
AARS	ENSG00000090861	AARS_+_70323362.23-P1P2|AARS_-_70323332.23-P1P2	40	14	tRNA synthesis
ATP6AP1	ENSG00000071553	ATP6AP1_-_153657070.23-P1P2|ATP6AP1_-_153657047.23-P1P2	119	14	tRNA synthesis
ATP6V0C	ENSG00000185883	ATP6V0C_+_2564168.23-P1P2|ATP6V0C_-_2563995.23-P1P2	53	14	tRNA synthesis
AURKAIP1	ENSG00000175756	AURKAIP1_+_1310516.23-P1P2|AURKAIP1_-_1310395.23-P1P2	76	14	tRNA synthesis
BDP1	ENSG00000145734	BDP1_+_70751690.23-P1P2|BDP1_-_70751510.23-P1P2	331	14	tRNA synthesis
BNIP1	ENSG00000113734	BNIP1_-_172571554.23-P1P2|BNIP1_+_172572005.23-P1P2	111	14	tRNA synthesis
CHCHD4	ENSG00000163528	CHCHD4_+_14166228.23-P1P2|CHCHD4_-_14166123.23-P1P2	140	14	tRNA synthesis
CLCC1	ENSG00000121940	CLCC1_+_109506058.23-P1P2|CLCC1_+_109506061.23-P1P2	47	14	tRNA synthesis
COG3	ENSG00000136152	COG3_+_46039129.23-P1P2|COG3_-_46039318.23-P1P2	56	14	tRNA synthesis
COPB1	ENSG00000129083	COPB1_-_14521337.23-P1P2|COPB1_-_14521352.23-P1P2	91	14	tRNA synthesis
COPZ1	ENSG00000111481	COPZ1_-_54719176.23-P1|COPZ1_+_54719129.23-P1	97	14	tRNA synthesis
COX10	ENSG00000006695	COX10_-_13972882.23-P1P2|COX10_-_13972875.23-P1P2	94	14	tRNA synthesis
COX15	ENSG00000014919	COX15_+_101491824.23-P1P2|COX15_-_101491751.23-P1P2	103	14	tRNA synthesis
COX17	ENSG00000138495	COX17_-_119396037.23-P1P2|COX17_-_119395995.23-P1P2	143	14	tRNA synthesis
COX6C	ENSG00000164919	COX6C_-_100905842.23-P1P2|COX6C_-_100905522.23-P1P2	117	14	tRNA synthesis
DARS	ENSG00000115866	DARS_-_136742757.23-P1P2|DARS_+_136743138.23-P1P2	70	14	tRNA synthesis
DHDDS	ENSG00000117682	DHDDS_-_26758867.23-P1P2|DHDDS_-_26758897.23-P1P2	96	14	tRNA synthesis
DNAJA3	ENSG00000103423	DNAJA3_+_4475898.23-P1P2|DNAJA3_-_4475855.23-P1P2	127	14	tRNA synthesis
DNAJC19	ENSG00000205981	DNAJC19_+_180707414.23-P1P2|DNAJC19_+_180707118.23-P1P2	398	14	tRNA synthesis
DNM1L	ENSG00000087470	DNM1L_+_32832245.23-P1P2|DNM1L_-_32832237.23-P1P2	168	14	tRNA synthesis
E4F1	ENSG00000167967	E4F1_-_2273644.23-P1P2|E4F1_-_2273621.23-P1P2	134	14	tRNA synthesis
EEF1A1	ENSG00000156508	EEF1A1_+_74230493.23-P1P2|EEF1A1_-_74230714.23-P1P2	37	14	tRNA synthesis
EIF2B1	ENSG00000111361	EIF2B1_+_124118187.23-P1P2|EIF2B1_-_124118132.23-P1P2	178	14	tRNA synthesis
EIF2B2	ENSG00000119718	EIF2B2_-_75469671.23-P1P2|EIF2B2_-_75469856.23-P1P2	319	14	tRNA synthesis
EIF2B3	ENSG00000070785	EIF2B3_+_45452243.23-P1P2|EIF2B3_+_45452232.23-P1P2	104	14	tRNA synthesis
EIF2B4	ENSG00000115211	EIF2B4_+_27593168.23-P1P2|EIF2B4_+_27593203.23-P1P2	324	14	tRNA synthesis
EIF2B5	ENSG00000145191	EIF2B5_-_183853234.23-P1P2|EIF2B5_+_183853180.23-P1P2	461	14	tRNA synthesis
EIF2S1	ENSG00000134001	EIF2S1_-_67827085.23-P1P2|EIF2S1_-_67827080.23-P1P2	243	14	tRNA synthesis
EIF2S3	ENSG00000130741	EIF2S3_-_24073117.23-P1P2|EIF2S3_+_24073421.23-P1P2	57	14	tRNA synthesis
EIF4A1	ENSG00000161960	EIF4A1_-_7476155.23-P1P2|EIF4A1_+_7476226.23-P1P2	46	14	tRNA synthesis
EIF5	ENSG00000100664	EIF5_-_103800558.23-P1|EIF5_-_103800597.23-P1	113	14	tRNA synthesis
EPRS	ENSG00000136628	EPRS_-_220219801.23-P1P2|EPRS_-_220219785.23-P1P2	79	14	tRNA synthesis
ETF1	ENSG00000120705	ETF1_-_137878861.23-P1P2|ETF1_-_137878812.23-P1P2	52	14	tRNA synthesis
FARSA	ENSG00000179115	FARSA_-_13044322.23-P1P2|FARSA_+_13044503.23-P1P2	138	14	tRNA synthesis
FARSB	ENSG00000116120	FARSB_-_223520739.23-P1P2|FARSB_-_223520751.23-P1P2	97	14	tRNA synthesis
GBF1	ENSG00000107862	GBF1_-_104005325.23-P1P2|GBF1_+_104005322.23-P1P2	161	14	tRNA synthesis
GFER	ENSG00000127554	GFER_-_2034253.23-P1P2|GFER_-_2034199.23-P1P2	222	14	tRNA synthesis
GFM1	ENSG00000168827	GFM1_-_158362387.23-P1P2|GFM1_+_158362379.23-P1P2	240	14	tRNA synthesis
GRPEL1	ENSG00000109519	GRPEL1_+_7069324.23-P1P2|GRPEL1_+_7069734.23-P1P2	123	14	tRNA synthesis
GRSF1	ENSG00000132463	GRSF1_-_71705573.23-P1P2|GRSF1_-_71705116.23-P1P2	172	14	tRNA synthesis
GSPT1	ENSG00000103342	GSPT1_-_12009772.23-P1P2|GSPT1_-_12009714.23-P1P2	108	14	tRNA synthesis
HARS	ENSG00000170445	HARS_+_140070923.23-P1P2|HARS_+_140070910.23-P1P2	289	14	tRNA synthesis
HARS2	ENSG00000112855	HARS2_+_140071236.23-P1P2|HARS2_+_140071077.23-P1P2	62	14	tRNA synthesis
HBS1L	ENSG00000112339	HBS1L_-_135375685.23-P1P2|HBS1L_+_135375911.23-P1P2	143	14	tRNA synthesis
HGS	ENSG00000185359	HGS_-_79651112.23-P1P2|HGS_-_79651070.23-P1P2	99	14	tRNA synthesis
HNRNPL	ENSG00000104824	HNRNPL_-_39340587.23-P1|HNRNPL_+_39340578.23-P1	69	14	tRNA synthesis
HNRNPM	ENSG00000099783	HNRNPM_-_8509903.23-P1|HNRNPM_-_8509876.23-P1	117	14	tRNA synthesis
HSD17B12	ENSG00000149084	HSD17B12_+_43702292.23-P1P2|HSD17B12_+_43702297.23-P1P2	142	14	tRNA synthesis
HSPA5	ENSG00000044574	HSPA5_+_128003614.23-P1P2|HSPA5_+_128003624.23-P1P2	438	14	tRNA synthesis
HSPA8	ENSG00000109971	HSPA8_-_122932776.23-P1P2|HSPA8_+_122933024.23-P1P2	255	14	tRNA synthesis
HSPA9	ENSG00000113013	HSPA9_-_137911079.23-P1P2|HSPA9_-_137911031.23-P1P2	420	14	tRNA synthesis
IARS	ENSG00000196305	IARS_+_95055891.23-P1P2|IARS_-_95055898.23-P1P2	58	14	tRNA synthesis
IARS2	ENSG00000067704	IARS2_-_220267547.23-P1P2|IARS2_-_220267478.23-P1P2	216	14	tRNA synthesis
ISCU	ENSG00000136003	ISCU_-_108956404.23-P1P2|ISCU_-_108956377.23-P1P2	58	14	tRNA synthesis
KARS	ENSG00000065427	KARS_-_75681566.23-P1P2|KARS_-_75681569.23-P1P2	59	14	tRNA synthesis
LARS	ENSG00000133706	LARS_+_145561989.23-P1P2|LARS_-_145562203.23-P1P2	100	14	tRNA synthesis
LIN54	ENSG00000189308	LIN54_+_83933961.23-P1|LIN54_+_83933984.23-P1	101	14	tRNA synthesis
MRPL10	ENSG00000159111	MRPL10_-_45908834.23-P1P2|MRPL10_-_45908914.23-P1P2	102	14	tRNA synthesis
MRPL13	ENSG00000172172	MRPL13_+_121457360.23-P1P2|MRPL13_+_121457366.23-P1P2	87	14	tRNA synthesis
MRPL15	ENSG00000137547	MRPL15_-_55047895.23-P1P2|MRPL15_-_55047812.23-P1P2	46	14	tRNA synthesis
MRPL17	ENSG00000158042	MRPL17_+_6704492.23-P1P2|MRPL17_-_6704339.23-P1P2	99	14	tRNA synthesis
MRPL19	ENSG00000115364	MRPL19_+_75874011.23-P1P2|MRPL19_-_75874385.23-P1P2	192	14	tRNA synthesis
MRPL2	ENSG00000112651	MRPL2_+_43027129.23-P1P2|MRPL2_+_43027142.23-P1P2	147	14	tRNA synthesis
MRPL27	ENSG00000108826	MRPL27_-_48450272.23-P1P2|MRPL27_+_48450512.23-P1P2	102	14	tRNA synthesis
MRPL28	ENSG00000086504	MRPL28_+_420497.23-P1P2|MRPL28_-_420527.23-P1P2	52	14	tRNA synthesis
MRPL3	ENSG00000114686	MRPL3_+_131221797.23-P1P2|MRPL3_+_131221782.23-P1P2	175	14	tRNA synthesis
MRPL32	ENSG00000106591	MRPL32_+_42972018.23-P1P2|MRPL32_-_42972023.23-P1P2	67	14	tRNA synthesis
MRPL33	ENSG00000243147	MRPL33_-_27994633.23-P1P2|MRPL33_-_27994638.23-P1P2	150	14	tRNA synthesis
MRPL35	ENSG00000132313	MRPL35_+_86426814.23-P1P2|MRPL35_-_86426601.23-P1P2	171	14	tRNA synthesis
MRPL36	ENSG00000171421	MRPL36_+_1799909.23-P1P2|MRPL36_+_1799899.23-P1P2	189	14	tRNA synthesis
MRPL39	ENSG00000154719	MRPL39_+_26979780.23-P1P2|MRPL39_+_26979728.23-P1P2	154	14	tRNA synthesis
MRPL41	ENSG00000182154	MRPL41_-_140446382.23-P1P2|MRPL41_-_140446416.23-P1P2	69	14	tRNA synthesis
MRPL50	ENSG00000136897	MRPL50_+_104160649.23-P1P2|MRPL50_+_104160660.23-P1P2	171	14	tRNA synthesis
MRPL51	ENSG00000111639	MRPL51_+_6602410.23-P1P2|MRPL51_-_6602409.23-P1P2	111	14	tRNA synthesis
MRPL53	ENSG00000204822	MRPL53_-_74699602.23-P1P2|MRPL53_-_74699616.23-P1P2	153	14	tRNA synthesis
MRPL54	ENSG00000183617	MRPL54_+_3762727.23-P1P2|MRPL54_+_3762712.23-P1P2	142	14	tRNA synthesis
MRPL55	ENSG00000162910	MRPL55_-_228296929.23-P1P2|MRPL55_-_228296953.23-P1P2	170	14	tRNA synthesis
MRPS11	ENSG00000181991	MRPS11_-_89010986.23-P1P2|MRPS11_-_89010934.23-P1P2	95	14	tRNA synthesis
MRPS12	ENSG00000128626	MRPS12_+_39421616.23-P1P2|MRPS12_+_39421621.23-P1P2	55	14	tRNA synthesis
MRPS14	ENSG00000120333	MRPS14_-_174992444.23-P1P2|MRPS14_+_174992540.23-P1P2	92	14	tRNA synthesis
MRPS21	ENSG00000266472	MRPS21_-_150266323.23-P1P2|MRPS21_-_150266318.23-P1P2	146	14	tRNA synthesis
MRPS23	ENSG00000181610	MRPS23_+_55927379.23-P1P2|MRPS23_+_55927367.23-P1P2	119	14	tRNA synthesis
MRPS26	ENSG00000125901	MRPS26_+_3026693.23-P1P2|MRPS26_+_3026905.23-P1P2	120	14	tRNA synthesis
MRPS27	ENSG00000113048	MRPS27_+_71616011.23-P1P2|MRPS27_-_71615981.23-P1P2	81	14	tRNA synthesis
MRPS28	ENSG00000147586	MRPS28_+_80942452.23-P1P2|MRPS28_-_80942263.23-P1P2	158	14	tRNA synthesis
MRPS35	ENSG00000061794	MRPS35_+_27863749.23-P1P2|MRPS35_-_27863821.23-P1P2	201	14	tRNA synthesis
MRPS7	ENSG00000125445	MRPS7_-_73258021.23-P1P2|MRPS7_-_73258016.23-P1P2	123	14	tRNA synthesis
MRPS9	ENSG00000135972	MRPS9_-_105654578.23-P1P2|MRPS9_-_105654556.23-P1P2	76	14	tRNA synthesis
MTPAP	ENSG00000107951	MTPAP_-_30638029.23-P1P2|MTPAP_-_30638037.23-P1P2	90	14	tRNA synthesis
NARS	ENSG00000134440	NARS_+_55288999.23-P1P2|NARS_+_55288993.23-P1P2	172	14	tRNA synthesis
NDUFA11	ENSG00000174886	NDUFA11_-_5903762.23-P1P2|NDUFA11_+_5903777.23-P1P2	80	14	tRNA synthesis
NDUFA6	ENSG00000184983	NDUFA6_-_42486727.23-P1P2|NDUFA6_-_42486713.23-P1P2	169	14	tRNA synthesis
NDUFA8	ENSG00000119421	NDUFA8_+_124922020.23-P1P2|NDUFA8_+_124922010.23-P1P2	109	14	tRNA synthesis
NDUFAB1	ENSG00000004779	NDUFAB1_-_23607588.23-P1P2|NDUFAB1_+_23607647.23-P1P2	160	14	tRNA synthesis
NPLOC4	ENSG00000182446	NPLOC4_+_79604076.23-P1P2|NPLOC4_+_79604108.23-P1P2	60	14	tRNA synthesis
OPA1	ENSG00000198836	OPA1_+_193310990.23-P1P2|OPA1_-_193311193.23-P1P2	60	14	tRNA synthesis
OXA1L	ENSG00000155463	OXA1L_-_23235932.23-P1P2|OXA1L_+_23236287.23-P1P2	344	14	tRNA synthesis
PAM16	ENSG00000217930	PAM16_+_4401248.23-P1P2|PAM16_-_4401236.23-P1P2	56	14	tRNA synthesis
PELO	ENSG00000152684	PELO_-_52095976.23-P1|PELO_+_52095956.23-P1	165	14	tRNA synthesis
PGAM1	ENSG00000171314	PGAM1_-_99186020.23-P1P2|PGAM1_-_99185976.23-P1P2	160	14	tRNA synthesis
PGD	ENSG00000142657	PGD_+_10459120.23-P1P2|PGD_+_10459169.23-P1P2	115	14	tRNA synthesis
PHB	ENSG00000167085	PHB_+_47492183.23-P1P2|PHB_+_47492231.23-P1P2	256	14	tRNA synthesis
PHB2	ENSG00000215021	PHB2_+_7079788.23-P1P2|PHB2_-_7079800.23-P1P2	415	14	tRNA synthesis
PMPCA	ENSG00000165688	PMPCA_-_139305175.23-P1P2|PMPCA_-_139305149.23-P1P2	140	14	tRNA synthesis
PMPCB	ENSG00000105819	PMPCB_+_102937876.23-P1|PMPCB_-_102938097.23-P1	503	14	tRNA synthesis
PNPT1	ENSG00000138035	PNPT1_-_55920888.23-P1P2|PNPT1_-_55920900.23-P1P2	131	14	tRNA synthesis
PREB	ENSG00000138073	PREB_+_27357474.23-P1P2|PREB_-_27357471.23-P1P2	40	14	tRNA synthesis
PSMB3	ENSG00000277791	PSMB3_-_36909230.23-P1P2|PSMB3_-_36909059.23-P1P2	31	14	tRNA synthesis
QARS	ENSG00000172053	QARS_-_49142149.23-P1P2|QARS_-_49142355.23-P1P2	400	14	tRNA synthesis
RBM48	ENSG00000127993	RBM48_+_92158174.23-P1P2|RBM48_-_92158122.23-P1P2	55	14	tRNA synthesis
ROMO1	ENSG00000125995	ROMO1_-_34287382.23-P1P2|ROMO1_-_34287419.23-P1P2	87	14	tRNA synthesis
RPL12	ENSG00000197958	RPL12_-_130213255.23-P1P2|RPL12_+_130213322.23-P1P2	255	14	tRNA synthesis
RPUSD4	ENSG00000165526	RPUSD4_+_126081489.23-P1P2|RPUSD4_-_126081590.23-P1P2	126	14	tRNA synthesis
SAE1	ENSG00000142230	SAE1_-_47634169.23-P1P2|SAE1_-_47634161.23-P1P2	121	14	tRNA synthesis
SAMM50	ENSG00000100347	SAMM50_+_44351418.23-P1P2|SAMM50_-_44351462.23-P1P2	102	14	tRNA synthesis
SEC61G	ENSG00000132432	SEC61G_-_54826545.23-P1P2|SEC61G_+_54826873.23-P1P2	98	14	tRNA synthesis
SETD1A	ENSG00000099381	SETD1A_-_30969713.23-P1P2|SETD1A_+_30969358.23-P1P2	69	14	tRNA synthesis
SLC25A10	ENSG00000183048	SLC25A10_+_79670502.23-P1P2|SLC25A10_+_79670494.23-P1P2	303	14	tRNA synthesis
SRP54	ENSG00000100883	SRP54_-_35452258.23-P1P2|SRP54_-_35452459.23-P1P2	81	14	tRNA synthesis
SSBP1	ENSG00000106028	SSBP1_+_141438412.23-P1P2|SSBP1_+_141438407.23-P1P2	119	14	tRNA synthesis
SUPV3L1	ENSG00000156502	SUPV3L1_+_70940042.23-P1P2|SUPV3L1_+_70940020.23-P1P2	80	14	tRNA synthesis
TARS	ENSG00000113407	TARS_+_33441121.23-P1P2|TARS_+_33441139.23-P1P2	132	14	tRNA synthesis
THG1L	ENSG00000113272	THG1L_-_157158658.23-P1P2|THG1L_-_157158472.23-P1P2	43	14	tRNA synthesis
TIMM13	ENSG00000099800	TIMM13_+_2427547.23-P1P2|TIMM13_-_2427532.23-P1P2	178	14	tRNA synthesis
TIMM23B	ENSG00000204152	TIMM23B_-_51371488.23-P1P2|TIMM23B_-_51371437.23-P1P2	498	14	tRNA synthesis
TIMM44	ENSG00000104980	TIMM44_-_8008522.23-P1P2|TIMM44_+_8008475.23-P1P2	45	14	tRNA synthesis
TOMM22	ENSG00000100216	TOMM22_+_39078005.23-P1P2|TOMM22_-_39078185.23-P1P2	104	14	tRNA synthesis
TRMT10C	ENSG00000174173	TRMT10C_-_101280737.23-P1P2|TRMT10C_-_101280733.23-P1P2	88	14	tRNA synthesis
TSEN2	ENSG00000154743	TSEN2_-_12526016.23-P1P2|TSEN2_-_12525993.23-P1P2	177	14	tRNA synthesis
VARS	ENSG00000204394	VARS_+_31763457.23-P1P2|VARS_+_31763097.23-P1P2	220	14	tRNA synthesis
VPS29	ENSG00000111237	VPS29_+_110939852.23-P1P2|VPS29_+_110939846.23-P1P2	165	14	tRNA synthesis
XRCC3	ENSG00000126215	XRCC3_-_104181768.23-P1P2|XRCC3_+_104181754.23-P1P2	53	14	tRNA synthesis
ALDOA	ENSG00000149925	ALDOA_+_30077139.23-P1P2|ALDOA_+_30077177.23-P1P2	78	16	Transcription regulation II
EIF3D	ENSG00000100353	EIF3D_+_36925166.23-P1P2|EIF3D_-_36925159.23-P1P2	186	16	Transcription regulation II
FAM136A	ENSG00000035141	FAM136A_-_70528767.23-P1P2|FAM136A_-_70529195.23-P1P2	50	16	Transcription regulation II
GATA1	ENSG00000102145	GATA1_-_48645022.23-P1P2|GATA1_+_48644988.23-P1P2	108	16	Transcription regulation II
MED1	ENSG00000125686	MED1_-_37607464.23-P1P2|MED1_+_37607273.23-P1P2	254	16	Transcription regulation II
MED12	ENSG00000184634	MED12_+_70338481.23-P1P2|MED12_+_70338552.23-P1P2	573	16	Transcription regulation II
MED14	ENSG00000180182	MED14_+_40594762.23-P1P2|MED14_+_40594765.23-P1P2	117	16	Transcription regulation II
MED17	ENSG00000042429	MED17_-_93517473.23-P1P2|MED17_+_93517550.23-P1P2	151	16	Transcription regulation II
MED19	ENSG00000156603	MED19_+_57479662.23-P1P2|MED19_+_57479647.23-P1P2	544	16	Transcription regulation II
MED20	ENSG00000124641	MED20_+_41888837.23-P1P2|MED20_+_41888805.23-P1P2	80	16	Transcription regulation II
MED21	ENSG00000152944	MED21_-_27175714.23-P1P2|MED21_-_27175691.23-P1P2	63	16	Transcription regulation II
MED22	ENSG00000148297	MED22_+_136214930.23-P1P2|MED22_+_136214889.23-P1P2	289	16	Transcription regulation II
MED28	ENSG00000118579	MED28_-_17616331.23-P1P2|MED28_+_17616313.23-P1P2	73	16	Transcription regulation II
MED30	ENSG00000164758	MED30_+_118533216.23-P1P2|MED30_-_118533205.23-P1P2	288	16	Transcription regulation II
MED4	ENSG00000136146	MED4_+_48669194.23-P1P2|MED4_+_48669127.23-P1P2	66	16	Transcription regulation II
MED6	ENSG00000133997	MED6_+_71067331.23-P1P2|MED6_+_71067347.23-P1P2	246	16	Transcription regulation II
MED7	ENSG00000155868	MED7_+_156570278.23-P1P2|MED7_-_156569591.23-P1P2	272	16	Transcription regulation II
MED9	ENSG00000141026	MED9_-_17380350.23-P1P2|MED9_-_17380394.23-P1P2	119	16	Transcription regulation II
PCF11	ENSG00000165494	PCF11_-_82868415.23-P1P2|PCF11_-_82868190.23-P1P2	499	16	Transcription regulation II
PRPF40A	ENSG00000196504	PRPF40A_+_153573726.23-P1P2|PRPF40A_+_153573902.23-P1P2	118	16	Transcription regulation II
RBBP6	ENSG00000122257	RBBP6_+_24550948.23-P1P2|RBBP6_+_24550884.23-P1P2	86	16	Transcription regulation II
RBM25	ENSG00000119707	RBM25_+_73525283.23-P1P2|RBM25_-_73525471.23-P1P2	70	16	Transcription regulation II
SRRT	ENSG00000087087	SRRT_+_100472814.23-P1P2|SRRT_+_100472790.23-P1P2	307	16	Transcription regulation II
SRSF1	ENSG00000136450	SRSF1_-_56084574.23-P1P2|SRSF1_-_56084638.23-P1P2	159	16	Transcription regulation II
SRSF7	ENSG00000115875	SRSF7_+_38978481.23-P1P2|SRSF7_-_38978026.23-P1P2	118	16	Transcription regulation II
SSRP1	ENSG00000149136	SSRP1_-_57102976.23-P1P2|SSRP1_-_57103355.23-P1P2	562	16	Transcription regulation II
SUPT5H	ENSG00000196235	SUPT5H_-_39936298.23-P1P2|SUPT5H_-_39936257.23-P1P2	406	16	Transcription regulation II
SUPT6H	ENSG00000109111	SUPT6H_+_26989285.23-P1P2|SUPT6H_+_26989271.23-P1P2	288	16	Transcription regulation II
TAF12	ENSG00000120656	TAF12_+_28969568.23-P1P2|TAF12_+_28969521.23-P1P2	67	16	Transcription regulation II
WDR82	ENSG00000164091	WDR82_-_52312175.23-P1P2|WDR82_+_52312203.23-P1P2	99	16	Transcription regulation II
AATF	ENSG00000275700	AATF_-_35306286.23-P1P2|AATF_-_35306346.23-P1P2	298	10	Translation initiation
ABCE1	ENSG00000164163	ABCE1_-_146019502.23-P1P2|ABCE1_-_146019516.23-P1P2	249	10	Translation initiation
BYSL	ENSG00000112578	BYSL_-_41889282.23-P1P2|BYSL_-_41889603.23-P1P2	98	10	Translation initiation
C12orf45	ENSG00000151131	C12orf45_-_105380143.23-P1P2|C12orf45_-_105380117.23-P1P2	100	10	Translation initiation
NEPRO	ENSG00000163608	C3orf17_-_112738463.23-P1P2|C3orf17_+_112738436.23-P1P2	42	10	Translation initiation
DDX10	ENSG00000178105	DDX10_+_108535803.23-P1P2|DDX10_-_108536148.23-P1P2	104	10	Translation initiation
DDX18	ENSG00000088205	DDX18_-_118572337.23-P1P2|DDX18_-_118572348.23-P1P2	137	10	Translation initiation
DDX21	ENSG00000165732	DDX21_-_70715959.23-P1P2|DDX21_-_70715913.23-P1P2	90	10	Translation initiation
DDX47	ENSG00000213782	DDX47_+_12966332.23-P1P2|DDX47_+_12966328.23-P1P2	313	10	Translation initiation
DDX52	ENSG00000278053	DDX52_-_36003440.23-P1P2|DDX52_-_36003249.23-P1P2	117	10	Translation initiation
DHX37	ENSG00000150990	DHX37_+_125473628.23-P1P2|DHX37_-_125473637.23-P1P2	217	10	Translation initiation
DIMT1	ENSG00000086189	DIMT1_+_61699702.23-P1P2|DIMT1_+_61699669.23-P1P2	94	10	Translation initiation
DKC1	ENSG00000130826	DKC1_-_153991190.23-P1P2|DKC1_-_153991174.23-P1P2	66	10	Translation initiation
DNTTIP2	ENSG00000067334	DNTTIP2_-_94344536.23-P1P2|DNTTIP2_+_94344679.23-P1P2	264	10	Translation initiation
EIF3A	ENSG00000107581	EIF3A_+_120840264.23-P1P2|EIF3A_-_120840274.23-P1P2	379	10	Translation initiation
EIF3B	ENSG00000106263	EIF3B_-_2394542.23-P1P2|EIF3B_-_2394510.23-P1P2	34	10	Translation initiation
EIF3CL	ENSG00000205609	EIF3CL_+_28415115.23-ENST00000380876.4-ENST00000398943.3-ENST00000398944.3|EIF3CL_-_28415135.23-ENST00000380876.4-ENST00000398943.3-ENST00000398944.3	44	10	Translation initiation
EIF3E	ENSG00000104408	EIF3E_+_109260706.23-P1P2|EIF3E_+_109260697.23-P1P2	232	10	Translation initiation
EIF3F	ENSG00000175390	EIF3F_-_8009270.23-P1P2|EIF3F_+_8009255.23-P1P2	67	10	Translation initiation
EIF3G	ENSG00000130811	EIF3G_-_10230531.23-P1P2|EIF3G_-_10230310.23-P1P2	67	10	Translation initiation
EIF3I	ENSG00000084623	EIF3I_-_32688045.23-P1P2|EIF3I_+_32688206.23-P1P2	61	10	Translation initiation
EIF3M	ENSG00000149100	EIF3M_-_32605424.23-P1P2|EIF3M_-_32605405.23-P1P2	246	10	Translation initiation
EIF4E	ENSG00000151247	EIF4E_-_99850247.23-P1P2|EIF4E_+_99849828.23-P1P2	357	10	Translation initiation
ESF1	ENSG00000089048	ESF1_+_13765524.23-P1|ESF1_+_13765535.23-P1	93	10	Translation initiation
FAU	ENSG00000149806	FAU_-_64889639.23-P1P2|FAU_-_64889592.23-P1P2	48	10	Translation initiation
FBL	ENSG00000105202	FBL_+_40336946.23-P1P2|FBL_-_40336975.23-P1P2	132	10	Translation initiation
FCF1	ENSG00000119616	FCF1_+_75179898.23-P1P2|FCF1_-_75179892.23-P1P2	231	10	Translation initiation
IMP4	ENSG00000136718	IMP4_+_131100464.23-P1P2|IMP4_-_131100512.23-P1P2	164	10	Translation initiation
KRI1	ENSG00000129347	KRI1_+_10676632.23-P1P2|KRI1_-_10676612.23-P1P2	52	10	Translation initiation
KRR1	ENSG00000111615	KRR1_+_75905342.23-P1P2|KRR1_+_75904938.23-P1P2	449	10	Translation initiation
LTV1	ENSG00000135521	LTV1_+_144164541.23-P1P2|LTV1_+_144164581.23-P1P2	318	10	Translation initiation
MPHOSPH10	ENSG00000124383	MPHOSPH10_-_71357812.23-P1P2|MPHOSPH10_-_71357866.23-P1P2	43	10	Translation initiation
MRPL49	ENSG00000149792	MRPL49_+_64889828.23-P1P2|MRPL49_-_64889803.23-P1P2	40	10	Translation initiation
NAT10	ENSG00000135372	NAT10_-_34127188.23-P1P2|NAT10_-_34127246.23-P1P2	30	10	Translation initiation
NOC4L	ENSG00000184967	NOC4L_+_132629017.23-P1P2|NOC4L_+_132629052.23-P1P2	34	10	Translation initiation
NOL6	ENSG00000165271	NOL6_-_33473848.23-P1P2|NOL6_+_33473879.23-P1P2	114	10	Translation initiation
NOP14	ENSG00000087269	NOP14_+_2965021.23-P1P2|NOP14_+_2965104.23-P1P2	47	10	Translation initiation
NOP58	ENSG00000055044	NOP58_-_203130504.23-P1P2|NOP58_-_203130508.23-P1P2	55	10	Translation initiation
PDCD11	ENSG00000148843	PDCD11_-_105156445.23-P1P2|PDCD11_+_105156417.23-P1P2	98	10	Translation initiation
PNO1	ENSG00000115946	PNO1_-_68385065.23-P1P2|PNO1_+_68385251.23-P1P2	134	10	Translation initiation
POP1	ENSG00000104356	POP1_-_99129573.23-P1P2|POP1_-_99129576.23-P1P2	84	10	Translation initiation
POP4	ENSG00000105171	POP4_-_30097259.23-P1P2|POP4_-_30097239.23-P1P2	128	10	Translation initiation
POP5	ENSG00000167272	POP5_+_121019173.23-P1P2|POP5_-_121019190.23-P1P2	56	10	Translation initiation
PSMG4	ENSG00000180822	PSMG4_-_3259264.23-P1P2|PSMG4_+_3259244.23-P1P2	62	10	Translation initiation
PWP2	ENSG00000241945	PWP2_-_45527277.23-P1P2|PWP2_-_45527254.23-P1P2	51	10	Translation initiation
RCL1	ENSG00000120158	RCL1_+_4792990.23-P1P2|RCL1_-_4792974.23-P1P2	106	10	Translation initiation
RIOK1	ENSG00000124784	RIOK1_-_7390078.23-P1P2|RIOK1_+_7390229.23-P1P2	326	10	Translation initiation
RIOK2	ENSG00000058729	RIOK2_+_96518912.23-P1P2|RIOK2_+_96518907.23-P1P2	174	10	Translation initiation
RPP14	ENSG00000163684	RPP14_+_58292248.23-P1P2|RPP14_+_58292286.23-P1P2	56	10	Translation initiation
RPP30	ENSG00000148688	RPP30_+_92631924.23-P1P2|RPP30_-_92631746.23-P1P2	101	10	Translation initiation
RPP40	ENSG00000124787	RPP40_-_5004221.23-P1P2|RPP40_+_5004190.23-P1P2	78	10	Translation initiation
RPS10	ENSG00000124614	RPS10_-_34393845.23-P1P2|RPS10_+_34393825.23-P1P2	106	10	Translation initiation
RPS10-NUDT3	ENSG00000270800	RPS10-NUDT3_-_34393845.23-P1P2|RPS10-NUDT3_-_34393835.23-P1P2	164	10	Translation initiation
RPS11	ENSG00000142534	RPS11_-_49999745.23-P1P2|RPS11_-_49999733.23-P1P2	268	10	Translation initiation
RPS12	ENSG00000112306	RPS12_-_133135705.23-P1P2|RPS12_-_133135766.23-P1P2	485	10	Translation initiation
RPS13	ENSG00000110700	RPS13_+_17099232.23-P1P2|RPS13_+_17099153.23-P1P2	135	10	Translation initiation
RPS14	ENSG00000164587	RPS14_+_149829238.23-P1P2|RPS14_+_149829235.23-P1P2	181	10	Translation initiation
RPS15A	ENSG00000134419	RPS15A_+_18801235.23-P1P2|RPS15A_-_18801590.23-P1P2	314	10	Translation initiation
RPS16	ENSG00000105193	RPS16_+_39926539.23-P1P2|RPS16_-_39926387.23-P1P2	57	10	Translation initiation
RPS17	ENSG00000182774	RPS17_-_82824897.23-ENST00000330339.7|RPS17_+_82824718.23-ENST00000330339.7	223	10	Translation initiation
RPS18	ENSG00000231500	RPS18_+_33239917.23-P1P2|RPS18_+_33239879.23-P1P2	122	10	Translation initiation
RPS19	ENSG00000105372	RPS19_-_42364369.23-P1P2|RPS19_+_42364314.23-P1P2	422	10	Translation initiation
RPS19BP1	ENSG00000187051	RPS19BP1_-_39928789.23-P1P2|RPS19BP1_-_39928369.23-P1P2	54	10	Translation initiation
RPS2	ENSG00000140988	RPS2_-_2014779.23-P1P2|RPS2_-_2014704.23-P1P2	53	10	Translation initiation
RPS20	ENSG00000008988	RPS20_+_56987038.23-P1P2|RPS20_+_56986933.23-P1P2	273	10	Translation initiation
RPS21	ENSG00000171858	RPS21_+_60962140.23-P1P2|RPS21_+_60962128.23-P1P2	75	10	Translation initiation
RPS23	ENSG00000186468	RPS23_+_81574137.23-P1P2|RPS23_+_81574124.23-P1P2	114	10	Translation initiation
RPS24	ENSG00000138326	RPS24_+_79793627.23-P1P2|RPS24_+_79793693.23-P1P2	243	10	Translation initiation
RPS26	ENSG00000197728	RPS26_-_56435953.23-P1P2|RPS26_+_56436127.23-P1P2	87	10	Translation initiation
RPS27	ENSG00000177954	RPS27_-_153963444.23-P1P2|RPS27_+_153963275.23-P1P2	174	10	Translation initiation
RPS27A	ENSG00000143947	RPS27A_-_55459862.23-P1P2|RPS27A_+_55459832.23-P1P2	97	10	Translation initiation
RPS28	ENSG00000233927	RPS28_+_8386770.23-P1P2|RPS28_+_8386629.23-P1P2	309	10	Translation initiation
RPS29	ENSG00000213741	RPS29_-_50052902.23-P1|RPS29_-_50052869.23-P1	293	10	Translation initiation
RPS3	ENSG00000149273	RPS3_-_75110633.23-P1|RPS3_-_75110586.23-P1	261	10	Translation initiation
RPS3A	ENSG00000145425	RPS3A_-_152021035.23-P1P2|RPS3A_+_152021229.23-P1P2	160	10	Translation initiation
RPS4X	ENSG00000198034	RPS4X_+_71497070.23-P1P2|RPS4X_-_71497046.23-P1P2	180	10	Translation initiation
RPS5	ENSG00000083845	RPS5_+_58898640.23-P1P2|RPS5_-_58898655.23-P1P2	144	10	Translation initiation
RPS6	ENSG00000137154	RPS6_+_19380221.23-P1P2|RPS6_+_19380173.23-P1P2	178	10	Translation initiation
RPS7	ENSG00000171863	RPS7_-_3622944.23-P1P2|RPS7_-_3622948.23-P1P2	265	10	Translation initiation
RPS9	ENSG00000170889	RPS9_-_54704761.23-P1P2|RPS9_+_54704997.23-P1P2	276	10	Translation initiation
RPSA	ENSG00000168028	RPSA_-_39448290.23-P1P2|RPSA_-_39448255.23-P1P2	224	10	Translation initiation
RRP12	ENSG00000052749	RRP12_+_99161057.23-P1P2|RRP12_-_99161036.23-P1P2	204	10	Translation initiation
RRP7A	ENSG00000189306	RRP7A_-_42915735.23-P1P2|RRP7A_+_42915752.23-P1P2	46	10	Translation initiation
SRFBP1	ENSG00000151304	SRFBP1_-_121297703.23-P1P2|SRFBP1_+_121297913.23-P1P2	76	10	Translation initiation
TBL3	ENSG00000183751	TBL3_-_2022111.23-P1P2|TBL3_+_2022121.23-P1P2	75	10	Translation initiation
TRMT112	ENSG00000173113	TRMT112_+_64085002.23-P1P2|TRMT112_-_64084926.23-P1P2	201	10	Translation initiation
TSR1	ENSG00000167721	TSR1_+_2239717.23-P1|TSR1_+_2239506.23-P1	95	10	Translation initiation
TSR2	ENSG00000158526	TSR2_-_54466860.23-P1P2|TSR2_-_54467042.23-P1P2	523	10	Translation initiation
UPF1	ENSG00000005007	UPF1_+_18942771.23-P1P2|UPF1_-_18942807.23-P1P2	131	10	Translation initiation
UPF2	ENSG00000151461	UPF2_+_12084799.23-P1P2|UPF2_+_12084793.23-P1P2	154	10	Translation initiation
UTP20	ENSG00000120800	UTP20_+_101674131.23-P1P2|UTP20_-_101674128.23-P1P2	105	10	Translation initiation
UTP23	ENSG00000147679	UTP23_-_117778780.23-P1P2|UTP23_+_117778813.23-P1P2	163	10	Translation initiation
UTP6	ENSG00000108651	UTP6_-_30228710.23-P1P2|UTP6_-_30228722.23-P1P2	69	10	Translation initiation
WDR3	ENSG00000065183	WDR3_-_118472399.23-P1P2|WDR3_+_118472389.23-P1P2	365	10	Translation initiation
WDR36	ENSG00000134987	WDR36_-_110428095.23-P1P2|WDR36_-_110428101.23-P1P2	285	10	Translation initiation
WDR46	ENSG00000227057	WDR46_+_33256781.23-P1P2|WDR46_+_33256771.23-P1P2	71	10	Translation initiation
ZCCHC9	ENSG00000131732	ZCCHC9_+_80597457.23-P1P2|ZCCHC9_-_80597504.23-P1P2	54	10	Translation initiation
ZNF236	ENSG00000130856	ZNF236_+_74534757.23-P1P2|ZNF236_-_74534593.23-P1P2	85	10	Translation initiation
AQR	ENSG00000021776	AQR_+_35261872.23-P1P2|AQR_-_35261877.23-P1P2	90	12	mRNA splicing II
BCAS2	ENSG00000116752	BCAS2_+_115124198.23-P1P2|BCAS2_-_115124045.23-P1P2	227	12	mRNA splicing II
BUD13	ENSG00000137656	BUD13_-_116643492.23-P1P2|BUD13_+_116643652.23-P1P2	174	12	mRNA splicing II
C12orf60	ENSG00000182993	C12orf60_-_14956657.23-P1P2|C12orf60_-_14956629.23-P1P2	110	12	mRNA splicing II
C14orf178	ENSG00000197734	C14orf178_+_78227426.23-P1P2|C14orf178_+_78227476.23-P1P2	143	12	mRNA splicing II
CACTIN	ENSG00000105298	CACTIN_-_3626762.23-P1P2|CACTIN_-_3626555.23-P1P2	60	12	mRNA splicing II
CCDC174	ENSG00000154781	CCDC174_-_14693290.23-P1P2|CCDC174_-_14693310.23-P1P2	104	12	mRNA splicing II
CDC40	ENSG00000168438	CDC40_+_110501678.23-P1P2|CDC40_-_110501684.23-P1P2	107	12	mRNA splicing II
CDC5L	ENSG00000096401	CDC5L_-_44355475.23-P1P2|CDC5L_+_44355934.23-P1P2	99	12	mRNA splicing II
CDC73	ENSG00000134371	CDC73_-_193091272.23-P1P2|CDC73_+_193091167.23-P1P2	171	12	mRNA splicing II
CENPK	ENSG00000123219	CENPK_+_64858943.23-P1P2|CENPK_+_64858912.23-P1P2	97	12	mRNA splicing II
CLP1	ENSG00000172409	CLP1_+_57425308.23-P1P2|CLP1_-_57425273.23-P1P2	55	12	mRNA splicing II
CRNKL1	ENSG00000101343	CRNKL1_+_20033001.23-P1P2|CRNKL1_-_20033040.23-P1P2	261	12	mRNA splicing II
CTNNBL1	ENSG00000132792	CTNNBL1_-_36322495.23-P1P2|CTNNBL1_-_36322534.23-P1P2	69	12	mRNA splicing II
CWC15	ENSG00000150316	CWC15_+_94706513.23-P1P2|CWC15_+_94706688.23-P1P2	184	12	mRNA splicing II
CWC22	ENSG00000163510	CWC22_-_180871781.23-P1P2|CWC22_+_180871546.23-P1P2	34	12	mRNA splicing II
CWF19L2	ENSG00000152404	CWF19L2_+_107328479.23-P1P2|CWF19L2_+_107328464.23-P1P2	194	12	mRNA splicing II
DBR1	ENSG00000138231	DBR1_+_137893744.23-P1P2|DBR1_+_137893673.23-P1P2	98	12	mRNA splicing II
DCUN1D5	ENSG00000137692	DCUN1D5_-_102962856.23-P1P2|DCUN1D5_-_102962827.23-P1P2	183	12	mRNA splicing II
DDX41	ENSG00000183258	DDX41_+_176943914.23-P1P2|DDX41_+_176943922.23-P1P2	292	12	mRNA splicing II
DDX46	ENSG00000145833	DDX46_-_134094510.23-P1|DDX46_-_134094650.23-P1	147	12	mRNA splicing II
DHX16	ENSG00000204560	DHX16_+_30640731.23-P1P2|DHX16_-_30640796.23-P1P2	328	12	mRNA splicing II
DHX8	ENSG00000067596	DHX8_-_41561378.23-P1P2|DHX8_-_41561447.23-P1P2	115	12	mRNA splicing II
DNAJC17	ENSG00000104129	DNAJC17_-_41099633.23-P1P2|DNAJC17_+_41099640.23-P1P2	31	12	mRNA splicing II
EFTUD2	ENSG00000108883	EFTUD2_+_42976772.23-P1P2|EFTUD2_+_42976714.23-P1P2	127	12	mRNA splicing II
ERH	ENSG00000100632	ERH_+_69864986.23-P1P2|ERH_-_69864782.23-P1P2	86	12	mRNA splicing II
FAM32A	ENSG00000105058	FAM32A_-_16296348.23-P1P2|FAM32A_-_16296256.23-P1P2	396	12	mRNA splicing II
FAM50A	ENSG00000071859	FAM50A_-_153672598.23-P1P2|FAM50A_-_153672500.23-P1P2	38	12	mRNA splicing II
GEMIN4	ENSG00000179409	GEMIN4_-_655466.23-P1P2|GEMIN4_+_655371.23-P1P2	81	12	mRNA splicing II
GEMIN5	ENSG00000082516	GEMIN5_+_154317730.23-P1P2|GEMIN5_+_154317734.23-P1P2	133	12	mRNA splicing II
GPKOW	ENSG00000068394	GPKOW_-_48980022.23-P1P2|GPKOW_-_48979874.23-P1P2	107	12	mRNA splicing II
GUCD1	ENSG00000138867	GUCD1_-_24951897.23-P1P2|GUCD1_-_24951865.23-P1P2	279	12	mRNA splicing II
HNRNPC	ENSG00000092199	HNRNPC_+_21737602.23-P1P2|HNRNPC_-_21737369.23-P1P2	334	12	mRNA splicing II
IK	ENSG00000113141	IK_+_140027496.23-P1|IK_-_140027453.23-P1	204	12	mRNA splicing II
INTS2	ENSG00000108506	INTS2_-_60004971.23-P1P2|INTS2_-_60005353.23-P1P2	354	12	mRNA splicing II
INTS3	ENSG00000143624	INTS3_+_153700546.23-P1P2|INTS3_+_153700541.23-P1P2	106	12	mRNA splicing II
INTS5	ENSG00000185085	INTS5_-_62420725.23-P1P2|INTS5_-_62420595.23-P1P2	64	12	mRNA splicing II
INTS7	ENSG00000143493	INTS7_+_212208849.23-P1P2|INTS7_+_212208875.23-P1P2	79	12	mRNA splicing II
INTS8	ENSG00000164941	INTS8_+_95835564.23-P1P2|INTS8_+_95835490.23-P1P2	323	12	mRNA splicing II
ICE1	ENSG00000164151	KIAA0947_+_5422874.23-P1P2|KIAA0947_-_5423055.23-P1P2	429	12	mRNA splicing II
MFAP1	ENSG00000140259	MFAP1_+_44116853.23-P1P2|MFAP1_-_44116904.23-P1P2	197	12	mRNA splicing II
NCBP1	ENSG00000136937	NCBP1_+_100396123.23-P1P2|NCBP1_+_100396100.23-P1P2	60	12	mRNA splicing II
NCBP2	ENSG00000114503	NCBP2_-_196669400.23-P1P2|NCBP2_-_196669410.23-P1P2	992	12	mRNA splicing II
NKAP	ENSG00000101882	NKAP_-_119077682.23-P1P2|NKAP_+_119077637.23-P1P2	123	12	mRNA splicing II
NRDE2	ENSG00000119720	NRDE2_+_90798265.23-P1P2|NRDE2_-_90798256.23-P1P2	504	12	mRNA splicing II
NSRP1	ENSG00000126653	NSRP1_-_28443894.23-P1P2|NSRP1_-_28443874.23-P1P2	237	12	mRNA splicing II
PAXBP1	ENSG00000159086	PAXBP1_-_34143986.23-P1P2|PAXBP1_-_34143891.23-P1P2	129	12	mRNA splicing II
PHF5A	ENSG00000100410	PHF5A_+_41864653.23-P1P2|PHF5A_+_41864661.23-P1P2	231	12	mRNA splicing II
PLRG1	ENSG00000171566	PLRG1_+_155471467.23-P1P2|PLRG1_+_155471521.23-P1P2	94	12	mRNA splicing II
PPIE	ENSG00000084072	PPIE_+_40204766.23-P1P2|PPIE_-_40204965.23-P1P2	46	12	mRNA splicing II
PPIL4	ENSG00000131013	PPIL4_+_149867112.23-P1P2|PPIL4_+_149867157.23-P1P2	74	12	mRNA splicing II
PRPF18	ENSG00000165630	PRPF18_-_13629033.23-P1P2|PRPF18_+_13629281.23-P1P2	268	12	mRNA splicing II
PRPF8	ENSG00000174231	PRPF8_+_1588005.23-P1P2|PRPF8_+_1588152.23-P1P2	150	12	mRNA splicing II
RBM39	ENSG00000131051	RBM39_+_34330131.23-P1P2|RBM39_+_34330107.23-P1P2	79	12	mRNA splicing II
RBM42	ENSG00000126254	RBM42_-_36120011.23-P1P2|RBM42_-_36120005.23-P1P2	79	12	mRNA splicing II
RBMX2	ENSG00000134597	RBMX2_-_129536016.23-P1P2|RBMX2_-_129536058.23-P1P2	244	12	mRNA splicing II
RNF113A	ENSG00000125352	RNF113A_-_119005686.23-P1P2|RNF113A_+_119005641.23-P1P2	176	12	mRNA splicing II
RNF4	ENSG00000063978	RNF4_-_2471345.23-P1P2|RNF4_-_2471349.23-P1P2	32	12	mRNA splicing II
SART1	ENSG00000175467	SART1_-_65729256.23-P1P2|SART1_-_65729572.23-P1P2	306	12	mRNA splicing II
SEH1L	ENSG00000085415	SEH1L_-_12948049.23-P1P2|SEH1L_-_12948044.23-P1P2	60	12	mRNA splicing II
SF1	ENSG00000168066	SF1_+_64545784.23-P1P2|SF1_+_64545972.23-P1P2	47	12	mRNA splicing II
SF3A1	ENSG00000099995	SF3A1_+_30752830.23-P1|SF3A1_-_30752688.23-P1	83	12	mRNA splicing II
SF3A2	ENSG00000104897	SF3A2_-_2236876.23-P1|SF3A2_-_2236863.23-P1	222	12	mRNA splicing II
SF3B1	ENSG00000115524	SF3B1_-_198299356.23-P1P2|SF3B1_-_198299753.23-P1P2	165	12	mRNA splicing II
SF3B2	ENSG00000087365	SF3B2_-_65820053.23-P1P2|SF3B2_-_65819849.23-P1P2	500	12	mRNA splicing II
SF3B3	ENSG00000189091	SF3B3_-_70557770.23-P1P2|SF3B3_-_70558137.23-P1P2	381	12	mRNA splicing II
SF3B4	ENSG00000143368	SF3B4_+_149899609.23-P1P2|SF3B4_+_149899616.23-P1P2	238	12	mRNA splicing II
SF3B5	ENSG00000169976	SF3B5_-_144416509.23-P1P2|SF3B5_+_144416685.23-P1P2	84	12	mRNA splicing II
SLU7	ENSG00000164609	SLU7_+_159846048.23-P1P2|SLU7_+_159846060.23-P1P2	225	12	mRNA splicing II
SMU1	ENSG00000122692	SMU1_+_33076608.23-P1P2|SMU1_-_33076622.23-P1P2	155	12	mRNA splicing II
SNIP1	ENSG00000163877	SNIP1_+_38019681.23-P1P2|SNIP1_+_38019797.23-P1P2	45	12	mRNA splicing II
SNRNP200	ENSG00000144028	SNRNP200_+_96971234.23-P1P2|SNRNP200_-_96971287.23-P1P2	169	12	mRNA splicing II
SNRNP70	ENSG00000104852	SNRNP70_-_49588721.23-P1P2|SNRNP70_+_49588915.23-P1P2	129	12	mRNA splicing II
SNRPA1	ENSG00000131876	SNRPA1_+_101835417.23-P1P2|SNRPA1_-_101835035.23-P1P2	159	12	mRNA splicing II
SNRPB	ENSG00000125835	SNRPB_+_2451405.23-P1P2|SNRPB_+_2451365.23-P1P2	269	12	mRNA splicing II
SNRPC	ENSG00000124562	SNRPC_+_34725323.23-P1P2|SNRPC_-_34725456.23-P1P2	34	12	mRNA splicing II
SNRPG	ENSG00000143977	SNRPG_-_70520494.23-P1P2|SNRPG_-_70520827.23-P1P2	402	12	mRNA splicing II
SNW1	ENSG00000100603	SNW1_+_78227421.23-P1|SNW1_+_78227503.23-P1	122	12	mRNA splicing II
SON	ENSG00000159140	SON_-_34915392.23-P1|SON_-_34915373.23-P1	500	12	mRNA splicing II
SYF2	ENSG00000117614	SYF2_-_25558938.23-P1P2|SYF2_+_25558954.23-P1P2	86	12	mRNA splicing II
TACC3	ENSG00000013810	TACC3_-_1723252.23-P1|TACC3_-_1723216.23-P1	34	12	mRNA splicing II
TFIP11	ENSG00000100109	TFIP11_+_26908413.23-P1P2|TFIP11_+_26908398.23-P1P2	61	12	mRNA splicing II
U2AF1	ENSG00000160201	U2AF1_+_44527641.23-P1P2|U2AF1_+_44527626.23-P1P2	141	12	mRNA splicing II
UBL5	ENSG00000198258	UBL5_-_9938639.23-P1P2|UBL5_+_9938801.23-P1P2	232	12	mRNA splicing II
USP39	ENSG00000168883	USP39_-_85843325.23-P1|USP39_+_85843306.23-P1	159	12	mRNA splicing II
USPL1	ENSG00000132952	USPL1_-_31192127.23-P1P2|USPL1_-_31192108.23-P1P2	100	12	mRNA splicing II
WBP11	ENSG00000084463	WBP11_+_14956444.23-P1|WBP11_+_14956413.23-P1	213	12	mRNA splicing II
WDR70	ENSG00000082068	WDR70_-_37379443.23-P1P2|WDR70_+_37379414.23-P1P2	30	12	mRNA splicing II
XAB2	ENSG00000076924	XAB2_-_7694376.23-P1P2|XAB2_-_7694239.23-P1P2	153	12	mRNA splicing II
ZMAT2	ENSG00000146007	ZMAT2_-_140080084.23-P1|ZMAT2_-_140080067.23-P1	335	12	mRNA splicing II
ZNF207	ENSG00000010244	ZNF207_-_30677224.23-P1|ZNF207_-_30677213.23-P1	90	12	mRNA splicing II
ADSL	ENSG00000239900	ADSL_-_40742737.23-P1P2|ADSL_-_40742729.23-P1P2	133	15	DNA replication, repair
ARIH1	ENSG00000166233	ARIH1_-_72766733.23-P1P2|ARIH1_-_72766686.23-P1P2	59	15	DNA replication, repair
ATF5	ENSG00000169136	ATF5_+_50432696.23-P1P2|ATF5_+_50432424.23-P1P2	141	15	DNA replication, repair
ATP1A1	ENSG00000163399	ATP1A1_-_116915944.23-P1P2|ATP1A1_-_116915929.23-P1P2	84	15	DNA replication, repair
ATP6V1B2	ENSG00000147416	ATP6V1B2_-_20054940.23-P1P2|ATP6V1B2_+_20054954.23-P1P2	442	15	DNA replication, repair
BCR	ENSG00000186716	BCR_-_23523174.23-P1P2|BCR_-_23522920.23-P1P2	561	15	DNA replication, repair
BUD31	ENSG00000106245	BUD31_+_99006639.23-P1P2|BUD31_+_99006585.23-P1P2	37	15	DNA replication, repair
C7orf26	ENSG00000146576	C7orf26_+_6629657.23-P1P2|C7orf26_+_6629704.23-P1P2	86	15	DNA replication, repair
CASP8AP2	ENSG00000118412	CASP8AP2_-_90539614.23-P1P2|CASP8AP2_-_90539622.23-P1P2	211	15	DNA replication, repair
CDC6	ENSG00000094804	CDC6_+_38444169.23-P1P2|CDC6_-_38444255.23-P1P2	192	15	DNA replication, repair
CDC7	ENSG00000097046	CDC7_+_91966607.23-P1P2|CDC7_+_91966603.23-P1P2	95	15	DNA replication, repair
CENPA	ENSG00000115163	CENPA_+_26987565.23-P1|CENPA_-_26987167.23-P1	46	15	DNA replication, repair
CHAF1A	ENSG00000167670	CHAF1A_-_4402710.23-P1P2|CHAF1A_+_4402728.23-P1P2	38	15	DNA replication, repair
CHAF1B	ENSG00000159259	CHAF1B_+_37757745.23-P1P2|CHAF1B_+_37757724.23-P1P2	84	15	DNA replication, repair
CLK2	ENSG00000176444	CLK2_+_155243222.23-P1P2|CLK2_+_155243270.23-P1P2	88	15	DNA replication, repair
CLSPN	ENSG00000092853	CLSPN_+_36235482.23-P1P2|CLSPN_+_36235519.23-P1P2	134	15	DNA replication, repair
COPB2	ENSG00000184432	COPB2_-_139108414.23-P1P2|COPB2_+_139108459.23-P1P2	129	15	DNA replication, repair
CXXC1	ENSG00000154832	CXXC1_-_47814029.23-P1P2|CXXC1_-_47814050.23-P1P2	122	15	DNA replication, repair
DHODH	ENSG00000102967	DHODH_-_72042709.23-P1|DHODH_-_72042714.23-P1	143	15	DNA replication, repair
DHX36	ENSG00000174953	DHX36_+_154042223.23-P1P2|DHX36_+_154042240.23-P1P2	269	15	DNA replication, repair
DNAJA1	ENSG00000086061	DNAJA1_-_33025322.23-P1|DNAJA1_-_33025302.23-P1	238	15	DNA replication, repair
DONSON	ENSG00000159147	DONSON_+_34960976.23-P1P2|DONSON_+_34960973.23-P1P2	745	15	DNA replication, repair
DTL	ENSG00000143476	DTL_+_212209345.23-P1P2|DTL_-_212209126.23-P1P2	136	15	DNA replication, repair
DTYMK	ENSG00000168393	DTYMK_+_242626191.23-P1P2|DTYMK_+_242626160.23-P1P2	121	15	DNA replication, repair
DUT	ENSG00000128951	DUT_+_48624411.23-P1P2|DUT_+_48624414.23-P1P2	49	15	DNA replication, repair
EIF4G2	ENSG00000110321	EIF4G2_+_10830441.23-P1|EIF4G2_+_10830444.23-P1	196	15	DNA replication, repair
ENO1	ENSG00000074800	ENO1_+_8938733.23-P1P2|ENO1_-_8938710.23-P1P2	70	15	DNA replication, repair
EP400	ENSG00000183495	EP400_+_132434542.23-P1P2|EP400_-_132434629.23-P1P2	82	15	DNA replication, repair
EXOSC10	ENSG00000171824	EXOSC10_-_11159878.23-P1P2|EXOSC10_-_11159881.23-P1P2	92	15	DNA replication, repair
EXOSC7	ENSG00000075914	EXOSC7_-_45017818.23-P1P2|EXOSC7_-_45017841.23-P1P2	113	15	DNA replication, repair
FOLR3	ENSG00000110203	FOLR3_-_71846819.23-P2|FOLR3_+_71846807.23-P2	116	15	DNA replication, repair
GAB2	ENSG00000033327	GAB2_-_78128828.23-P1P2|GAB2_-_78128897.23-P1P2	674	15	DNA replication, repair
GINS1	ENSG00000101003	GINS1_-_25388381.23-P1P2|GINS1_+_25388562.23-P1P2	186	15	DNA replication, repair
GINS2	ENSG00000131153	GINS2_+_85722546.23-P1P2|GINS2_-_85722508.23-P1P2	148	15	DNA replication, repair
GINS3	ENSG00000181938	GINS3_+_58426400.23-P1P2|GINS3_+_58426428.23-P1P2	100	15	DNA replication, repair
GINS4	ENSG00000147536	GINS4_-_41386785.23-P1P2|GINS4_+_41386860.23-P1P2	60	15	DNA replication, repair
GIT2	ENSG00000139436	GIT2_-_110433753.23-P1P2|GIT2_+_110433842.23-P1P2	107	15	DNA replication, repair
GRB2	ENSG00000177885	GRB2_-_73401305.23-P1|GRB2_+_73401721.23-P1	63	15	DNA replication, repair
GTF2A1	ENSG00000165417	GTF2A1_+_81687215.23-P1P2|GTF2A1_+_81687253.23-P1P2	113	15	DNA replication, repair
GTF2A2	ENSG00000140307	GTF2A2_+_59949667.23-P1P2|GTF2A2_+_59949653.23-P1P2	173	15	DNA replication, repair
HDAC7	ENSG00000061273	HDAC7_-_48213211.23-P1P2|HDAC7_+_48213344.23-P1P2	171	15	DNA replication, repair
HINFP	ENSG00000172273	HINFP_-_118992315.23-P1P2|HINFP_-_118992311.23-P1P2	160	15	DNA replication, repair
HIST2H3A	ENSG00000203852	HIST2H3A_+_149824198.23-P1P2|HIST2H3A_+_149824178.23-P1P2	79	15	DNA replication, repair
HNRNPH1	ENSG00000169045	HNRNPH1_+_179050622.23-P1P2|HNRNPH1_-_179050392.23-P1P2	160	15	DNA replication, repair
HUWE1	ENSG00000086758	HUWE1_-_53710518.23-P1P2|HUWE1_+_53710912.23-P1P2	94	15	DNA replication, repair
IMPDH2	ENSG00000178035	IMPDH2_+_49066798.23-P1P2|IMPDH2_+_49066801.23-P1P2	77	15	DNA replication, repair
KCTD10	ENSG00000110906	KCTD10_-_109915112.23-P1P2|KCTD10_+_109915092.23-P1P2	76	15	DNA replication, repair
LSM11	ENSG00000155858	LSM11_-_157170761.23-P1P2|LSM11_-_157170775.23-P1P2	130	15	DNA replication, repair
MAT2A	ENSG00000168906	MAT2A_+_85766276.23-P1P2|MAT2A_+_85766280.23-P1P2	52	15	DNA replication, repair
MAU2	ENSG00000129933	MAU2_-_19431643.23-P1P2|MAU2_+_19431630.23-P1P2	66	15	DNA replication, repair
MCM10	ENSG00000065328	MCM10_-_13203599.23-P1P2|MCM10_-_13203591.23-P1P2	219	15	DNA replication, repair
MCM2	ENSG00000073111	MCM2_-_127317301.23-P1P2|MCM2_-_127317312.23-P1P2	123	15	DNA replication, repair
MCM5	ENSG00000100297	MCM5_-_35796550.23-P1P2|MCM5_-_35796201.23-P1P2	90	15	DNA replication, repair
MCM6	ENSG00000076003	MCM6_+_136633947.23-P1P2|MCM6_+_136633964.23-P1P2	102	15	DNA replication, repair
MED10	ENSG00000133398	MED10_-_6378270.23-P1P2|MED10_-_6378376.23-P1P2	516	15	DNA replication, repair
MED11	ENSG00000161920	MED11_-_4635030.23-P1P2|MED11_-_4634925.23-P1P2	237	15	DNA replication, repair
MED31	ENSG00000108590	MED31_-_6554743.23-P1P2|MED31_-_6554548.23-P1P2	38	15	DNA replication, repair
MMS22L	ENSG00000146263	MMS22L_+_97730632.23-P1P2|MMS22L_-_97730942.23-P1P2	57	15	DNA replication, repair
MRPS34	ENSG00000074071	MRPS34_+_1823083.23-P1P2|MRPS34_-_1822906.23-P1P2	141	15	DNA replication, repair
MTBP	ENSG00000172167	MTBP_-_121457707.23-P1P2|MTBP_-_121457873.23-P1P2	191	15	DNA replication, repair
MTOR	ENSG00000198793	MTOR_+_11322547.23-P1P2|MTOR_+_11322541.23-P1P2	101	15	DNA replication, repair
MVD	ENSG00000167508	MVD_+_88729520.23-P1P2|MVD_-_88729483.23-P1P2	104	15	DNA replication, repair
NEDD8	ENSG00000129559	NEDD8_+_24701514.23-P1P2|NEDD8_+_24701539.23-P1P2	197	15	DNA replication, repair
NELFE	ENSG00000204356	NELFE_+_31926720.23-P1P2|NELFE_-_31926676.23-P1P2	74	15	DNA replication, repair
NRBP1	ENSG00000115216	NRBP1_-_27651525.23-P1P2|NRBP1_-_27651543.23-P1P2	63	15	DNA replication, repair
NUDC	ENSG00000090273	NUDC_-_27248261.23-P1P2|NUDC_-_27248296.23-P1P2	117	15	DNA replication, repair
NUP62	ENSG00000213024	NUP62_+_50432696.23-P1P2|NUP62_-_50432220.23-P1P2	99	15	DNA replication, repair
ORC1	ENSG00000085840	ORC1_+_52869923.23-P1P2|ORC1_+_52869878.23-P1P2	530	15	DNA replication, repair
ORC6	ENSG00000091651	ORC6_+_46723646.23-P1P2|ORC6_+_46723615.23-P1P2	81	15	DNA replication, repair
PABPN1	ENSG00000100836	PABPN1_-_23791085.23-P1P2|PABPN1_-_23791109.23-P1P2	148	15	DNA replication, repair
PCBP1	ENSG00000169564	PCBP1_+_70314830.23-P1P2|PCBP1_+_70314626.23-P1P2	108	15	DNA replication, repair
PCNA	ENSG00000132646	PCNA_-_5100179.23-P1P2|PCNA_+_5100595.23-P1P2	132	15	DNA replication, repair
PDPK1	ENSG00000140992	PDPK1_-_2588046.23-P1P2|PDPK1_-_2588030.23-P1P2	80	15	DNA replication, repair
PELP1	ENSG00000141456	PELP1_-_4607218.23-P1P2|PELP1_+_4607399.23-P1P2	69	15	DNA replication, repair
PFDN1	ENSG00000113068	PFDN1_+_139682624.23-P1P2|PFDN1_-_139682650.23-P1P2	34	15	DNA replication, repair
PIAS4	ENSG00000105229	PIAS4_+_4008092.23-P1P2|PIAS4_+_4007982.23-P1P2	206	15	DNA replication, repair
PKM	ENSG00000067225	PKM_+_72523549.23-P1|PKM_-_72523504.23-P1	34	15	DNA replication, repair
POLA1	ENSG00000101868	POLA1_-_24712081.23-P1P2|POLA1_-_24712065.23-P1P2	230	15	DNA replication, repair
POLA2	ENSG00000014138	POLA2_-_65029495.23-P1P2|POLA2_-_65029809.23-P1P2	234	15	DNA replication, repair
POLD1	ENSG00000062822	POLD1_-_50887659.23-P1P2|POLD1_-_50887603.23-P1P2	212	15	DNA replication, repair
POLD2	ENSG00000106628	POLD2_+_44163100.23-P1P2|POLD2_-_44162910.23-P1P2	78	15	DNA replication, repair
POLD3	ENSG00000077514	POLD3_+_74303696.23-P1P2|POLD3_-_74303671.23-P1P2	68	15	DNA replication, repair
POLE	ENSG00000177084	POLE_-_133263932.23-P1P2|POLE_+_133263949.23-P1P2	168	15	DNA replication, repair
PRIM1	ENSG00000198056	PRIM1_+_57146097.23-P1P2|PRIM1_-_57146107.23-P1P2	181	15	DNA replication, repair
PRIM2	ENSG00000146143	PRIM2_-_57182458.23-P1P2|PRIM2_-_57182450.23-P1P2	156	15	DNA replication, repair
PRPF4B	ENSG00000112739	PRPF4B_+_4021605.23-P1P2|PRPF4B_+_4021634.23-P1P2	208	15	DNA replication, repair
RAD21	ENSG00000164754	RAD21_+_117886444.23-P1P2|RAD21_-_117886366.23-P1P2	117	15	DNA replication, repair
RAD51	ENSG00000051180	RAD51_+_40987418.23-P1P2|RAD51_+_40987382.23-P1P2	241	15	DNA replication, repair
RAD51C	ENSG00000108384	RAD51C_+_56769980.23-P1P2|RAD51C_+_56770199.23-P1P2	65	15	DNA replication, repair
RARS	ENSG00000113643	RARS_-_167913515.23-P1P2|RARS_-_167913535.23-P1P2	404	15	DNA replication, repair
RBX1	ENSG00000100387	RBX1_-_41347436.23-P1P2|RBX1_+_41347427.23-P1P2	57	15	DNA replication, repair
RFC1	ENSG00000035928	RFC1_+_39367944.23-P1P2|RFC1_+_39367769.23-P1P2	149	15	DNA replication, repair
RFC2	ENSG00000049541	RFC2_+_73668703.23-P1P2|RFC2_+_73668706.23-P1P2	97	15	DNA replication, repair
RFC3	ENSG00000133119	RFC3_+_34392320.23-P1P2|RFC3_+_34392294.23-P1P2	229	15	DNA replication, repair
RFC4	ENSG00000163918	RFC4_+_186524236.23-P1P2|RFC4_+_186524226.23-P1P2	72	15	DNA replication, repair
RNF20	ENSG00000155827	RNF20_+_104296142.23-P1P2|RNF20_+_104296191.23-P1P2	124	15	DNA replication, repair
RNF40	ENSG00000103549	RNF40_-_30773681.23-P1P2|RNF40_-_30773702.23-P1P2	198	15	DNA replication, repair
RPA2	ENSG00000117748	RPA2_+_28240864.23-P1P2|RPA2_-_28241061.23-P1P2	225	15	DNA replication, repair
RPA3	ENSG00000106399	RPA3_-_7680087.23-P1P2|RPA3_-_7679719.23-P1P2	208	15	DNA replication, repair
RPTOR	ENSG00000141564	RPTOR_+_78519157.23-P1P2|RPTOR_+_78519208.23-P1P2	82	15	DNA replication, repair
RRM1	ENSG00000167325	RRM1_+_4116464.23-P1P2|RRM1_+_4116116.23-P1P2	103	15	DNA replication, repair
RRM2	ENSG00000171848	RRM2_+_10262870.23-P1P2|RRM2_+_10262952.23-P1P2	577	15	DNA replication, repair
SDC1	ENSG00000115884	SDC1_+_20424403.23-P1P2|SDC1_+_20424790.23-P1P2	170	15	DNA replication, repair
SETDB1	ENSG00000143379	SETDB1_+_150898858.23-P1P2|SETDB1_-_150898815.23-P1P2	124	15	DNA replication, repair
SFPQ	ENSG00000116560	SFPQ_-_35658705.23-P1P2|SFPQ_-_35658295.23-P1P2	303	15	DNA replication, repair
SLBP	ENSG00000163950	SLBP_-_1713995.23-P1P2|SLBP_+_1713634.23-P1P2	83	15	DNA replication, repair
SMC1A	ENSG00000072501	SMC1A_-_53449606.23-P1P2|SMC1A_+_53449593.23-P1P2	180	15	DNA replication, repair
SMC3	ENSG00000108055	SMC3_-_112327541.23-P1P2|SMC3_+_112327512.23-P1P2	54	15	DNA replication, repair
SNRNP48	ENSG00000168566	SNRNP48_-_7590517.23-P1P2|SNRNP48_-_7590481.23-P1P2	191	15	DNA replication, repair
SRSF10	ENSG00000188529	SRSF10_-_24306779.23-P1P2|SRSF10_-_24306749.23-P1P2	133	15	DNA replication, repair
SUPT4H1	ENSG00000213246	SUPT4H1_-_56429520.23-P1P2|SUPT4H1_-_56429477.23-P1P2	74	15	DNA replication, repair
TAF1	ENSG00000147133	TAF1_-_70586444.23-P1P2|TAF1_+_70586687.23-P1P2	97	15	DNA replication, repair
TAF10	ENSG00000166337	TAF10_-_6633436.23-P1P2|TAF10_+_6633406.23-P1P2	39	15	DNA replication, repair
TAF2	ENSG00000064313	TAF2_-_120844853.23-P1P2|TAF2_-_120845040.23-P1P2	144	15	DNA replication, repair
TAF6	ENSG00000106290	TAF6_-_99716931.23-P1P2|TAF6_+_99716935.23-P1P2	113	15	DNA replication, repair
TAF7	ENSG00000178913	TAF7_+_140700244.23-P1P2|TAF7_+_140700317.23-P1P2	94	15	DNA replication, repair
TAF8	ENSG00000137413	TAF8_-_42018330.23-P1P2|TAF8_+_42018316.23-P1P2	110	15	DNA replication, repair
TICRR	ENSG00000140534	TICRR_-_90118737.23-P1P2|TICRR_+_90118911.23-P1P2	157	15	DNA replication, repair
TIMELESS	ENSG00000111602	TIMELESS_-_56842914.23-P1P2|TIMELESS_-_56842929.23-P1P2	64	15	DNA replication, repair
TMX2	ENSG00000213593	TMX2_+_57480105.23-P1P2|TMX2_-_57480081.23-P1P2	109	15	DNA replication, repair
TRPM7	ENSG00000092439	TRPM7_+_50978930.23-P1P2|TRPM7_-_50978936.23-P1P2	128	15	DNA replication, repair
TRRAP	ENSG00000196367	TRRAP_-_98476562.23-P1P2|TRRAP_-_98476572.23-P1P2	427	15	DNA replication, repair
TXN	ENSG00000136810	TXN_-_113018848.23-P1P2|TXN_+_113018808.23-P1P2	94	15	DNA replication, repair
UQCRFS1	ENSG00000169021	UQCRFS1_+_29704050.23-P1P2|UQCRFS1_-_29703611.23-P1P2	119	15	DNA replication, repair
VPS35	ENSG00000069329	VPS35_+_46723052.23-P1P2|VPS35_+_46723041.23-P1P2	43	15	DNA replication, repair
WDR33	ENSG00000136709	WDR33_+_128568707.23-P1P2|WDR33_-_128568762.23-P1P2	103	15	DNA replication, repair
WDTC1	ENSG00000142784	WDTC1_-_27561600.23-P1P2|WDTC1_-_27561699.23-P1P2	112	15	DNA replication, repair
XPO1	ENSG00000082898	XPO1_+_61765301.23-P1P2|XPO1_+_61765384.23-P1P2	207	15	DNA replication, repair
XRN2	ENSG00000088930	XRN2_+_21284193.23-P1P2|XRN2_+_21284031.23-P1P2	66	15	DNA replication, repair
ZBTB17	ENSG00000116809	ZBTB17_-_16302540.23-P1P2|ZBTB17_-_16302519.23-P1P2	160	15	DNA replication, repair
C1QBP	ENSG00000108561	C1QBP_-_5342366.23-P1P2|C1QBP_-_5342105.23-P1P2	210	13	Transcription regulation I
CCNH	ENSG00000134480	CCNH_+_86708689.23-P1P2|CCNH_-_86708719.23-P1P2	79	13	Transcription regulation I
CLNS1A	ENSG00000074201	CLNS1A_-_77348773.23-P1P2|CLNS1A_-_77348782.23-P1P2	53	13	Transcription regulation I
CTDP1	ENSG00000060069	CTDP1_+_77439863.23-P1P2|CTDP1_+_77439877.23-P1P2	117	13	Transcription regulation I
DDX20	ENSG00000064703	DDX20_-_112298588.23-P1P2|DDX20_-_112298555.23-P1P2	114	13	Transcription regulation I
ERCC2	ENSG00000104884	ERCC2_+_45873802.23-P1P2|ERCC2_+_45873591.23-P1P2	117	13	Transcription regulation I
GPN1	ENSG00000198522	GPN1_-_27852137.23-P1P2|GPN1_-_27852111.23-P1P2	86	13	Transcription regulation I
GPN2	ENSG00000142751	GPN2_-_27216692.23-P1P2|GPN2_+_27216709.23-P1P2	44	13	Transcription regulation I
GPN3	ENSG00000111231	GPN3_-_110906004.23-P1P2|GPN3_+_110906029.23-P1P2	276	13	Transcription regulation I
GTF2B	ENSG00000137947	GTF2B_-_89357167.23-P1P2|GTF2B_-_89357171.23-P1P2	35	13	Transcription regulation I
GTF2E1	ENSG00000153767	GTF2E1_+_120461646.23-P1P2|GTF2E1_+_120461660.23-P1P2	181	13	Transcription regulation I
GTF2E2	ENSG00000197265	GTF2E2_-_30515502.23-P1P2|GTF2E2_+_30515555.23-P1P2	70	13	Transcription regulation I
GTF2F2	ENSG00000188342	GTF2F2_-_45694663.23-P1P2|GTF2F2_+_45694677.23-P1P2	59	13	Transcription regulation I
GTF2H1	ENSG00000110768	GTF2H1_-_18344160.23-P1P2|GTF2H1_+_18344179.23-P1P2	434	13	Transcription regulation I
INTS4	ENSG00000149262	INTS4_-_77705700.23-P1P2|INTS4_+_77705685.23-P1P2	48	13	Transcription regulation I
MED8	ENSG00000159479	MED8_+_43855428.23-P1P2|MED8_+_43855245.23-P1P2	112	13	Transcription regulation I
MNAT1	ENSG00000020426	MNAT1_+_61201445.23-P1P2|MNAT1_-_61201531.23-P1P2	85	13	Transcription regulation I
NELFA	ENSG00000185049	NELFA_+_2010657.23-P1P2|NELFA_+_2010470.23-P1P2	89	13	Transcription regulation I
NUMA1	ENSG00000137497	NUMA1_+_71791334.23-ENST00000393695.3|NUMA1_+_71791707.23-ENST00000393695.3	284	13	Transcription regulation I
PDRG1	ENSG00000088356	PDRG1_+_30539748.23-P1P2|PDRG1_+_30539768.23-P1P2	116	13	Transcription regulation I
PFDN2	ENSG00000143256	PFDN2_+_161087799.23-P1P2|PFDN2_+_161087778.23-P1P2	86	13	Transcription regulation I
POLR2A	ENSG00000181222	POLR2A_+_7388145.23-P1P2|POLR2A_-_7388024.23-P1P2	410	13	Transcription regulation I
POLR2B	ENSG00000047315	POLR2B_+_57845253.23-P1P2|POLR2B_+_57845291.23-P1P2	320	13	Transcription regulation I
POLR2C	ENSG00000102978	POLR2C_-_57496616.23-P1P2|POLR2C_-_57496613.23-P1P2	185	13	Transcription regulation I
POLR2D	ENSG00000144231	POLR2D_-_128615513.23-P1|POLR2D_+_128615628.23-P1	178	13	Transcription regulation I
POLR2F	ENSG00000100142	POLR2F_-_38349919.23-P1P2|POLR2F_-_38349783.23-P1P2	337	13	Transcription regulation I
POLR2G	ENSG00000168002	POLR2G_-_62529086.23-P1P2|POLR2G_-_62529083.23-P1P2	155	13	Transcription regulation I
POLR2H	ENSG00000163882	POLR2H_+_184081227.23-P1P2|POLR2H_-_184081237.23-P1P2	102	13	Transcription regulation I
POLR2I	ENSG00000105258	POLR2I_-_36605759.23-P1P2|POLR2I_+_36605783.23-P1P2	223	13	Transcription regulation I
POLR2L	ENSG00000177700	POLR2L_-_842512.23-P1P2|POLR2L_-_842509.23-P1P2	62	13	Transcription regulation I
RPAP1	ENSG00000103932	RPAP1_+_41836411.23-P1P2|RPAP1_+_41836408.23-P1P2	91	13	Transcription regulation I
RPAP2	ENSG00000122484	RPAP2_-_92764613.23-P1P2|RPAP2_+_92764606.23-P1P2	398	13	Transcription regulation I
SLC7A6OS	ENSG00000103061	SLC7A6OS_-_68344821.23-P1P2|SLC7A6OS_-_68344774.23-P1P2	38	13	Transcription regulation I
SNAPC5	ENSG00000174446	SNAPC5_-_66790097.23-P1P2|SNAPC5_+_66790086.23-P1P2	102	13	Transcription regulation I
SNRNP27	ENSG00000124380	SNRNP27_-_70121148.23-P1P2|SNRNP27_+_70121140.23-P1P2	47	13	Transcription regulation I
TANGO6	ENSG00000103047	TANGO6_-_68877660.23-P1P2|TANGO6_-_68877504.23-P1P2	95	13	Transcription regulation I
UBQLN4	ENSG00000160803	UBQLN4_+_156023323.23-P1P2|UBQLN4_+_156023201.23-P1P2	152	13	Transcription regulation I
UXT	ENSG00000126756	UXT_+_47518485.23-P1P2|UXT_-_47518537.23-P1P2	215	13	Transcription regulation I
WDR5	ENSG00000196363	WDR5_+_137001233.23-P1P2|WDR5_+_137001236.23-P1P2	78	13	Transcription regulation I
ABCB10	ENSG00000135776	ABCB10_+_229694285.23-P1P2|ABCB10_-_229694297.23-P1P2	51	4	Mitotic cell cycle
ANAPC2	ENSG00000176248	ANAPC2_+_140082989.23-P1P2|ANAPC2_+_140082980.23-P1P2	237	4	Mitotic cell cycle
ANAPC4	ENSG00000053900	ANAPC4_+_25378934.23-P1P2|ANAPC4_-_25378954.23-P1P2	63	4	Mitotic cell cycle
ARL2	ENSG00000213465	ARL2_-_64781781.23-P1P2|ARL2_+_64781852.23-P1P2	74	4	Mitotic cell cycle
AURKA	ENSG00000087586	AURKA_-_54967108.23-P1P2|AURKA_+_54967204.23-P1P2	58	4	Mitotic cell cycle
AURKB	ENSG00000178999	AURKB_-_8113518.23-P1P2|AURKB_-_8113837.23-P1P2	33	4	Mitotic cell cycle
BGLAP	ENSG00000242252	BGLAP_+_156183115.23-P1P2|BGLAP_-_156182840.23-P1P2	236	4	Mitotic cell cycle
BIRC5	ENSG00000089685	BIRC5_-_76210386.23-P1P2|BIRC5_+_76210725.23-P1P2	46	4	Mitotic cell cycle
BUB3	ENSG00000154473	BUB3_-_124913930.23-P1P2|BUB3_-_124913938.23-P1P2	409	4	Mitotic cell cycle
CDC16	ENSG00000130177	CDC16_-_115000772.23-P1P2|CDC16_+_115000554.23-P1P2	165	4	Mitotic cell cycle
CDC20	ENSG00000117399	CDC20_-_43824668.23-P1P2|CDC20_-_43824671.23-P1P2	115	4	Mitotic cell cycle
CDC23	ENSG00000094880	CDC23_-_137548987.23-P1P2|CDC23_+_137548970.23-P1P2	177	4	Mitotic cell cycle
CDC26	ENSG00000176386	CDC26_+_116037656.23-P1P2|CDC26_+_116037488.23-P1P2	45	4	Mitotic cell cycle
CDK1	ENSG00000170312	CDK1_-_62538284.23-P1P2|CDK1_+_62538309.23-P1P2	347	4	Mitotic cell cycle
CENPE	ENSG00000138778	CENPE_+_104119357.23-P1P2|CENPE_+_104119466.23-P1P2	177	4	Mitotic cell cycle
CENPW	ENSG00000203760	CENPW_+_126661305.23-P1P2|CENPW_-_126661477.23-P1P2	72	4	Mitotic cell cycle
CNOT3	ENSG00000088038	CNOT3_+_54641532.23-P1P2|CNOT3_-_54641691.23-P1P2	332	4	Mitotic cell cycle
CSE1L	ENSG00000124207	CSE1L_-_47662888.23-P1P2|CSE1L_-_47662891.23-P1P2	432	4	Mitotic cell cycle
DERL2	ENSG00000072849	DERL2_-_5389442.23-P1P2|DERL2_+_5389484.23-P1P2	124	4	Mitotic cell cycle
DLD	ENSG00000091140	DLD_-_107531642.23-P1P2|DLD_-_107531673.23-P1P2	311	4	Mitotic cell cycle
DMAP1	ENSG00000178028	DMAP1_-_44679204.23-P1P2|DMAP1_-_44679254.23-P1P2	78	4	Mitotic cell cycle
DYNC1H1	ENSG00000197102	DYNC1H1_+_102430877.23-P1P2|DYNC1H1_+_102430905.23-P1P2	291	4	Mitotic cell cycle
DYNC1I2	ENSG00000077380	DYNC1I2_+_172544609.23-P1P2|DYNC1I2_-_172544214.23-P1P2	300	4	Mitotic cell cycle
ECT2	ENSG00000114346	ECT2_-_172468705.23-P1P2|ECT2_+_172468782.23-P1P2	55	4	Mitotic cell cycle
ESPL1	ENSG00000135476	ESPL1_-_53662296.23-P1P2|ESPL1_-_53662083.23-P1P2	120	4	Mitotic cell cycle
EXOC7	ENSG00000182473	EXOC7_-_74099399.23-P1P2|EXOC7_+_74099798.23-P1P2	32	4	Mitotic cell cycle
HAUS1	ENSG00000152240	HAUS1_+_43684350.23-P1P2|HAUS1_-_43684365.23-P1P2	53	4	Mitotic cell cycle
HAUS4	ENSG00000092036	HAUS4_+_23426073.23-P1P2|HAUS4_-_23426310.23-P1P2	189	4	Mitotic cell cycle
IGBP1	ENSG00000089289	IGBP1_-_69353829.23-P1P2|IGBP1_-_69353474.23-P1P2	281	4	Mitotic cell cycle
INCENP	ENSG00000149503	INCENP_+_61891519.23-P1P2|INCENP_+_61891506.23-P1P2	59	4	Mitotic cell cycle
IPO13	ENSG00000117408	IPO13_-_44412643.23-P1P2|IPO13_-_44412666.23-P1P2	51	4	Mitotic cell cycle
KANSL1	ENSG00000120071	KANSL1_-_44270236.23-P1P2|KANSL1_-_44270717.23-P1P2	51	4	Mitotic cell cycle
KANSL2	ENSG00000139620	KANSL2_+_49075987.23-P1P2|KANSL2_+_49076002.23-P1P2	158	4	Mitotic cell cycle
KIF20A	ENSG00000112984	KIF20A_+_137514914.23-P1P2|KIF20A_+_137514862.23-P1P2	96	4	Mitotic cell cycle
KIF23	ENSG00000137807	KIF23_+_69706676.23-P1P2|KIF23_+_69707149.23-P1P2	87	4	Mitotic cell cycle
KIN	ENSG00000151657	KIN_+_7829774.23-P1P2|KIN_-_7829906.23-P1P2	160	4	Mitotic cell cycle
KPNB1	ENSG00000108424	KPNB1_+_45727288.23-P1P2|KPNB1_+_45727339.23-P1P2	366	4	Mitotic cell cycle
LAMTOR2	ENSG00000116586	LAMTOR2_-_156024614.23-P1P2|LAMTOR2_-_156024648.23-P1P2	66	4	Mitotic cell cycle
MAGOH	ENSG00000162385	MAGOH_+_53704169.23-P1P2|MAGOH_+_53703946.23-P1P2	242	4	Mitotic cell cycle
MFN2	ENSG00000116688	MFN2_-_12040716.23-P1|MFN2_-_12040541.23-P1	42	4	Mitotic cell cycle
MYBL2	ENSG00000101057	MYBL2_+_42295803.23-P1P2|MYBL2_-_42295783.23-P1P2	106	4	Mitotic cell cycle
NCAPH	ENSG00000121152	NCAPH_-_97001726.23-P1P2|NCAPH_+_97001557.23-P1P2	68	4	Mitotic cell cycle
NDC80	ENSG00000080986	NDC80_-_2571946.23-P1P2|NDC80_-_2571961.23-P1P2	214	4	Mitotic cell cycle
NEDD1	ENSG00000139350	NEDD1_-_97301083.23-P1P2|NEDD1_-_97301092.23-P1P2	142	4	Mitotic cell cycle
NUP160	ENSG00000030066	NUP160_+_47869833.23-P1P2|NUP160_-_47869693.23-P1P2	291	4	Mitotic cell cycle
NUP98	ENSG00000110713	NUP98_+_3818746.23-P1P2|NUP98_-_3818519.23-P1P2	510	4	Mitotic cell cycle
NUTF2	ENSG00000102898	NUTF2_+_67880960.23-P1P2|NUTF2_-_67880898.23-P1P2	67	4	Mitotic cell cycle
PMF1	ENSG00000160783	PMF1_+_156183115.23-P1P2|PMF1_-_156182834.23-P1P2	265	4	Mitotic cell cycle
PPP1R11	ENSG00000204619	PPP1R11_-_30035028.23-P1P2|PPP1R11_-_30035402.23-P1P2	77	4	Mitotic cell cycle
PSMC3	ENSG00000165916	PSMC3_-_47447759.23-P1P2|PSMC3_+_47447767.23-P1P2	41	4	Mitotic cell cycle
PTBP1	ENSG00000011304	PTBP1_+_797463.23-P1P2|PTBP1_-_797442.23-P1P2	152	4	Mitotic cell cycle
RACGAP1	ENSG00000161800	RACGAP1_-_50419239.23-P1P2|RACGAP1_+_50419209.23-P1P2	175	4	Mitotic cell cycle
RANGAP1	ENSG00000100401	RANGAP1_-_41682205.23-P1P2|RANGAP1_+_41682168.23-P1P2	130	4	Mitotic cell cycle
RBMX	ENSG00000147274	RBMX_-_135962895.23-P1P2|RBMX_-_135962885.23-P1P2	147	4	Mitotic cell cycle
RRP1	ENSG00000160214	RRP1_+_45209480.23-P1P2|RRP1_-_45209489.23-P1P2	109	4	Mitotic cell cycle
SFSWAP	ENSG00000061936	SFSWAP_+_132196022.23-P1P2|SFSWAP_-_132195670.23-P1P2	172	4	Mitotic cell cycle
SKP1	ENSG00000113558	SKP1_-_133512608.23-P1P2|SKP1_-_133512401.23-P1P2	66	4	Mitotic cell cycle
SMC2	ENSG00000136824	SMC2_-_106856631.23-P1P2|SMC2_+_106856781.23-P1P2	134	4	Mitotic cell cycle
SMC4	ENSG00000113810	SMC4_-_160117471.23-P1|SMC4_-_160117489.23-P1	249	4	Mitotic cell cycle
SMG1	ENSG00000157106	SMG1_+_18937294.23-P1P2|SMG1_-_18937299.23-P1P2	35	4	Mitotic cell cycle
SNAPC2	ENSG00000104976	SNAPC2_-_7985249.23-P1P2|SNAPC2_+_7985235.23-P1P2	72	4	Mitotic cell cycle
SNX15	ENSG00000110025	SNX15_+_64781852.23-P1|SNX15_-_64781624.23-P1	391	4	Mitotic cell cycle
TBCB	ENSG00000105254	TBCB_-_36606452.23-P1P2|TBCB_-_36606424.23-P1P2	102	4	Mitotic cell cycle
TOP2A	ENSG00000131747	TOP2A_+_38574121.23-P1P2|TOP2A_+_38573936.23-P1P2	38	4	Mitotic cell cycle
TPX2	ENSG00000088325	TPX2_-_30327150.23-P1P2|TPX2_-_30327161.23-P1P2	361	4	Mitotic cell cycle
TREX2	ENSG00000183479	TREX2_+_152735963.23-P1P2|TREX2_+_152736011.23-P1P2	275	4	Mitotic cell cycle
TUBB	ENSG00000196230	TUBB_+_30689505.23-P2|TUBB_+_30689619.23-P2	81	4	Mitotic cell cycle
TUBGCP2	ENSG00000130640	TUBGCP2_+_135122315.23-P1P2|TUBGCP2_-_135122422.23-P1P2	238	4	Mitotic cell cycle
TUBGCP3	ENSG00000126216	TUBGCP3_+_113242380.23-P1P2|TUBGCP3_-_113242418.23-P1P2	30	4	Mitotic cell cycle
TUBGCP4	ENSG00000137822	TUBGCP4_-_43663451.23-P1P2|TUBGCP4_+_43663480.23-P1P2	42	4	Mitotic cell cycle
TUBGCP5	ENSG00000275835	TUBGCP5_-_22833553.23-P1P2|TUBGCP5_+_22833539.23-P1P2	72	4	Mitotic cell cycle
TXNL4A	ENSG00000141759	TXNL4A_-_77748145.23-P1P2|TXNL4A_+_77748133.23-P1P2	85	4	Mitotic cell cycle
WDR61	ENSG00000140395	WDR61_+_78591885.23-P1P2|WDR61_-_78591737.23-P1P2	108	4	Mitotic cell cycle
YPEL5	ENSG00000119801	YPEL5_-_30369859.23-P1P2|YPEL5_-_30369815.23-P1P2	76	4	Mitotic cell cycle
ZFC3H1	ENSG00000133858	ZFC3H1_+_72057599.23-P1P2|ZFC3H1_-_72057382.23-P1P2	117	4	Mitotic cell cycle
CPSF1	ENSG00000071894	CPSF1_+_145634685.23-P1P2|CPSF1_-_145634704.23-P1P2	50	17	CPSF, CSTF and PAF complex
CPSF3	ENSG00000119203	CPSF3_+_9564024.23-P1P2|CPSF3_+_9563875.23-P1P2	627	17	CPSF, CSTF and PAF complex
CPSF4	ENSG00000160917	CPSF4_-_99036611.23-P1P2|CPSF4_-_99036577.23-P1P2	59	17	CPSF, CSTF and PAF complex
CSTF1	ENSG00000101138	CSTF1_+_54967480.23-P1P2|CSTF1_-_54967707.23-P1P2	141	17	CPSF, CSTF and PAF complex
CSTF3	ENSG00000176102	CSTF3_+_33183038.23-P1P2|CSTF3_-_33182802.23-P1P2	66	17	CPSF, CSTF and PAF complex
CTR9	ENSG00000198730	CTR9_+_10772865.23-P1P2|CTR9_+_10772881.23-P1P2	212	17	CPSF, CSTF and PAF complex
PAF1	ENSG00000006712	PAF1_+_39881751.23-P1P2|PAF1_-_39881702.23-P1P2	238	17	CPSF, CSTF and PAF complex
RTF1	ENSG00000137815	RTF1_-_41709376.23-P1P2|RTF1_-_41709401.23-P1P2	62	17	CPSF, CSTF and PAF complex
SUPT16H	ENSG00000092201	SUPT16H_-_21851767.23-P1P2|SUPT16H_-_21851725.23-P1P2	93	17	CPSF, CSTF and PAF complex
SYMPK	ENSG00000125755	SYMPK_+_46366344.23-P1P2|SYMPK_+_46366386.23-P1P2	89	17	CPSF, CSTF and PAF complex
ALYREF	ENSG00000183684	ALYREF_-_79849458.23-P1P2|ALYREF_-_79849452.23-P1P2	319	2	mRNA export
CHERP	ENSG00000085872	CHERP_+_16653219.23-P1P2|CHERP_-_16653216.23-P1P2	67	2	mRNA export
DHX15	ENSG00000109606	DHX15_+_24586128.23-P1P2|DHX15_+_24586116.23-P1P2	359	2	mRNA export
EIF5A	ENSG00000132507	EIF5A_-_7211217.23-P1P2|EIF5A_-_7210932.23-P1P2	140	2	mRNA export
GLE1	ENSG00000119392	GLE1_-_131267022.23-P1P2|GLE1_+_131267242.23-P1P2	57	2	mRNA export
ILF2	ENSG00000143621	ILF2_-_153643469.23-P1P2|ILF2_+_153643443.23-P1P2	56	2	mRNA export
LENG8	ENSG00000167615	LENG8_+_54960715.23-P1P2|LENG8_-_54960616.23-P1P2	121	2	mRNA export
MCM3AP	ENSG00000160294	MCM3AP_+_47706142.23-P1P2|MCM3AP_-_47706135.23-P1P2	105	2	mRNA export
NUP107	ENSG00000111581	NUP107_-_69080796.23-P1P2|NUP107_-_69080973.23-P1P2	316	2	mRNA export
NUP133	ENSG00000069248	NUP133_-_229644034.23-P1P2|NUP133_-_229644064.23-P1P2	79	2	mRNA export
NUP88	ENSG00000108559	NUP88_+_5322944.23-P1P2|NUP88_-_5322557.23-P1P2	36	2	mRNA export
PCID2	ENSG00000126226	PCID2_+_113862955.23-P1|PCID2_+_113862975.23-P1	162	2	mRNA export
RBM17	ENSG00000134453	RBM17_-_6131053.23-P1P2|RBM17_-_6131049.23-P1P2	76	2	mRNA export
SEC13	ENSG00000157020	SEC13_+_10362755.23-P1P2|SEC13_-_10362784.23-P1P2	56	2	mRNA export
SEM1	ENSG00000127922	SHFM1_+_96339147.23-P1P2|SHFM1_+_96339150.23-P1P2	88	2	mRNA export
TCERG1	ENSG00000113649	TCERG1_-_145826915.23-P1P2|TCERG1_-_145826962.23-P1P2	105	2	mRNA export
THOC5	ENSG00000100296	THOC5_-_29949679.23-P1P2|THOC5_-_29949705.23-P1P2	32	2	mRNA export
THOC6	ENSG00000131652	THOC6_-_3074073.23-P1P2|THOC6_+_3074256.23-P1P2	116	2	mRNA export
THOC7	ENSG00000163634	THOC7_-_63849512.23-P1P2|THOC7_-_63849519.23-P1P2	132	2	mRNA export
TPR	ENSG00000047410	TPR_-_186344344.23-P1P2|TPR_-_186344310.23-P1P2	77	2	mRNA export
U2SURP	ENSG00000163714	U2SURP_+_142720444.23-P1P2|U2SURP_+_142720684.23-P1P2	290	2	mRNA export
AAMP	ENSG00000127837	AAMP_+_219134851.23-P1P2|AAMP_+_219134841.23-P1P2	99	9	Ribosome biogenesis
ABCF1	ENSG00000204574	ABCF1_+_30539238.23-P1|ABCF1_+_30539469.23-P1	169	9	Ribosome biogenesis
BOP1	ENSG00000261236	BOP1_+_145515084.23-P1|BOP1_+_145515090.23-P1	50	9	Ribosome biogenesis
CCDC86	ENSG00000110104	CCDC86_-_60609589.23-P1P2|CCDC86_-_60609614.23-P1P2	253	9	Ribosome biogenesis
CEBPZ	ENSG00000115816	CEBPZ_+_37458499.23-P1P2|CEBPZ_+_37458694.23-P1P2	113	9	Ribosome biogenesis
CENPJ	ENSG00000151849	CENPJ_+_25496834.23-P1P2|CENPJ_+_25496971.23-P1P2	282	9	Ribosome biogenesis
CINP	ENSG00000100865	CINP_+_102829193.23-P1P2|CINP_-_102829164.23-P1P2	78	9	Ribosome biogenesis
DDX24	ENSG00000089737	DDX24_+_94547517.23-P1P2|DDX24_+_94547508.23-P1P2	286	9	Ribosome biogenesis
DDX27	ENSG00000124228	DDX27_-_47836019.23-P1P2|DDX27_+_47836013.23-P1P2	49	9	Ribosome biogenesis
DDX51	ENSG00000185163	DDX51_+_132628798.23-P1P2|DDX51_+_132628854.23-P1P2	128	9	Ribosome biogenesis
DDX54	ENSG00000123064	DDX54_+_113623252.23-P1|DDX54_-_113623260.23-P1	55	9	Ribosome biogenesis
DDX55	ENSG00000111364	DDX55_+_124086731.23-P1P2|DDX55_-_124086680.23-P1P2	163	9	Ribosome biogenesis
DDX56	ENSG00000136271	DDX56_+_44613471.23-P1P2|DDX56_-_44613091.23-P1P2	174	9	Ribosome biogenesis
EBNA1BP2	ENSG00000117395	EBNA1BP2_-_43637779.23-P1P2|EBNA1BP2_+_43637890.23-P1P2	82	9	Ribosome biogenesis
EIF6	ENSG00000242372	EIF6_+_33872338.23-P1P2|EIF6_+_33872401.23-P1P2	129	9	Ribosome biogenesis
GNL2	ENSG00000134697	GNL2_+_38061508.23-P1P2|GNL2_+_38061333.23-P1P2	351	9	Ribosome biogenesis
GNL3	ENSG00000163938	GNL3_-_52720071.23-P1P2|GNL3_-_52720042.23-P1P2	38	9	Ribosome biogenesis
GNL3L	ENSG00000130119	GNL3L_+_54556706.23-P1P2|GNL3L_+_54556690.23-P1P2	69	9	Ribosome biogenesis
GTPBP4	ENSG00000107937	GTPBP4_-_1034422.23-P1P2|GTPBP4_+_1034604.23-P1P2	71	9	Ribosome biogenesis
ISG20L2	ENSG00000143319	ISG20L2_+_156698201.23-P1P2|ISG20L2_-_156698173.23-P1P2	73	9	Ribosome biogenesis
LSG1	ENSG00000041802	LSG1_-_194392885.23-P1P2|LSG1_+_194392901.23-P1P2	116	9	Ribosome biogenesis
MAK16	ENSG00000198042	MAK16_+_33342747.23-P1P2|MAK16_-_33342733.23-P1P2	213	9	Ribosome biogenesis
MDN1	ENSG00000112159	MDN1_+_90529477.23-P1P2|MDN1_-_90529439.23-P1P2	84	9	Ribosome biogenesis
NIFK	ENSG00000155438	MKI67IP_+_122494437.23-P1P2|MKI67IP_-_122494239.23-P1P2	240	9	Ribosome biogenesis
MYBBP1A	ENSG00000132382	MYBBP1A_+_4458615.23-P1P2|MYBBP1A_-_4458722.23-P1P2	109	9	Ribosome biogenesis
NIP7	ENSG00000132603	NIP7_-_69373724.23-P1P2|NIP7_-_69373710.23-P1P2	279	9	Ribosome biogenesis
NLE1	ENSG00000073536	NLE1_+_33469287.23-P1P2|NLE1_-_33469053.23-P1P2	413	9	Ribosome biogenesis
NMD3	ENSG00000169251	NMD3_-_160939520.23-P1P2|NMD3_-_160939105.23-P1P2	64	9	Ribosome biogenesis
NOC3L	ENSG00000173145	NOC3L_-_96122495.23-P1P2|NOC3L_+_96122658.23-P1P2	83	9	Ribosome biogenesis
NOL12	ENSG00000273899	NOL12_+_38082332.23-P1P2|NOL12_+_38082661.23-P1P2	93	9	Ribosome biogenesis
NOL8	ENSG00000198000	NOL8_+_95087581.23-P1P2|NOL8_+_95087456.23-P1P2	79	9	Ribosome biogenesis
NOP16	ENSG00000048162	NOP16_+_175815576.23-P1P2|NOP16_+_175815510.23-P1P2	149	9	Ribosome biogenesis
NVL	ENSG00000143748	NVL_+_224517846.23-P1P2|NVL_+_224517861.23-P1P2	110	9	Ribosome biogenesis
PES1	ENSG00000100029	PES1_-_30987859.23-P1P2|PES1_-_30987845.23-P1P2	65	9	Ribosome biogenesis
PPAN	ENSG00000130810	PPAN_-_10217074.23-P1P2|PPAN_-_10217084.23-P1P2	103	9	Ribosome biogenesis
RBM28	ENSG00000106344	RBM28_-_127983894.23-P1P2|RBM28_-_127983855.23-P1P2	68	9	Ribosome biogenesis
RPF1	ENSG00000117133	RPF1_-_84945270.23-P1P2|RPF1_+_84945350.23-P1P2	125	9	Ribosome biogenesis
RPF2	ENSG00000197498	RPF2_-_111303321.23-P1P2|RPF2_+_111303276.23-P1P2	68	9	Ribosome biogenesis
RPL10A	ENSG00000198755	RPL10A_-_35436407.23-P1P2|RPL10A_-_35436216.23-P1P2	257	9	Ribosome biogenesis
RPL13A	ENSG00000142541	RPL13A_+_49991194.23-P1|RPL13A_-_49991095.23-P1	96	9	Ribosome biogenesis
RPL18A	ENSG00000105640	RPL18A_-_17970722.23-P1P2|RPL18A_+_17970907.23-P1P2	65	9	Ribosome biogenesis
RPL28	ENSG00000108107	RPL28_+_55897540.23-P1P2|RPL28_-_55897357.23-P1P2	50	9	Ribosome biogenesis
RPL37	ENSG00000145592	RPL37_-_40835245.23-P1P2|RPL37_-_40835249.23-P1P2	382	9	Ribosome biogenesis
RPL7L1	ENSG00000146223	RPL7L1_-_42847700.23-P1P2|RPL7L1_-_42847842.23-P1P2	30	9	Ribosome biogenesis
RRS1	ENSG00000179041	RRS1_+_67341292.23-P1P2|RRS1_+_67341681.23-P1P2	72	9	Ribosome biogenesis
RSL1D1	ENSG00000171490	RSL1D1_-_11945349.23-P1|RSL1D1_+_11945362.23-P1	108	9	Ribosome biogenesis
RSL24D1	ENSG00000137876	RSL24D1_-_55488919.23-P1P2|RSL24D1_-_55488741.23-P1P2	179	9	Ribosome biogenesis
SDAD1	ENSG00000198301	SDAD1_+_76912051.23-P1P2|SDAD1_+_76911899.23-P1P2	240	9	Ribosome biogenesis
SURF6	ENSG00000148296	SURF6_+_136202983.23-P1P2|SURF6_-_136202973.23-P1P2	130	9	Ribosome biogenesis
TEX10	ENSG00000136891	TEX10_+_103115177.23-P1P2|TEX10_+_103115133.23-P1P2	162	9	Ribosome biogenesis
WDR12	ENSG00000138442	WDR12_+_203776353.23-P1P2|WDR12_-_203776953.23-P1P2	213	9	Ribosome biogenesis
WDR74	ENSG00000133316	WDR74_+_62607006.23-P1|WDR74_+_62607035.23-P1	84	9	Ribosome biogenesis
CHMP1A	ENSG00000131165	CHMP1A_+_89723672.23-P1P2|CHMP1A_-_89724068.23-P1P2	78	3	Proteasome
CHMP3	ENSG00000115561	CHMP3_-_86790522.23-P1P2|CHMP3_-_86790451.23-P1P2	130	3	Proteasome
DSN1	ENSG00000149636	DSN1_+_35402133.23-P1P2|DSN1_+_35402097.23-P1P2	245	3	Proteasome
FNTA	ENSG00000168522	FNTA_-_42911755.23-P1P2|FNTA_-_42911495.23-P1P2	80	3	Proteasome
FTSJ3	ENSG00000108592	FTSJ3_-_61904976.23-P1P2|FTSJ3_+_61904432.23-P1P2	207	3	Proteasome
HCFC1	ENSG00000172534	HCFC1_-_153237197.23-P1P2|HCFC1_+_153236644.23-P1P2	55	3	Proteasome
INO80B	ENSG00000115274	INO80B_-_74682266.23-P1P2|INO80B_-_74682279.23-P1P2	116	3	Proteasome
MED29	ENSG00000063322	MED29_-_39882017.23-P1P2|MED29_-_39882278.23-P1P2	93	3	Proteasome
NACA	ENSG00000196531	NACA_-_57119029.23-P1P2|NACA_+_57118865.23-P1P2	354	3	Proteasome
NDUFA2	ENSG00000131495	NDUFA2_+_140027134.23-P1P2|NDUFA2_-_140027105.23-P1P2	187	3	Proteasome
NUP85	ENSG00000125450	NUP85_-_73201818.23-P1P2|NUP85_-_73201846.23-P1P2	111	3	Proteasome
PNN	ENSG00000100941	PNN_-_39644446.23-P1P2|PNN_-_39644486.23-P1P2	86	3	Proteasome
PSMA1	ENSG00000129084	PSMA1_+_14541841.23-P1P2|PSMA1_-_14541640.23-P1P2	170	3	Proteasome
PSMA3	ENSG00000100567	PSMA3_-_58711601.23-P1P2|PSMA3_-_58711627.23-P1P2	372	3	Proteasome
PSMA4	ENSG00000041357	PSMA4_-_78832818.23-P1P2|PSMA4_+_78833014.23-P1P2	388	3	Proteasome
PSMB1	ENSG00000008018	PSMB1_+_170862351.23-P1P2|PSMB1_+_170862342.23-P1P2	143	3	Proteasome
PSMB2	ENSG00000126067	PSMB2_-_36107100.23-P1P2|PSMB2_+_36107087.23-P1P2	53	3	Proteasome
PSMB5	ENSG00000100804	PSMB5_+_23504053.23-P1P2|PSMB5_-_23504062.23-P1P2	270	3	Proteasome
PSMB6	ENSG00000142507	PSMB6_-_4699495.23-P1|PSMB6_-_4699534.23-P1	125	3	Proteasome
PSMB7	ENSG00000136930	PSMB7_-_127177647.23-P1P2|PSMB7_+_127177501.23-P1P2	404	3	Proteasome
PSMC1	ENSG00000100764	PSMC1_-_90722958.23-P1P2|PSMC1_-_90723020.23-P1P2	316	3	Proteasome
PSMC2	ENSG00000161057	PSMC2_-_102988137.23-P1P2|PSMC2_-_102988132.23-P1P2	432	3	Proteasome
PSMC4	ENSG00000013275	PSMC4_-_40477133.23-P1P2|PSMC4_-_40477115.23-P1P2	242	3	Proteasome
PSMD11	ENSG00000108671	PSMD11_-_30771536.23-P1P2|PSMD11_-_30771547.23-P1P2	80	3	Proteasome
PSMD12	ENSG00000197170	PSMD12_+_65362663.23-P1P2|PSMD12_+_65362472.23-P1P2	265	3	Proteasome
PSMD13	ENSG00000185627	PSMD13_-_237015.23-P1P2|PSMD13_+_237011.23-P1P2	122	3	Proteasome
PSMD2	ENSG00000175166	PSMD2_+_184017090.23-P1P2|PSMD2_-_184017084.23-P1P2	63	3	Proteasome
PSMD6	ENSG00000163636	PSMD6_-_64009133.23-P1P2|PSMD6_-_64009114.23-P1P2	555	3	Proteasome
PSMD7	ENSG00000103035	PSMD7_-_74330744.23-P1P2|PSMD7_-_74330738.23-P1P2	373	3	Proteasome
RAB18	ENSG00000099246	RAB18_-_27793285.23-P1P2|RAB18_-_27793292.23-P1P2	43	3	Proteasome
RBM8A	ENSG00000265241	RBM8A_-_145507619.23-P1P2|RBM8A_+_145507591.23-P1P2	39	3	Proteasome
SPC24	ENSG00000161888	SPC24_+_11266448.23-P1P2|SPC24_+_11266414.23-P1P2	98	3	Proteasome
SPC25	ENSG00000152253	SPC25_+_169746860.23-P1P2|SPC25_+_169746886.23-P1P2	199	3	Proteasome
SRRM1	ENSG00000133226	SRRM1_+_24970012.23-P1P2|SRRM1_-_24969785.23-P1P2	180	3	Proteasome
SSU72	ENSG00000160075	SSU72_-_1509959.23-P1P2|SSU72_+_1509976.23-P1P2	85	3	Proteasome
THAP1	ENSG00000131931	THAP1_+_42698211.23-P1P2|THAP1_-_42698019.23-P1P2	110	3	Proteasome
TSG101	ENSG00000074319	TSG101_-_18548267.23-P1P2|TSG101_+_18548431.23-P1P2	87	3	Proteasome
TTK	ENSG00000112742	TTK_+_80714409.23-P1P2|TTK_-_80714487.23-P1P2	199	3	Proteasome
UBA1	ENSG00000130985	UBA1_-_47053260.23-P1|UBA1_-_47053257.23-P1	248	3	Proteasome
CPSF6	ENSG00000111605	CPSF6_+_69633592.23-P1P2|CPSF6_+_69633482.23-P1P2	50	1	CFIm complex
NUDT21	ENSG00000167005	NUDT21_+_56485197.23-P1P2|NUDT21_-_56485228.23-P1P2	67	1	CFIm complex
OGFOD1	ENSG00000087263	OGFOD1_-_56485723.23-P1P2|OGFOD1_+_56485469.23-P1P2	114	1	CFIm complex
THOC1	ENSG00000079134	THOC1_-_268006.23-P1P2|THOC1_-_268026.23-P1P2	38	1	CFIm complex
THOC2	ENSG00000125676	THOC2_+_122866836.23-P1P2|THOC2_-_122866493.23-P1P2	190	1	CFIm complex
THOC3	ENSG00000051596	THOC3_-_175395258.23-P1P2|THOC3_-_175395273.23-P1P2	147	1	CFIm complex
RPL14	ENSG00000188846	RPL14_+_40499019.23-P1P2|RPL14_+_40498846.23-P1P2	220	7	Ribosome I
RPL17	ENSG00000265681	RPL17_-_47018832.23-P1P2|RPL17_-_47018796.23-P1P2	149	7	Ribosome I
RPL19	ENSG00000108298	RPL19_-_37356608.23-P1P2|RPL19_+_37356595.23-P1P2	238	7	Ribosome I
RPL23	ENSG00000125691	RPL23_+_37009944.23-P1P2|RPL23_-_37010011.23-P1P2	398	7	Ribosome I
RPL23A	ENSG00000198242	RPL23A_-_27047048.23-P1P2|RPL23A_+_27047315.23-P1P2	99	7	Ribosome I
RPL27	ENSG00000131469	RPL27_-_41150504.23-P1P2|RPL27_+_41150471.23-P1P2	38	7	Ribosome I
RPL27A	ENSG00000166441	RPL27A_-_8704363.23-P1P2|RPL27A_-_8704367.23-P1P2	202	7	Ribosome I
RPL31	ENSG00000071082	RPL31_-_101618787.23-P1P2|RPL31_-_101618790.23-P1P2	294	7	Ribosome I
RPL35	ENSG00000136942	RPL35_+_127624168.23-P1P2|RPL35_-_127624006.23-P1P2	46	7	Ribosome I
RPL36	ENSG00000130255	RPL36_+_5690269.23-P1P2|RPL36_+_5690349.23-P1P2	204	7	Ribosome I
RPL6	ENSG00000089009	RPL6_-_112847347.23-P1P2|RPL6_-_112847189.23-P1P2	273	7	Ribosome I
ACTL6A	ENSG00000136518	ACTL6A_-_179280784.23-P1P2|ACTL6A_+_179280755.23-P1P2	55	5	Chromatin organization
ACTR6	ENSG00000075089	ACTR6_-_100594606.23-P1P2|ACTR6_-_100594617.23-P1P2	108	5	Chromatin organization
BRD8	ENSG00000112983	BRD8_+_137514287.23-P1P2|BRD8_+_137513959.23-P1P2	77	5	Chromatin organization
CMTR1	ENSG00000137200	CMTR1_-_37401025.23-P1P2|CMTR1_-_37401070.23-P1P2	145	5	Chromatin organization
CNOT1	ENSG00000125107	CNOT1_+_58663696.23-P1P2|CNOT1_-_58663535.23-P1P2	269	5	Chromatin organization
DDX46	ENSG00000145833	DDX46_-_134109485.23-P2|DDX46_-_134109475.23-P2	67	5	Chromatin organization
KAT8	ENSG00000103510	KAT8_-_31129050.23-P1|KAT8_-_31129029.23-P1	198	5	Chromatin organization
METAP2	ENSG00000111142	METAP2_-_95868001.23-P1P2|METAP2_+_95868341.23-P1P2	161	5	Chromatin organization
NRF1	ENSG00000106459	NRF1_-_129251646.23-P1P2|NRF1_-_129251633.23-P1P2	71	5	Chromatin organization
OGT	ENSG00000147162	OGT_+_70753018.23-P1P2|OGT_+_70752948.23-P1P2	31	5	Chromatin organization
PPP1CA	ENSG00000172531	PPP1CA_+_67168941.23-P1|PPP1CA_+_67168772.23-P1	100	5	Chromatin organization
PPP4C	ENSG00000149923	PPP4C_-_30087373.23-P1P2|PPP4C_-_30087361.23-P1P2	171	5	Chromatin organization
PPP4R2	ENSG00000163605	PPP4R2_+_73046046.23-P1P2|PPP4R2_+_73046422.23-P1P2	187	5	Chromatin organization
RBM10	ENSG00000182872	RBM10_+_47004643.23-P1P2|RBM10_-_47004526.23-P1P2	130	5	Chromatin organization
SRRM2	ENSG00000167978	SRRM2_-_2802729.23-P1P2|SRRM2_-_2802723.23-P1P2	173	5	Chromatin organization
STARD7	ENSG00000084090	STARD7_-_96874031.23-P1P2|STARD7_+_96874548.23-P1P2	117	5	Chromatin organization
VPS72	ENSG00000163159	VPS72_+_151162629.23-P1P2|VPS72_+_151162601.23-P1P2	98	5	Chromatin organization
WDR26	ENSG00000162923	WDR26_+_224622428.23-P1P2|WDR26_+_224622446.23-P1P2	226	5	Chromatin organization
YEATS4	ENSG00000127337	YEATS4_+_69753819.23-P1P2|YEATS4_-_69753803.23-P1P2	231	5	Chromatin organization
DIS3	ENSG00000083520	DIS3_-_73355816.23-P1P2|DIS3_+_73356045.23-P1P2	43	18	Nuclear exosome
EXOSC2	ENSG00000130713	EXOSC2_-_133569408.23-P1P2|EXOSC2_+_133569139.23-P1P2	226	18	Nuclear exosome
EXOSC3	ENSG00000107371	EXOSC3_+_37785000.23-P1P2|EXOSC3_+_37785037.23-P1P2	53	18	Nuclear exosome
EXOSC4	ENSG00000178896	EXOSC4_-_145133639.23-P1P2|EXOSC4_-_145133618.23-P1P2	102	18	Nuclear exosome
EXOSC5	ENSG00000077348	EXOSC5_+_41903223.23-P1P2|EXOSC5_-_41903252.23-P1P2	41	18	Nuclear exosome
EXOSC6	ENSG00000223496	EXOSC6_+_70285844.23-P1P2|EXOSC6_-_70285804.23-P1P2	75	18	Nuclear exosome
EXOSC8	ENSG00000120699	EXOSC8_-_37574969.23-P1P2|EXOSC8_-_37574976.23-P1P2	126	18	Nuclear exosome
EXOSC9	ENSG00000123737	EXOSC9_-_122722527.23-P1P2|EXOSC9_-_122722508.23-P1P2	40	18	Nuclear exosome
CCT2	ENSG00000166226	CCT2_-_69979656.23-P1P2|CCT2_-_69979270.23-P1P2	199	6	CCT complex
CCT3	ENSG00000163468	CCT3_+_156308067.23-P1P2|CCT3_-_156307863.23-P1P2	234	6	CCT complex
CCT4	ENSG00000115484	CCT4_-_62115399.23-P1P2|CCT4_+_62115687.23-P1P2	251	6	CCT complex
CCT5	ENSG00000150753	CCT5_+_10250403.23-P1P2|CCT5_+_10250415.23-P1P2	66	6	CCT complex
CCT6A	ENSG00000146731	CCT6A_-_56119502.23-P1P2|CCT6A_+_56119524.23-P1P2	131	6	CCT complex
CCT7	ENSG00000135624	CCT7_-_73461472.23-P1P2|CCT7_-_73461481.23-P1P2	152	6	CCT complex
CCT8	ENSG00000156261	CCT8_+_30445740.23-P1P2|CCT8_-_30446001.23-P1P2	111	6	CCT complex
TCP1	ENSG00000120438	TCP1_-_160210626.23-P1P2|TCP1_+_160210609.23-P1P2	67	6	CCT complex

## Sheet: GO terms (all) overrepresented
source	term_name	term_id	highlighted	adjusted_p_value (FDR)	negative_log10_of_adjusted_p_value	term_size	query_size	intersection_size	effective_domain_size	intersections
GO:BP	cellular nitrogen compound metabolic process	GO:0034641	TRUE	1.73441e-32	31.7608	1249	835	642	2053	ENSG00000079134,ENSG00000051596,ENSG00000125676,ENSG00000087263,ENSG00000111605,ENSG00000167005,ENSG00000085872,ENSG00000163714,ENSG00000131652,ENSG00000132507,ENSG00000126226,ENSG00000109606,ENSG00000143621,ENSG00000047410,ENSG00000134453,ENSG00000163634,ENSG00000113649,ENSG00000127922,ENSG00000100296,ENSG00000100941,ENSG00000074319,ENSG00000131495,ENSG00000063322,ENSG00000172534,ENSG00000131931…
GO:BP	gene expression	GO:0010467	FALSE	5.83007e-26	25.2343	1172	835	599	2053	ENSG00000079134,ENSG00000051596,ENSG00000125676,ENSG00000087263,ENSG00000111605,ENSG00000167005,ENSG00000085872,ENSG00000163714,ENSG00000131652,ENSG00000069248,ENSG00000132507,ENSG00000126226,ENSG00000109606,ENSG00000108559,ENSG00000111581,ENSG00000143621,ENSG00000047410,ENSG00000134453,ENSG00000160294,ENSG00000163634,ENSG00000119392,ENSG00000113649,ENSG00000127922,ENSG00000100296,ENSG00000100941…
GO:BP	macromolecule biosynthetic process	GO:0009059	FALSE	1.44548e-25	24.84	1233	835	621	2053	ENSG00000079134,ENSG00000051596,ENSG00000125676,ENSG00000087263,ENSG00000111605,ENSG00000167005,ENSG00000085872,ENSG00000163714,ENSG00000131652,ENSG00000069248,ENSG00000132507,ENSG00000126226,ENSG00000109606,ENSG00000108559,ENSG00000111581,ENSG00000143621,ENSG00000047410,ENSG00000134453,ENSG00000160294,ENSG00000163634,ENSG00000119392,ENSG00000113649,ENSG00000127922,ENSG00000100296,ENSG00000100941…
GO:BP	RNA processing	GO:0006396	FALSE	1.41659e-23	22.8488	475	835	294	2053	ENSG00000079134,ENSG00000051596,ENSG00000125676,ENSG00000111605,ENSG00000167005,ENSG00000085872,ENSG00000163714,ENSG00000131652,ENSG00000109606,ENSG00000134453,ENSG00000163634,ENSG00000113649,ENSG00000100296,ENSG00000100941,ENSG00000133226,ENSG00000160075,ENSG00000108592,ENSG00000265241,ENSG00000011304,ENSG00000160214,ENSG00000133858,ENSG00000141759,ENSG00000151657,ENSG00000147274,ENSG00000110713…
GO:BP	ribonucleoprotein complex biogenesis	GO:0022613	FALSE	6.54152e-23	22.1843	313	835	212	2053	ENSG00000111605,ENSG00000167005,ENSG00000108559,ENSG00000108592,ENSG00000160214,ENSG00000141759,ENSG00000061936,ENSG00000145833,ENSG00000198242,ENSG00000136942,ENSG00000131469,ENSG00000188846,ENSG00000089009,ENSG00000119285,ENSG00000115368,ENSG00000164338,ENSG00000085721,ENSG00000130935,ENSG00000122406,ENSG00000147403,ENSG00000163811,ENSG00000142676,ENSG00000161970,ENSG00000147604,ENSG00000114391…
GO:BP	biosynthetic process	GO:0009058	FALSE	9.11462e-23	22.0403	1313	835	644	2053	ENSG00000079134,ENSG00000051596,ENSG00000125676,ENSG00000087263,ENSG00000111605,ENSG00000167005,ENSG00000085872,ENSG00000163714,ENSG00000131652,ENSG00000069248,ENSG00000132507,ENSG00000126226,ENSG00000109606,ENSG00000108559,ENSG00000111581,ENSG00000143621,ENSG00000047410,ENSG00000134453,ENSG00000160294,ENSG00000163634,ENSG00000119392,ENSG00000113649,ENSG00000127922,ENSG00000100296,ENSG00000100941…
GO:BP	organic substance biosynthetic process	GO:1901576	FALSE	1.48446e-22	21.8284	1312	835	643	2053	ENSG00000079134,ENSG00000051596,ENSG00000125676,ENSG00000087263,ENSG00000111605,ENSG00000167005,ENSG00000085872,ENSG00000163714,ENSG00000131652,ENSG00000069248,ENSG00000132507,ENSG00000126226,ENSG00000109606,ENSG00000108559,ENSG00000111581,ENSG00000143621,ENSG00000047410,ENSG00000134453,ENSG00000160294,ENSG00000163634,ENSG00000119392,ENSG00000113649,ENSG00000127922,ENSG00000100296,ENSG00000100941…
GO:BP	cellular biosynthetic process	GO:0044249	FALSE	2.84925e-22	21.5453	1306	835	640	2053	ENSG00000079134,ENSG00000051596,ENSG00000125676,ENSG00000087263,ENSG00000111605,ENSG00000167005,ENSG00000085872,ENSG00000163714,ENSG00000131652,ENSG00000069248,ENSG00000132507,ENSG00000126226,ENSG00000109606,ENSG00000108559,ENSG00000111581,ENSG00000143621,ENSG00000047410,ENSG00000134453,ENSG00000160294,ENSG00000163634,ENSG00000119392,ENSG00000113649,ENSG00000127922,ENSG00000100296,ENSG00000100941…
GO:BP	nitrogen compound metabolic process	GO:0006807	FALSE	6.96832e-21	20.1569	1528	835	716	2053	ENSG00000079134,ENSG00000051596,ENSG00000125676,ENSG00000087263,ENSG00000111605,ENSG00000167005,ENSG00000085872,ENSG00000163714,ENSG00000131652,ENSG00000132507,ENSG00000126226,ENSG00000109606,ENSG00000143621,ENSG00000047410,ENSG00000134453,ENSG00000163634,ENSG00000113649,ENSG00000127922,ENSG00000100296,ENSG00000100941,ENSG00000074319,ENSG00000100804,ENSG00000112742,ENSG00000008018,ENSG00000131495…
GO:BP	macromolecule metabolic process	GO:0043170	FALSE	1.83427e-20	19.7365	1496	835	704	2053	ENSG00000079134,ENSG00000051596,ENSG00000125676,ENSG00000087263,ENSG00000111605,ENSG00000167005,ENSG00000085872,ENSG00000163714,ENSG00000131652,ENSG00000069248,ENSG00000132507,ENSG00000126226,ENSG00000109606,ENSG00000108559,ENSG00000111581,ENSG00000143621,ENSG00000047410,ENSG00000134453,ENSG00000160294,ENSG00000163634,ENSG00000119392,ENSG00000113649,ENSG00000127922,ENSG00000100296,ENSG00000100941…
GO:BP	nucleic acid metabolic process	GO:0090304	FALSE	6.53522e-19	18.1847	1022	835	521	2053	ENSG00000079134,ENSG00000051596,ENSG00000125676,ENSG00000111605,ENSG00000167005,ENSG00000085872,ENSG00000163714,ENSG00000131652,ENSG00000132507,ENSG00000126226,ENSG00000109606,ENSG00000143621,ENSG00000047410,ENSG00000134453,ENSG00000163634,ENSG00000113649,ENSG00000127922,ENSG00000100296,ENSG00000100941,ENSG00000074319,ENSG00000063322,ENSG00000172534,ENSG00000131931,ENSG00000196531,ENSG00000133226…
GO:BP	primary metabolic process	GO:0044238	FALSE	6.56956e-19	18.1825	1544	835	717	2053	ENSG00000079134,ENSG00000051596,ENSG00000125676,ENSG00000087263,ENSG00000111605,ENSG00000167005,ENSG00000085872,ENSG00000163714,ENSG00000131652,ENSG00000132507,ENSG00000126226,ENSG00000109606,ENSG00000143621,ENSG00000047410,ENSG00000134453,ENSG00000163634,ENSG00000113649,ENSG00000127922,ENSG00000100296,ENSG00000100941,ENSG00000074319,ENSG00000100804,ENSG00000112742,ENSG00000008018,ENSG00000131495…
GO:BP	nucleobase-containing compound metabolic process	GO:0006139	FALSE	8.48865e-19	18.0712	1073	835	541	2053	ENSG00000079134,ENSG00000051596,ENSG00000125676,ENSG00000111605,ENSG00000167005,ENSG00000085872,ENSG00000163714,ENSG00000131652,ENSG00000132507,ENSG00000126226,ENSG00000109606,ENSG00000143621,ENSG00000047410,ENSG00000134453,ENSG00000163634,ENSG00000113649,ENSG00000127922,ENSG00000100296,ENSG00000100941,ENSG00000074319,ENSG00000131495,ENSG00000063322,ENSG00000172534,ENSG00000131931,ENSG00000196531…
GO:BP	cellular aromatic compound metabolic process	GO:0006725	FALSE	1.10162e-18	17.958	1084	835	545	2053	ENSG00000079134,ENSG00000051596,ENSG00000125676,ENSG00000111605,ENSG00000167005,ENSG00000085872,ENSG00000163714,ENSG00000131652,ENSG00000132507,ENSG00000126226,ENSG00000109606,ENSG00000143621,ENSG00000047410,ENSG00000134453,ENSG00000163634,ENSG00000113649,ENSG00000127922,ENSG00000100296,ENSG00000100941,ENSG00000074319,ENSG00000131495,ENSG00000063322,ENSG00000172534,ENSG00000131931,ENSG00000196531…
GO:BP	heterocycle metabolic process	GO:0046483	FALSE	3.42701e-18	17.4651	1085	835	544	2053	ENSG00000079134,ENSG00000051596,ENSG00000125676,ENSG00000111605,ENSG00000167005,ENSG00000085872,ENSG00000163714,ENSG00000131652,ENSG00000132507,ENSG00000126226,ENSG00000109606,ENSG00000143621,ENSG00000047410,ENSG00000134453,ENSG00000163634,ENSG00000113649,ENSG00000127922,ENSG00000100296,ENSG00000100941,ENSG00000074319,ENSG00000131495,ENSG00000063322,ENSG00000172534,ENSG00000131931,ENSG00000196531…
GO:BP	RNA metabolic process	GO:0016070	FALSE	3.79404e-18	17.4209	899	835	468	2053	ENSG00000079134,ENSG00000051596,ENSG00000125676,ENSG00000111605,ENSG00000167005,ENSG00000085872,ENSG00000163714,ENSG00000131652,ENSG00000132507,ENSG00000126226,ENSG00000109606,ENSG00000143621,ENSG00000047410,ENSG00000134453,ENSG00000163634,ENSG00000113649,ENSG00000100296,ENSG00000100941,ENSG00000074319,ENSG00000063322,ENSG00000172534,ENSG00000131931,ENSG00000196531,ENSG00000133226,ENSG00000160075…
GO:BP	organic substance metabolic process	GO:0071704	FALSE	4.9484e-18	17.3055	1577	835	726	2053	ENSG00000079134,ENSG00000051596,ENSG00000125676,ENSG00000087263,ENSG00000111605,ENSG00000167005,ENSG00000085872,ENSG00000163714,ENSG00000131652,ENSG00000069248,ENSG00000132507,ENSG00000126226,ENSG00000109606,ENSG00000108559,ENSG00000111581,ENSG00000143621,ENSG00000047410,ENSG00000134453,ENSG00000160294,ENSG00000163634,ENSG00000119392,ENSG00000113649,ENSG00000127922,ENSG00000100296,ENSG00000100941…
GO:BP	organic cyclic compound metabolic process	GO:1901360	FALSE	1.52632e-17	16.8164	1095	835	546	2053	ENSG00000079134,ENSG00000051596,ENSG00000125676,ENSG00000111605,ENSG00000167005,ENSG00000085872,ENSG00000163714,ENSG00000131652,ENSG00000132507,ENSG00000126226,ENSG00000109606,ENSG00000143621,ENSG00000047410,ENSG00000134453,ENSG00000163634,ENSG00000113649,ENSG00000127922,ENSG00000100296,ENSG00000100941,ENSG00000074319,ENSG00000131495,ENSG00000063322,ENSG00000172534,ENSG00000131931,ENSG00000196531…
GO:BP	cellular metabolic process	GO:0044237	FALSE	4.3087e-16	15.3657	1515	835	700	2053	ENSG00000079134,ENSG00000051596,ENSG00000125676,ENSG00000087263,ENSG00000111605,ENSG00000167005,ENSG00000085872,ENSG00000163714,ENSG00000131652,ENSG00000069248,ENSG00000132507,ENSG00000126226,ENSG00000109606,ENSG00000108559,ENSG00000111581,ENSG00000143621,ENSG00000047410,ENSG00000134453,ENSG00000160294,ENSG00000163634,ENSG00000119392,ENSG00000113649,ENSG00000127922,ENSG00000100296,ENSG00000100941…
GO:BP	mRNA metabolic process	GO:0016071	FALSE	1.15904e-15	14.9359	301	835	191	2053	ENSG00000079134,ENSG00000051596,ENSG00000125676,ENSG00000111605,ENSG00000167005,ENSG00000131652,ENSG00000126226,ENSG00000109606,ENSG00000134453,ENSG00000163634,ENSG00000113649,ENSG00000100296,ENSG00000100941,ENSG00000133226,ENSG00000160075,ENSG00000265241,ENSG00000011304,ENSG00000140395,ENSG00000141759,ENSG00000088038,ENSG00000157106,ENSG00000151657,ENSG00000147274,ENSG00000110713,ENSG00000061936…
GO:BP	ribosome biogenesis	GO:0042254	FALSE	2.0913e-15	14.6796	222	835	150	2053	ENSG00000108559,ENSG00000108592,ENSG00000160214,ENSG00000198242,ENSG00000136942,ENSG00000131469,ENSG00000188846,ENSG00000089009,ENSG00000119285,ENSG00000115368,ENSG00000164338,ENSG00000085721,ENSG00000130935,ENSG00000122406,ENSG00000147403,ENSG00000163811,ENSG00000142676,ENSG00000161970,ENSG00000147604,ENSG00000114391,ENSG00000172809,ENSG00000089157,ENSG00000182899,ENSG00000111641,ENSG00000130119…
GO:BP	metabolic process	GO:0008152	FALSE	2.47808e-15	14.6059	1637	835	740	2053	ENSG00000079134,ENSG00000051596,ENSG00000125676,ENSG00000087263,ENSG00000111605,ENSG00000167005,ENSG00000085872,ENSG00000163714,ENSG00000131652,ENSG00000069248,ENSG00000132507,ENSG00000126226,ENSG00000109606,ENSG00000108559,ENSG00000111581,ENSG00000143621,ENSG00000047410,ENSG00000134453,ENSG00000160294,ENSG00000163634,ENSG00000119392,ENSG00000113649,ENSG00000127922,ENSG00000100296,ENSG00000100941…
GO:BP	cytoplasmic translation	GO:0002181	FALSE	6.24294e-15	14.2046	115	835	90	2053	ENSG00000198242,ENSG00000071082,ENSG00000130255,ENSG00000136942,ENSG00000131469,ENSG00000188846,ENSG00000166441,ENSG00000089009,ENSG00000108298,ENSG00000265681,ENSG00000125691,ENSG00000174748,ENSG00000109475,ENSG00000122406,ENSG00000197756,ENSG00000163682,ENSG00000147403,ENSG00000156482,ENSG00000144713,ENSG00000174444,ENSG00000142676,ENSG00000167526,ENSG00000063177,ENSG00000198918,ENSG00000161970…
GO:BP	rRNA processing	GO:0006364	FALSE	5.19768e-12	11.2842	153	835	107	2053	ENSG00000108592,ENSG00000160214,ENSG00000136942,ENSG00000131469,ENSG00000188846,ENSG00000119285,ENSG00000115368,ENSG00000164338,ENSG00000130935,ENSG00000122406,ENSG00000163811,ENSG00000142676,ENSG00000161970,ENSG00000147604,ENSG00000182899,ENSG00000111641,ENSG00000117133,ENSG00000179041,ENSG00000185163,ENSG00000155438,ENSG00000130810,ENSG00000100029,ENSG00000123064,ENSG00000143748,ENSG00000117395…
GO:BP	mRNA processing	GO:0006397	FALSE	7.83329e-12	11.1061	250	835	157	2053	ENSG00000079134,ENSG00000051596,ENSG00000125676,ENSG00000111605,ENSG00000167005,ENSG00000131652,ENSG00000109606,ENSG00000134453,ENSG00000163634,ENSG00000113649,ENSG00000100296,ENSG00000100941,ENSG00000133226,ENSG00000160075,ENSG00000265241,ENSG00000011304,ENSG00000141759,ENSG00000151657,ENSG00000147274,ENSG00000110713,ENSG00000061936,ENSG00000162385,ENSG00000163605,ENSG00000137200,ENSG00000182872…
GO:BP	cellular nitrogen compound biosynthetic process	GO:0044271	FALSE	2.05987e-10	9.68616	852	835	424	2053	ENSG00000079134,ENSG00000087263,ENSG00000132507,ENSG00000126226,ENSG00000143621,ENSG00000047410,ENSG00000113649,ENSG00000100296,ENSG00000074319,ENSG00000131495,ENSG00000063322,ENSG00000172534,ENSG00000131931,ENSG00000196531,ENSG00000160075,ENSG00000115274,ENSG00000125450,ENSG00000265241,ENSG00000135776,ENSG00000131747,ENSG00000089685,ENSG00000011304,ENSG00000170312,ENSG00000140395,ENSG00000139620…
GO:BP	protein-RNA complex organization	GO:0071826	FALSE	3.22914e-10	9.49091	135	835	94	2053	ENSG00000111605,ENSG00000167005,ENSG00000141759,ENSG00000061936,ENSG00000145833,ENSG00000198242,ENSG00000089009,ENSG00000122406,ENSG00000147403,ENSG00000142676,ENSG00000114391,ENSG00000172809,ENSG00000089157,ENSG00000111641,ENSG00000179041,ENSG00000142541,ENSG00000130810,ENSG00000073536,ENSG00000242372,ENSG00000112159,ENSG00000197498,ENSG00000261236,ENSG00000130811,ENSG00000105372,ENSG00000177954…
GO:BP	ribosomal small subunit biogenesis	GO:0042274	FALSE	3.30812e-10	9.48042	87	835	67	2053	ENSG00000119285,ENSG00000115368,ENSG00000164338,ENSG00000130935,ENSG00000163811,ENSG00000172809,ENSG00000179041,ENSG00000148296,ENSG00000187051,ENSG00000105372,ENSG00000177954,ENSG00000055044,ENSG00000171863,ENSG00000105193,ENSG00000198034,ENSG00000135521,ENSG00000067334,ENSG00000142534,ENSG00000137154,ENSG00000129347,ENSG00000105202,ENSG00000111615,ENSG00000158526,ENSG00000134419,ENSG00000165271…
GO:BP	protein-RNA complex assembly	GO:0022618	FALSE	8.82124e-10	9.05447	131	835	91	2053	ENSG00000111605,ENSG00000167005,ENSG00000141759,ENSG00000061936,ENSG00000145833,ENSG00000198242,ENSG00000089009,ENSG00000122406,ENSG00000147403,ENSG00000142676,ENSG00000114391,ENSG00000172809,ENSG00000089157,ENSG00000111641,ENSG00000179041,ENSG00000142541,ENSG00000130810,ENSG00000073536,ENSG00000242372,ENSG00000112159,ENSG00000197498,ENSG00000261236,ENSG00000130811,ENSG00000105372,ENSG00000177954…
GO:BP	translation	GO:0006412	FALSE	2.10918e-09	8.67589	314	835	182	2053	ENSG00000087263,ENSG00000132507,ENSG00000047410,ENSG00000196531,ENSG00000265241,ENSG00000140395,ENSG00000088038,ENSG00000162385,ENSG00000172531,ENSG00000125107,ENSG00000147162,ENSG00000198242,ENSG00000071082,ENSG00000130255,ENSG00000136942,ENSG00000131469,ENSG00000188846,ENSG00000166441,ENSG00000089009,ENSG00000108298,ENSG00000265681,ENSG00000125691,ENSG00000174748,ENSG00000109475,ENSG00000122406…
GO:BP	peptide biosynthetic process	GO:0043043	FALSE	2.10918e-09	8.67589	314	835	182	2053	ENSG00000087263,ENSG00000132507,ENSG00000047410,ENSG00000196531,ENSG00000265241,ENSG00000140395,ENSG00000088038,ENSG00000162385,ENSG00000172531,ENSG00000125107,ENSG00000147162,ENSG00000198242,ENSG00000071082,ENSG00000130255,ENSG00000136942,ENSG00000131469,ENSG00000188846,ENSG00000166441,ENSG00000089009,ENSG00000108298,ENSG00000265681,ENSG00000125691,ENSG00000174748,ENSG00000109475,ENSG00000122406…
GO:BP	rRNA metabolic process	GO:0016072	FALSE	3.13464e-09	8.50381	173	835	112	2053	ENSG00000108592,ENSG00000160214,ENSG00000136942,ENSG00000131469,ENSG00000188846,ENSG00000119285,ENSG00000115368,ENSG00000125630,ENSG00000164338,ENSG00000130935,ENSG00000122406,ENSG00000137054,ENSG00000163811,ENSG00000142676,ENSG00000161970,ENSG00000147604,ENSG00000117877,ENSG00000182899,ENSG00000111641,ENSG00000117133,ENSG00000179041,ENSG00000185163,ENSG00000155438,ENSG00000130810,ENSG00000100029…
GO:BP	amide biosynthetic process	GO:0043604	FALSE	4.01561e-09	8.39625	320	835	184	2053	ENSG00000087263,ENSG00000132507,ENSG00000047410,ENSG00000196531,ENSG00000265241,ENSG00000140395,ENSG00000088038,ENSG00000091140,ENSG00000162385,ENSG00000172531,ENSG00000125107,ENSG00000147162,ENSG00000198242,ENSG00000071082,ENSG00000130255,ENSG00000136942,ENSG00000131469,ENSG00000188846,ENSG00000166441,ENSG00000089009,ENSG00000108298,ENSG00000265681,ENSG00000125691,ENSG00000174748,ENSG00000109475…
GO:BP	peptide metabolic process	GO:0006518	FALSE	1.95284e-08	7.70933	320	835	182	2053	ENSG00000087263,ENSG00000132507,ENSG00000047410,ENSG00000196531,ENSG00000265241,ENSG00000140395,ENSG00000088038,ENSG00000162385,ENSG00000172531,ENSG00000125107,ENSG00000147162,ENSG00000198242,ENSG00000071082,ENSG00000130255,ENSG00000136942,ENSG00000131469,ENSG00000188846,ENSG00000166441,ENSG00000089009,ENSG00000108298,ENSG00000265681,ENSG00000125691,ENSG00000174748,ENSG00000109475,ENSG00000122406…
GO:BP	RNA splicing	GO:0008380	FALSE	2.37404e-08	7.62451	229	835	138	2053	ENSG00000079134,ENSG00000051596,ENSG00000125676,ENSG00000131652,ENSG00000109606,ENSG00000134453,ENSG00000163634,ENSG00000113649,ENSG00000100296,ENSG00000100941,ENSG00000133226,ENSG00000265241,ENSG00000011304,ENSG00000141759,ENSG00000147274,ENSG00000110713,ENSG00000061936,ENSG00000162385,ENSG00000163605,ENSG00000182872,ENSG00000145833,ENSG00000167978,ENSG00000106344,ENSG00000197728,ENSG00000213782…
GO:BP	RNA splicing, via transesterification reactions with bulged adenosine as nucleophile	GO:0000377	FALSE	3.76773e-08	7.42392	174	835	110	2053	ENSG00000109606,ENSG00000134453,ENSG00000100941,ENSG00000133226,ENSG00000265241,ENSG00000011304,ENSG00000141759,ENSG00000147274,ENSG00000110713,ENSG00000061936,ENSG00000162385,ENSG00000182872,ENSG00000145833,ENSG00000167978,ENSG00000100028,ENSG00000139343,ENSG00000205571,ENSG00000182004,ENSG00000136875,ENSG00000164167,ENSG00000117360,ENSG00000167088,ENSG00000170860,ENSG00000110107,ENSG00000075856…
GO:BP	RNA splicing, via transesterification reactions	GO:0000375	FALSE	3.76773e-08	7.42392	176	835	111	2053	ENSG00000109606,ENSG00000134453,ENSG00000100941,ENSG00000133226,ENSG00000265241,ENSG00000011304,ENSG00000141759,ENSG00000147274,ENSG00000110713,ENSG00000061936,ENSG00000162385,ENSG00000182872,ENSG00000145833,ENSG00000167978,ENSG00000124383,ENSG00000100028,ENSG00000139343,ENSG00000205571,ENSG00000182004,ENSG00000136875,ENSG00000164167,ENSG00000117360,ENSG00000167088,ENSG00000170860,ENSG00000110107…
GO:BP	mRNA splicing, via spliceosome	GO:0000398	FALSE	3.76773e-08	7.42392	174	835	110	2053	ENSG00000109606,ENSG00000134453,ENSG00000100941,ENSG00000133226,ENSG00000265241,ENSG00000011304,ENSG00000141759,ENSG00000147274,ENSG00000110713,ENSG00000061936,ENSG00000162385,ENSG00000182872,ENSG00000145833,ENSG00000167978,ENSG00000100028,ENSG00000139343,ENSG00000205571,ENSG00000182004,ENSG00000136875,ENSG00000164167,ENSG00000117360,ENSG00000167088,ENSG00000170860,ENSG00000110107,ENSG00000075856…
GO:BP	amide metabolic process	GO:0043603	FALSE	2.26999e-07	6.64398	338	835	187	2053	ENSG00000087263,ENSG00000132507,ENSG00000047410,ENSG00000196531,ENSG00000265241,ENSG00000140395,ENSG00000088038,ENSG00000091140,ENSG00000162385,ENSG00000172531,ENSG00000125107,ENSG00000147162,ENSG00000198242,ENSG00000071082,ENSG00000130255,ENSG00000136942,ENSG00000131469,ENSG00000188846,ENSG00000166441,ENSG00000089009,ENSG00000108298,ENSG00000265681,ENSG00000125691,ENSG00000174748,ENSG00000109475…
GO:BP	ncRNA processing	GO:0034470	FALSE	3.25031e-07	6.48808	219	835	130	2053	ENSG00000108592,ENSG00000160214,ENSG00000136942,ENSG00000131469,ENSG00000188846,ENSG00000119285,ENSG00000115368,ENSG00000164338,ENSG00000130935,ENSG00000122406,ENSG00000163811,ENSG00000142676,ENSG00000161970,ENSG00000147604,ENSG00000182899,ENSG00000111641,ENSG00000117133,ENSG00000179041,ENSG00000185163,ENSG00000155438,ENSG00000130810,ENSG00000100029,ENSG00000123064,ENSG00000143748,ENSG00000117395…
GO:BP	cellular component biogenesis	GO:0044085	FALSE	5.02254e-07	6.29908	721	835	355	2053	ENSG00000087263,ENSG00000111605,ENSG00000167005,ENSG00000108559,ENSG00000111581,ENSG00000047410,ENSG00000127922,ENSG00000074319,ENSG00000131495,ENSG00000063322,ENSG00000115561,ENSG00000172534,ENSG00000108592,ENSG00000131165,ENSG00000125450,ENSG00000108671,ENSG00000114346,ENSG00000149503,ENSG00000126216,ENSG00000161800,ENSG00000089685,ENSG00000170312,ENSG00000138778,ENSG00000088325,ENSG00000087586…
GO:BP	ncRNA metabolic process	GO:0034660	FALSE	4.43522e-06	5.35309	287	835	159	2053	ENSG00000108592,ENSG00000160214,ENSG00000104976,ENSG00000136942,ENSG00000131469,ENSG00000188846,ENSG00000119285,ENSG00000115368,ENSG00000125630,ENSG00000164338,ENSG00000130935,ENSG00000122406,ENSG00000137054,ENSG00000163811,ENSG00000142676,ENSG00000161970,ENSG00000147604,ENSG00000117877,ENSG00000182899,ENSG00000111641,ENSG00000117133,ENSG00000179041,ENSG00000185163,ENSG00000155438,ENSG00000130810…
GO:BP	maturation of SSU-rRNA	GO:0030490	FALSE	1.29985e-05	4.88611	44	835	35	2053	ENSG00000119285,ENSG00000130935,ENSG00000163811,ENSG00000179041,ENSG00000105372,ENSG00000105193,ENSG00000129347,ENSG00000158526,ENSG00000150990,ENSG00000120158,ENSG00000241945,ENSG00000135372,ENSG00000164587,ENSG00000136718,ENSG00000171858,ENSG00000278053,ENSG00000233927,ENSG00000065183,ENSG00000124787,ENSG00000087269,ENSG00000112578,ENSG00000119616,ENSG00000227057,ENSG00000147679,ENSG00000108651…
GO:BP	RNA 3'-end processing	GO:0031123	FALSE	1.38024e-05	4.86005	56	835	42	2053	ENSG00000111605,ENSG00000167005,ENSG00000160075,ENSG00000105202,ENSG00000171858,ENSG00000130826,ENSG00000104299,ENSG00000149016,ENSG00000172409,ENSG00000108506,ENSG00000143493,ENSG00000185085,ENSG00000164941,ENSG00000114503,ENSG00000136937,ENSG00000134371,ENSG00000144231,ENSG00000138035,ENSG00000156502,ENSG00000132463,ENSG00000174173,ENSG00000107951,ENSG00000136709,ENSG00000163950,ENSG00000171824…
GO:BP	organonitrogen compound biosynthetic process	GO:1901566	FALSE	1.59779e-05	4.79648	392	835	205	2053	ENSG00000087263,ENSG00000132507,ENSG00000047410,ENSG00000131495,ENSG00000196531,ENSG00000265241,ENSG00000135776,ENSG00000140395,ENSG00000088038,ENSG00000091140,ENSG00000162385,ENSG00000172531,ENSG00000125107,ENSG00000147162,ENSG00000198242,ENSG00000071082,ENSG00000130255,ENSG00000136942,ENSG00000131469,ENSG00000188846,ENSG00000166441,ENSG00000089009,ENSG00000108298,ENSG00000265681,ENSG00000125691…
GO:BP	DNA-templated transcription elongation	GO:0006354	TRUE	9.38253e-05	4.02768	73	835	50	2053	ENSG00000079134,ENSG00000126226,ENSG00000113649,ENSG00000100296,ENSG00000063322,ENSG00000140395,ENSG00000137054,ENSG00000163811,ENSG00000104299,ENSG00000075856,ENSG00000108506,ENSG00000143493,ENSG00000185085,ENSG00000164941,ENSG00000114503,ENSG00000136937,ENSG00000134371,ENSG00000143624,ENSG00000105258,ENSG00000149262,ENSG00000159479,ENSG00000060069,ENSG00000104884,ENSG00000188342,ENSG00000185049…
GO:BP	positive regulation of transcription initiation by RNA polymerase II	GO:0060261	TRUE	9.47559e-05	4.02339	36	835	29	2053	ENSG00000063322,ENSG00000159479,ENSG00000178913,ENSG00000166337,ENSG00000106290,ENSG00000165417,ENSG00000133398,ENSG00000064313,ENSG00000161920,ENSG00000140307,ENSG00000147133,ENSG00000137413,ENSG00000174953,ENSG00000108590,ENSG00000120656,ENSG00000164758,ENSG00000184634,ENSG00000156603,ENSG00000148297,ENSG00000118579,ENSG00000042429,ENSG00000136146,ENSG00000125686,ENSG00000124641,ENSG00000141026…
GO:BP	regulation of transcription initiation by RNA polymerase II	GO:0060260	FALSE	0.000132956	3.87629	38	835	30	2053	ENSG00000126226,ENSG00000063322,ENSG00000159479,ENSG00000178913,ENSG00000166337,ENSG00000106290,ENSG00000165417,ENSG00000133398,ENSG00000064313,ENSG00000161920,ENSG00000140307,ENSG00000147133,ENSG00000137413,ENSG00000174953,ENSG00000108590,ENSG00000120656,ENSG00000164758,ENSG00000184634,ENSG00000156603,ENSG00000148297,ENSG00000118579,ENSG00000042429,ENSG00000136146,ENSG00000125686,ENSG00000124641…
GO:BP	spliceosomal complex assembly	GO:0000245	FALSE	0.000152792	3.8159	45	835	34	2053	ENSG00000141759,ENSG00000061936,ENSG00000145833,ENSG00000100028,ENSG00000139343,ENSG00000205571,ENSG00000182004,ENSG00000167088,ENSG00000110107,ENSG00000101161,ENSG00000174243,ENSG00000124562,ENSG00000100410,ENSG00000169976,ENSG00000168883,ENSG00000115524,ENSG00000137656,ENSG00000099995,ENSG00000087365,ENSG00000164609,ENSG00000143977,ENSG00000189091,ENSG00000143368,ENSG00000131876,ENSG00000125835…
GO:BP	transcription initiation at RNA polymerase II promoter	GO:0006367	FALSE	0.000152792	3.8159	52	835	38	2053	ENSG00000126226,ENSG00000063322,ENSG00000105258,ENSG00000168002,ENSG00000144231,ENSG00000159479,ENSG00000137947,ENSG00000134480,ENSG00000197265,ENSG00000188342,ENSG00000153767,ENSG00000178913,ENSG00000166337,ENSG00000106290,ENSG00000165417,ENSG00000133398,ENSG00000064313,ENSG00000161920,ENSG00000140307,ENSG00000147133,ENSG00000137413,ENSG00000174953,ENSG00000108590,ENSG00000120656,ENSG00000164758…
GO:BP	regulation of DNA-templated transcription initiation	GO:2000142	FALSE	0.000170985	3.76704	40	835	31	2053	ENSG00000126226,ENSG00000063322,ENSG00000085721,ENSG00000159479,ENSG00000178913,ENSG00000166337,ENSG00000106290,ENSG00000165417,ENSG00000133398,ENSG00000064313,ENSG00000161920,ENSG00000140307,ENSG00000147133,ENSG00000137413,ENSG00000174953,ENSG00000108590,ENSG00000120656,ENSG00000164758,ENSG00000184634,ENSG00000156603,ENSG00000148297,ENSG00000118579,ENSG00000042429,ENSG00000136146,ENSG00000125686…
GO:BP	transcription elongation by RNA polymerase II	GO:0006368	FALSE	0.000188391	3.72494	65	835	45	2053	ENSG00000126226,ENSG00000113649,ENSG00000063322,ENSG00000140395,ENSG00000163811,ENSG00000104299,ENSG00000075856,ENSG00000108506,ENSG00000143493,ENSG00000185085,ENSG00000164941,ENSG00000114503,ENSG00000136937,ENSG00000134371,ENSG00000143624,ENSG00000105258,ENSG00000149262,ENSG00000159479,ENSG00000060069,ENSG00000188342,ENSG00000185049,ENSG00000213246,ENSG00000133398,ENSG00000161920,ENSG00000108590…
GO:BP	positive regulation of DNA-templated transcription initiation	GO:2000144	FALSE	0.000239365	3.62094	37	835	29	2053	ENSG00000063322,ENSG00000159479,ENSG00000178913,ENSG00000166337,ENSG00000106290,ENSG00000165417,ENSG00000133398,ENSG00000064313,ENSG00000161920,ENSG00000140307,ENSG00000147133,ENSG00000137413,ENSG00000174953,ENSG00000108590,ENSG00000120656,ENSG00000164758,ENSG00000184634,ENSG00000156603,ENSG00000148297,ENSG00000118579,ENSG00000042429,ENSG00000136146,ENSG00000125686,ENSG00000124641,ENSG00000141026…
GO:BP	positive regulation of DNA-templated transcription, elongation	GO:0032786	FALSE	0.0004551	3.34189	36	835	28	2053	ENSG00000079134,ENSG00000113649,ENSG00000100296,ENSG00000063322,ENSG00000114503,ENSG00000136937,ENSG00000134371,ENSG00000159479,ENSG00000213246,ENSG00000133398,ENSG00000161920,ENSG00000108590,ENSG00000164758,ENSG00000196235,ENSG00000156603,ENSG00000109111,ENSG00000148297,ENSG00000118579,ENSG00000042429,ENSG00000136146,ENSG00000125686,ENSG00000124641,ENSG00000141026,ENSG00000152944,ENSG00000133997…
GO:BP	RNA polymerase II preinitiation complex assembly	GO:0051123	FALSE	0.0004551	3.34189	36	835	28	2053	ENSG00000063322,ENSG00000159479,ENSG00000137947,ENSG00000178913,ENSG00000166337,ENSG00000106290,ENSG00000165417,ENSG00000133398,ENSG00000064313,ENSG00000161920,ENSG00000140307,ENSG00000147133,ENSG00000137413,ENSG00000108590,ENSG00000120656,ENSG00000164758,ENSG00000156603,ENSG00000148297,ENSG00000118579,ENSG00000042429,ENSG00000136146,ENSG00000125686,ENSG00000124641,ENSG00000141026,ENSG00000152944…
GO:BP	U2-type prespliceosome assembly	GO:1903241	FALSE	0.000998262	3.00076	22	835	19	2053	ENSG00000145833,ENSG00000100028,ENSG00000139343,ENSG00000182004,ENSG00000167088,ENSG00000100410,ENSG00000169976,ENSG00000115524,ENSG00000137656,ENSG00000099995,ENSG00000087365,ENSG00000143977,ENSG00000189091,ENSG00000143368,ENSG00000131876,ENSG00000125835,ENSG00000104897,ENSG00000134597,ENSG00000163877
GO:BP	regulation of DNA-templated transcription elongation	GO:0032784	FALSE	0.00132036	2.87931	57	835	39	2053	ENSG00000079134,ENSG00000113649,ENSG00000100296,ENSG00000063322,ENSG00000163811,ENSG00000104299,ENSG00000108506,ENSG00000143493,ENSG00000185085,ENSG00000164941,ENSG00000114503,ENSG00000136937,ENSG00000134371,ENSG00000143624,ENSG00000149262,ENSG00000159479,ENSG00000185049,ENSG00000213246,ENSG00000133398,ENSG00000161920,ENSG00000108590,ENSG00000204356,ENSG00000164758,ENSG00000196235,ENSG00000156603…
GO:BP	ribosomal large subunit biogenesis	GO:0042273	FALSE	0.00239476	2.62074	58	835	39	2053	ENSG00000108592,ENSG00000198242,ENSG00000136942,ENSG00000188846,ENSG00000089009,ENSG00000122406,ENSG00000147403,ENSG00000142676,ENSG00000161970,ENSG00000147604,ENSG00000114391,ENSG00000172809,ENSG00000089157,ENSG00000182899,ENSG00000111641,ENSG00000117133,ENSG00000179041,ENSG00000155438,ENSG00000130810,ENSG00000073536,ENSG00000048162,ENSG00000100029,ENSG00000143748,ENSG00000117395,ENSG00000132603…
GO:BP	maturation of SSU-rRNA from tricistronic rRNA transcript (SSU-rRNA, 5.8S rRNA, LSU-rRNA)	GO:0000462	FALSE	0.00239476	2.62074	31	835	24	2053	ENSG00000119285,ENSG00000163811,ENSG00000179041,ENSG00000105372,ENSG00000105193,ENSG00000129347,ENSG00000158526,ENSG00000150990,ENSG00000120158,ENSG00000241945,ENSG00000164587,ENSG00000171858,ENSG00000124787,ENSG00000087269,ENSG00000112578,ENSG00000119616,ENSG00000227057,ENSG00000147679,ENSG00000108651,ENSG00000167721,ENSG00000120800,ENSG00000183751,ENSG00000104884,ENSG00000181991
GO:BP	positive regulation of nucleobase-containing compound metabolic process	GO:0045935	FALSE	0.0026988	2.56883	347	835	175	2053	ENSG00000079134,ENSG00000132507,ENSG00000126226,ENSG00000143621,ENSG00000113649,ENSG00000100296,ENSG00000074319,ENSG00000063322,ENSG00000172534,ENSG00000196531,ENSG00000115274,ENSG00000125450,ENSG00000131747,ENSG00000011304,ENSG00000170312,ENSG00000139620,ENSG00000101057,ENSG00000178999,ENSG00000088038,ENSG00000120071,ENSG00000165916,ENSG00000160783,ENSG00000147274,ENSG00000110713,ENSG00000178028…
GO:BP	regulation of macromolecule biosynthetic process	GO:0010556	FALSE	0.00280478	2.5521	650	835	306	2053	ENSG00000079134,ENSG00000087263,ENSG00000167005,ENSG00000132507,ENSG00000126226,ENSG00000143621,ENSG00000047410,ENSG00000113649,ENSG00000100296,ENSG00000074319,ENSG00000063322,ENSG00000172534,ENSG00000131931,ENSG00000196531,ENSG00000133226,ENSG00000160075,ENSG00000131165,ENSG00000115274,ENSG00000125450,ENSG00000265241,ENSG00000135776,ENSG00000131747,ENSG00000089685,ENSG00000011304,ENSG00000170312…
GO:BP	regulation of transcription elongation by RNA polymerase II	GO:0034243	FALSE	0.00304112	2.51697	51	835	35	2053	ENSG00000113649,ENSG00000063322,ENSG00000163811,ENSG00000104299,ENSG00000108506,ENSG00000143493,ENSG00000185085,ENSG00000164941,ENSG00000114503,ENSG00000136937,ENSG00000134371,ENSG00000143624,ENSG00000149262,ENSG00000159479,ENSG00000185049,ENSG00000213246,ENSG00000133398,ENSG00000161920,ENSG00000108590,ENSG00000204356,ENSG00000164758,ENSG00000196235,ENSG00000156603,ENSG00000109111,ENSG00000148297…
GO:BP	nuclear export	GO:0051168	FALSE	0.00321246	2.49316	72	835	46	2053	ENSG00000079134,ENSG00000051596,ENSG00000125676,ENSG00000111605,ENSG00000131652,ENSG00000069248,ENSG00000126226,ENSG00000108559,ENSG00000111581,ENSG00000047410,ENSG00000160294,ENSG00000163634,ENSG00000119392,ENSG00000127922,ENSG00000100296,ENSG00000125450,ENSG00000265241,ENSG00000157106,ENSG00000100401,ENSG00000110713,ENSG00000124207,ENSG00000102898,ENSG00000030066,ENSG00000162385,ENSG00000101146…
GO:BP	mRNA 3'-end processing	GO:0031124	FALSE	0.00322485	2.49149	28	835	22	2053	ENSG00000111605,ENSG00000167005,ENSG00000160075,ENSG00000149016,ENSG00000172409,ENSG00000114503,ENSG00000136937,ENSG00000134371,ENSG00000144231,ENSG00000132463,ENSG00000107951,ENSG00000136709,ENSG00000163950,ENSG00000155858,ENSG00000174953,ENSG00000165494,ENSG00000125755,ENSG00000119203,ENSG00000006712,ENSG00000071894,ENSG00000176102,ENSG00000101138
GO:BP	positive regulation of protein localization to chromosome, telomeric region	GO:1904816	TRUE	0.00336141	2.47348	11	835	11	2053	ENSG00000166226,ENSG00000163468,ENSG00000120438,ENSG00000156261,ENSG00000150753,ENSG00000146731,ENSG00000115484,ENSG00000135624,ENSG00000130119,ENSG00000163938,ENSG00000130826
GO:BP	nuclear-transcribed mRNA catabolic process, exonucleolytic	GO:0000291	FALSE	0.00336141	2.47348	11	835	11	2053	ENSG00000140395,ENSG00000168002,ENSG00000075914,ENSG00000077348,ENSG00000130713,ENSG00000107371,ENSG00000223496,ENSG00000123737,ENSG00000178896,ENSG00000120699,ENSG00000083520
GO:BP	regulation of cellular biosynthetic process	GO:0031326	FALSE	0.00468717	2.32909	656	835	307	2053	ENSG00000079134,ENSG00000087263,ENSG00000167005,ENSG00000132507,ENSG00000126226,ENSG00000143621,ENSG00000047410,ENSG00000113649,ENSG00000100296,ENSG00000074319,ENSG00000063322,ENSG00000172534,ENSG00000131931,ENSG00000196531,ENSG00000133226,ENSG00000160075,ENSG00000131165,ENSG00000115274,ENSG00000125450,ENSG00000265241,ENSG00000135776,ENSG00000131747,ENSG00000089685,ENSG00000011304,ENSG00000170312…
GO:BP	maturation of 5.8S rRNA from tricistronic rRNA transcript (SSU-rRNA, 5.8S rRNA, LSU-rRNA)	GO:0000466	FALSE	0.00606675	2.21704	22	835	18	2053	ENSG00000108592,ENSG00000179041,ENSG00000100029,ENSG00000138442,ENSG00000261236,ENSG00000129347,ENSG00000120158,ENSG00000171858,ENSG00000124787,ENSG00000087269,ENSG00000119616,ENSG00000120800,ENSG00000171824,ENSG00000075914,ENSG00000130713,ENSG00000107371,ENSG00000123737,ENSG00000120699
GO:BP	ribosome assembly	GO:0042255	FALSE	0.006143	2.21162	43	835	30	2053	ENSG00000198242,ENSG00000089009,ENSG00000122406,ENSG00000147403,ENSG00000142676,ENSG00000114391,ENSG00000172809,ENSG00000089157,ENSG00000111641,ENSG00000179041,ENSG00000130810,ENSG00000073536,ENSG00000132603,ENSG00000242372,ENSG00000112159,ENSG00000197498,ENSG00000261236,ENSG00000105372,ENSG00000177954,ENSG00000150990,ENSG00000241945,ENSG00000164587,ENSG00000233927,ENSG00000189306,ENSG00000168028…
GO:BP	transcription preinitiation complex assembly	GO:0070897	FALSE	0.00674293	2.17115	45	835	31	2053	ENSG00000063322,ENSG00000085721,ENSG00000137054,ENSG00000159479,ENSG00000137947,ENSG00000145734,ENSG00000178913,ENSG00000166337,ENSG00000106290,ENSG00000165417,ENSG00000133398,ENSG00000064313,ENSG00000161920,ENSG00000140307,ENSG00000147133,ENSG00000137413,ENSG00000108590,ENSG00000120656,ENSG00000164758,ENSG00000156603,ENSG00000148297,ENSG00000118579,ENSG00000042429,ENSG00000136146,ENSG00000125686…
GO:BP	cellular component organization or biogenesis	GO:0071840	FALSE	0.00681573	2.16649	1110	835	493	2053	ENSG00000087263,ENSG00000111605,ENSG00000167005,ENSG00000069248,ENSG00000132507,ENSG00000157020,ENSG00000126226,ENSG00000108559,ENSG00000111581,ENSG00000047410,ENSG00000160294,ENSG00000127922,ENSG00000074319,ENSG00000112742,ENSG00000131495,ENSG00000063322,ENSG00000185627,ENSG00000115561,ENSG00000172534,ENSG00000161888,ENSG00000149636,ENSG00000152253,ENSG00000108592,ENSG00000131165,ENSG00000099246…
GO:BP	snRNA processing	GO:0016180	FALSE	0.00764061	2.11687	19	835	16	2053	ENSG00000104299,ENSG00000149016,ENSG00000108506,ENSG00000143493,ENSG00000185085,ENSG00000164941,ENSG00000143624,ENSG00000149262,ENSG00000075914,ENSG00000077348,ENSG00000130713,ENSG00000107371,ENSG00000223496,ENSG00000123737,ENSG00000178896,ENSG00000120699
GO:BP	regulation of biosynthetic process	GO:0009889	FALSE	0.00817466	2.08753	660	835	307	2053	ENSG00000079134,ENSG00000087263,ENSG00000167005,ENSG00000132507,ENSG00000126226,ENSG00000143621,ENSG00000047410,ENSG00000113649,ENSG00000100296,ENSG00000074319,ENSG00000063322,ENSG00000172534,ENSG00000131931,ENSG00000196531,ENSG00000133226,ENSG00000160075,ENSG00000131165,ENSG00000115274,ENSG00000125450,ENSG00000265241,ENSG00000135776,ENSG00000131747,ENSG00000089685,ENSG00000011304,ENSG00000170312…
GO:BP	positive regulation of transcription elongation by RNA polymerase II	GO:0032968	FALSE	0.00889913	2.05065	31	835	23	2053	ENSG00000113649,ENSG00000063322,ENSG00000114503,ENSG00000136937,ENSG00000134371,ENSG00000159479,ENSG00000133398,ENSG00000161920,ENSG00000108590,ENSG00000164758,ENSG00000156603,ENSG00000109111,ENSG00000148297,ENSG00000118579,ENSG00000042429,ENSG00000136146,ENSG00000125686,ENSG00000124641,ENSG00000141026,ENSG00000152944,ENSG00000133997,ENSG00000155868,ENSG00000180182
GO:BP	positive regulation of nitrogen compound metabolic process	GO:0051173	FALSE	0.00906187	2.04278	457	835	220	2053	ENSG00000079134,ENSG00000132507,ENSG00000126226,ENSG00000143621,ENSG00000113649,ENSG00000100296,ENSG00000074319,ENSG00000063322,ENSG00000161057,ENSG00000172534,ENSG00000100764,ENSG00000196531,ENSG00000013275,ENSG00000115274,ENSG00000125450,ENSG00000168522,ENSG00000114346,ENSG00000149503,ENSG00000135776,ENSG00000131747,ENSG00000089685,ENSG00000113558,ENSG00000011304,ENSG00000170312,ENSG00000138778…
GO:BP	mRNA polyadenylation	GO:0006378	FALSE	0.00906187	2.04278	16	835	14	2053	ENSG00000167005,ENSG00000160075,ENSG00000149016,ENSG00000172409,ENSG00000134371,ENSG00000132463,ENSG00000107951,ENSG00000136709,ENSG00000165494,ENSG00000125755,ENSG00000119203,ENSG00000006712,ENSG00000071894,ENSG00000176102
GO:BP	positive regulation of RNA metabolic process	GO:0051254	FALSE	0.0111389	1.95316	294	835	148	2053	ENSG00000079134,ENSG00000132507,ENSG00000126226,ENSG00000143621,ENSG00000113649,ENSG00000100296,ENSG00000074319,ENSG00000063322,ENSG00000172534,ENSG00000196531,ENSG00000115274,ENSG00000125450,ENSG00000131747,ENSG00000011304,ENSG00000139620,ENSG00000101057,ENSG00000088038,ENSG00000120071,ENSG00000165916,ENSG00000160783,ENSG00000147274,ENSG00000110713,ENSG00000178028,ENSG00000106459,ENSG00000075089…
GO:BP	ribosomal large subunit assembly	GO:0000027	FALSE	0.0148542	1.82815	18	835	15	2053	ENSG00000198242,ENSG00000089009,ENSG00000122406,ENSG00000147403,ENSG00000142676,ENSG00000114391,ENSG00000172809,ENSG00000089157,ENSG00000111641,ENSG00000179041,ENSG00000130810,ENSG00000073536,ENSG00000112159,ENSG00000197498,ENSG00000261236
GO:BP	maturation of 5.8S rRNA	GO:0000460	FALSE	0.0155683	1.80776	30	835	22	2053	ENSG00000108592,ENSG00000117133,ENSG00000179041,ENSG00000100029,ENSG00000242372,ENSG00000198042,ENSG00000138442,ENSG00000261236,ENSG00000129347,ENSG00000120158,ENSG00000171858,ENSG00000124787,ENSG00000087269,ENSG00000119616,ENSG00000120800,ENSG00000171824,ENSG00000075914,ENSG00000130713,ENSG00000107371,ENSG00000123737,ENSG00000178896,ENSG00000120699
GO:BP	nuclear-transcribed mRNA catabolic process, exonucleolytic, 3'-5'	GO:0034427	FALSE	0.0163796	1.7857	9	835	9	2053	ENSG00000140395,ENSG00000075914,ENSG00000077348,ENSG00000130713,ENSG00000107371,ENSG00000223496,ENSG00000123737,ENSG00000178896,ENSG00000120699
GO:BP	positive regulation of establishment of protein localization to telomere	GO:1904851	FALSE	0.0163796	1.7857	9	835	9	2053	ENSG00000166226,ENSG00000163468,ENSG00000120438,ENSG00000156261,ENSG00000150753,ENSG00000146731,ENSG00000115484,ENSG00000135624,ENSG00000130826
GO:BP	cell-cell recognition	GO:0009988	FALSE	0.0163796	1.7857	9	835	9	2053	ENSG00000166226,ENSG00000163468,ENSG00000120438,ENSG00000156261,ENSG00000150753,ENSG00000115484,ENSG00000135624,ENSG00000110203,ENSG00000149925
GO:BP	sperm-egg recognition	GO:0035036	TRUE	0.0163796	1.7857	9	835	9	2053	ENSG00000166226,ENSG00000163468,ENSG00000120438,ENSG00000156261,ENSG00000150753,ENSG00000115484,ENSG00000135624,ENSG00000110203,ENSG00000149925
GO:BP	protein-containing complex assembly	GO:0065003	FALSE	0.0181094	1.7421	413	835	199	2053	ENSG00000111605,ENSG00000167005,ENSG00000111581,ENSG00000127922,ENSG00000131495,ENSG00000063322,ENSG00000115561,ENSG00000172534,ENSG00000108671,ENSG00000114346,ENSG00000126216,ENSG00000170312,ENSG00000138778,ENSG00000088325,ENSG00000130640,ENSG00000203760,ENSG00000213465,ENSG00000141759,ENSG00000137822,ENSG00000139350,ENSG00000275835,ENSG00000147274,ENSG00000110713,ENSG00000061936,ENSG00000105254…
GO:BP	regulation of protein localization to chromosome, telomeric region	GO:1904814	FALSE	0.0197351	1.70476	12	835	11	2053	ENSG00000166226,ENSG00000163468,ENSG00000120438,ENSG00000156261,ENSG00000150753,ENSG00000146731,ENSG00000115484,ENSG00000135624,ENSG00000130119,ENSG00000163938,ENSG00000130826
GO:BP	positive regulation of macromolecule biosynthetic process	GO:0010557	FALSE	0.0237784	1.62382	371	835	180	2053	ENSG00000079134,ENSG00000132507,ENSG00000126226,ENSG00000143621,ENSG00000113649,ENSG00000100296,ENSG00000074319,ENSG00000063322,ENSG00000172534,ENSG00000196531,ENSG00000115274,ENSG00000125450,ENSG00000135776,ENSG00000131747,ENSG00000011304,ENSG00000170312,ENSG00000139620,ENSG00000101057,ENSG00000178999,ENSG00000120071,ENSG00000165916,ENSG00000160783,ENSG00000147274,ENSG00000110713,ENSG00000178028…
GO:BP	mRNA cis splicing, via spliceosome	GO:0045292	FALSE	0.0271408	1.56638	17	835	14	2053	ENSG00000134453,ENSG00000061936,ENSG00000174243,ENSG00000124562,ENSG00000114503,ENSG00000105298,ENSG00000099995,ENSG00000150316,ENSG00000175467,ENSG00000144028,ENSG00000074201,ENSG00000112739,ENSG00000196504,ENSG00000136450
GO:BP	regulation of gene expression	GO:0010468	FALSE	0.0271408	1.56638	617	835	285	2053	ENSG00000079134,ENSG00000087263,ENSG00000167005,ENSG00000132507,ENSG00000126226,ENSG00000143621,ENSG00000047410,ENSG00000113649,ENSG00000100296,ENSG00000074319,ENSG00000063322,ENSG00000172534,ENSG00000131931,ENSG00000196531,ENSG00000133226,ENSG00000160075,ENSG00000131165,ENSG00000115274,ENSG00000125450,ENSG00000265241,ENSG00000131747,ENSG00000089685,ENSG00000011304,ENSG00000170312,ENSG00000140395…
GO:BP	snRNA 3'-end processing	GO:0034472	FALSE	0.0271408	1.56638	17	835	14	2053	ENSG00000104299,ENSG00000149016,ENSG00000108506,ENSG00000143493,ENSG00000185085,ENSG00000164941,ENSG00000075914,ENSG00000077348,ENSG00000130713,ENSG00000107371,ENSG00000223496,ENSG00000123737,ENSG00000178896,ENSG00000120699
GO:BP	nuclear-transcribed mRNA catabolic process	GO:0000956	FALSE	0.031306	1.50437	48	835	31	2053	ENSG00000265241,ENSG00000140395,ENSG00000088038,ENSG00000157106,ENSG00000162385,ENSG00000125107,ENSG00000005007,ENSG00000151461,ENSG00000104408,ENSG00000130520,ENSG00000130332,ENSG00000114503,ENSG00000136937,ENSG00000168002,ENSG00000103342,ENSG00000120705,ENSG00000112339,ENSG00000152684,ENSG00000107951,ENSG00000171824,ENSG00000174953,ENSG00000088930,ENSG00000075914,ENSG00000077348,ENSG00000130713…
GO:BP	RNA export from nucleus	GO:0006405	FALSE	0.033048	1.48085	52	835	33	2053	ENSG00000079134,ENSG00000051596,ENSG00000125676,ENSG00000111605,ENSG00000131652,ENSG00000069248,ENSG00000126226,ENSG00000108559,ENSG00000111581,ENSG00000047410,ENSG00000160294,ENSG00000163634,ENSG00000119392,ENSG00000127922,ENSG00000100296,ENSG00000125450,ENSG00000265241,ENSG00000157106,ENSG00000110713,ENSG00000030066,ENSG00000162385,ENSG00000101146,ENSG00000005007,ENSG00000165271,ENSG00000151461…
GO:BP	protein localization to nucleus	GO:0034504	TRUE	0.0336708	1.47275	78	835	46	2053	ENSG00000069248,ENSG00000157020,ENSG00000108559,ENSG00000111581,ENSG00000047410,ENSG00000125450,ENSG00000114346,ENSG00000113558,ENSG00000170312,ENSG00000213465,ENSG00000108424,ENSG00000100401,ENSG00000110713,ENSG00000124207,ENSG00000102898,ENSG00000117408,ENSG00000178028,ENSG00000166226,ENSG00000163468,ENSG00000120438,ENSG00000156261,ENSG00000150753,ENSG00000146731,ENSG00000115484,ENSG00000135624…
GO:BP	RNA surveillance	GO:0071025	TRUE	0.0342003	1.46597	14	835	12	2053	ENSG00000156502,ENSG00000152684,ENSG00000171824,ENSG00000075914,ENSG00000164091,ENSG00000077348,ENSG00000130713,ENSG00000107371,ENSG00000223496,ENSG00000123737,ENSG00000178896,ENSG00000120699
GO:BP	DNA-templated transcription initiation	GO:0006352	FALSE	0.0342003	1.46597	72	835	43	2053	ENSG00000126226,ENSG00000063322,ENSG00000105849,ENSG00000085721,ENSG00000137054,ENSG00000105258,ENSG00000168002,ENSG00000144231,ENSG00000159479,ENSG00000137947,ENSG00000134480,ENSG00000197265,ENSG00000188342,ENSG00000174446,ENSG00000153767,ENSG00000145734,ENSG00000178913,ENSG00000166337,ENSG00000106290,ENSG00000165417,ENSG00000133398,ENSG00000064313,ENSG00000161920,ENSG00000140307,ENSG00000147133…
GO:BP	regulation of RNA splicing	GO:0043484	FALSE	0.0342003	1.46597	64	835	39	2053	ENSG00000133226,ENSG00000265241,ENSG00000011304,ENSG00000147274,ENSG00000110713,ENSG00000061936,ENSG00000162385,ENSG00000182872,ENSG00000197728,ENSG00000110700,ENSG00000110107,ENSG00000126254,ENSG00000169976,ENSG00000163510,ENSG00000126653,ENSG00000159140,ENSG00000131051,ENSG00000189091,ENSG00000143368,ENSG00000122692,ENSG00000100603,ENSG00000136937,ENSG00000168066,ENSG00000104852,ENSG00000071859…
GO:BP	U4 snRNA 3'-end processing	GO:0034475	FALSE	0.0343039	1.46466	8	835	8	2053	ENSG00000075914,ENSG00000077348,ENSG00000130713,ENSG00000107371,ENSG00000223496,ENSG00000123737,ENSG00000178896,ENSG00000120699
GO:BP	positive regulation of rRNA processing	GO:2000234	FALSE	0.0343039	1.46466	8	835	8	2053	ENSG00000119285,ENSG00000115368,ENSG00000164338,ENSG00000163811,ENSG00000086189,ENSG00000124784,ENSG00000058729,ENSG00000173113
GO:BP	binding of sperm to zona pellucida	GO:0007339	FALSE	0.0343039	1.46466	8	835	8	2053	ENSG00000166226,ENSG00000163468,ENSG00000120438,ENSG00000156261,ENSG00000150753,ENSG00000115484,ENSG00000135624,ENSG00000149925
GO:BP	positive regulation of cellular biosynthetic process	GO:0031328	FALSE	0.03509	1.45482	374	835	180	2053	ENSG00000079134,ENSG00000132507,ENSG00000126226,ENSG00000143621,ENSG00000113649,ENSG00000100296,ENSG00000074319,ENSG00000063322,ENSG00000172534,ENSG00000196531,ENSG00000115274,ENSG00000125450,ENSG00000135776,ENSG00000131747,ENSG00000011304,ENSG00000170312,ENSG00000139620,ENSG00000101057,ENSG00000178999,ENSG00000120071,ENSG00000165916,ENSG00000160783,ENSG00000147274,ENSG00000110713,ENSG00000178028…
GO:BP	regulation of nucleobase-containing compound metabolic process	GO:0019219	FALSE	0.0352615	1.4527	570	835	264	2053	ENSG00000079134,ENSG00000132507,ENSG00000126226,ENSG00000143621,ENSG00000047410,ENSG00000113649,ENSG00000100296,ENSG00000074319,ENSG00000063322,ENSG00000172534,ENSG00000131931,ENSG00000196531,ENSG00000133226,ENSG00000160075,ENSG00000115274,ENSG00000125450,ENSG00000265241,ENSG00000131747,ENSG00000089685,ENSG00000011304,ENSG00000170312,ENSG00000139620,ENSG00000101057,ENSG00000178999,ENSG00000088038…
GO:BP	protein-containing complex organization	GO:0043933	FALSE	0.0371335	1.43023	554	835	257	2053	ENSG00000087263,ENSG00000111605,ENSG00000167005,ENSG00000069248,ENSG00000132507,ENSG00000126226,ENSG00000111581,ENSG00000047410,ENSG00000160294,ENSG00000127922,ENSG00000074319,ENSG00000131495,ENSG00000063322,ENSG00000115561,ENSG00000172534,ENSG00000131165,ENSG00000115274,ENSG00000108671,ENSG00000114346,ENSG00000126216,ENSG00000113558,ENSG00000170312,ENSG00000138778,ENSG00000088325,ENSG00000130640…
GO:BP	protein metabolic process	GO:0019538	FALSE	0.0371335	1.43023	841	835	377	2053	ENSG00000087263,ENSG00000132507,ENSG00000126226,ENSG00000047410,ENSG00000127922,ENSG00000074319,ENSG00000100804,ENSG00000112742,ENSG00000008018,ENSG00000175166,ENSG00000185627,ENSG00000136930,ENSG00000161057,ENSG00000115561,ENSG00000172534,ENSG00000100764,ENSG00000196531,ENSG00000142507,ENSG00000197170,ENSG00000041357,ENSG00000013275,ENSG00000100567,ENSG00000129084,ENSG00000131165,ENSG00000130985…
GO:BP	nuclear RNA surveillance	GO:0071027	FALSE	0.0371335	1.43023	11	835	10	2053	ENSG00000171824,ENSG00000075914,ENSG00000164091,ENSG00000077348,ENSG00000130713,ENSG00000107371,ENSG00000223496,ENSG00000123737,ENSG00000178896,ENSG00000120699
GO:BP	mRNA export from nucleus	GO:0006406	FALSE	0.0391342	1.40744	41	835	27	2053	ENSG00000079134,ENSG00000051596,ENSG00000125676,ENSG00000131652,ENSG00000069248,ENSG00000126226,ENSG00000108559,ENSG00000111581,ENSG00000047410,ENSG00000160294,ENSG00000163634,ENSG00000119392,ENSG00000127922,ENSG00000100296,ENSG00000125450,ENSG00000265241,ENSG00000157106,ENSG00000030066,ENSG00000162385,ENSG00000101146,ENSG00000005007,ENSG00000151461,ENSG00000114503,ENSG00000136937,ENSG00000082898…
GO:BP	mRNA catabolic process	GO:0006402	FALSE	0.0472952	1.32518	67	835	40	2053	ENSG00000126226,ENSG00000265241,ENSG00000140395,ENSG00000088038,ENSG00000157106,ENSG00000162385,ENSG00000182872,ENSG00000125107,ENSG00000005007,ENSG00000151461,ENSG00000104408,ENSG00000164167,ENSG00000204392,ENSG00000130520,ENSG00000130332,ENSG00000106355,ENSG00000092199,ENSG00000119720,ENSG00000114503,ENSG00000136937,ENSG00000168002,ENSG00000103342,ENSG00000120705,ENSG00000112339,ENSG00000138035…
GO:BP	translational initiation	GO:0006413	FALSE	0.0472952	1.32518	57	835	35	2053	ENSG00000047410,ENSG00000172531,ENSG00000142541,ENSG00000242372,ENSG00000204574,ENSG00000164163,ENSG00000130811,ENSG00000175390,ENSG00000149100,ENSG00000149273,ENSG00000084623,ENSG00000104408,ENSG00000151247,ENSG00000107581,ENSG00000083845,ENSG00000145425,ENSG00000182774,ENSG00000106263,ENSG00000205609,ENSG00000114503,ENSG00000136937,ENSG00000168002,ENSG00000134001,ENSG00000070785,ENSG00000119718…
GO:CC	ribonucleoprotein complex	GO:1990904	TRUE	6.11742e-30	29.2134	459	835	298	2053	ENSG00000111605,ENSG00000109606,ENSG00000143621,ENSG00000134453,ENSG00000100941,ENSG00000133226,ENSG00000108592,ENSG00000129084,ENSG00000265241,ENSG00000131747,ENSG00000160214,ENSG00000141759,ENSG00000147274,ENSG00000110713,ENSG00000162385,ENSG00000145833,ENSG00000167978,ENSG00000198242,ENSG00000071082,ENSG00000130255,ENSG00000136942,ENSG00000131469,ENSG00000188846,ENSG00000166441,ENSG00000089009…
GO:CC	organelle lumen	GO:0043233	FALSE	7.54529e-27	26.1223	1347	835	664	2053	ENSG00000079134,ENSG00000051596,ENSG00000125676,ENSG00000087263,ENSG00000111605,ENSG00000167005,ENSG00000085872,ENSG00000163714,ENSG00000183684,ENSG00000131652,ENSG00000157020,ENSG00000109606,ENSG00000108559,ENSG00000111581,ENSG00000143621,ENSG00000047410,ENSG00000134453,ENSG00000160294,ENSG00000163634,ENSG00000119392,ENSG00000113649,ENSG00000127922,ENSG00000100296,ENSG00000100941,ENSG00000074319…
GO:CC	intracellular organelle lumen	GO:0070013	FALSE	7.54529e-27	26.1223	1347	835	664	2053	ENSG00000079134,ENSG00000051596,ENSG00000125676,ENSG00000087263,ENSG00000111605,ENSG00000167005,ENSG00000085872,ENSG00000163714,ENSG00000183684,ENSG00000131652,ENSG00000157020,ENSG00000109606,ENSG00000108559,ENSG00000111581,ENSG00000143621,ENSG00000047410,ENSG00000134453,ENSG00000160294,ENSG00000163634,ENSG00000119392,ENSG00000113649,ENSG00000127922,ENSG00000100296,ENSG00000100941,ENSG00000074319…
GO:CC	membrane-enclosed lumen	GO:0031974	FALSE	7.54529e-27	26.1223	1347	835	664	2053	ENSG00000079134,ENSG00000051596,ENSG00000125676,ENSG00000087263,ENSG00000111605,ENSG00000167005,ENSG00000085872,ENSG00000163714,ENSG00000183684,ENSG00000131652,ENSG00000157020,ENSG00000109606,ENSG00000108559,ENSG00000111581,ENSG00000143621,ENSG00000047410,ENSG00000134453,ENSG00000160294,ENSG00000163634,ENSG00000119392,ENSG00000113649,ENSG00000127922,ENSG00000100296,ENSG00000100941,ENSG00000074319…
GO:CC	nuclear lumen	GO:0031981	FALSE	5.81164e-24	23.2357	1193	835	600	2053	ENSG00000079134,ENSG00000051596,ENSG00000125676,ENSG00000087263,ENSG00000111605,ENSG00000167005,ENSG00000085872,ENSG00000163714,ENSG00000183684,ENSG00000131652,ENSG00000157020,ENSG00000109606,ENSG00000108559,ENSG00000111581,ENSG00000143621,ENSG00000047410,ENSG00000134453,ENSG00000160294,ENSG00000163634,ENSG00000119392,ENSG00000113649,ENSG00000127922,ENSG00000100296,ENSG00000100941,ENSG00000074319…
GO:CC	protein-containing complex	GO:0032991	FALSE	1.35404e-18	17.8684	1435	835	677	2053	ENSG00000079134,ENSG00000051596,ENSG00000125676,ENSG00000111605,ENSG00000167005,ENSG00000131652,ENSG00000167615,ENSG00000069248,ENSG00000132507,ENSG00000157020,ENSG00000126226,ENSG00000109606,ENSG00000108559,ENSG00000111581,ENSG00000143621,ENSG00000047410,ENSG00000134453,ENSG00000160294,ENSG00000163634,ENSG00000119392,ENSG00000127922,ENSG00000100296,ENSG00000100941,ENSG00000074319,ENSG00000100804…
GO:CC	nucleus	GO:0005634	FALSE	6.11451e-18	17.2136	1451	835	681	2053	ENSG00000079134,ENSG00000051596,ENSG00000125676,ENSG00000087263,ENSG00000111605,ENSG00000167005,ENSG00000085872,ENSG00000163714,ENSG00000183684,ENSG00000131652,ENSG00000167615,ENSG00000069248,ENSG00000132507,ENSG00000157020,ENSG00000126226,ENSG00000109606,ENSG00000108559,ENSG00000111581,ENSG00000143621,ENSG00000047410,ENSG00000134453,ENSG00000160294,ENSG00000163634,ENSG00000119392,ENSG00000113649…
GO:CC	nuclear protein-containing complex	GO:0140513	FALSE	6.89246e-18	17.1616	550	835	314	2053	ENSG00000079134,ENSG00000051596,ENSG00000125676,ENSG00000111605,ENSG00000167005,ENSG00000131652,ENSG00000069248,ENSG00000132507,ENSG00000157020,ENSG00000126226,ENSG00000109606,ENSG00000108559,ENSG00000111581,ENSG00000047410,ENSG00000134453,ENSG00000160294,ENSG00000163634,ENSG00000119392,ENSG00000127922,ENSG00000100296,ENSG00000100941,ENSG00000063322,ENSG00000115561,ENSG00000172534,ENSG00000133226…
GO:CC	nucleoplasm	GO:0005654	FALSE	7.63379e-18	17.1173	1096	835	546	2053	ENSG00000079134,ENSG00000051596,ENSG00000125676,ENSG00000087263,ENSG00000111605,ENSG00000167005,ENSG00000085872,ENSG00000163714,ENSG00000183684,ENSG00000131652,ENSG00000157020,ENSG00000109606,ENSG00000108559,ENSG00000143621,ENSG00000047410,ENSG00000134453,ENSG00000160294,ENSG00000163634,ENSG00000113649,ENSG00000127922,ENSG00000100296,ENSG00000100941,ENSG00000100804,ENSG00000008018,ENSG00000063322…
GO:CC	cytosolic ribosome	GO:0022626	FALSE	5.66324e-17	16.2469	89	835	76	2053	ENSG00000198242,ENSG00000071082,ENSG00000130255,ENSG00000136942,ENSG00000131469,ENSG00000188846,ENSG00000166441,ENSG00000089009,ENSG00000108298,ENSG00000265681,ENSG00000125691,ENSG00000174748,ENSG00000109475,ENSG00000122406,ENSG00000197756,ENSG00000163682,ENSG00000147403,ENSG00000156482,ENSG00000144713,ENSG00000174444,ENSG00000142676,ENSG00000167526,ENSG00000063177,ENSG00000198918,ENSG00000161970…
GO:CC	nucleolus	GO:0005730	FALSE	2.08302e-15	14.6813	382	835	229	2053	ENSG00000109606,ENSG00000143621,ENSG00000119392,ENSG00000074319,ENSG00000131931,ENSG00000161888,ENSG00000149636,ENSG00000108592,ENSG00000115274,ENSG00000131747,ENSG00000136824,ENSG00000011304,ENSG00000160214,ENSG00000203760,ENSG00000213465,ENSG00000139350,ENSG00000147274,ENSG00000110025,ENSG00000075089,ENSG00000172531,ENSG00000145833,ENSG00000120438,ENSG00000198242,ENSG00000130255,ENSG00000136942…
GO:CC	preribosome	GO:0030684	FALSE	2.48257e-13	12.6051	91	835	73	2053	ENSG00000108592,ENSG00000160214,ENSG00000119285,ENSG00000115368,ENSG00000164338,ENSG00000163811,ENSG00000117133,ENSG00000179041,ENSG00000130810,ENSG00000100029,ENSG00000117395,ENSG00000132603,ENSG00000242372,ENSG00000198042,ENSG00000138442,ENSG00000171490,ENSG00000112159,ENSG00000133316,ENSG00000261236,ENSG00000187051,ENSG00000105372,ENSG00000177954,ENSG00000055044,ENSG00000171863,ENSG00000105193…
GO:CC	ribosome	GO:0005840	FALSE	4.77867e-13	12.3207	166	835	115	2053	ENSG00000198242,ENSG00000071082,ENSG00000130255,ENSG00000136942,ENSG00000131469,ENSG00000188846,ENSG00000166441,ENSG00000089009,ENSG00000108298,ENSG00000265681,ENSG00000125691,ENSG00000174748,ENSG00000109475,ENSG00000122406,ENSG00000197756,ENSG00000163682,ENSG00000147403,ENSG00000156482,ENSG00000144713,ENSG00000174444,ENSG00000142676,ENSG00000167526,ENSG00000063177,ENSG00000198918,ENSG00000161970…
GO:CC	ribosomal subunit	GO:0044391	FALSE	2.32567e-12	11.6335	148	835	104	2053	ENSG00000198242,ENSG00000071082,ENSG00000130255,ENSG00000136942,ENSG00000131469,ENSG00000188846,ENSG00000166441,ENSG00000089009,ENSG00000108298,ENSG00000265681,ENSG00000125691,ENSG00000174748,ENSG00000109475,ENSG00000122406,ENSG00000197756,ENSG00000163682,ENSG00000147403,ENSG00000156482,ENSG00000144713,ENSG00000174444,ENSG00000142676,ENSG00000167526,ENSG00000063177,ENSG00000198918,ENSG00000161970…
GO:CC	intracellular non-membrane-bounded organelle	GO:0043232	FALSE	2.73565e-12	11.5629	1050	835	510	2053	ENSG00000079134,ENSG00000051596,ENSG00000125676,ENSG00000087263,ENSG00000111605,ENSG00000167005,ENSG00000131652,ENSG00000069248,ENSG00000157020,ENSG00000109606,ENSG00000111581,ENSG00000143621,ENSG00000047410,ENSG00000160294,ENSG00000163634,ENSG00000119392,ENSG00000100296,ENSG00000100941,ENSG00000074319,ENSG00000100804,ENSG00000112742,ENSG00000175166,ENSG00000161057,ENSG00000115561,ENSG00000172534…
GO:CC	non-membrane-bounded organelle	GO:0043228	FALSE	2.73565e-12	11.5629	1050	835	510	2053	ENSG00000079134,ENSG00000051596,ENSG00000125676,ENSG00000087263,ENSG00000111605,ENSG00000167005,ENSG00000131652,ENSG00000069248,ENSG00000157020,ENSG00000109606,ENSG00000111581,ENSG00000143621,ENSG00000047410,ENSG00000160294,ENSG00000163634,ENSG00000119392,ENSG00000100296,ENSG00000100941,ENSG00000074319,ENSG00000100804,ENSG00000112742,ENSG00000175166,ENSG00000161057,ENSG00000115561,ENSG00000172534…
GO:CC	U2-type spliceosomal complex	GO:0005684	FALSE	1.19779e-11	10.9216	75	835	61	2053	ENSG00000109606,ENSG00000265241,ENSG00000141759,ENSG00000167978,ENSG00000100028,ENSG00000139343,ENSG00000182004,ENSG00000136875,ENSG00000164167,ENSG00000117360,ENSG00000167088,ENSG00000170860,ENSG00000110107,ENSG00000204392,ENSG00000101161,ENSG00000130520,ENSG00000130332,ENSG00000106355,ENSG00000124562,ENSG00000100410,ENSG00000169976,ENSG00000163510,ENSG00000146007,ENSG00000115524,ENSG00000100109…
GO:CC	U2-type precatalytic spliceosome	GO:0071005	FALSE	1.18042e-10	9.92796	44	835	40	2053	ENSG00000141759,ENSG00000167978,ENSG00000100028,ENSG00000139343,ENSG00000182004,ENSG00000136875,ENSG00000164167,ENSG00000117360,ENSG00000167088,ENSG00000170860,ENSG00000204392,ENSG00000101161,ENSG00000130520,ENSG00000130332,ENSG00000106355,ENSG00000100410,ENSG00000169976,ENSG00000163510,ENSG00000146007,ENSG00000115524,ENSG00000137656,ENSG00000099995,ENSG00000087365,ENSG00000143977,ENSG00000189091…
GO:CC	small-subunit processome	GO:0032040	FALSE	1.41986e-10	9.84775	61	835	51	2053	ENSG00000119285,ENSG00000115368,ENSG00000164338,ENSG00000163811,ENSG00000187051,ENSG00000105372,ENSG00000177954,ENSG00000055044,ENSG00000171863,ENSG00000105193,ENSG00000143947,ENSG00000198034,ENSG00000067334,ENSG00000142534,ENSG00000137154,ENSG00000105202,ENSG00000111615,ENSG00000134419,ENSG00000165271,ENSG00000150990,ENSG00000120158,ENSG00000186468,ENSG00000184967,ENSG00000112306,ENSG00000241945…
GO:CC	precatalytic spliceosome	GO:0071011	FALSE	5.87613e-10	9.23091	45	835	40	2053	ENSG00000141759,ENSG00000167978,ENSG00000100028,ENSG00000139343,ENSG00000182004,ENSG00000136875,ENSG00000164167,ENSG00000117360,ENSG00000167088,ENSG00000170860,ENSG00000204392,ENSG00000101161,ENSG00000130520,ENSG00000130332,ENSG00000106355,ENSG00000100410,ENSG00000169976,ENSG00000163510,ENSG00000146007,ENSG00000115524,ENSG00000137656,ENSG00000099995,ENSG00000087365,ENSG00000143977,ENSG00000189091…
GO:CC	catalytic step 2 spliceosome	GO:0071013	FALSE	6.19438e-09	8.208	66	835	52	2053	ENSG00000100941,ENSG00000133226,ENSG00000265241,ENSG00000147274,ENSG00000162385,ENSG00000167978,ENSG00000100028,ENSG00000139343,ENSG00000182004,ENSG00000167088,ENSG00000170860,ENSG00000110107,ENSG00000204392,ENSG00000101161,ENSG00000130332,ENSG00000174243,ENSG00000160201,ENSG00000092199,ENSG00000163510,ENSG00000115524,ENSG00000100109,ENSG00000105298,ENSG00000099995,ENSG00000087365,ENSG00000076924…
GO:CC	spliceosomal snRNP complex	GO:0097525	FALSE	1.41276e-08	7.84993	52	835	43	2053	ENSG00000141759,ENSG00000145833,ENSG00000100028,ENSG00000139343,ENSG00000182004,ENSG00000136875,ENSG00000164167,ENSG00000117360,ENSG00000167088,ENSG00000170860,ENSG00000075856,ENSG00000204392,ENSG00000101161,ENSG00000130520,ENSG00000130332,ENSG00000106355,ENSG00000174243,ENSG00000126254,ENSG00000124562,ENSG00000100410,ENSG00000169976,ENSG00000168883,ENSG00000146007,ENSG00000115524,ENSG00000137656…
GO:CC	spliceosomal complex	GO:0005681	FALSE	1.58761e-08	7.79926	134	835	89	2053	ENSG00000109606,ENSG00000134453,ENSG00000100941,ENSG00000133226,ENSG00000265241,ENSG00000141759,ENSG00000147274,ENSG00000162385,ENSG00000145833,ENSG00000167978,ENSG00000106344,ENSG00000005007,ENSG00000100028,ENSG00000139343,ENSG00000182004,ENSG00000136875,ENSG00000164167,ENSG00000117360,ENSG00000167088,ENSG00000170860,ENSG00000110107,ENSG00000204392,ENSG00000101161,ENSG00000130520,ENSG00000130332…
GO:CC	cytosolic large ribosomal subunit	GO:0022625	FALSE	1.65746e-08	7.78056	49	835	41	2053	ENSG00000198242,ENSG00000071082,ENSG00000130255,ENSG00000136942,ENSG00000131469,ENSG00000188846,ENSG00000166441,ENSG00000089009,ENSG00000108298,ENSG00000265681,ENSG00000125691,ENSG00000174748,ENSG00000109475,ENSG00000122406,ENSG00000197756,ENSG00000163682,ENSG00000147403,ENSG00000156482,ENSG00000144713,ENSG00000174444,ENSG00000142676,ENSG00000167526,ENSG00000063177,ENSG00000198918,ENSG00000161970…
GO:CC	small nuclear ribonucleoprotein complex	GO:0030532	FALSE	4.28597e-08	7.36795	58	835	46	2053	ENSG00000141759,ENSG00000145833,ENSG00000100028,ENSG00000139343,ENSG00000182004,ENSG00000136875,ENSG00000164167,ENSG00000117360,ENSG00000167088,ENSG00000170860,ENSG00000075856,ENSG00000204392,ENSG00000101161,ENSG00000130520,ENSG00000130332,ENSG00000106355,ENSG00000174243,ENSG00000126254,ENSG00000124562,ENSG00000100410,ENSG00000169976,ENSG00000168883,ENSG00000146007,ENSG00000115524,ENSG00000137656…
GO:CC	intracellular anatomical structure	GO:0005622	FALSE	1.16535e-07	6.93355	1965	835	824	2053	ENSG00000079134,ENSG00000051596,ENSG00000125676,ENSG00000087263,ENSG00000111605,ENSG00000167005,ENSG00000085872,ENSG00000163714,ENSG00000183684,ENSG00000131652,ENSG00000167615,ENSG00000069248,ENSG00000132507,ENSG00000157020,ENSG00000126226,ENSG00000109606,ENSG00000108559,ENSG00000111581,ENSG00000143621,ENSG00000047410,ENSG00000134453,ENSG00000160294,ENSG00000163634,ENSG00000119392,ENSG00000113649…
GO:CC	Sm-like protein family complex	GO:0120114	FALSE	1.30313e-07	6.88501	66	835	50	2053	ENSG00000141759,ENSG00000145833,ENSG00000100028,ENSG00000139343,ENSG00000205571,ENSG00000182004,ENSG00000136875,ENSG00000164167,ENSG00000117360,ENSG00000167088,ENSG00000170860,ENSG00000075856,ENSG00000204392,ENSG00000101161,ENSG00000130520,ENSG00000130332,ENSG00000106355,ENSG00000174243,ENSG00000126254,ENSG00000124562,ENSG00000100410,ENSG00000169976,ENSG00000168883,ENSG00000146007,ENSG00000115524…
GO:CC	large ribosomal subunit	GO:0015934	FALSE	2.19528e-07	6.65851	88	835	62	2053	ENSG00000198242,ENSG00000071082,ENSG00000130255,ENSG00000136942,ENSG00000131469,ENSG00000188846,ENSG00000166441,ENSG00000089009,ENSG00000108298,ENSG00000265681,ENSG00000125691,ENSG00000174748,ENSG00000109475,ENSG00000122406,ENSG00000197756,ENSG00000163682,ENSG00000147403,ENSG00000156482,ENSG00000144713,ENSG00000174444,ENSG00000142676,ENSG00000167526,ENSG00000063177,ENSG00000198918,ENSG00000161970…
GO:CC	cytosolic small ribosomal subunit	GO:0022627	FALSE	2.42077e-06	5.61605	34	835	29	2053	ENSG00000231500,ENSG00000105372,ENSG00000177954,ENSG00000197728,ENSG00000140988,ENSG00000149806,ENSG00000171863,ENSG00000105193,ENSG00000143947,ENSG00000198034,ENSG00000142534,ENSG00000137154,ENSG00000134419,ENSG00000186468,ENSG00000112306,ENSG00000164587,ENSG00000138326,ENSG00000149273,ENSG00000213741,ENSG00000171858,ENSG00000110700,ENSG00000233927,ENSG00000008988,ENSG00000170889,ENSG00000168028…
GO:CC	U2-type catalytic step 2 spliceosome	GO:0071007	FALSE	1.28962e-05	4.88954	29	835	25	2053	ENSG00000167978,ENSG00000100028,ENSG00000139343,ENSG00000182004,ENSG00000167088,ENSG00000110107,ENSG00000163510,ENSG00000076924,ENSG00000143977,ENSG00000131876,ENSG00000125835,ENSG00000150316,ENSG00000168438,ENSG00000108883,ENSG00000067596,ENSG00000101343,ENSG00000100603,ENSG00000084072,ENSG00000174231,ENSG00000096401,ENSG00000117614,ENSG00000021776,ENSG00000116752,ENSG00000171566,ENSG00000106245
GO:CC	U4/U6 x U5 tri-snRNP complex	GO:0046540	FALSE	2.12477e-05	4.67269	31	835	26	2053	ENSG00000141759,ENSG00000100028,ENSG00000139343,ENSG00000182004,ENSG00000136875,ENSG00000164167,ENSG00000117360,ENSG00000167088,ENSG00000170860,ENSG00000204392,ENSG00000101161,ENSG00000130520,ENSG00000130332,ENSG00000106355,ENSG00000174243,ENSG00000126254,ENSG00000168883,ENSG00000146007,ENSG00000143977,ENSG00000125835,ENSG00000108883,ENSG00000165630,ENSG00000174231,ENSG00000175467,ENSG00000144028…
GO:CC	spliceosomal tri-snRNP complex	GO:0097526	FALSE	2.12477e-05	4.67269	31	835	26	2053	ENSG00000141759,ENSG00000100028,ENSG00000139343,ENSG00000182004,ENSG00000136875,ENSG00000164167,ENSG00000117360,ENSG00000167088,ENSG00000170860,ENSG00000204392,ENSG00000101161,ENSG00000130520,ENSG00000130332,ENSG00000106355,ENSG00000174243,ENSG00000126254,ENSG00000168883,ENSG00000146007,ENSG00000143977,ENSG00000125835,ENSG00000108883,ENSG00000165630,ENSG00000174231,ENSG00000175467,ENSG00000144028…
GO:CC	membrane-bounded organelle	GO:0043227	FALSE	4.39616e-05	4.35693	1850	835	783	2053	ENSG00000079134,ENSG00000051596,ENSG00000125676,ENSG00000087263,ENSG00000111605,ENSG00000167005,ENSG00000085872,ENSG00000163714,ENSG00000183684,ENSG00000131652,ENSG00000167615,ENSG00000069248,ENSG00000132507,ENSG00000157020,ENSG00000126226,ENSG00000109606,ENSG00000108559,ENSG00000111581,ENSG00000143621,ENSG00000047410,ENSG00000134453,ENSG00000160294,ENSG00000163634,ENSG00000119392,ENSG00000113649…
GO:CC	intracellular organelle	GO:0043229	FALSE	5.6928e-05	4.24467	1881	835	793	2053	ENSG00000079134,ENSG00000051596,ENSG00000125676,ENSG00000087263,ENSG00000111605,ENSG00000167005,ENSG00000085872,ENSG00000163714,ENSG00000183684,ENSG00000131652,ENSG00000167615,ENSG00000069248,ENSG00000132507,ENSG00000157020,ENSG00000126226,ENSG00000109606,ENSG00000108559,ENSG00000111581,ENSG00000143621,ENSG00000047410,ENSG00000134453,ENSG00000160294,ENSG00000163634,ENSG00000119392,ENSG00000113649…
GO:CC	organelle	GO:0043226	FALSE	6.72884e-05	4.17206	1900	835	799	2053	ENSG00000079134,ENSG00000051596,ENSG00000125676,ENSG00000087263,ENSG00000111605,ENSG00000167005,ENSG00000085872,ENSG00000163714,ENSG00000183684,ENSG00000131652,ENSG00000167615,ENSG00000069248,ENSG00000132507,ENSG00000157020,ENSG00000126226,ENSG00000109606,ENSG00000108559,ENSG00000111581,ENSG00000143621,ENSG00000047410,ENSG00000134453,ENSG00000160294,ENSG00000163634,ENSG00000119392,ENSG00000113649…
GO:CC	intracellular membrane-bounded organelle	GO:0043231	FALSE	0.000176519	3.75321	1801	835	764	2053	ENSG00000079134,ENSG00000051596,ENSG00000125676,ENSG00000087263,ENSG00000111605,ENSG00000167005,ENSG00000085872,ENSG00000163714,ENSG00000183684,ENSG00000131652,ENSG00000167615,ENSG00000069248,ENSG00000132507,ENSG00000157020,ENSG00000126226,ENSG00000109606,ENSG00000108559,ENSG00000111581,ENSG00000143621,ENSG00000047410,ENSG00000134453,ENSG00000160294,ENSG00000163634,ENSG00000119392,ENSG00000113649…
GO:CC	catalytic complex	GO:1902494	FALSE	0.000258818	3.58701	522	835	254	2053	ENSG00000047410,ENSG00000127922,ENSG00000100941,ENSG00000100804,ENSG00000008018,ENSG00000131495,ENSG00000175166,ENSG00000185627,ENSG00000136930,ENSG00000161057,ENSG00000172534,ENSG00000100764,ENSG00000142507,ENSG00000133226,ENSG00000197170,ENSG00000041357,ENSG00000013275,ENSG00000100567,ENSG00000129084,ENSG00000115274,ENSG00000103035,ENSG00000163636,ENSG00000126067,ENSG00000108671,ENSG00000168522…
GO:CC	U2 snRNP	GO:0005686	FALSE	0.00026371	3.57887	22	835	19	2053	ENSG00000145833,ENSG00000100028,ENSG00000139343,ENSG00000182004,ENSG00000167088,ENSG00000100410,ENSG00000169976,ENSG00000115524,ENSG00000137656,ENSG00000099995,ENSG00000087365,ENSG00000143977,ENSG00000189091,ENSG00000143368,ENSG00000131876,ENSG00000125835,ENSG00000104897,ENSG00000134597,ENSG00000163877
GO:CC	small ribosomal subunit	GO:0015935	FALSE	0.000439911	3.35664	63	835	42	2053	ENSG00000231500,ENSG00000105372,ENSG00000177954,ENSG00000197728,ENSG00000140988,ENSG00000149806,ENSG00000171863,ENSG00000105193,ENSG00000143947,ENSG00000198034,ENSG00000142534,ENSG00000137154,ENSG00000134419,ENSG00000186468,ENSG00000112306,ENSG00000164587,ENSG00000138326,ENSG00000149273,ENSG00000213741,ENSG00000171858,ENSG00000110700,ENSG00000233927,ENSG00000008988,ENSG00000170889,ENSG00000168028…
GO:CC	core mediator complex	GO:0070847	TRUE	0.000541114	3.26671	21	835	18	2053	ENSG00000063322,ENSG00000159479,ENSG00000133398,ENSG00000161920,ENSG00000108590,ENSG00000164758,ENSG00000156603,ENSG00000148297,ENSG00000118579,ENSG00000042429,ENSG00000136146,ENSG00000125686,ENSG00000124641,ENSG00000141026,ENSG00000152944,ENSG00000133997,ENSG00000155868,ENSG00000180182
GO:CC	intracellular protein-containing complex	GO:0140535	FALSE	0.000646279	3.18958	313	835	160	2053	ENSG00000127922,ENSG00000100804,ENSG00000008018,ENSG00000175166,ENSG00000185627,ENSG00000136930,ENSG00000161057,ENSG00000172534,ENSG00000100764,ENSG00000142507,ENSG00000197170,ENSG00000041357,ENSG00000013275,ENSG00000100567,ENSG00000129084,ENSG00000103035,ENSG00000163636,ENSG00000126067,ENSG00000108671,ENSG00000168522,ENSG00000114346,ENSG00000161800,ENSG00000113558,ENSG00000140395,ENSG00000137807…
GO:CC	exosome (RNase complex)	GO:0000178	FALSE	0.00130039	2.88593	17	835	15	2053	ENSG00000133858,ENSG00000143748,ENSG00000133316,ENSG00000138035,ENSG00000156502,ENSG00000171824,ENSG00000075914,ENSG00000077348,ENSG00000130713,ENSG00000107371,ENSG00000223496,ENSG00000123737,ENSG00000178896,ENSG00000120699,ENSG00000083520
GO:CC	RNA polymerase complex	GO:0030880	FALSE	0.00130039	2.88593	69	835	44	2053	ENSG00000140395,ENSG00000066379,ENSG00000105849,ENSG00000125630,ENSG00000171453,ENSG00000068654,ENSG00000137054,ENSG00000117877,ENSG00000134371,ENSG00000163882,ENSG00000105258,ENSG00000168002,ENSG00000144231,ENSG00000100142,ENSG00000181222,ENSG00000177700,ENSG00000137947,ENSG00000110768,ENSG00000102978,ENSG00000134480,ENSG00000103932,ENSG00000104884,ENSG00000047315,ENSG00000197265,ENSG00000020426…
GO:CC	DNA-directed RNA polymerase complex	GO:0000428	FALSE	0.00130039	2.88593	69	835	44	2053	ENSG00000140395,ENSG00000066379,ENSG00000105849,ENSG00000125630,ENSG00000171453,ENSG00000068654,ENSG00000137054,ENSG00000117877,ENSG00000134371,ENSG00000163882,ENSG00000105258,ENSG00000168002,ENSG00000144231,ENSG00000100142,ENSG00000181222,ENSG00000177700,ENSG00000137947,ENSG00000110768,ENSG00000102978,ENSG00000134480,ENSG00000103932,ENSG00000104884,ENSG00000047315,ENSG00000197265,ENSG00000020426…
GO:CC	postsynaptic specialization	GO:0099572	FALSE	0.00138984	2.85704	32	835	24	2053	ENSG00000087586,ENSG00000188846,ENSG00000089009,ENSG00000156482,ENSG00000147604,ENSG00000161016,ENSG00000172809,ENSG00000089157,ENSG00000231500,ENSG00000105372,ENSG00000177954,ENSG00000164587,ENSG00000149273,ENSG00000110700,ENSG00000104408,ENSG00000107581,ENSG00000215021,ENSG00000197958,ENSG00000109971,ENSG00000163399,ENSG00000169564,ENSG00000069329,ENSG00000186716,ENSG00000140992
GO:CC	polysome	GO:0005844	FALSE	0.00146007	2.83563	41	835	29	2053	ENSG00000129084,ENSG00000071082,ENSG00000130255,ENSG00000089009,ENSG00000108298,ENSG00000167658,ENSG00000156482,ENSG00000144713,ENSG00000142676,ENSG00000063177,ENSG00000198918,ENSG00000161016,ENSG00000114391,ENSG00000172809,ENSG00000198755,ENSG00000105640,ENSG00000204574,ENSG00000197728,ENSG00000198034,ENSG00000137154,ENSG00000151461,ENSG00000186468,ENSG00000149273,ENSG00000213741,ENSG00000171858…
GO:CC	polysomal ribosome	GO:0042788	FALSE	0.0015533	2.80875	27	835	21	2053	ENSG00000071082,ENSG00000130255,ENSG00000089009,ENSG00000108298,ENSG00000156482,ENSG00000144713,ENSG00000142676,ENSG00000063177,ENSG00000198918,ENSG00000161016,ENSG00000114391,ENSG00000172809,ENSG00000198755,ENSG00000105640,ENSG00000204574,ENSG00000197728,ENSG00000186468,ENSG00000213741,ENSG00000171858,ENSG00000233927,ENSG00000138035
GO:CC	RNA polymerase II, holoenzyme	GO:0016591	FALSE	0.00176272	2.75382	45	835	31	2053	ENSG00000140395,ENSG00000134371,ENSG00000163882,ENSG00000105258,ENSG00000168002,ENSG00000144231,ENSG00000100142,ENSG00000177700,ENSG00000137947,ENSG00000110768,ENSG00000102978,ENSG00000134480,ENSG00000104884,ENSG00000047315,ENSG00000197265,ENSG00000020426,ENSG00000188342,ENSG00000153767,ENSG00000178913,ENSG00000166337,ENSG00000106290,ENSG00000165417,ENSG00000064313,ENSG00000140307,ENSG00000147133…
GO:CC	nuclear DNA-directed RNA polymerase complex	GO:0055029	FALSE	0.00184013	2.73515	66	835	42	2053	ENSG00000140395,ENSG00000066379,ENSG00000105849,ENSG00000125630,ENSG00000171453,ENSG00000068654,ENSG00000137054,ENSG00000117877,ENSG00000134371,ENSG00000163882,ENSG00000105258,ENSG00000168002,ENSG00000144231,ENSG00000100142,ENSG00000177700,ENSG00000137947,ENSG00000110768,ENSG00000102978,ENSG00000134480,ENSG00000104884,ENSG00000047315,ENSG00000197265,ENSG00000020426,ENSG00000188342,ENSG00000153767…
GO:CC	mediator complex	GO:0016592	FALSE	0.00212965	2.67169	24	835	19	2053	ENSG00000063322,ENSG00000159479,ENSG00000133398,ENSG00000161920,ENSG00000108590,ENSG00000164758,ENSG00000184634,ENSG00000156603,ENSG00000148297,ENSG00000118579,ENSG00000042429,ENSG00000136146,ENSG00000125686,ENSG00000124641,ENSG00000141026,ENSG00000152944,ENSG00000133997,ENSG00000155868,ENSG00000180182
GO:CC	postsynaptic density	GO:0014069	FALSE	0.00231466	2.63551	31	835	23	2053	ENSG00000087586,ENSG00000188846,ENSG00000089009,ENSG00000156482,ENSG00000147604,ENSG00000161016,ENSG00000172809,ENSG00000089157,ENSG00000231500,ENSG00000105372,ENSG00000177954,ENSG00000164587,ENSG00000149273,ENSG00000110700,ENSG00000104408,ENSG00000107581,ENSG00000215021,ENSG00000197958,ENSG00000163399,ENSG00000169564,ENSG00000069329,ENSG00000186716,ENSG00000140992
GO:CC	cytoplasmic exosome (RNase complex)	GO:0000177	FALSE	0.00251864	2.59883	13	835	12	2053	ENSG00000138035,ENSG00000156502,ENSG00000171824,ENSG00000075914,ENSG00000077348,ENSG00000130713,ENSG00000107371,ENSG00000223496,ENSG00000123737,ENSG00000178896,ENSG00000120699,ENSG00000083520
GO:CC	exoribonuclease complex	GO:1905354	FALSE	0.00384616	2.41497	18	835	15	2053	ENSG00000133858,ENSG00000143748,ENSG00000133316,ENSG00000138035,ENSG00000156502,ENSG00000171824,ENSG00000075914,ENSG00000077348,ENSG00000130713,ENSG00000107371,ENSG00000223496,ENSG00000123737,ENSG00000178896,ENSG00000120699,ENSG00000083520
GO:CC	replisome	GO:0030894	FALSE	0.00384616	2.41497	18	835	15	2053	ENSG00000110107,ENSG00000096401,ENSG00000116752,ENSG00000171566,ENSG00000146143,ENSG00000014138,ENSG00000062822,ENSG00000198056,ENSG00000106399,ENSG00000132646,ENSG00000117748,ENSG00000101868,ENSG00000159147,ENSG00000106628,ENSG00000077514
GO:CC	asymmetric synapse	GO:0032279	FALSE	0.00464095	2.33339	32	835	23	2053	ENSG00000087586,ENSG00000188846,ENSG00000089009,ENSG00000156482,ENSG00000147604,ENSG00000161016,ENSG00000172809,ENSG00000089157,ENSG00000231500,ENSG00000105372,ENSG00000177954,ENSG00000164587,ENSG00000149273,ENSG00000110700,ENSG00000104408,ENSG00000107581,ENSG00000215021,ENSG00000197958,ENSG00000163399,ENSG00000169564,ENSG00000069329,ENSG00000186716,ENSG00000140992
GO:CC	neuron to neuron synapse	GO:0098984	FALSE	0.00464095	2.33339	32	835	23	2053	ENSG00000087586,ENSG00000188846,ENSG00000089009,ENSG00000156482,ENSG00000147604,ENSG00000161016,ENSG00000172809,ENSG00000089157,ENSG00000231500,ENSG00000105372,ENSG00000177954,ENSG00000164587,ENSG00000149273,ENSG00000110700,ENSG00000104408,ENSG00000107581,ENSG00000215021,ENSG00000197958,ENSG00000163399,ENSG00000169564,ENSG00000069329,ENSG00000186716,ENSG00000140992
GO:CC	replication fork	GO:0005657	FALSE	0.00588494	2.23026	36	835	25	2053	ENSG00000178028,ENSG00000110107,ENSG00000096401,ENSG00000116752,ENSG00000171566,ENSG00000126215,ENSG00000108384,ENSG00000146143,ENSG00000014138,ENSG00000062822,ENSG00000198056,ENSG00000111602,ENSG00000106399,ENSG00000065328,ENSG00000035928,ENSG00000132646,ENSG00000117748,ENSG00000163918,ENSG00000101868,ENSG00000159147,ENSG00000106628,ENSG00000146263,ENSG00000077514,ENSG00000133119,ENSG00000049541
GO:CC	nuclear replication fork	GO:0043596	FALSE	0.00716404	2.14484	22	835	17	2053	ENSG00000110107,ENSG00000096401,ENSG00000116752,ENSG00000171566,ENSG00000146143,ENSG00000014138,ENSG00000062822,ENSG00000198056,ENSG00000111602,ENSG00000106399,ENSG00000065328,ENSG00000132646,ENSG00000117748,ENSG00000101868,ENSG00000106628,ENSG00000146263,ENSG00000077514
GO:CC	90S preribosome	GO:0030686	FALSE	0.00892582	2.04935	24	835	18	2053	ENSG00000119285,ENSG00000100029,ENSG00000138442,ENSG00000171490,ENSG00000261236,ENSG00000129347,ENSG00000165271,ENSG00000184967,ENSG00000241945,ENSG00000136718,ENSG00000065183,ENSG00000087269,ENSG00000189306,ENSG00000108651,ENSG00000151304,ENSG00000120800,ENSG00000124383,ENSG00000183751
GO:CC	cellular_component	GO:0005575	FALSE	0.00918697	2.03683	2018	835	830	2053	ENSG00000079134,ENSG00000051596,ENSG00000125676,ENSG00000087263,ENSG00000111605,ENSG00000167005,ENSG00000085872,ENSG00000163714,ENSG00000183684,ENSG00000131652,ENSG00000167615,ENSG00000069248,ENSG00000132507,ENSG00000157020,ENSG00000126226,ENSG00000109606,ENSG00000108559,ENSG00000111581,ENSG00000143621,ENSG00000047410,ENSG00000134453,ENSG00000160294,ENSG00000163634,ENSG00000119392,ENSG00000113649…
GO:CC	nuclear exosome (RNase complex)	GO:0000176	FALSE	0.00945245	2.02446	14	835	12	2053	ENSG00000143748,ENSG00000133316,ENSG00000171824,ENSG00000075914,ENSG00000077348,ENSG00000130713,ENSG00000107371,ENSG00000223496,ENSG00000123737,ENSG00000178896,ENSG00000120699,ENSG00000083520
GO:CC	chaperonin-containing T-complex	GO:0005832	TRUE	0.00971975	2.01234	8	835	8	2053	ENSG00000166226,ENSG00000163468,ENSG00000120438,ENSG00000156261,ENSG00000150753,ENSG00000146731,ENSG00000115484,ENSG00000135624
GO:CC	RNA polymerase II transcription regulator complex	GO:0090575	FALSE	0.0139467	1.85553	67	835	40	2053	ENSG00000063322,ENSG00000115816,ENSG00000082516,ENSG00000159479,ENSG00000137947,ENSG00000110768,ENSG00000134480,ENSG00000104884,ENSG00000197265,ENSG00000020426,ENSG00000188342,ENSG00000153767,ENSG00000178913,ENSG00000116560,ENSG00000166337,ENSG00000106290,ENSG00000165417,ENSG00000133398,ENSG00000169136,ENSG00000064313,ENSG00000161920,ENSG00000140307,ENSG00000147133,ENSG00000196367,ENSG00000137413…
GO:CC	nuclear replisome	GO:0043601	FALSE	0.0139467	1.85553	16	835	13	2053	ENSG00000110107,ENSG00000096401,ENSG00000116752,ENSG00000171566,ENSG00000146143,ENSG00000014138,ENSG00000062822,ENSG00000198056,ENSG00000106399,ENSG00000117748,ENSG00000101868,ENSG00000106628,ENSG00000077514
GO:CC	nuclear speck	GO:0016607	TRUE	0.0198034	1.70326	144	835	76	2053	ENSG00000079134,ENSG00000051596,ENSG00000125676,ENSG00000111605,ENSG00000183684,ENSG00000131652,ENSG00000109606,ENSG00000163634,ENSG00000113649,ENSG00000100941,ENSG00000133226,ENSG00000265241,ENSG00000113810,ENSG00000162385,ENSG00000163159,ENSG00000182872,ENSG00000145833,ENSG00000167978,ENSG00000173145,ENSG00000136875,ENSG00000117360,ENSG00000149016,ENSG00000110107,ENSG00000075856,ENSG00000101161…
GO:CC	nucleolar exosome (RNase complex)	GO:0101019	TRUE	0.0234951	1.62902	10	835	9	2053	ENSG00000171824,ENSG00000075914,ENSG00000077348,ENSG00000130713,ENSG00000107371,ENSG00000223496,ENSG00000123737,ENSG00000178896,ENSG00000120699
GO:CC	mRNA cleavage factor complex	GO:0005849	FALSE	0.0271167	1.56676	15	835	12	2053	ENSG00000111605,ENSG00000167005,ENSG00000160075,ENSG00000149016,ENSG00000172409,ENSG00000136709,ENSG00000165494,ENSG00000125755,ENSG00000119203,ENSG00000160917,ENSG00000071894,ENSG00000101138
GO:CC	nuclear periphery	GO:0034399	FALSE	0.0317323	1.4985	47	835	29	2053	ENSG00000079134,ENSG00000111581,ENSG00000047410,ENSG00000133226,ENSG00000131165,ENSG00000203760,ENSG00000053900,ENSG00000151657,ENSG00000110713,ENSG00000103510,ENSG00000127337,ENSG00000136518,ENSG00000117395,ENSG00000242372,ENSG00000175792,ENSG00000100410,ENSG00000100603,ENSG00000137497,ENSG00000215021,ENSG00000099783,ENSG00000116560,ENSG00000108055,ENSG00000072501,ENSG00000132646,ENSG00000154832…
GO:CC	RNA polymerase I complex	GO:0005736	TRUE	0.0378288	1.42218	12	835	10	2053	ENSG00000066379,ENSG00000105849,ENSG00000125630,ENSG00000171453,ENSG00000068654,ENSG00000137054,ENSG00000117877,ENSG00000163882,ENSG00000100142,ENSG00000177700
GO:CC	cellular anatomical entity	GO:0110165	FALSE	0.0410734	1.38644	2009	835	826	2053	ENSG00000079134,ENSG00000051596,ENSG00000125676,ENSG00000087263,ENSG00000111605,ENSG00000167005,ENSG00000085872,ENSG00000163714,ENSG00000183684,ENSG00000131652,ENSG00000167615,ENSG00000069248,ENSG00000132507,ENSG00000157020,ENSG00000126226,ENSG00000109606,ENSG00000108559,ENSG00000111581,ENSG00000143621,ENSG00000047410,ENSG00000134453,ENSG00000160294,ENSG00000163634,ENSG00000119392,ENSG00000113649…
GO:CC	THO complex	GO:0000347	TRUE	0.0490257	1.30958	6	835	6	2053	ENSG00000079134,ENSG00000051596,ENSG00000125676,ENSG00000131652,ENSG00000163634,ENSG00000100296
GO:CC	THO complex part of transcription export complex	GO:0000445	FALSE	0.0490257	1.30958	6	835	6	2053	ENSG00000079134,ENSG00000051596,ENSG00000125676,ENSG00000131652,ENSG00000163634,ENSG00000100296
GO:CC	Lsm2-8 complex	GO:0120115	FALSE	0.0490257	1.30958	6	835	6	2053	ENSG00000164167,ENSG00000170860,ENSG00000204392,ENSG00000130520,ENSG00000130332,ENSG00000106355
GO:CC	U6 snRNP	GO:0005688	FALSE	0.0490257	1.30958	6	835	6	2053	ENSG00000164167,ENSG00000170860,ENSG00000204392,ENSG00000130520,ENSG00000130332,ENSG00000106355
GO:CC	eukaryotic translation initiation factor 2B complex	GO:0005851	TRUE	0.0490257	1.30958	6	835	6	2053	ENSG00000134001,ENSG00000070785,ENSG00000119718,ENSG00000115211,ENSG00000145191,ENSG00000111361
GO:MF	RNA binding	GO:0003723	TRUE	1.87277e-28	27.7275	680	835	399	2053	ENSG00000079134,ENSG00000051596,ENSG00000125676,ENSG00000111605,ENSG00000167005,ENSG00000085872,ENSG00000163714,ENSG00000183684,ENSG00000131652,ENSG00000132507,ENSG00000126226,ENSG00000109606,ENSG00000143621,ENSG00000047410,ENSG00000134453,ENSG00000163634,ENSG00000113649,ENSG00000100296,ENSG00000100941,ENSG00000100764,ENSG00000133226,ENSG00000108592,ENSG00000129084,ENSG00000130985,ENSG00000265241…
GO:MF	nucleic acid binding	GO:0003676	FALSE	7.68902e-21	20.1141	970	835	505	2053	ENSG00000079134,ENSG00000051596,ENSG00000125676,ENSG00000111605,ENSG00000167005,ENSG00000085872,ENSG00000163714,ENSG00000183684,ENSG00000131652,ENSG00000132507,ENSG00000126226,ENSG00000109606,ENSG00000143621,ENSG00000047410,ENSG00000134453,ENSG00000160294,ENSG00000163634,ENSG00000113649,ENSG00000100296,ENSG00000100941,ENSG00000074319,ENSG00000131931,ENSG00000100764,ENSG00000196531,ENSG00000133226…
GO:MF	heterocyclic compound binding	GO:1901363	FALSE	4.91429e-16	15.3085	1153	835	565	2053	ENSG00000079134,ENSG00000051596,ENSG00000125676,ENSG00000087263,ENSG00000111605,ENSG00000167005,ENSG00000085872,ENSG00000163714,ENSG00000183684,ENSG00000131652,ENSG00000132507,ENSG00000126226,ENSG00000109606,ENSG00000143621,ENSG00000047410,ENSG00000134453,ENSG00000160294,ENSG00000163634,ENSG00000113649,ENSG00000100296,ENSG00000100941,ENSG00000074319,ENSG00000112742,ENSG00000161057,ENSG00000131931…
GO:MF	organic cyclic compound binding	GO:0097159	FALSE	6.95942e-16	15.1574	1155	835	565	2053	ENSG00000079134,ENSG00000051596,ENSG00000125676,ENSG00000087263,ENSG00000111605,ENSG00000167005,ENSG00000085872,ENSG00000163714,ENSG00000183684,ENSG00000131652,ENSG00000132507,ENSG00000126226,ENSG00000109606,ENSG00000143621,ENSG00000047410,ENSG00000134453,ENSG00000160294,ENSG00000163634,ENSG00000113649,ENSG00000100296,ENSG00000100941,ENSG00000074319,ENSG00000112742,ENSG00000161057,ENSG00000131931…
GO:MF	structural constituent of ribosome	GO:0003735	TRUE	7.42649e-12	11.1292	137	835	98	2053	ENSG00000198242,ENSG00000071082,ENSG00000130255,ENSG00000136942,ENSG00000131469,ENSG00000188846,ENSG00000166441,ENSG00000089009,ENSG00000108298,ENSG00000265681,ENSG00000125691,ENSG00000174748,ENSG00000109475,ENSG00000122406,ENSG00000197756,ENSG00000163682,ENSG00000147403,ENSG00000156482,ENSG00000144713,ENSG00000174444,ENSG00000142676,ENSG00000167526,ENSG00000063177,ENSG00000198918,ENSG00000161970…
GO:MF	structural molecule activity	GO:0005198	FALSE	9.26119e-06	5.03333	212	835	123	2053	ENSG00000069248,ENSG00000157020,ENSG00000108559,ENSG00000111581,ENSG00000047410,ENSG00000100941,ENSG00000185627,ENSG00000125450,ENSG00000108671,ENSG00000126216,ENSG00000196230,ENSG00000137822,ENSG00000242252,ENSG00000110713,ENSG00000102898,ENSG00000030066,ENSG00000127337,ENSG00000198242,ENSG00000071082,ENSG00000130255,ENSG00000136942,ENSG00000131469,ENSG00000188846,ENSG00000166441,ENSG00000089009…
GO:MF	mRNA binding	GO:0003729	FALSE	2.60527e-05	4.58415	112	835	72	2053	ENSG00000125676,ENSG00000111605,ENSG00000167005,ENSG00000047410,ENSG00000100296,ENSG00000265241,ENSG00000011304,ENSG00000147274,ENSG00000110713,ENSG00000167978,ENSG00000150753,ENSG00000136942,ENSG00000122406,ENSG00000161970,ENSG00000147604,ENSG00000114391,ENSG00000142541,ENSG00000163938,ENSG00000171490,ENSG00000197728,ENSG00000140988,ENSG00000171863,ENSG00000164587,ENSG00000149273,ENSG00000110700…
GO:MF	binding	GO:0005488	FALSE	0.00200177	2.69859	1953	835	814	2053	ENSG00000079134,ENSG00000051596,ENSG00000125676,ENSG00000087263,ENSG00000111605,ENSG00000167005,ENSG00000085872,ENSG00000163714,ENSG00000183684,ENSG00000131652,ENSG00000167615,ENSG00000069248,ENSG00000132507,ENSG00000157020,ENSG00000126226,ENSG00000109606,ENSG00000108559,ENSG00000111581,ENSG00000143621,ENSG00000047410,ENSG00000134453,ENSG00000160294,ENSG00000163634,ENSG00000119392,ENSG00000113649…
GO:MF	catalytic activity, acting on RNA	GO:0140098	TRUE	0.0118045	1.92795	171	835	93	2053	ENSG00000109606,ENSG00000108592,ENSG00000137200,ENSG00000145833,ENSG00000125107,ENSG00000066379,ENSG00000105849,ENSG00000125630,ENSG00000076043,ENSG00000171453,ENSG00000068654,ENSG00000137054,ENSG00000111641,ENSG00000185163,ENSG00000089737,ENSG00000123064,ENSG00000143319,ENSG00000136271,ENSG00000111364,ENSG00000124228,ENSG00000163684,ENSG00000005007,ENSG00000088205,ENSG00000167272,ENSG00000105202…
GO:MF	rRNA binding	GO:0019843	FALSE	0.0302018	1.51997	43	835	29	2053	ENSG00000198242,ENSG00000125691,ENSG00000122406,ENSG00000163682,ENSG00000142676,ENSG00000161016,ENSG00000089157,ENSG00000117133,ENSG00000273899,ENSG00000179041,ENSG00000130810,ENSG00000145592,ENSG00000197498,ENSG00000231500,ENSG00000198034,ENSG00000142534,ENSG00000164587,ENSG00000149273,ENSG00000136718,ENSG00000110700,ENSG00000170889,ENSG00000147679,ENSG00000083845,ENSG00000165732,ENSG00000197958…
GO:MF	protein binding	GO:0005515	FALSE	0.0344705	1.46255	1831	835	768	2053	ENSG00000079134,ENSG00000051596,ENSG00000125676,ENSG00000087263,ENSG00000111605,ENSG00000167005,ENSG00000085872,ENSG00000163714,ENSG00000131652,ENSG00000167615,ENSG00000069248,ENSG00000132507,ENSG00000157020,ENSG00000126226,ENSG00000109606,ENSG00000108559,ENSG00000111581,ENSG00000143621,ENSG00000047410,ENSG00000134453,ENSG00000160294,ENSG00000163634,ENSG00000119392,ENSG00000113649,ENSG00000127922…
GO:MF	catalytic activity, acting on a nucleic acid	GO:0140640	FALSE	0.0344705	1.46255	233	835	119	2053	ENSG00000109606,ENSG00000108592,ENSG00000131747,ENSG00000183479,ENSG00000163159,ENSG00000137200,ENSG00000145833,ENSG00000125107,ENSG00000066379,ENSG00000105849,ENSG00000125630,ENSG00000076043,ENSG00000171453,ENSG00000068654,ENSG00000137054,ENSG00000111641,ENSG00000185163,ENSG00000089737,ENSG00000123064,ENSG00000143319,ENSG00000136271,ENSG00000111364,ENSG00000124228,ENSG00000163684,ENSG00000005007…
GO:MF	translation factor activity, RNA binding	GO:0008135	TRUE	0.0420821	1.3759	44	835	29	2053	ENSG00000132507,ENSG00000167658,ENSG00000242372,ENSG00000204574,ENSG00000130811,ENSG00000175390,ENSG00000149100,ENSG00000084623,ENSG00000104408,ENSG00000151247,ENSG00000107581,ENSG00000106263,ENSG00000205609,ENSG00000134001,ENSG00000070785,ENSG00000119718,ENSG00000115211,ENSG00000103342,ENSG00000100664,ENSG00000120705,ENSG00000112339,ENSG00000145191,ENSG00000130741,ENSG00000168827,ENSG00000111361…
GO:MF	nuclear vitamin D receptor binding	GO:0042809	TRUE	0.0483641	1.31548	8	835	8	2053	ENSG00000100603,ENSG00000178913,ENSG00000164758,ENSG00000184634,ENSG00000042429,ENSG00000136146,ENSG00000125686,ENSG00000180182
GO:MF	ribonucleoside triphosphate phosphatase activity	GO:0017111	TRUE	0.0483641	1.31548	152	835	81	2053	ENSG00000109606,ENSG00000161057,ENSG00000100764,ENSG00000013275,ENSG00000099246,ENSG00000135776,ENSG00000136824,ENSG00000113810,ENSG00000137807,ENSG00000116688,ENSG00000213465,ENSG00000196230,ENSG00000112984,ENSG00000165916,ENSG00000145833,ENSG00000166226,ENSG00000163468,ENSG00000120438,ENSG00000156261,ENSG00000150753,ENSG00000146731,ENSG00000115484,ENSG00000135624,ENSG00000167658,ENSG00000134697…

## Sheet: GO terms (all) underrepresented
source	term_name	term_id	highlighted	adjusted_p_value (FDR)	negative_log10_of_adjusted_p_value	term_size	query_size	intersection_size	effective_domain_size	intersections
GO:MF	RNA polymerase II cis-regulatory region sequence-specific DNA binding	GO:0000978	TRUE	0.0259655	1.5856	74	835	14	2053	ENSG00000131931,ENSG00000101057,ENSG00000147274,ENSG00000106459,ENSG00000132382,ENSG00000130856,ENSG00000159479,ENSG00000167967,ENSG00000172273,ENSG00000116809,ENSG00000174953,ENSG00000102145,ENSG00000184634,ENSG00000125686
GO:MF	cis-regulatory region sequence-specific DNA binding	GO:0000987	FALSE	0.0259655	1.5856	82	835	17	2053	ENSG00000131931,ENSG00000101057,ENSG00000147274,ENSG00000106459,ENSG00000132382,ENSG00000130856,ENSG00000159479,ENSG00000167967,ENSG00000198793,ENSG00000172273,ENSG00000154832,ENSG00000116809,ENSG00000174953,ENSG00000141564,ENSG00000102145,ENSG00000184634,ENSG00000125686
GO:MF	transporter activity	GO:0005215	TRUE	0.0259655	1.5856	79	835	16	2053	ENSG00000131495,ENSG00000135776,ENSG00000204152,ENSG00000185883,ENSG00000113734,ENSG00000132432,ENSG00000184983,ENSG00000183048,ENSG00000100216,ENSG00000121940,ENSG00000014919,ENSG00000119421,ENSG00000163399,ENSG00000169021,ENSG00000092439,ENSG00000147416
GO:MF	actin binding	GO:0003779	TRUE	0.0488866	1.31081	29	835	3	2053	ENSG00000092439,ENSG00000149925,ENSG00000118579
GO:MF	signaling receptor activity	GO:0038023	TRUE	0.0488866	1.31081	25	835	2	2053	ENSG00000204560,ENSG00000110203
GO:MF	molecular transducer activity	GO:0060089	FALSE	0.0488866	1.31081	25	835	2	2053	ENSG00000204560,ENSG00000110203
GO:MF	DNA-binding transcription factor activity	GO:0003700	TRUE	0.0488866	1.31081	61	835	12	2053	ENSG00000131931,ENSG00000101057,ENSG00000106459,ENSG00000130856,ENSG00000096401,ENSG00000167967,ENSG00000169564,ENSG00000169136,ENSG00000172273,ENSG00000074800,ENSG00000116809,ENSG00000102145
GO:BP	vesicle-mediated transport	GO:0016192	TRUE	3.51262e-05	4.45437	143	835	27	2053	ENSG00000157020,ENSG00000074319,ENSG00000115561,ENSG00000131165,ENSG00000182473,ENSG00000107862,ENSG00000129083,ENSG00000111237,ENSG00000138073,ENSG00000111481,ENSG00000109971,ENSG00000113734,ENSG00000136152,ENSG00000071553,ENSG00000185359,ENSG00000087470,ENSG00000069329,ENSG00000186716,ENSG00000115216,ENSG00000115884,ENSG00000139436,ENSG00000033327,ENSG00000147416,ENSG00000140992,ENSG00000177885…
GO:BP	endomembrane system organization	GO:0010256	TRUE	0.000255132	3.59324	87	835	13	2053	ENSG00000074319,ENSG00000115561,ENSG00000131165,ENSG00000099246,ENSG00000170312,ENSG00000107862,ENSG00000185883,ENSG00000113734,ENSG00000136152,ENSG00000182446,ENSG00000071553,ENSG00000185359,ENSG00000110203
GO:BP	membrane organization	GO:0061024	TRUE	0.000683847	3.16504	121	835	24	2053	ENSG00000157020,ENSG00000074319,ENSG00000115561,ENSG00000131165,ENSG00000168522,ENSG00000182473,ENSG00000116688,ENSG00000178999,ENSG00000112984,ENSG00000107862,ENSG00000113013,ENSG00000138073,ENSG00000109971,ENSG00000113734,ENSG00000100347,ENSG00000103423,ENSG00000125995,ENSG00000155463,ENSG00000100216,ENSG00000099800,ENSG00000185359,ENSG00000087470,ENSG00000198836,ENSG00000110203
GO:BP	Golgi vesicle transport	GO:0048193	FALSE	0.00994158	2.00254	61	835	9	2053	ENSG00000157020,ENSG00000107862,ENSG00000129083,ENSG00000138073,ENSG00000111481,ENSG00000113734,ENSG00000136152,ENSG00000115216,ENSG00000184432
GO:BP	cell projection organization	GO:0030030	TRUE	0.0101147	1.99505	78	835	14	2053	ENSG00000125450,ENSG00000087586,ENSG00000176248,ENSG00000114391,ENSG00000151849,ENSG00000136271,ENSG00000189306,ENSG00000134987,ENSG00000104897,ENSG00000107862,ENSG00000069329,ENSG00000110321,ENSG00000198793,ENSG00000174953
GO:BP	cellular lipid metabolic process	GO:0044255	TRUE	0.0299095	1.52419	57	835	9	2053	ENSG00000157106,ENSG00000242372,ENSG00000205981,ENSG00000215021,ENSG00000117682,ENSG00000004779,ENSG00000149084,ENSG00000167508,ENSG00000142784
GO:BP	system process	GO:0003008	TRUE	0.0316237	1.49999	77	835	15	2053	ENSG00000089685,ENSG00000172809,ENSG00000060069,ENSG00000090861,ENSG00000205981,ENSG00000099800,ENSG00000087470,ENSG00000198836,ENSG00000163399,ENSG00000069329,ENSG00000186716,ENSG00000198793,ENSG00000074800,ENSG00000100836,ENSG00000149925
GO:BP	actin filament organization	GO:0007015	TRUE	0.0343284	1.46435	33	835	3	2053	ENSG00000198793,ENSG00000177885,ENSG00000149925
GO:BP	alcohol metabolic process	GO:0006066	TRUE	0.0372038	1.42941	28	835	2	2053	ENSG00000117682,ENSG00000167508
GO:BP	localization within membrane	GO:0051668	TRUE	0.0372038	1.42941	82	835	17	2053	ENSG00000196531,ENSG00000168522,ENSG00000147162,ENSG00000111237,ENSG00000044574,ENSG00000100347,ENSG00000103423,ENSG00000132432,ENSG00000125995,ENSG00000071553,ENSG00000100883,ENSG00000155463,ENSG00000100216,ENSG00000099800,ENSG00000185359,ENSG00000069329,ENSG00000140992
GO:BP	plasma membrane bounded cell projection organization	GO:0120036	FALSE	0.0397678	1.40047	71	835	14	2053	ENSG00000125450,ENSG00000087586,ENSG00000176248,ENSG00000114391,ENSG00000151849,ENSG00000136271,ENSG00000189306,ENSG00000134987,ENSG00000104897,ENSG00000107862,ENSG00000069329,ENSG00000110321,ENSG00000198793,ENSG00000174953
GO:BP	actin cytoskeleton organization	GO:0030036	FALSE	0.0397678	1.40047	51	835	8	2053	ENSG00000114346,ENSG00000161800,ENSG00000092439,ENSG00000186716,ENSG00000198793,ENSG00000140992,ENSG00000177885,ENSG00000149925
GO:BP	actin filament-based process	GO:0030029	FALSE	0.0397678	1.40047	54	835	9	2053	ENSG00000114346,ENSG00000161800,ENSG00000163399,ENSG00000092439,ENSG00000186716,ENSG00000198793,ENSG00000140992,ENSG00000177885,ENSG00000149925
GO:BP	G protein-coupled receptor signaling pathway	GO:0007186	TRUE	0.0397678	1.40047	27	835	2	2053	ENSG00000167085,ENSG00000139436
GO:BP	transport	GO:0006810	FALSE	0.0397678	1.40047	439	835	145	2053	ENSG00000079134,ENSG00000051596,ENSG00000125676,ENSG00000111605,ENSG00000085872,ENSG00000131652,ENSG00000069248,ENSG00000157020,ENSG00000126226,ENSG00000108559,ENSG00000111581,ENSG00000047410,ENSG00000160294,ENSG00000163634,ENSG00000119392,ENSG00000127922,ENSG00000100296,ENSG00000074319,ENSG00000115561,ENSG00000196531,ENSG00000131165,ENSG00000099246,ENSG00000125450,ENSG00000265241,ENSG00000114346…
GO:BP	vesicle organization	GO:0016050	TRUE	0.0458876	1.3383	60	835	11	2053	ENSG00000157020,ENSG00000074319,ENSG00000115561,ENSG00000131165,ENSG00000107862,ENSG00000185883,ENSG00000138073,ENSG00000071553,ENSG00000185359,ENSG00000115884,ENSG00000147416
GO:CC	cell periphery	GO:0071944	FALSE	1.87755e-08	7.72641	276	835	64	2053	ENSG00000100941,ENSG00000074319,ENSG00000115561,ENSG00000131165,ENSG00000099246,ENSG00000168522,ENSG00000114346,ENSG00000161800,ENSG00000182473,ENSG00000087586,ENSG00000116586,ENSG00000139620,ENSG00000213465,ENSG00000197102,ENSG00000110025,ENSG00000105254,ENSG00000111142,ENSG00000149923,ENSG00000172531,ENSG00000136518,ENSG00000147162,ENSG00000167658,ENSG00000127837,ENSG00000052749,ENSG00000143947…
GO:CC	plasma membrane	GO:0005886	TRUE	1.87755e-08	7.72641	250	835	55	2053	ENSG00000100941,ENSG00000074319,ENSG00000115561,ENSG00000131165,ENSG00000099246,ENSG00000168522,ENSG00000114346,ENSG00000161800,ENSG00000182473,ENSG00000087586,ENSG00000116586,ENSG00000139620,ENSG00000213465,ENSG00000110025,ENSG00000111142,ENSG00000149923,ENSG00000172531,ENSG00000136518,ENSG00000147162,ENSG00000167658,ENSG00000127837,ENSG00000052749,ENSG00000143947,ENSG00000149273,ENSG00000120800…
GO:CC	organelle subcompartment	GO:0031984	TRUE	0.00129371	2.88816	142	835	33	2053	ENSG00000085872,ENSG00000132507,ENSG00000157020,ENSG00000099246,ENSG00000130985,ENSG00000170312,ENSG00000108424,ENSG00000072849,ENSG00000131469,ENSG00000197728,ENSG00000143947,ENSG00000213741,ENSG00000233927,ENSG00000160803,ENSG00000107862,ENSG00000129083,ENSG00000138073,ENSG00000111481,ENSG00000113734,ENSG00000044574,ENSG00000138035,ENSG00000136152,ENSG00000117682,ENSG00000182446,ENSG00000132432…
GO:CC	actin cytoskeleton	GO:0015629	TRUE	0.00155395	2.80856	50	835	6	2053	ENSG00000139620,ENSG00000092199,ENSG00000103423,ENSG00000156508,ENSG00000149925,ENSG00000118579
GO:CC	membrane protein complex	GO:0098796	TRUE	0.0042599	2.3706	154	835	39	2053	ENSG00000157020,ENSG00000074319,ENSG00000131495,ENSG00000115561,ENSG00000131165,ENSG00000116586,ENSG00000072849,ENSG00000113013,ENSG00000167085,ENSG00000129083,ENSG00000204152,ENSG00000205981,ENSG00000215021,ENSG00000111237,ENSG00000185883,ENSG00000111481,ENSG00000113734,ENSG00000100347,ENSG00000217930,ENSG00000164919,ENSG00000182446,ENSG00000132432,ENSG00000109519,ENSG00000125995,ENSG00000104980…
GO:CC	endosome	GO:0005768	FALSE	0.00528018	2.27735	81	835	16	2053	ENSG00000074319,ENSG00000115561,ENSG00000131165,ENSG00000130985,ENSG00000116586,ENSG00000137822,ENSG00000072849,ENSG00000143947,ENSG00000167085,ENSG00000111237,ENSG00000185883,ENSG00000109971,ENSG00000071553,ENSG00000185359,ENSG00000069329,ENSG00000177885
GO:CC	bounding membrane of organelle	GO:0098588	FALSE	0.00685261	2.16414	167	835	45	2053	ENSG00000085872,ENSG00000157020,ENSG00000074319,ENSG00000115561,ENSG00000131165,ENSG00000099246,ENSG00000130985,ENSG00000116688,ENSG00000116586,ENSG00000102898,ENSG00000084090,ENSG00000125107,ENSG00000131469,ENSG00000197728,ENSG00000143947,ENSG00000213741,ENSG00000233927,ENSG00000085415,ENSG00000107862,ENSG00000113013,ENSG00000129083,ENSG00000215021,ENSG00000111237,ENSG00000185883,ENSG00000111481…
GO:CC	endoplasmic reticulum membrane	GO:0005789	FALSE	0.00685261	2.16414	123	835	30	2053	ENSG00000085872,ENSG00000132507,ENSG00000157020,ENSG00000099246,ENSG00000130985,ENSG00000170312,ENSG00000072849,ENSG00000131469,ENSG00000197728,ENSG00000143947,ENSG00000213741,ENSG00000233927,ENSG00000160803,ENSG00000129083,ENSG00000138073,ENSG00000111481,ENSG00000113734,ENSG00000044574,ENSG00000138035,ENSG00000117682,ENSG00000182446,ENSG00000132432,ENSG00000071553,ENSG00000149084,ENSG00000121940…
GO:CC	vesicle tethering complex	GO:0099023	TRUE	0.00685261	2.16414	28	835	2	2053	ENSG00000182473,ENSG00000136152
GO:CC	cytoplasmic vesicle membrane	GO:0030659	FALSE	0.00685261	2.16414	92	835	20	2053	ENSG00000157020,ENSG00000074319,ENSG00000115561,ENSG00000131165,ENSG00000099246,ENSG00000130985,ENSG00000116586,ENSG00000110025,ENSG00000143947,ENSG00000129083,ENSG00000111237,ENSG00000185883,ENSG00000111481,ENSG00000109971,ENSG00000071553,ENSG00000185359,ENSG00000087470,ENSG00000069329,ENSG00000147416,ENSG00000184432
GO:CC	Golgi apparatus	GO:0005794	FALSE	0.00785066	2.10509	97	835	22	2053	ENSG00000099246,ENSG00000213465,ENSG00000112984,ENSG00000160783,ENSG00000242252,ENSG00000120438,ENSG00000123064,ENSG00000112306,ENSG00000175467,ENSG00000107862,ENSG00000129083,ENSG00000111481,ENSG00000136152,ENSG00000121940,ENSG00000087470,ENSG00000163399,ENSG00000198793,ENSG00000115884,ENSG00000092853,ENSG00000196367,ENSG00000177885,ENSG00000184432
GO:CC	endoplasmic reticulum subcompartment	GO:0098827	FALSE	0.00847869	2.07167	124	835	31	2053	ENSG00000085872,ENSG00000132507,ENSG00000157020,ENSG00000099246,ENSG00000130985,ENSG00000170312,ENSG00000108424,ENSG00000072849,ENSG00000131469,ENSG00000197728,ENSG00000143947,ENSG00000213741,ENSG00000233927,ENSG00000160803,ENSG00000129083,ENSG00000138073,ENSG00000111481,ENSG00000113734,ENSG00000044574,ENSG00000138035,ENSG00000117682,ENSG00000182446,ENSG00000132432,ENSG00000071553,ENSG00000149084…
GO:CC	vesicle membrane	GO:0012506	FALSE	0.00854026	2.06853	93	835	21	2053	ENSG00000157020,ENSG00000074319,ENSG00000115561,ENSG00000131165,ENSG00000099246,ENSG00000130985,ENSG00000116586,ENSG00000110025,ENSG00000143947,ENSG00000129083,ENSG00000111237,ENSG00000185883,ENSG00000111481,ENSG00000109971,ENSG00000071553,ENSG00000185359,ENSG00000087470,ENSG00000069329,ENSG00000147416,ENSG00000177885,ENSG00000184432
GO:CC	organelle membrane	GO:0031090	FALSE	0.00875876	2.05756	430	835	142	2053	ENSG00000085872,ENSG00000069248,ENSG00000132507,ENSG00000157020,ENSG00000111581,ENSG00000047410,ENSG00000160294,ENSG00000119392,ENSG00000074319,ENSG00000131495,ENSG00000115561,ENSG00000131165,ENSG00000099246,ENSG00000130985,ENSG00000125450,ENSG00000135776,ENSG00000170312,ENSG00000116688,ENSG00000116586,ENSG00000141759,ENSG00000108424,ENSG00000100401,ENSG00000110713,ENSG00000072849,ENSG00000110025…
GO:CC	nuclear outer membrane-endoplasmic reticulum membrane network	GO:0042175	FALSE	0.00875876	2.05756	129	835	33	2053	ENSG00000085872,ENSG00000132507,ENSG00000157020,ENSG00000099246,ENSG00000130985,ENSG00000170312,ENSG00000072849,ENSG00000102898,ENSG00000131469,ENSG00000197728,ENSG00000143947,ENSG00000213741,ENSG00000233927,ENSG00000160803,ENSG00000129083,ENSG00000138073,ENSG00000111481,ENSG00000113734,ENSG00000044574,ENSG00000138035,ENSG00000117682,ENSG00000182446,ENSG00000132432,ENSG00000071553,ENSG00000149084…
GO:CC	endoplasmic reticulum protein-containing complex	GO:0140534	TRUE	0.0106076	1.97438	38	835	5	2053	ENSG00000072849,ENSG00000044574,ENSG00000182446,ENSG00000132432,ENSG00000149084
GO:CC	endomembrane system	GO:0012505	FALSE	0.0107739	1.96763	433	835	144	2053	ENSG00000085872,ENSG00000069248,ENSG00000132507,ENSG00000157020,ENSG00000126226,ENSG00000108559,ENSG00000111581,ENSG00000143621,ENSG00000047410,ENSG00000160294,ENSG00000119392,ENSG00000074319,ENSG00000008018,ENSG00000175166,ENSG00000185627,ENSG00000136930,ENSG00000161057,ENSG00000115561,ENSG00000149636,ENSG00000197170,ENSG00000131165,ENSG00000099246,ENSG00000130985,ENSG00000103035,ENSG00000163636…
GO:CC	Golgi membrane	GO:0000139	FALSE	0.0107739	1.96763	45	835	7	2053	ENSG00000107862,ENSG00000129083,ENSG00000111481,ENSG00000136152,ENSG00000121940,ENSG00000198793,ENSG00000184432
GO:CC	Golgi apparatus subcompartment	GO:0098791	FALSE	0.0216725	1.66409	24	835	2	2053	ENSG00000107862,ENSG00000136152

## Sheet: Description
APA regulators
Gene_symbol	HGNC gene symbol
Ensembl_ID	ENSEMBL gene ID
sgID_AB	Paired guideRNA ID provided by authors of Replogle et al Cell, 2022
n_cells	Number of cells with the respective gRNA used to summarize read data (filtered >30 cells)
Cluster_id	Unique cluster ID as used in the manuscript and figures
Cluster_name	Unique cluster name as used in the manuscript and figures
p Profiler overrepresnted and g Profiler underrepresented
The g:Profiler algorithm performs a Fisher's one-tailed test to identify statiscally enriched/depleted GO-terms
The tool was run with a 0.05 cut-off for FDR-corrected p-values (Benjamini-Hochberg-method)
The domain scope was set to custom with all 2,057 genes in the screen consituting the gene universe over which enrichemnt or depletion was calculated
source	Gene Ontology category, one GO:MF molecular function; GO:BP biological process; GO:CC cellular component
term_name	Gene Ontology term name
term_id	Gene Ontology unique identifier
highlighted	highlighted terms are considered driver terms
adjusted_p_value (FDR)	FDR-corrected p-values of enrichment (BH-method)
negative_log10_of_adjusted_p_value	negative log10 adjusted p-value
term_size	number of genes in GO term
query_size	number of genes in query that could be uniquely mtached to the database (835)
intersection_size	number of genes overlapping between APA regulator set and GO term
effective_domain_size	The total number of genes tested in the CRISPR screen which is used as one of the four parameters for the hypergeometric probability function of statistical significance.
intersections	Specifc ENSMEBL IDs of genes from the APA regulator set that match the term
