# Supplementary material for: Quantifying 3′UTR length from scRNA-seq data reveals changes independent of gene expression
Source: Nat Commun. 2024 May 14;15:4050. doi: 10.1038/s41467-024-48254-9 (PMC11094166; doi:10.1038/s41467-024-48254-9)
Supplement: Supplementary file 10 — Supplementary Dataset 8 [file 41467_2024_48254_MOESM10_ESM.xlsx]

## Sheet: Transcripts
transcript_id	transcript_name	gene_id	gene_name	utr_rank	utr_rank_expr	utr_wt
ENST00000367770.5	SCYL3-201	ENSG00000000457.14	SCYL3	1	1	0
ENST00000367771.11	SCYL3-202	ENSG00000000457.14	SCYL3	2	2	1
ENST00000513939.6	GCLC-207	ENSG00000001084.13	GCLC	2	1	0
ENST00000616923.5-UTR-884	GCLC-212-UTR-884	ENSG00000001084.13	GCLC	5	2	0.5
ENST00000509541.5	GCLC-205	ENSG00000001084.13	GCLC	9	3	1
ENST00000353205.5	NFYA-202	ENSG00000001167.15	NFYA	1	1	0
ENST00000341376.11-UTR-3408	NFYA-201-UTR-3408	ENSG00000001167.15	NFYA	2	2	0.333333
ENST00000341376.11-UTR-2437	NFYA-201-UTR-2437	ENSG00000001167.15	NFYA	3	3	0.666667
ENST00000341376.11	NFYA-201	ENSG00000001167.15	NFYA	4	4	1
ENST00000691309.1-UTR-225	CYP51A1-205-UTR-225	ENSG00000001630.18	CYP51A1	5	1	0
ENST00000691309.1	CYP51A1-205	ENSG00000001630.18	CYP51A1	6	2	1
ENST00000412043.6	KRIT1-205	ENSG00000001631.17	KRIT1	2	1	0
ENST00000692807.1	KRIT1-269	ENSG00000001631.17	KRIT1	6	2	1
ENST00000430095.6	RAD52-204	ENSG00000002016.18	RAD52	5	1	0
ENST00000358495.8	RAD52-202	ENSG00000002016.18	RAD52	7	2	0.5
ENST00000358495.8-UTR+713	RAD52-202-UTR+713	ENSG00000002016.18	RAD52	8	3	1
ENST00000469946.5	KLHL13-206	ENSG00000003096.14	KLHL13	1	1	0
ENST00000371882.5	KLHL13-204	ENSG00000003096.14	KLHL13	3	2	1
ENST00000341582.10	CFLAR-203	ENSG00000003402.21	CFLAR	14	1	0
ENST00000309955.8-UTR-10735	CFLAR-201-UTR-10735	ENSG00000003402.21	CFLAR	16	2	0.2
ENST00000309955.8-UTR-9492	CFLAR-201-UTR-9492	ENSG00000003402.21	CFLAR	17	3	0.4
ENST00000309955.8-UTR-9181	CFLAR-201-UTR-9181	ENSG00000003402.21	CFLAR	18	4	0.6
ENST00000309955.8-UTR-8418	CFLAR-201-UTR-8418	ENSG00000003402.21	CFLAR	19	5	0.8
ENST00000309955.8-UTR-4955	CFLAR-201-UTR-4955	ENSG00000003402.21	CFLAR	23	6	1
ENST00000233156.9-UTR-2256	TFPI-201-UTR-2256	ENSG00000003436.16	TFPI	10	1	0
ENST00000233156.9	TFPI-201	ENSG00000003436.16	TFPI	14	2	1
ENST00000180173.10-UTR-1240	MTMR7-201-UTR-1240	ENSG00000003987.14	MTMR7	2	1	0
ENST00000180173.10	MTMR7-201	ENSG00000003987.14	MTMR7	3	2	1
ENST00000004531.14-UTR-5117	SLC7A2-201-UTR-5117	ENSG00000003989.18	SLC7A2	3	1	0
ENST00000470360.5	SLC7A2-203	ENSG00000003989.18	SLC7A2	9	2	1
ENST00000618887.2	POLDIP2-202	ENSG00000004142.12	POLDIP2	2	1	0
ENST00000540200.6-UTR-547	POLDIP2-201-UTR-547	ENSG00000004142.12	POLDIP2	3	2	1
ENST00000548033.5	AK2-210	ENSG00000004455.17	AK2	8	1	0
ENST00000354858.11-UTR-1028	AK2-201-UTR-1028	ENSG00000004455.17	AK2	10	2	0.333333
ENST00000354858.11	AK2-201	ENSG00000004455.17	AK2	11	3	0.666667
ENST00000629371.2-UTR+1381	AK2-215-UTR+1381	ENSG00000004455.17	AK2	14	4	1
ENST00000226279.8-UTR-2904	CD38-201-UTR-2904	ENSG00000004468.13	CD38	7	1	0
ENST00000226279.8	CD38-201	ENSG00000004468.13	CD38	9	2	1
ENST00000421138.6-UTR-346	RECQL-203-UTR-346	ENSG00000004700.16	RECQL	1	1	0
ENST00000421138.6	RECQL-203	ENSG00000004700.16	RECQL	2	2	0.5
ENST00000444129.7-UTR+97	RECQL-204-UTR+97	ENSG00000004700.16	RECQL	4	3	1
ENST00000544910.5-UTR-1592	VPS50-220-UTR-1592	ENSG00000004766.17	VPS50	4	1	0
ENST00000305866.10	VPS50-202	ENSG00000004766.17	VPS50	6	2	1
ENST00000066544.8-UTR-2500	CDC27-201-UTR-2500	ENSG00000004897.12	CDC27	5	1	0
ENST00000066544.8-UTR-243	CDC27-201-UTR-243	ENSG00000004897.12	CDC27	7	2	0.5
ENST00000066544.8	CDC27-201	ENSG00000004897.12	CDC27	8	3	1
ENST00000599848.5-UTR-1613	UPF1-207-UTR-1613	ENSG00000005007.13	UPF1	1	1	0
ENST00000262803.10	UPF1-201	ENSG00000005007.13	UPF1	3	2	1
ENST00000345317.7-UTR-2331	SKAP2-201-UTR-2331	ENSG00000005020.13	SKAP2	1	1	0
ENST00000345317.7-UTR+64	SKAP2-201-UTR+64	ENSG00000005020.13	SKAP2	3	2	1
ENST00000378526.9-UTR-4680	LIG3-202-UTR-4680	ENSG00000005156.12	LIG3	2	1	0
ENST00000378526.9-UTR-500	LIG3-202-UTR-500	ENSG00000005156.12	LIG3	3	2	0.5
ENST00000378526.9	LIG3-202	ENSG00000005156.12	LIG3	5	3	1
ENST00000432584.7	RPAP3-203	ENSG00000005175.10	RPAP3	2	1	0
ENST00000005386.8-UTR-688	RPAP3-201-UTR-688	ENSG00000005175.10	RPAP3	3	2	0.5
ENST00000005386.8-UTR+621	RPAP3-201-UTR+621	ENSG00000005175.10	RPAP3	5	3	1
ENST00000568940.5	CIAPIN1-211	ENSG00000005194.15	CIAPIN1	2	1	0
ENST00000569370.5	CIAPIN1-213	ENSG00000005194.15	CIAPIN1	3	2	0.5
ENST00000394391.9	CIAPIN1-201	ENSG00000005194.15	CIAPIN1	5	3	1
ENST00000610743.4	SPPL2B-207	ENSG00000005206.17	SPPL2B	3	1	0
ENST00000613503.5-UTR-297	SPPL2B-209-UTR-297	ENSG00000005206.17	SPPL2B	4	2	1
ENST00000265717.5-UTR-1902	PRKAR2B-201-UTR-1902	ENSG00000005249.13	PRKAR2B	2	1	0
ENST00000265717.5-UTR-313	PRKAR2B-201-UTR-313	ENSG00000005249.13	PRKAR2B	4	2	1
ENST00000262367.10-UTR-1513	CREBBP-201-UTR-1513	ENSG00000005339.15	CREBBP	8	1	0
ENST00000262367.10	CREBBP-201	ENSG00000005339.15	CREBBP	9	2	1
ENST00000293894.4-UTR-938	SOX8-201-UTR-938	ENSG00000005513.10	SOX8	1	1	0
ENST00000293894.4	SOX8-201	ENSG00000005513.10	SOX8	2	2	1
ENST00000610980.4-UTR-1000	IBTK-210-UTR-1000	ENSG00000005700.15	IBTK	3	1	0
ENST00000610980.4	IBTK-210	ENSG00000005700.15	IBTK	4	2	1
ENST00000429715.1	MYCBP2-202	ENSG00000005810.19	MYCBP2	1	1	0
ENST00000357337.11	MYCBP2-201	ENSG00000005810.19	MYCBP2	2	2	1
ENST00000007708.7	PDK2-201	ENSG00000005882.12	PDK2	1	1	0
ENST00000614357.4	PDK2-216	ENSG00000005882.12	PDK2	2	2	1
ENST00000338565.3-UTR-356	ZFX-202-UTR-356	ENSG00000005889.16	ZFX	2	1	0
ENST00000379177.5-UTR-1583	ZFX-203-UTR-1583	ENSG00000005889.16	ZFX	5	2	0.5
ENST00000304543.10	ZFX-201	ENSG00000005889.16	ZFX	7	3	1
ENST00000353258.8-UTR-1300	GDE1-201-UTR-1300	ENSG00000006007.12	GDE1	2	1	0
ENST00000353258.8-UTR-329	GDE1-201-UTR-329	ENSG00000006007.12	GDE1	3	2	0.5
ENST00000353258.8	GDE1-201	ENSG00000006007.12	GDE1	4	3	1
ENST00000612116.5	AP2B1-213	ENSG00000006125.18	AP2B1	4	1	0
ENST00000610402.5	AP2B1-211	ENSG00000006125.18	AP2B1	6	2	1
ENST00000575823.1	ZNF263-208	ENSG00000006194.10	ZNF263	3	1	0
ENST00000574674.1	ZNF263-206	ENSG00000006194.10	ZNF263	7	2	1
ENST00000555993.6	MAP3K9-206	ENSG00000006432.16	MAP3K9	4	1	0
ENST00000554752.7	MAP3K9-205	ENSG00000006432.16	MAP3K9	5	2	1
ENST00000005257.7-UTR-1506	RALA-201-UTR-1506	ENSG00000006451.8	RALA	1	1	0
ENST00000005257.7	RALA-201	ENSG00000006451.8	RALA	2	2	1
ENST00000005260.9-UTR-1537	BAIAP2L1-201-UTR-1537	ENSG00000006453.14	BAIAP2L1	2	1	0
ENST00000005260.9	BAIAP2L1-201	ENSG00000006453.14	BAIAP2L1	3	2	1
ENST00000397560.7-UTR-5470	KDM7A-201-UTR-5470	ENSG00000006459.11	KDM7A	2	1	0
ENST00000397560.7	KDM7A-201	ENSG00000006459.11	KDM7A	4	2	1
ENST00000403685.5	ETV1-204	ENSG00000006468.14	ETV1	1	1	0
ENST00000403527.5	ETV1-203	ENSG00000006468.14	ETV1	4	2	0.5
ENST00000405358.8	ETV1-207	ENSG00000006468.14	ETV1	6	3	1
ENST00000411851.3	TBXA2R-202	ENSG00000006638.13	TBXA2R	1	1	0
ENST00000375190.10	TBXA2R-201	ENSG00000006638.13	TBXA2R	3	2	1
ENST00000395969.6	VPS41-203	ENSG00000006715.16	VPS41	2	1	0
ENST00000310301.9-UTR-1009	VPS41-202-UTR-1009	ENSG00000006715.16	VPS41	3	2	0.5
ENST00000310301.9	VPS41-202	ENSG00000006715.16	VPS41	4	3	1
ENST00000262444.13	ARHGAP44-201	ENSG00000006740.18	ARHGAP44	2	1	0
ENST00000340825.7	ARHGAP44-202	ENSG00000006740.18	ARHGAP44	3	2	1
ENST00000519209.5	SCIN-209	ENSG00000006747.15	SCIN	2	1	0
ENST00000297029.10	SCIN-201	ENSG00000006747.15	SCIN	6	2	1
ENST00000458014.1	ARSD-203	ENSG00000006756.16	ARSD	1	1	0
ENST00000381154.6	ARSD-202	ENSG00000006756.16	ARSD	2	2	1
ENST00000357103.5-UTR-2415	ADIPOR2-201-UTR-2415	ENSG00000006831.10	ADIPOR2	1	1	0
ENST00000357103.5	ADIPOR2-201	ENSG00000006831.10	ADIPOR2	2	2	1
ENST00000300843.8-UTR-1915	MARK4-202-UTR-1915	ENSG00000007047.16	MARK4	2	1	0
ENST00000300843.8-UTR-1615	MARK4-202-UTR-1615	ENSG00000007047.16	MARK4	3	2	1
ENST00000528896.7-UTR-263	KIAA0100-202-UTR-263	ENSG00000007202.15	KIAA0100	3	1	0
ENST00000528896.7	KIAA0100-202	ENSG00000007202.15	KIAA0100	4	2	1
ENST00000369669.5	ST7L-207	ENSG00000007341.19	ST7L	3	1	0
ENST00000360743.8-UTR-1372	ST7L-203-UTR-1372	ENSG00000007341.19	ST7L	4	2	0.5
ENST00000358039.9	ST7L-202	ENSG00000007341.19	ST7L	6	3	1
ENST00000638965.1	PAX6-245	ENSG00000007372.25	PAX6	5	1	0
ENST00000379132.8	PAX6-208	ENSG00000007372.25	PAX6	12	2	1
ENST00000349606.4-UTR-1382	MYLIP-201-UTR-1382	ENSG00000007944.15	MYLIP	1	1	0
ENST00000349606.4	MYLIP-201	ENSG00000007944.15	MYLIP	3	2	1
ENST00000397311.4-UTR-970	JARID2-202-UTR-970	ENSG00000008083.14	JARID2	1	1	0
ENST00000397311.4-UTR-408	JARID2-202-UTR-408	ENSG00000008083.14	JARID2	2	2	0.5
ENST00000341776.7	JARID2-201	ENSG00000008083.14	JARID2	6	3	1
ENST00000393655.4-UTR-4219	TFAP2B-202-UTR-4219	ENSG00000008196.13	TFAP2B	1	1	0
ENST00000393655.4-UTR-3889	TFAP2B-202-UTR-3889	ENSG00000008196.13	TFAP2B	2	2	0.5
ENST00000393655.4	TFAP2B-202	ENSG00000008196.13	TFAP2B	3	3	1
ENST00000426930.5	ADAM22-208	ENSG00000008277.15	ADAM22	4	1	0
ENST00000398204.8-UTR-4360	ADAM22-204-UTR-4360	ENSG00000008277.15	ADAM22	5	2	0.333333
ENST00000398204.8-UTR-2587	ADAM22-204-UTR-2587	ENSG00000008277.15	ADAM22	6	3	0.666667
ENST00000398204.8	ADAM22-204	ENSG00000008277.15	ADAM22	7	4	1
ENST00000464029.5	SYPL1-204	ENSG00000008282.9	SYPL1	2	1	0
ENST00000011473.6-UTR+143	SYPL1-201-UTR+143	ENSG00000008282.9	SYPL1	5	2	1
ENST00000582297.5	CYB561-216	ENSG00000008283.16	CYB561	8	1	0
ENST00000360793.8	CYB561-201	ENSG00000008283.16	CYB561	11	2	1
ENST00000505279.5	SPAG9-205	ENSG00000008294.22	SPAG9	3	1	0
ENST00000510283.5	SPAG9-209	ENSG00000008294.22	SPAG9	4	2	0.5
ENST00000262013.12	SPAG9-201	ENSG00000008294.22	SPAG9	6	3	1
ENST00000262966.12	MPND-201	ENSG00000008382.16	MPND	7	1	0
ENST00000262966.12-UTR+4639	MPND-201-UTR+4639	ENSG00000008382.16	MPND	8	2	1
ENST00000587260.1	NFIX-208	ENSG00000008441.19	NFIX	7	1	0
ENST00000360105.8-UTR-1299	NFIX-202-UTR-1299	ENSG00000008441.19	NFIX	9	2	0.5
ENST00000360105.8	NFIX-202	ENSG00000008441.19	NFIX	10	3	1
ENST00000519685.5	RHOBTB2-205	ENSG00000008853.18	RHOBTB2	1	1	0
ENST00000692529.1	RHOBTB2-210	ENSG00000008853.18	RHOBTB2	4	2	1
ENST00000480708.5	SEC62-207	ENSG00000008952.17	SEC62	1	1	0
ENST00000337002.9-UTR-3592	SEC62-201-UTR-3592	ENSG00000008952.17	SEC62	8	2	0.5
ENST00000337002.9-UTR-1912	SEC62-201-UTR-1912	ENSG00000008952.17	SEC62	13	3	1
ENST00000618656.2	RPS20-212	ENSG00000008988.11	RPS20	9	1	0
ENST00000618656.2-UTR+2441	RPS20-212-UTR+2441	ENSG00000008988.11	RPS20	10	2	1
ENST00000534699.5	CSDE1-217	ENSG00000009307.17	CSDE1	2	1	0
ENST00000261443.9	CSDE1-201	ENSG00000009307.17	CSDE1	5	2	0.5
ENST00000339438.10	CSDE1-202	ENSG00000009307.17	CSDE1	11	3	1
ENST00000348165.10-UTR-791	UBE3C-201-UTR-791	ENSG00000009335.18	UBE3C	3	1	0
ENST00000348165.10	UBE3C-201	ENSG00000009335.18	UBE3C	4	2	1
ENST00000229447.9-UTR-5387	IYD-201-UTR-5387	ENSG00000009765.15	IYD	7	1	0
ENST00000344419.8	IYD-202	ENSG00000009765.15	IYD	14	2	1
ENST00000010299.10	FAM76A-201	ENSG00000009780.16	FAM76A	4	1	0
ENST00000373949.5-UTR-362	FAM76A-203-UTR-362	ENSG00000009780.16	FAM76A	7	2	0.5
ENST00000373949.5	FAM76A-203	ENSG00000009780.16	FAM76A	8	3	1
ENST00000682795.1	POMT2-235	ENSG00000009830.13	POMT2	2	1	0
ENST00000261534.9	POMT2-201	ENSG00000009830.13	POMT2	5	2	1
ENST00000367621.1	VTA1-201	ENSG00000009844.16	VTA1	2	1	0
ENST00000452973.6-UTR-1080	VTA1-203-UTR-1080	ENSG00000009844.16	VTA1	5	2	0.5
ENST00000452973.6	VTA1-203	ENSG00000009844.16	VTA1	7	3	1
ENST00000404251.1	BAZ1B-202	ENSG00000009954.11	BAZ1B	1	1	0
ENST00000339594.9	BAZ1B-201	ENSG00000009954.11	BAZ1B	2	2	1
ENST00000391858.8	SPRTN-204	ENSG00000010072.16	SPRTN	2	1	0
ENST00000295050.12-UTR-782	SPRTN-202-UTR-782	ENSG00000010072.16	SPRTN	3	2	0.5
ENST00000295050.12-UTR+22	SPRTN-202-UTR+22	ENSG00000010072.16	SPRTN	7	3	1
ENST00000577908.5	ZNF207-207	ENSG00000010244.19	ZNF207	7	1	0
ENST00000394670.9	ZNF207-203	ENSG00000010244.19	ZNF207	8	2	1
ENST00000009041.12-UTR-262	STARD3NL-201-UTR-262	ENSG00000010270.14	STARD3NL	4	1	0
ENST00000009041.12-UTR+55	STARD3NL-201-UTR+55	ENSG00000010270.14	STARD3NL	6	2	1
ENST00000263281.7	GIPR-201	ENSG00000010310.9	GIPR	2	1	0
ENST00000590918.6	GIPR-205	ENSG00000010310.9	GIPR	4	2	1
ENST00000231721.7-UTR-283	SEMA3G-201-UTR-283	ENSG00000010319.7	SEMA3G	1	1	0
ENST00000231721.7	SEMA3G-201	ENSG00000010319.7	SEMA3G	3	2	1
ENST00000431561.7-UTR-887	ZNF200-205-UTR-887	ENSG00000010539.12	ZNF200	4	1	0
ENST00000396868.7	ZNF200-201	ENSG00000010539.12	ZNF200	7	2	1
ENST00000309234.10	HFE-201	ENSG00000010704.19	HFE	7	1	0
ENST00000317896.11	HFE-202	ENSG00000010704.19	HFE	10	2	0.5
ENST00000357618.10-UTR-1516	HFE-207-UTR-1516	ENSG00000010704.19	HFE	11	3	1
ENST00000367604.6-UTR-777	HIVEP2-203-UTR-777	ENSG00000010818.10	HIVEP2	5	1	0
ENST00000012134.7	HIVEP2-201	ENSG00000010818.10	HIVEP2	8	2	1
ENST00000613537.5-UTR-2164	ELOA-204-UTR-2164	ENSG00000011007.13	ELOA	1	1	0
ENST00000613537.5	ELOA-204	ENSG00000011007.13	ELOA	2	2	1
ENST00000011898.10-UTR-2837	TSPAN9-201-UTR-2837	ENSG00000011105.14	TSPAN9	3	1	0
ENST00000537971.5	TSPAN9-206	ENSG00000011105.14	TSPAN9	5	2	1
ENST00000334746.10-UTR-3391	BTBD7-202-UTR-3391	ENSG00000011114.15	BTBD7	7	1	0
ENST00000334746.10	BTBD7-202	ENSG00000011114.15	BTBD7	8	2	1
ENST00000415868.5-UTR-2819	MBTD1-203-UTR-2819	ENSG00000011258.16	MBTD1	2	1	0
ENST00000586178.6	MBTD1-204	ENSG00000011258.16	MBTD1	4	2	1
ENST00000389902.8-UTR-2608	RNF216-202-UTR-2608	ENSG00000011275.19	RNF216	1	1	0
ENST00000389902.8	RNF216-202	ENSG00000011275.19	RNF216	3	2	1
ENST00000414789.5	DPF1-203	ENSG00000011332.22	DPF1	2	1	0
ENST00000355526.10	DPF1-201	ENSG00000011332.22	DPF1	5	2	1
ENST00000339082.7	PLAUR-202	ENSG00000011422.12	PLAUR	7	1	0
ENST00000339082.7-UTR+243	PLAUR-202-UTR+243	ENSG00000011422.12	PLAUR	8	2	0.5
ENST00000339082.7-UTR+2595	PLAUR-202-UTR+2595	ENSG00000011422.12	PLAUR	9	3	1
ENST00000451578.6	LDAF1-203	ENSG00000011638.11	LDAF1	3	1	0
ENST00000233047.9	LDAF1-201	ENSG00000011638.11	LDAF1	5	2	1
ENST00000535043.1	GABRA3-204	ENSG00000011677.13	GABRA3	1	1	0
ENST00000370314.9	GABRA3-201	ENSG00000011677.13	GABRA3	2	2	1
ENST00000468300.5	BRCA1-208	ENSG00000012048.23	BRCA1	7	1	0
ENST00000352993.7	BRCA1-201	ENSG00000012048.23	BRCA1	8	2	1
ENST00000340192.11	ERCC1-203	ENSG00000012061.16	ERCC1	6	1	0
ENST00000300853.8	ERCC1-202	ENSG00000012061.16	ERCC1	7	2	1
ENST00000419549.6	CD22-203	ENSG00000012124.17	CD22	3	1	0
ENST00000085219.10	CD22-201	ENSG00000012124.17	CD22	6	2	1
ENST00000379484.10-UTR-2158	MBTPS2-202-UTR-2158	ENSG00000012174.12	MBTPS2	3	1	0
ENST00000379484.10-UTR-384	MBTPS2-202-UTR-384	ENSG00000012174.12	MBTPS2	4	2	0.5
ENST00000379484.10	MBTPS2-202	ENSG00000012174.12	MBTPS2	5	3	1
ENST00000453382.5	PRICKLE3-204	ENSG00000012211.13	PRICKLE3	1	1	0
ENST00000599218.6	PRICKLE3-206	ENSG00000012211.13	PRICKLE3	2	2	1
ENST00000220562.9-UTR-1915	EXTL3-201-UTR-1915	ENSG00000012232.9	EXTL3	4	1	0
ENST00000220562.9	EXTL3-201	ENSG00000012232.9	EXTL3	5	2	1
ENST00000555329.1	UBR7-206	ENSG00000012963.15	UBR7	1	1	0
ENST00000013070.11	UBR7-201	ENSG00000012963.15	UBR7	3	2	1
ENST00000013125.9-UTR-1257	MAP4K5-201-UTR-1257	ENSG00000012983.12	MAP4K5	1	1	0
ENST00000013125.9-UTR-305	MAP4K5-201-UTR-305	ENSG00000012983.12	MAP4K5	3	2	0.5
ENST00000682126.1-UTR+46	MAP4K5-210-UTR+46	ENSG00000012983.12	MAP4K5	6	3	1
ENST00000505907.1	MAN2B2-204	ENSG00000013288.9	MAN2B2	3	1	0
ENST00000285599.8	MAN2B2-201	ENSG00000013288.9	MAN2B2	4	2	1
ENST00000460712.1	NUB1-202	ENSG00000013374.17	NUB1	2	1	0
ENST00000413040.7	NUB1-201	ENSG00000013374.17	NUB1	4	2	1
ENST00000369724.5-UTR-2401	RWDD2A-201-UTR-2401	ENSG00000013392.8	RWDD2A	1	1	0
ENST00000369724.5-UTR-1480	RWDD2A-201-UTR-1480	ENSG00000013392.8	RWDD2A	2	2	1
ENST00000251089.8-UTR-1235	ANGEL1-201-UTR-1235	ENSG00000013523.11	ANGEL1	2	1	0
ENST00000251089.8	ANGEL1-201	ENSG00000013523.11	ANGEL1	3	2	1
ENST00000394514.6-UTR-1148	RNF14-203-UTR-1148	ENSG00000013561.18	RNF14	1	1	0
ENST00000394514.6	RNF14-203	ENSG00000013561.18	RNF14	4	2	1
ENST00000648791.1	GPRC5A-206	ENSG00000013588.9	GPRC5A	2	1	0
ENST00000014914.6	GPRC5A-201	ENSG00000013588.9	GPRC5A	5	2	1
ENST00000370483.9-UTR-1419	COX15-202-UTR-1419	ENSG00000014919.13	COX15	3	1	0
ENST00000370483.9	COX15-202	ENSG00000014919.13	COX15	4	2	1
ENST00000327791.8-UTR-2773	YAF2-201-UTR-2773	ENSG00000015153.15	YAF2	3	1	0
ENST00000327791.8-UTR-2338	YAF2-201-UTR-2338	ENSG00000015153.15	YAF2	4	2	0.5
ENST00000327791.8-UTR-1930	YAF2-201-UTR-1930	ENSG00000015153.15	YAF2	7	3	1
ENST00000397962.8	ZMYND11-208	ENSG00000015171.20	ZMYND11	2	1	0
ENST00000381591.5	ZMYND11-203	ENSG00000015171.20	ZMYND11	10	2	1
ENST00000261615.5-UTR+33	DPEP1-201-UTR+33	ENSG00000015413.10	DPEP1	5	1	0
ENST00000261615.5-UTR+3076	DPEP1-201-UTR+3076	ENSG00000015413.10	DPEP1	6	2	1
ENST00000355451.8-UTR-3248	NUDCD3-202-UTR-3248	ENSG00000015676.18	NUDCD3	2	1	0
ENST00000355451.8	NUDCD3-202	ENSG00000015676.18	NUDCD3	3	2	1
ENST00000315251.11-UTR-3962	CHDH-201-UTR-3962	ENSG00000016391.11	CHDH	3	1	0
ENST00000315251.11-UTR-756	CHDH-201-UTR-756	ENSG00000016391.11	CHDH	4	2	1
ENST00000392904.5	IGF1-203	ENSG00000017427.17	IGF1	4	1	0
ENST00000337514.11-UTR-4741	IGF1-202-UTR-4741	ENSG00000017427.17	IGF1	7	2	1
ENST00000019317.8-UTR-1897	RALBP1-201-UTR-1897	ENSG00000017797.13	RALBP1	2	1	0
ENST00000019317.8	RALBP1-201	ENSG00000017797.13	RALBP1	3	2	1
ENST00000381006.8-UTR-1388	RUFY3-202-UTR-1388	ENSG00000018189.13	RUFY3	5	1	0
ENST00000381006.8	RUFY3-202	ENSG00000018189.13	RUFY3	7	2	1
ENST00000233202.11-UTR-1074	SLC11A1-201-UTR-1074	ENSG00000018280.17	SLC11A1	3	1	0
ENST00000233202.11	SLC11A1-201	ENSG00000018280.17	SLC11A1	4	2	1
ENST00000320339.8-UTR-967	STEEP1-201-UTR-967	ENSG00000018610.15	STEEP1	2	1	0
ENST00000320339.8	STEEP1-201	ENSG00000018610.15	STEEP1	3	2	1
ENST00000326621.10	VSIG2-201	ENSG00000019102.12	VSIG2	2	1	0
ENST00000326621.10-UTR+2878	VSIG2-201-UTR+2878	ENSG00000019102.12	VSIG2	3	2	1
ENST00000323929.8-UTR-4160	MRE11-201-UTR-4160	ENSG00000020922.13	MRE11	6	1	0
ENST00000323929.8	MRE11-201	ENSG00000020922.13	MRE11	8	2	1
ENST00000380739.6-UTR-1021	SERPINB1-201-UTR-1021	ENSG00000021355.13	SERPINB1	1	1	0
ENST00000380739.6-UTR-541	SERPINB1-201-UTR-541	ENSG00000021355.13	SERPINB1	3	2	0.5
ENST00000380739.6	SERPINB1-201	ENSG00000021355.13	SERPINB1	4	3	1
ENST00000647133.1-UTR-626	SPAST-219-UTR-626	ENSG00000021574.13	SPAST	6	1	0
ENST00000647133.1	SPAST-219	ENSG00000021574.13	SPAST	7	2	0.5
ENST00000315285.9	SPAST-201	ENSG00000021574.13	SPAST	10	3	1
ENST00000389989.7-UTR-233	OSBPL5-203-UTR-233	ENSG00000021762.20	OSBPL5	4	1	0
ENST00000263650.12	OSBPL5-201	ENSG00000021762.20	OSBPL5	7	2	1
ENST00000156471.10-UTR-4846	AQR-201-UTR-4846	ENSG00000021776.11	AQR	2	1	0
ENST00000156471.10-UTR-4530	AQR-201-UTR-4530	ENSG00000021776.11	AQR	3	2	0.5
ENST00000156471.10	AQR-201	ENSG00000021776.11	AQR	4	3	1
ENST00000629039.2	FHL1-227	ENSG00000022267.19	FHL1	4	1	0
ENST00000539015.5	FHL1-215	ENSG00000022267.19	FHL1	10	2	1
ENST00000024061.7	SLC45A4-201	ENSG00000022567.10	SLC45A4	2	1	0
ENST00000519067.5	SLC45A4-203	ENSG00000022567.10	SLC45A4	4	2	1
ENST00000442396.7	ZNF839-202	ENSG00000022976.16	ZNF839	4	1	0
ENST00000561251.5	ZNF839-212	ENSG00000022976.16	ZNF839	6	2	1
ENST00000435644.6-UTR-756	RB1CC1-202-UTR-756	ENSG00000023287.13	RB1CC1	3	1	0
ENST00000435644.6-UTR-430	RB1CC1-202-UTR-430	ENSG00000023287.13	RB1CC1	4	2	0.5
ENST00000025008.10	RB1CC1-201	ENSG00000023287.13	RB1CC1	8	3	1
ENST00000689406.1-UTR-3142	ERP44-210-UTR-3142	ENSG00000023318.9	ERP44	3	1	0
ENST00000689406.1-UTR-2789	ERP44-210-UTR-2789	ENSG00000023318.9	ERP44	4	2	1
ENST00000025301.4-UTR-3963	AKAP11-201-UTR-3963	ENSG00000023516.9	AKAP11	1	1	0
ENST00000025301.4-UTR-3198	AKAP11-201-UTR-3198	ENSG00000023516.9	AKAP11	3	2	0.5
ENST00000025301.4	AKAP11-201	ENSG00000023516.9	AKAP11	4	3	1
ENST00000216294.5-UTR-767	SNAPC1-201-UTR-767	ENSG00000023608.5	SNAPC1	2	1	0
ENST00000216294.5	SNAPC1-201	ENSG00000023608.5	SNAPC1	3	2	1
ENST00000526530.1-UTR-439	DERA-204-UTR-439	ENSG00000023697.13	DERA	2	1	0
ENST00000428559.7	DERA-201	ENSG00000023697.13	DERA	4	2	1
ENST00000615724.1-UTR-1704	GCLM-204-UTR-1704	ENSG00000023909.10	GCLM	1	1	0
ENST00000615724.1-UTR-1295	GCLM-204-UTR-1295	ENSG00000023909.10	GCLM	3	2	0.333333
ENST00000615724.1	GCLM-204	ENSG00000023909.10	GCLM	6	3	0.666667
ENST00000370238.8	GCLM-201	ENSG00000023909.10	GCLM	11	4	1
ENST00000372899.6-UTR-2224	UBR2-201-UTR-2224	ENSG00000024048.11	UBR2	2	1	0
ENST00000372899.6	UBR2-201	ENSG00000024048.11	UBR2	3	2	1
ENST00000370966.9-UTR-1999	DEPDC1-201-UTR-1999	ENSG00000024526.17	DEPDC1	1	1	0
ENST00000370966.9-UTR-1103	DEPDC1-201-UTR-1103	ENSG00000024526.17	DEPDC1	2	2	0.5
ENST00000370966.9	DEPDC1-201	ENSG00000024526.17	DEPDC1	3	3	1
ENST00000359203.3-UTR-2876	RRAGD-201-UTR-2876	ENSG00000025039.15	RRAGD	1	1	0
ENST00000359203.3	RRAGD-201	ENSG00000025039.15	RRAGD	3	2	1
ENST00000374012.8-UTR-225	PHF20-203-UTR-225	ENSG00000025293.17	PHF20	4	1	0
ENST00000374012.8	PHF20-203	ENSG00000025293.17	PHF20	5	2	1
ENST00000369002.9-UTR-3679	SEC63-201-UTR-3679	ENSG00000025796.14	SEC63	1	1	0
ENST00000369002.9-UTR-2559	SEC63-201-UTR-2559	ENSG00000025796.14	SEC63	2	2	0.5
ENST00000369002.9	SEC63-201	ENSG00000025796.14	SEC63	3	3	1
ENST00000373625.8-UTR-5126	KPNA6-201-UTR-5126	ENSG00000025800.14	KPNA6	1	1	0
ENST00000373625.8	KPNA6-201	ENSG00000025800.14	KPNA6	2	2	1
ENST00000366911.9-UTR-6095	AGPAT4-203-UTR-6095	ENSG00000026652.15	AGPAT4	5	1	0
ENST00000320285.9	AGPAT4-201	ENSG00000026652.15	AGPAT4	8	2	1
ENST00000412104.6	VRK2-202	ENSG00000028116.18	VRK2	6	1	0
ENST00000412104.6-UTR+1726	VRK2-202-UTR+1726	ENSG00000028116.18	VRK2	8	2	1
ENST00000560804.6	POU2F2-217	ENSG00000028277.22	POU2F2	7	1	0
ENST00000529067.5	POU2F2-207	ENSG00000028277.22	POU2F2	8	2	0.2
ENST00000389341.9-UTR-2405	POU2F2-202-UTR-2405	ENSG00000028277.22	POU2F2	12	3	0.4
ENST00000389341.9-UTR-1503	POU2F2-202-UTR-1503	ENSG00000028277.22	POU2F2	13	4	0.6
ENST00000389341.9-UTR-1043	POU2F2-202-UTR-1043	ENSG00000028277.22	POU2F2	14	5	0.8
ENST00000389341.9	POU2F2-202	ENSG00000028277.22	POU2F2	15	6	1
ENST00000457040.6	ARNTL2-205	ENSG00000029153.15	ARNTL2	4	1	0
ENST00000544915.5	ARNTL2-208	ENSG00000029153.15	ARNTL2	9	2	1
ENST00000353331.8-UTR-1041	BCLAF1-201-UTR-1041	ENSG00000029363.17	BCLAF1	11	1	0
ENST00000353331.8	BCLAF1-201	ENSG00000029363.17	BCLAF1	12	2	0.5
ENST00000531224.6	BCLAF1-214	ENSG00000029363.17	BCLAF1	13	3	1
ENST00000522231.5	ANK1-211	ENSG00000029534.21	ANK1	4	1	0
ENST00000347528.8	ANK1-205	ENSG00000029534.21	ANK1	8	2	1
ENST00000341923.10	RABEP1-201	ENSG00000029725.17	RABEP1	3	1	0
ENST00000537505.6-UTR-2625	RABEP1-202-UTR-2625	ENSG00000029725.17	RABEP1	4	2	0.333333
ENST00000537505.6-UTR-1605	RABEP1-202-UTR-1605	ENSG00000029725.17	RABEP1	5	3	0.666667
ENST00000537505.6-UTR-532	RABEP1-202-UTR-532	ENSG00000029725.17	RABEP1	6	4	1
ENST00000448905.6	HMGB3-204	ENSG00000029993.15	HMGB3	1	1	0
ENST00000325307.12-UTR-2430	HMGB3-201-UTR-2430	ENSG00000029993.15	HMGB3	3	2	1
ENST00000434687.6-UTR-834	IKZF2-207-UTR-834	ENSG00000030419.17	IKZF2	4	1	0
ENST00000451136.6	IKZF2-210	ENSG00000030419.17	IKZF2	6	2	1
ENST00000425075.6	FAM13B-203	ENSG00000031003.11	FAM13B	2	1	0
ENST00000033079.7-UTR-635	FAM13B-201-UTR-635	ENSG00000031003.11	FAM13B	4	2	0.5
ENST00000033079.7	FAM13B-201	ENSG00000031003.11	FAM13B	5	3	1
ENST00000264245.9-UTR-2998	ARHGAP31-201-UTR-2998	ENSG00000031081.11	ARHGAP31	1	1	0
ENST00000264245.9-UTR+3133	ARHGAP31-201-UTR+3133	ENSG00000031081.11	ARHGAP31	5	2	1
ENST00000591092.5	RANBP3-220	ENSG00000031823.14	RANBP3	2	1	0
ENST00000340578.10-UTR-873	RANBP3-202-UTR-873	ENSG00000031823.14	RANBP3	3	2	0.5
ENST00000340578.10	RANBP3-202	ENSG00000031823.14	RANBP3	4	3	1
ENST00000348476.7-UTR-811	ARID4A-201-UTR-811	ENSG00000032219.19	ARID4A	2	1	0
ENST00000431317.6	ARID4A-206	ENSG00000032219.19	ARID4A	6	2	1
ENST00000544428.1	ALG1-202	ENSG00000033011.14	ALG1	1	1	0
ENST00000683739.1	ALG1-221	ENSG00000033011.14	ALG1	5	2	0.5
ENST00000682327.1	ALG1-213	ENSG00000033011.14	ALG1	6	3	1
ENST00000536306.5-UTR-249	ZCCHC8-201-UTR-249	ENSG00000033030.15	ZCCHC8	1	1	0
ENST00000536306.5	ZCCHC8-201	ENSG00000033030.15	ZCCHC8	2	2	1
ENST00000287844.7-UTR-2026	ABCF2-201-UTR-2026	ENSG00000033050.9	ABCF2	1	1	0
ENST00000287844.7-UTR-1006	ABCF2-201-UTR-1006	ENSG00000033050.9	ABCF2	2	2	1
ENST00000358307.6	FUT8-202	ENSG00000033170.17	FUT8	3	1	0
ENST00000360689.9	FUT8-203	ENSG00000033170.17	FUT8	4	2	1
ENST00000322244.10-UTR-4630	UBA6-201-UTR-4630	ENSG00000033178.13	UBA6	4	1	0
ENST00000322244.10-UTR-4156	UBA6-201-UTR-4156	ENSG00000033178.13	UBA6	5	2	1
ENST00000361507.5-UTR+135	GAB2-202-UTR+135	ENSG00000033327.13	GAB2	4	1	0
ENST00000361507.5-UTR+4360	GAB2-202-UTR+4360	ENSG00000033327.13	GAB2	5	2	1
ENST00000437179.5	SLC4A7-207	ENSG00000033867.17	SLC4A7	1	1	0
ENST00000425128.6	SLC4A7-203	ENSG00000033867.17	SLC4A7	9	2	1
ENST00000558330.5	APBA2-205	ENSG00000034053.15	APBA2	1	1	0
ENST00000558402.5	APBA2-207	ENSG00000034053.15	APBA2	3	2	1
ENST00000367591.5-UTR-887	PEX3-201-UTR-887	ENSG00000034693.15	PEX3	1	1	0
ENST00000367591.5-UTR-613	PEX3-201-UTR-613	ENSG00000034693.15	PEX3	2	2	1
ENST00000430566.6-UTR-1204	FAM136A-202-UTR-1204	ENSG00000035141.8	FAM136A	3	1	0
ENST00000037869.7	FAM136A-201	ENSG00000035141.8	FAM136A	5	2	1
ENST00000211998.10-UTR-1781	VCL-201-UTR-1781	ENSG00000035403.18	VCL	1	1	0
ENST00000211998.10	VCL-201	ENSG00000035403.18	VCL	3	2	1
ENST00000453022.6	DEPDC1B-202	ENSG00000035499.13	DEPDC1B	1	1	0
ENST00000265036.10	DEPDC1B-201	ENSG00000035499.13	DEPDC1B	4	2	1
ENST00000457488.5	DAPK2-202	ENSG00000035664.11	DAPK2	3	1	0
ENST00000261891.7	DAPK2-201	ENSG00000035664.11	DAPK2	4	2	1
ENST00000366535.4-UTR-974	ADSS2-201-UTR-974	ENSG00000035687.10	ADSS2	1	1	0
ENST00000366535.4-UTR-354	ADSS2-201-UTR-354	ENSG00000035687.10	ADSS2	2	2	0.5
ENST00000366535.4	ADSS2-201	ENSG00000035687.10	ADSS2	3	3	1
ENST00000349703.7-UTR-760	RFC1-201-UTR-760	ENSG00000035928.17	RFC1	3	1	0
ENST00000349703.7	RFC1-201	ENSG00000035928.17	RFC1	4	2	1
ENST00000394144.9-UTR-1394	TBC1D23-202-UTR-1394	ENSG00000036054.13	TBC1D23	2	1	0
ENST00000344949.9	TBC1D23-201	ENSG00000036054.13	TBC1D23	4	2	1
ENST00000370801.8-UTR-2255	ZZZ3-202-UTR-2255	ENSG00000036549.13	ZZZ3	2	1	0
ENST00000370801.8	ZZZ3-202	ENSG00000036549.13	ZZZ3	4	2	0.5
ENST00000370801.8-UTR+2449	ZZZ3-202-UTR+2449	ENSG00000036549.13	ZZZ3	5	3	1
ENST00000525735.1	USP2-204	ENSG00000036672.16	USP2	1	1	0
ENST00000260187.7	USP2-201	ENSG00000036672.16	USP2	2	2	1
ENST00000375592.8-UTR-3821	FBXO42-201-UTR-3821	ENSG00000037637.11	FBXO42	1	1	0
ENST00000375592.8-UTR-3560	FBXO42-201-UTR-3560	ENSG00000037637.11	FBXO42	2	2	0.5
ENST00000375592.8	FBXO42-201	ENSG00000037637.11	FBXO42	3	3	1
ENST00000040663.8-UTR-1284	MRI1-201-UTR-1284	ENSG00000037757.14	MRI1	1	1	0
ENST00000040663.8	MRI1-201	ENSG00000037757.14	MRI1	2	2	1
ENST00000040584.6-UTR-455	HOXC8-201-UTR-455	ENSG00000037965.6	HOXC8	1	1	0
ENST00000040584.6	HOXC8-201	ENSG00000037965.6	HOXC8	2	2	1
ENST00000264595.7-UTR-789	AGA-201-UTR-789	ENSG00000038002.9	AGA	2	1	0
ENST00000264595.7	AGA-201	ENSG00000038002.9	AGA	4	2	1
ENST00000512921.4	PI4K2B-202	ENSG00000038210.14	PI4K2B	1	1	0
ENST00000264864.8	PI4K2B-201	ENSG00000038210.14	PI4K2B	3	2	0.5
ENST00000264864.8-UTR+4961	PI4K2B-201-UTR+4961	ENSG00000038210.14	PI4K2B	4	3	1
ENST00000261657.5-UTR-264	CLEC16A-201-UTR-264	ENSG00000038532.16	CLEC16A	6	1	0
ENST00000409790.6	CLEC16A-203	ENSG00000038532.16	CLEC16A	8	2	1
ENST00000508716.1	MTREX-208	ENSG00000039123.16	MTREX	1	1	0
ENST00000230640.10-UTR+86	MTREX-201-UTR+86	ENSG00000039123.16	MTREX	3	2	1
ENST00000510158.5-UTR-1108	ZFYVE16-206-UTR-1108	ENSG00000039319.17	ZFYVE16	2	1	0
ENST00000510158.5-UTR-240	ZFYVE16-206-UTR-240	ENSG00000039319.17	ZFYVE16	3	2	0.333333
ENST00000338008.9	ZFYVE16-201	ENSG00000039319.17	ZFYVE16	6	3	0.666667
ENST00000505560.5	ZFYVE16-202	ENSG00000039319.17	ZFYVE16	7	4	1
ENST00000515799.5	RAI14-228	ENSG00000039560.14	RAI14	4	1	0
ENST00000265109.8	RAI14-201	ENSG00000039560.14	RAI14	6	2	1
ENST00000519442.1	SOX30-203	ENSG00000039600.11	SOX30	1	1	0
ENST00000265007.11	SOX30-201	ENSG00000039600.11	SOX30	2	2	1
ENST00000322344.8	PNKP-201	ENSG00000039650.12	PNKP	6	1	0
ENST00000322344.8-UTR+4717	PNKP-201-UTR+4717	ENSG00000039650.12	PNKP	7	2	1
ENST00000523558.5	STAU2-225	ENSG00000040341.18	STAU2	12	1	0
ENST00000522695.5	STAU2-220	ENSG00000040341.18	STAU2	13	2	1
ENST00000613632.4	PHF23-213	ENSG00000040633.13	PHF23	1	1	0
ENST00000454255.6	PHF23-202	ENSG00000040633.13	PHF23	2	2	0.5
ENST00000571362.5	PHF23-205	ENSG00000040633.13	PHF23	4	3	1
ENST00000409463.5	INPP4A-203	ENSG00000040933.16	INPP4A	3	1	0
ENST00000074304.9-UTR-884	INPP4A-201-UTR-884	ENSG00000040933.16	INPP4A	6	2	1
ENST00000356711.7-UTR-599	MYO16-202-UTR-599	ENSG00000041515.16	MYO16	2	1	0
ENST00000457511.7	MYO16-204	ENSG00000041515.16	MYO16	4	2	1
ENST00000265245.10-UTR-346	LSG1-201-UTR-346	ENSG00000041802.11	LSG1	1	1	0
ENST00000265245.10	LSG1-201	ENSG00000041802.11	LSG1	2	2	1
ENST00000393454.6	TDP1-203	ENSG00000042088.14	TDP1	4	1	0
ENST00000335725.9	TDP1-201	ENSG00000042088.14	TDP1	5	2	1
ENST00000640521.1	MED17-227	ENSG00000042429.12	MED17	1	1	0
ENST00000251871.9-UTR-1628	MED17-201-UTR-1628	ENSG00000042429.12	MED17	2	2	0.5
ENST00000251871.9	MED17-201	ENSG00000042429.12	MED17	3	3	1
ENST00000295802.9	RETSAT-201	ENSG00000042445.14	RETSAT	2	1	0
ENST00000295802.9-UTR+1450	RETSAT-201-UTR+1450	ENSG00000042445.14	RETSAT	3	2	1
ENST00000263867.9	CAPG-201	ENSG00000042493.16	CAPG	5	1	0
ENST00000263867.9-UTR+1174	CAPG-201-UTR+1174	ENSG00000042493.16	CAPG	6	2	1
ENST00000460412.6-UTR-925	DCUN1D1-202-UTR-925	ENSG00000043093.15	DCUN1D1	2	1	0
ENST00000632685.1	DCUN1D1-208	ENSG00000043093.15	DCUN1D1	6	2	0.333333
ENST00000292782.9-UTR-4289	DCUN1D1-201-UTR-4289	ENSG00000043093.15	DCUN1D1	7	3	0.666667
ENST00000292782.9-UTR-3364	DCUN1D1-201-UTR-3364	ENSG00000043093.15	DCUN1D1	8	4	1
ENST00000402835.5	JADE2-204	ENSG00000043143.22	JADE2	5	1	0
ENST00000395003.5	JADE2-203	ENSG00000043143.22	JADE2	8	2	1
ENST00000521416.5	LCP2-206	ENSG00000043462.13	LCP2	3	1	0
ENST00000046794.10-UTR-1851	LCP2-201-UTR-1851	ENSG00000043462.13	LCP2	4	2	1
ENST00000541099.5	TRIT1-215	ENSG00000043514.17	TRIT1	1	1	0
ENST00000537440.5	TRIT1-214	ENSG00000043514.17	TRIT1	3	2	1
ENST00000369295.4-UTR-288	ADRB1-201-UTR-288	ENSG00000043591.6	ADRB1	1	1	0
ENST00000369295.4	ADRB1-201	ENSG00000043591.6	ADRB1	2	2	1
ENST00000518825.5-UTR-496	CTNNA1-210-UTR-496	ENSG00000044115.21	CTNNA1	2	1	0
ENST00000302763.12	CTNNA1-201	ENSG00000044115.21	CTNNA1	7	2	1
ENST00000680032.1	HSPA5-204	ENSG00000044574.9	HSPA5	1	1	0
ENST00000680272.1-UTR-1387	HSPA5-207-UTR-1387	ENSG00000044574.9	HSPA5	3	2	1
ENST00000261590.13-UTR-1699	DSG2-201-UTR-1699	ENSG00000046604.14	DSG2	6	1	0
ENST00000261590.13	DSG2-201	ENSG00000046604.14	DSG2	8	2	1
ENST00000454189.6-UTR-324	GPM6B-205-UTR-324	ENSG00000046653.15	GPM6B	8	1	0
ENST00000454189.6	GPM6B-205	ENSG00000046653.15	GPM6B	9	2	0.5
ENST00000316715.9-UTR+171	GPM6B-201-UTR+171	ENSG00000046653.15	GPM6B	12	3	1
ENST00000161863.9-UTR-1578	YTHDC2-201-UTR-1578	ENSG00000047188.16	YTHDC2	2	1	0
ENST00000161863.9-UTR-1160	YTHDC2-201-UTR-1160	ENSG00000047188.16	YTHDC2	4	2	0.5
ENST00000161863.9	YTHDC2-201	ENSG00000047188.16	YTHDC2	6	3	1
ENST00000261844.11-UTR-342	FAM214A-201-UTR-342	ENSG00000047346.13	FAM214A	4	1	0
ENST00000261844.11	FAM214A-201	ENSG00000047346.13	FAM214A	5	2	1
ENST00000261250.8-UTR-1616	C12orf4-201-UTR-1616	ENSG00000047621.12	C12orf4	3	1	0
ENST00000261250.8	C12orf4-201	ENSG00000047621.12	C12orf4	6	2	1
ENST00000426837.6-UTR-465	MAP4-207-UTR-465	ENSG00000047849.22	MAP4	7	1	0
ENST00000429422.5	MAP4-208	ENSG00000047849.22	MAP4	11	2	1
ENST00000535237.2-UTR-2964	GOPC-203-UTR-2964	ENSG00000047932.14	GOPC	1	1	0
ENST00000535237.2-UTR-1409	GOPC-203-UTR-1409	ENSG00000047932.14	GOPC	2	2	0.5
ENST00000052569.10	GOPC-201	ENSG00000047932.14	GOPC	6	3	1
ENST00000545540.5	USP28-214	ENSG00000048028.11	USP28	2	1	0
ENST00000003302.8	USP28-201	ENSG00000048028.11	USP28	5	2	1
ENST00000522368.5-UTR-321	RRM2B-208-UTR-321	ENSG00000048392.13	RRM2B	4	1	0
ENST00000522368.5	RRM2B-208	ENSG00000048392.13	RRM2B	5	2	0.333333
ENST00000251810.8-UTR-1382	RRM2B-201-UTR-1382	ENSG00000048392.13	RRM2B	7	3	0.666667
ENST00000251810.8	RRM2B-201	ENSG00000048392.13	RRM2B	12	4	1
ENST00000566228.6-UTR-1284	SNX29-205-UTR-1284	ENSG00000048471.14	SNX29	4	1	0
ENST00000566228.6	SNX29-205	ENSG00000048471.14	SNX29	6	2	1
ENST00000053468.4-UTR-826	MRPS10-201-UTR-826	ENSG00000048544.6	MRPS10	5	1	0
ENST00000053468.4-UTR-594	MRPS10-201-UTR-594	ENSG00000048544.6	MRPS10	6	2	0.5
ENST00000053468.4-UTR+145	MRPS10-201-UTR+145	ENSG00000048544.6	MRPS10	9	3	1
ENST00000480887.5	RSF1-204	ENSG00000048649.14	RSF1	3	1	0
ENST00000308488.11-UTR-4931	RSF1-201-UTR-4931	ENSG00000048649.14	RSF1	5	2	0.333333
ENST00000308488.11-UTR-1590	RSF1-201-UTR-1590	ENSG00000048649.14	RSF1	7	3	0.666667
ENST00000308488.11	RSF1-201	ENSG00000048649.14	RSF1	8	4	1
ENST00000011700.10-UTR-928	VPS13D-201-UTR-928	ENSG00000048707.15	VPS13D	2	1	0
ENST00000011700.10	VPS13D-201	ENSG00000048707.15	VPS13D	3	2	0.5
ENST00000543766.2	VPS13D-212	ENSG00000048707.15	VPS13D	4	3	1
ENST00000632728.1	CELF2-212	ENSG00000048740.19	CELF2	9	1	0
ENST00000416382.6-UTR-794	CELF2-203-UTR-794	ENSG00000048740.19	CELF2	10	2	0.333333
ENST00000416382.6-UTR-323	CELF2-203-UTR-323	ENSG00000048740.19	CELF2	13	3	0.666667
ENST00000399850.7	CELF2-202	ENSG00000048740.19	CELF2	15	4	1
ENST00000427765.1	FAM120A-203	ENSG00000048828.17	FAM120A	4	1	0
ENST00000277165.11-UTR-419	FAM120A-201-UTR-419	ENSG00000048828.17	FAM120A	5	2	0.5
ENST00000277165.11	FAM120A-201	ENSG00000048828.17	FAM120A	6	3	1
ENST00000372748.8	COL9A2-202	ENSG00000049089.15	COL9A2	2	1	0
ENST00000372748.8-UTR+2713	COL9A2-202-UTR+2713	ENSG00000049089.15	COL9A2	3	2	1
ENST00000265038.10-UTR-563	ERCC8-201-UTR-563	ENSG00000049167.16	ERCC8	2	1	0
ENST00000675042.2	ERCC8-213	ENSG00000049167.16	ERCC8	6	2	0.5
ENST00000682217.1	ERCC8-220	ENSG00000049167.16	ERCC8	7	3	1
ENST00000602477.1	H6PD-203	ENSG00000049239.13	H6PD	1	1	0
ENST00000377403.7	H6PD-201	ENSG00000049239.13	H6PD	2	2	1
ENST00000470357.1	VAMP3-202	ENSG00000049245.13	VAMP3	2	1	0
ENST00000054666.11-UTR-985	VAMP3-201-UTR-985	ENSG00000049245.13	VAMP3	4	2	0.5
ENST00000054666.11	VAMP3-201	ENSG00000049245.13	VAMP3	6	3	1
ENST00000402934.5-UTR-478	LTBP1-201-UTR-478	ENSG00000049323.16	LTBP1	1	1	0
ENST00000404525.5	LTBP1-202	ENSG00000049323.16	LTBP1	5	2	1
ENST00000647938.1-UTR-1521	ARID1B-236-UTR-1521	ENSG00000049618.24	ARID1B	18	1	0
ENST00000346085.10	ARID1B-202	ENSG00000049618.24	ARID1B	20	2	1
ENST00000357895.9	NEDD4L-203	ENSG00000049759.20	NEDD4L	8	1	0
ENST00000675101.1-UTR-498	NEDD4L-245-UTR-498	ENSG00000049759.20	NEDD4L	12	2	0.333333
ENST00000456173.6	NEDD4L-208	ENSG00000049759.20	NEDD4L	15	3	0.666667
ENST00000456986.5	NEDD4L-209	ENSG00000049759.20	NEDD4L	17	4	1
ENST00000380639.10-UTR-5473	PTCD2-202-UTR-5473	ENSG00000049883.15	PTCD2	4	1	0
ENST00000380639.10	PTCD2-202	ENSG00000049883.15	PTCD2	5	2	1
ENST00000425728.6-UTR-569	JKAMP-202-UTR-569	ENSG00000050130.18	JKAMP	2	1	0
ENST00000554271.5	JKAMP-206	ENSG00000050130.18	JKAMP	5	2	1
ENST00000396505.7-UTR-6786	DKK3-202-UTR-6786	ENSG00000050165.19	DKK3	7	1	0
ENST00000396505.7	DKK3-202	ENSG00000050165.19	DKK3	10	2	1
ENST00000607303.1	MCUR1-203	ENSG00000050393.12	MCUR1	2	1	0
ENST00000379170.9	MCUR1-201	ENSG00000050393.12	MCUR1	4	2	1
ENST00000552909.5	LIMA1-216	ENSG00000050405.14	LIMA1	1	1	0
ENST00000341247.9	LIMA1-201	ENSG00000050405.14	LIMA1	3	2	1
ENST00000460330.5	PTGER3-206	ENSG00000050628.21	PTGER3	9	1	0
ENST00000370931.7	PTGER3-205	ENSG00000050628.21	PTGER3	10	2	1
ENST00000343111.10-UTR-2205	MAPK9-201-UTR-2205	ENSG00000050748.18	MAPK9	6	1	0
ENST00000343111.10	MAPK9-201	ENSG00000050748.18	MAPK9	7	2	1
ENST00000379792.6	HERPUD1-203	ENSG00000051108.15	HERPUD1	6	1	0
ENST00000439977.7-UTR+1609	HERPUD1-204-UTR+1609	ENSG00000051108.15	HERPUD1	8	2	1
ENST00000267868.8-UTR-698	RAD51-201-UTR-698	ENSG00000051180.17	RAD51	6	1	0
ENST00000267868.8	RAD51-201	ENSG00000051180.17	RAD51	7	2	1
ENST00000544716.5-UTR-417	PIK3CB-213-UTR-417	ENSG00000051382.9	PIK3CB	4	1	0
ENST00000477593.5	PIK3CB-207	ENSG00000051382.9	PIK3CB	6	2	0.5
ENST00000674063.1	PIK3CB-214	ENSG00000051382.9	PIK3CB	8	3	1
ENST00000060969.6-UTR-4002	SIKE1-201-UTR-4002	ENSG00000052723.12	SIKE1	1	1	0
ENST00000060969.6-UTR+77	SIKE1-201-UTR+77	ENSG00000052723.12	SIKE1	4	2	1
ENST00000264433.11-UTR-2357	FNIP2-201-UTR-2357	ENSG00000052795.13	FNIP2	1	1	0
ENST00000264433.11	FNIP2-201	ENSG00000052795.13	FNIP2	4	2	1
ENST00000393766.6-UTR-868	MSMO1-202-UTR-868	ENSG00000052802.13	MSMO1	3	1	0
ENST00000261507.11	MSMO1-201	ENSG00000052802.13	MSMO1	8	2	1
ENST00000418561.2	TTC17-203	ENSG00000052841.15	TTC17	2	1	0
ENST00000039989.9	TTC17-201	ENSG00000052841.15	TTC17	3	2	1
ENST00000330263.5-UTR-1031	MRTO4-201-UTR-1031	ENSG00000053372.5	MRTO4	3	1	0
ENST00000330263.5-UTR-683	MRTO4-201-UTR-683	ENSG00000053372.5	MRTO4	4	2	1
ENST00000261558.8-UTR-3027	AP5M1-201-UTR-3027	ENSG00000053770.12	AP5M1	5	1	0
ENST00000261558.8	AP5M1-201	ENSG00000053770.12	AP5M1	6	2	1
ENST00000373163.5	TRAPPC3-203	ENSG00000054116.12	TRAPPC3	4	1	0
ENST00000616074.4	TRAPPC3-208	ENSG00000054116.12	TRAPPC3	6	2	1
ENST00000354618.10-UTR-789	THRAP3-201-UTR-789	ENSG00000054118.15	THRAP3	2	1	0
ENST00000354618.10	THRAP3-201	ENSG00000054118.15	THRAP3	4	2	1
ENST00000645831.2-UTR-1483	FOXC1-201-UTR-1483	ENSG00000054598.9	FOXC1	1	1	0
ENST00000645831.2-UTR-1072	FOXC1-201-UTR-1072	ENSG00000054598.9	FOXC1	2	2	0.5
ENST00000645831.2	FOXC1-201	ENSG00000054598.9	FOXC1	3	3	1
ENST00000406733.1	TBC1D22A-205	ENSG00000054611.14	TBC1D22A	3	1	0
ENST00000380995.5	TBC1D22A-203	ENSG00000054611.14	TBC1D22A	5	2	1
ENST00000064778.8-UTR-3932	FAM168A-201-UTR-3932	ENSG00000054965.11	FAM168A	3	1	0
ENST00000064778.8-UTR-613	FAM168A-201-UTR-613	ENSG00000054965.11	FAM168A	4	2	0.5
ENST00000064778.8	FAM168A-201	ENSG00000054965.11	FAM168A	5	3	1
ENST00000393580.2	RELT-202	ENSG00000054967.13	RELT	1	1	0
ENST00000064780.7-UTR-474	RELT-201-UTR-474	ENSG00000054967.13	RELT	2	2	0.5
ENST00000064780.7	RELT-201	ENSG00000054967.13	RELT	3	3	1
ENST00000492354.1-UTR-2551	SZRD1-210-UTR-2551	ENSG00000055070.17	SZRD1	3	1	0
ENST00000492354.1-UTR-1777	SZRD1-210-UTR-1777	ENSG00000055070.17	SZRD1	4	2	0.5
ENST00000401088.9	SZRD1-201	ENSG00000055070.17	SZRD1	6	3	1
ENST00000409469.5	CUL1-202	ENSG00000055130.18	CUL1	1	1	0
ENST00000325222.9	CUL1-201	ENSG00000055130.18	CUL1	11	2	1
ENST00000520667.5	FAM114A2-211	ENSG00000055147.19	FAM114A2	2	1	0
ENST00000522858.5	FAM114A2-215	ENSG00000055147.19	FAM114A2	4	2	1
ENST00000636456.1-UTR-848	TAB2-208-UTR-848	ENSG00000055208.19	TAB2	1	1	0
ENST00000636456.1	TAB2-208	ENSG00000055208.19	TAB2	2	2	0.5
ENST00000367456.5	TAB2-201	ENSG00000055208.19	TAB2	5	3	1
ENST00000367419.10-UTR-734	GINM1-201-UTR-734	ENSG00000055211.14	GINM1	4	1	0
ENST00000367419.10	GINM1-201	ENSG00000055211.14	GINM1	8	2	1
ENST00000684261.1	KMT2C-259	ENSG00000055609.21	KMT2C	12	1	0
ENST00000683178.1	KMT2C-242	ENSG00000055609.21	KMT2C	16	2	0.5
ENST00000360104.8	KMT2C-202	ENSG00000055609.21	KMT2C	22	3	1
ENST00000440577.5-UTR-1424	PUM2-207-UTR-1424	ENSG00000055917.16	PUM2	1	1	0
ENST00000361078.7-UTR-959	PUM2-202-UTR-959	ENSG00000055917.16	PUM2	8	2	0.5
ENST00000338086.9	PUM2-201	ENSG00000055917.16	PUM2	10	3	1
ENST00000265069.13-UTR-1074	ZFR-201-UTR-1074	ENSG00000056097.16	ZFR	2	1	0
ENST00000265069.13	ZFR-201	ENSG00000056097.16	ZFR	5	2	1
ENST00000454740.5	RC3H2-206	ENSG00000056586.16	RC3H2	5	1	0
ENST00000357244.7	RC3H2-202	ENSG00000056586.16	RC3H2	8	2	1
ENST00000288167.8-UTR-337	IL17RB-201-UTR-337	ENSG00000056736.10	IL17RB	1	1	0
ENST00000288167.8	IL17RB-201	ENSG00000056736.10	IL17RB	2	2	1
ENST00000340026.10	TRAF3IP2-201	ENSG00000056972.20	TRAF3IP2	6	1	0
ENST00000368761.11	TRAF3IP2-207	ENSG00000056972.20	TRAF3IP2	7	2	1
ENST00000326857.9	DCBLD2-202	ENSG00000057019.16	DCBLD2	1	1	0
ENST00000326840.11	DCBLD2-201	ENSG00000057019.16	DCBLD2	5	2	1
ENST00000539888.5-UTR-4675	SOAT1-203-UTR-4675	ENSG00000057252.13	SOAT1	1	1	0
ENST00000539888.5-UTR-3868	SOAT1-203-UTR-3868	ENSG00000057252.13	SOAT1	5	2	0.5
ENST00000539888.5-UTR-3224	SOAT1-203-UTR-3224	ENSG00000057252.13	SOAT1	7	3	1
ENST00000070846.11-UTR-1078	PKP2-201-UTR-1078	ENSG00000057294.16	PKP2	5	1	0
ENST00000070846.11-UTR-258	PKP2-201-UTR-258	ENSG00000057294.16	PKP2	6	2	0.5
ENST00000070846.11	PKP2-201	ENSG00000057294.16	PKP2	7	3	1
ENST00000447751.5	GDI2-205	ENSG00000057608.17	GDI2	3	1	0
ENST00000380191.9	GDI2-203	ENSG00000057608.17	GDI2	5	2	1
ENST00000369091.6	PRDM1-202	ENSG00000057657.17	PRDM1	1	1	0
ENST00000648754.1	PRDM1-208	ENSG00000057657.17	PRDM1	3	2	0.5
ENST00000369089.3	PRDM1-201	ENSG00000057657.17	PRDM1	5	3	1
ENST00000680843.1	USP13-244	ENSG00000058056.10	USP13	1	1	0
ENST00000602704.2	USP13-206	ENSG00000058056.10	USP13	14	2	1
ENST00000498086.5	ATP11B-210	ENSG00000058063.16	ATP11B	8	1	0
ENST00000323116.10-UTR-2260	ATP11B-201-UTR-2260	ENSG00000058063.16	ATP11B	9	2	0.333333
ENST00000323116.10	ATP11B-201	ENSG00000058063.16	ATP11B	10	3	0.666667
ENST00000323116.10-UTR+1381	ATP11B-201-UTR+1381	ENSG00000058063.16	ATP11B	11	4	1
ENST00000634739.1	PPP1R12A-222	ENSG00000058272.19	PPP1R12A	4	1	0
ENST00000450142.7-UTR-258	PPP1R12A-203-UTR-258	ENSG00000058272.19	PPP1R12A	7	2	1
ENST00000332127.8-UTR-1537	ZC3H11A-201-UTR-1537	ENSG00000058673.17	ZC3H11A	3	1	0
ENST00000332127.8	ZC3H11A-201	ENSG00000058673.17	ZC3H11A	5	2	1
ENST00000371429.4-UTR-2242	NDC1-201-UTR-2242	ENSG00000058804.12	NDC1	1	1	0
ENST00000371429.4	NDC1-201	ENSG00000058804.12	NDC1	2	2	1
ENST00000261211.8-UTR-1509	CDK17-201-UTR-1509	ENSG00000059758.8	CDK17	3	1	0
ENST00000261211.8-UTR-295	CDK17-201-UTR-295	ENSG00000059758.8	CDK17	5	2	1
ENST00000313525.4-UTR-811	DNAJC25-201-UTR-811	ENSG00000059769.20	DNAJC25	2	1	0
ENST00000313525.4	DNAJC25-201	ENSG00000059769.20	DNAJC25	3	2	1
ENST00000075120.12-UTR-1562	SLC2A3-201-UTR-1562	ENSG00000059804.16	SLC2A3	1	1	0
ENST00000075120.12-UTR-1313	SLC2A3-201-UTR-1313	ENSG00000059804.16	SLC2A3	2	2	0.333333
ENST00000075120.12-UTR-474	SLC2A3-201-UTR-474	ENSG00000059804.16	SLC2A3	3	3	0.666667
ENST00000075120.12	SLC2A3-201	ENSG00000059804.16	SLC2A3	4	4	1
ENST00000075503.8-UTR-256	STYK1-201-UTR-256	ENSG00000060140.9	STYK1	1	1	0
ENST00000075503.8	STYK1-201	ENSG00000060140.9	STYK1	2	2	1
ENST00000535572.5-UTR-1531	WNK1-206-UTR-1531	ENSG00000060237.19	WNK1	4	1	0
ENST00000315939.11	WNK1-201	ENSG00000060237.19	WNK1	8	2	1
ENST00000630771.2-UTR-31236	CCAR1-218-UTR-31236	ENSG00000060339.14	CCAR1	2	1	0
ENST00000630771.2-UTR-21075	CCAR1-218-UTR-21075	ENSG00000060339.14	CCAR1	3	2	0.333333
ENST00000630771.2-UTR-4062	CCAR1-218-UTR-4062	ENSG00000060339.14	CCAR1	5	3	0.666667
ENST00000630771.2-UTR-826	CCAR1-218-UTR-826	ENSG00000060339.14	CCAR1	9	4	1
ENST00000539282.5-UTR-254	BCAT1-205-UTR-254	ENSG00000060982.15	BCAT1	2	1	0
ENST00000342945.9-UTR-1443	BCAT1-202-UTR-1443	ENSG00000060982.15	BCAT1	5	2	0.333333
ENST00000538118.5	BCAT1-204	ENSG00000060982.15	BCAT1	7	3	0.666667
ENST00000261192.12-UTR-1338	BCAT1-201-UTR-1338	ENSG00000060982.15	BCAT1	8	4	1
ENST00000542791.1	MRPS35-205	ENSG00000061794.13	MRPS35	3	1	0
ENST00000081029.8	MRPS35-201	ENSG00000061794.13	MRPS35	5	2	1
ENST00000641654.1-UTR-4222	MON2-214-UTR-4222	ENSG00000061987.16	MON2	5	1	0
ENST00000641654.1-UTR-1782	MON2-214-UTR-1782	ENSG00000061987.16	MON2	13	2	0.5
ENST00000641654.1	MON2-214	ENSG00000061987.16	MON2	15	3	1
ENST00000514387.6-UTR-466	GPBP1-208-UTR-466	ENSG00000062194.16	GPBP1	2	1	0
ENST00000506184.7-UTR-575	GPBP1-204-UTR-575	ENSG00000062194.16	GPBP1	8	2	1
ENST00000372075.2	WAPL-202	ENSG00000062650.20	WAPL	1	1	0
ENST00000298767.10	WAPL-201	ENSG00000062650.20	WAPL	2	2	1
ENST00000262291.9-UTR-1667	VMP1-201-UTR-1667	ENSG00000062716.13	VMP1	4	1	0
ENST00000262291.9-UTR-252	VMP1-201-UTR-252	ENSG00000062716.13	VMP1	8	2	0.5
ENST00000262291.9	VMP1-201	ENSG00000062716.13	VMP1	10	3	1
ENST00000083182.8-UTR-4080	APPBP2-201-UTR-4080	ENSG00000062725.10	APPBP2	2	1	0
ENST00000083182.8-UTR-2309	APPBP2-201-UTR-2309	ENSG00000062725.10	APPBP2	3	2	1
ENST00000416762.7	EIF4B-202	ENSG00000063046.18	EIF4B	3	1	0
ENST00000262056.14	EIF4B-201	ENSG00000063046.18	EIF4B	6	2	1
ENST00000594368.5-UTR-835	MED29-202-UTR-835	ENSG00000063322.15	MED29	1	1	0
ENST00000615911.4-UTR-1004	MED29-206-UTR-1004	ENSG00000063322.15	MED29	4	2	0.5
ENST00000315588.11	MED29-201	ENSG00000063322.15	MED29	6	3	1
ENST00000506456.1	AHRR-203	ENSG00000063438.20	AHRR	2	1	0
ENST00000684583.1	AHRR-211	ENSG00000063438.20	AHRR	3	2	1
ENST00000420138.5	GPC1-202	ENSG00000063660.9	GPC1	1	1	0
ENST00000264039.7	GPC1-201	ENSG00000063660.9	GPC1	2	2	1
ENST00000264275.9	CASP8-202	ENSG00000064012.23	CASP8	4	1	0
ENST00000444430.2	CASP8-214	ENSG00000064012.23	CASP8	5	2	0.5
ENST00000358485.8	CASP8-205	ENSG00000064012.23	CASP8	8	3	1
ENST00000343028.9-UTR-2069	TM7SF3-201-UTR-2069	ENSG00000064115.11	TM7SF3	2	1	0
ENST00000343028.9	TM7SF3-201	ENSG00000064115.11	TM7SF3	3	2	1
ENST00000434704.2-UTR-357	DLX3-201-UTR-357	ENSG00000064195.7	DLX3	2	1	0
ENST00000434704.2	DLX3-201	ENSG00000064195.7	DLX3	3	2	1
ENST00000428878.6	HIPK2-203	ENSG00000064393.16	HIPK2	2	1	0
ENST00000406875.8-UTR-8181	HIPK2-202-UTR-8181	ENSG00000064393.16	HIPK2	4	2	0.5
ENST00000406875.8	HIPK2-202	ENSG00000064393.16	HIPK2	6	3	1
ENST00000471234.5	TNPO3-203	ENSG00000064419.14	TNPO3	2	1	0
ENST00000627585.2	TNPO3-205	ENSG00000064419.14	TNPO3	4	2	1
ENST00000587583.6	TMEM161A-206	ENSG00000064545.15	TMEM161A	1	1	0
ENST00000162044.14	TMEM161A-201	ENSG00000064545.15	TMEM161A	2	2	1
ENST00000343225.4-UTR-1513	SLC12A2-202-UTR-1513	ENSG00000064651.14	SLC12A2	2	1	0
ENST00000262461.7-UTR-944	SLC12A2-201-UTR-944	ENSG00000064651.14	SLC12A2	5	2	0.5
ENST00000262461.7	SLC12A2-201	ENSG00000064651.14	SLC12A2	6	3	1
ENST00000568865.3	CNN2-209	ENSG00000064666.15	CNN2	1	1	0
ENST00000348419.7	CNN2-202	ENSG00000064666.15	CNN2	3	2	1
ENST00000379403.2	BTBD1-202	ENSG00000064726.10	BTBD1	2	1	0
ENST00000261721.9-UTR-769	BTBD1-201-UTR-769	ENSG00000064726.10	BTBD1	3	2	0.5
ENST00000261721.9	BTBD1-201	ENSG00000064726.10	BTBD1	5	3	1
ENST00000649117.1	ANKS1A-203	ENSG00000064999.15	ANKS1A	2	1	0
ENST00000360359.5	ANKS1A-201	ENSG00000064999.15	ANKS1A	3	2	1
ENST00000589369.2	AP3D1-206	ENSG00000065000.19	AP3D1	1	1	0
ENST00000345016.9	AP3D1-201	ENSG00000065000.19	AP3D1	5	2	1
ENST00000192788.6-UTR-4072	UHRF1BP1-201-UTR-4072	ENSG00000065060.18	UHRF1BP1	1	1	0
ENST00000192788.6-UTR+54	UHRF1BP1-201-UTR+54	ENSG00000065060.18	UHRF1BP1	3	2	1
ENST00000369851.7-UTR-7200	GNAI3-201-UTR-7200	ENSG00000065135.12	GNAI3	4	1	0
ENST00000369851.7-UTR-6649	GNAI3-201-UTR-6649	ENSG00000065135.12	GNAI3	7	2	1
ENST00000469360.5	IPO5-208	ENSG00000065150.21	IPO5	3	1	0
ENST00000357602.7	IPO5-202	ENSG00000065150.21	IPO5	4	2	0.5
ENST00000261574.10-UTR-914	IPO5-201-UTR-914	ENSG00000065150.21	IPO5	7	3	1
ENST00000369441.7	WDR3-202	ENSG00000065183.16	WDR3	1	1	0
ENST00000349139.6-UTR-6489	WDR3-201-UTR-6489	ENSG00000065183.16	WDR3	3	2	0.5
ENST00000349139.6-UTR-6121	WDR3-201-UTR-6121	ENSG00000065183.16	WDR3	4	3	1
ENST00000370521.8-UTR-2656	PKN2-203-UTR-2656	ENSG00000065243.20	PKN2	4	1	0
ENST00000370521.8-UTR-335	PKN2-203-UTR-335	ENSG00000065243.20	PKN2	9	2	1
ENST00000378694.1-UTR-1207	MCM10-201-UTR-1207	ENSG00000065328.17	MCM10	2	1	0
ENST00000378714.8	MCM10-202	ENSG00000065328.17	MCM10	4	2	1
ENST00000583087.6	MYLK-216	ENSG00000065534.20	MYLK	13	1	0
ENST00000685744.1	MYLK-223	ENSG00000065534.20	MYLK	22	2	0.5
ENST00000360304.8	MYLK-202	ENSG00000065534.20	MYLK	25	3	1
ENST00000353533.10-UTR-1887	MAP2K4-201-UTR-1887	ENSG00000065559.15	MAP2K4	1	1	0
ENST00000415385.7	MAP2K4-202	ENSG00000065559.15	MAP2K4	3	2	1
ENST00000535273.2-UTR-486	PACC1-205-UTR-486	ENSG00000065600.13	PACC1	1	1	0
ENST00000535273.2	PACC1-205	ENSG00000065600.13	PACC1	2	2	1
ENST00000335753.8-UTR-3152	SLK-201-UTR-3152	ENSG00000065613.15	SLK	1	1	0
ENST00000335753.8-UTR-1650	SLK-201-UTR-1650	ENSG00000065613.15	SLK	3	2	0.5
ENST00000335753.8	SLK-201	ENSG00000065613.15	SLK	5	3	1
ENST00000450629.6	GSTO2-203	ENSG00000065621.15	GSTO2	1	1	0
ENST00000338595.7	GSTO2-201	ENSG00000065621.15	GSTO2	3	2	1
ENST00000263125.10-UTR-490	PRKCQ-201-UTR-490	ENSG00000065675.16	PRKCQ	1	1	0
ENST00000397176.6	PRKCQ-202	ENSG00000065675.16	PRKCQ	3	2	1
ENST00000378465.7	FAM107B-204	ENSG00000065809.14	FAM107B	6	1	0
ENST00000468747.5	FAM107B-211	ENSG00000065809.14	FAM107B	8	2	0.5
ENST00000181796.7	FAM107B-201	ENSG00000065809.14	FAM107B	11	3	1
ENST00000369705.4-UTR-1135	ME1-201-UTR-1135	ENSG00000065833.9	ME1	3	1	0
ENST00000369705.4	ME1-201	ENSG00000065833.9	ME1	4	2	1
ENST00000340829.10	CDK13-202	ENSG00000065883.17	CDK13	11	1	0
ENST00000181839.10-UTR-2449	CDK13-201-UTR-2449	ENSG00000065883.17	CDK13	12	2	1
ENST00000677558.1-UTR-607	MTHFD2-212-UTR-607	ENSG00000065911.13	MTHFD2	1	1	0
ENST00000677170.1	MTHFD2-209	ENSG00000065911.13	MTHFD2	11	2	1
ENST00000328306.4	SLC9A7-201	ENSG00000065923.10	SLC9A7	1	1	0
ENST00000616978.5-UTR-220	SLC9A7-205-UTR-220	ENSG00000065923.10	SLC9A7	2	2	0.5
ENST00000616978.5	SLC9A7-205	ENSG00000065923.10	SLC9A7	3	3	1
ENST00000344979.7	PDE4A-202	ENSG00000065989.16	PDE4A	3	1	0
ENST00000380702.7	PDE4A-203	ENSG00000065989.16	PDE4A	4	2	1
ENST00000537030.3	PPP2R5A-205	ENSG00000066027.12	PPP2R5A	1	1	0
ENST00000261461.7	PPP2R5A-201	ENSG00000066027.12	PPP2R5A	4	2	1
ENST00000629316.2	CTNNA2-219	ENSG00000066032.19	CTNNA2	2	1	0
ENST00000343114.7	CTNNA2-201	ENSG00000066032.19	CTNNA2	5	2	1
ENST00000407627.7-UTR-617	ELAVL1-201-UTR-617	ENSG00000066044.15	ELAVL1	8	1	0
ENST00000407627.7	ELAVL1-201	ENSG00000066044.15	ELAVL1	9	2	1
ENST00000372476.8	TIE1-201	ENSG00000066056.14	TIE1	2	1	0
ENST00000372476.8-UTR+3036	TIE1-201-UTR+3036	ENSG00000066056.14	TIE1	3	2	1
ENST00000372396.4-UTR-1046	KDM4A-201-UTR-1046	ENSG00000066135.13	KDM4A	1	1	0
ENST00000372396.4	KDM4A-201	ENSG00000066135.13	KDM4A	3	2	1
ENST00000644203.1-UTR-244	SLC9A3-204-UTR-244	ENSG00000066230.12	SLC9A3	2	1	0
ENST00000264938.8	SLC9A3-201	ENSG00000066230.12	SLC9A3	4	2	1
ENST00000690651.1-UTR-564	ZBTB11-207-UTR-564	ENSG00000066422.6	ZBTB11	2	1	0
ENST00000312938.5-UTR-497	ZBTB11-201-UTR-497	ENSG00000066422.6	ZBTB11	5	2	1
ENST00000370952.4-UTR-396	LRRC40-201-UTR-396	ENSG00000066557.6	LRRC40	2	1	0
ENST00000370952.4	LRRC40-201	ENSG00000066557.6	LRRC40	3	2	1
ENST00000173527.6-UTR-770	ISOC1-201-UTR-770	ENSG00000066583.12	ISOC1	2	1	0
ENST00000173527.6	ISOC1-201	ENSG00000066583.12	ISOC1	3	2	1
ENST00000374885.5	MSANTD3-201	ENSG00000066697.15	MSANTD3	1	1	0
ENST00000613183.1-UTR-423	MSANTD3-206-UTR-423	ENSG00000066697.15	MSANTD3	2	2	0.5
ENST00000395067.7	MSANTD3-203	ENSG00000066697.15	MSANTD3	4	3	1
ENST00000359933.6-UTR-5551	ATG2B-202-UTR-5551	ENSG00000066739.12	ATG2B	1	1	0
ENST00000359933.6-UTR-2063	ATG2B-202-UTR-2063	ENSG00000066739.12	ATG2B	3	2	1
ENST00000518789.5	ARFGEF1-205	ENSG00000066777.9	ARFGEF1	5	1	0
ENST00000520381.5	ARFGEF1-207	ENSG00000066777.9	ARFGEF1	6	2	1
ENST00000382873.8-UTR-851	FECH-202-UTR-851	ENSG00000066926.13	FECH	2	1	0
ENST00000652755.1-UTR-4951	FECH-212-UTR-4951	ENSG00000066926.13	FECH	7	2	0.5
ENST00000652755.1-UTR-3922	FECH-212-UTR-3922	ENSG00000066926.13	FECH	8	3	1
ENST00000444904.5	MYO9A-203	ENSG00000066933.16	MYO9A	3	1	0
ENST00000561618.5	MYO9A-204	ENSG00000066933.16	MYO9A	7	2	0.333333
ENST00000356056.10-UTR-3142	MYO9A-201-UTR-3142	ENSG00000066933.16	MYO9A	8	3	0.666667
ENST00000356056.10	MYO9A-201	ENSG00000066933.16	MYO9A	9	4	1
ENST00000381344.8-UTR-1575	IDI1-201-UTR-1575	ENSG00000067064.12	IDI1	2	1	0
ENST00000381344.8-UTR-490	IDI1-201-UTR-490	ENSG00000067064.12	IDI1	9	2	1
ENST00000431952.1	SP100-209	ENSG00000067066.17	SP100	7	1	0
ENST00000340126.9	SP100-202	ENSG00000067066.17	SP100	8	2	1
ENST00000521425.5-UTR-1383	TRAM1-205-UTR-1383	ENSG00000067167.8	TRAM1	1	1	0
ENST00000521425.5-UTR-837	TRAM1-205-UTR-837	ENSG00000067167.8	TRAM1	4	2	0.5
ENST00000262213.7	TRAM1-201	ENSG00000067167.8	TRAM1	8	3	1
ENST00000373539.3	PHKA1-202	ENSG00000067177.15	PHKA1	1	1	0
ENST00000373542.9	PHKA1-203	ENSG00000067177.15	PHKA1	4	2	1
ENST00000370331.5-UTR-3775	EVI5-201-UTR-3775	ENSG00000067208.16	EVI5	2	1	0
ENST00000370331.5	EVI5-201	ENSG00000067208.16	EVI5	3	2	1
ENST00000561758.5	METTL22-203	ENSG00000067365.15	METTL22	3	1	0
ENST00000381920.8	METTL22-202	ENSG00000067365.15	METTL22	4	2	1
ENST00000263801.7	TP53BP1-201	ENSG00000067369.14	TP53BP1	5	1	0
ENST00000382044.9	TP53BP1-203	ENSG00000067369.14	TP53BP1	6	2	1
ENST00000366932.4-UTR-6410	RRP15-201-UTR-6410	ENSG00000067533.6	RRP15	3	1	0
ENST00000366932.4-UTR-5116	RRP15-201-UTR-5116	ENSG00000067533.6	RRP15	4	2	1
ENST00000418115.6-UTR-300	RHOA-202-UTR-300	ENSG00000067560.14	RHOA	5	1	0
ENST00000422781.6	RHOA-203	ENSG00000067560.14	RHOA	9	2	1
ENST00000552744.5	SYT1-212	ENSG00000067715.14	SYT1	2	1	0
ENST00000261205.9	SYT1-201	ENSG00000067715.14	SYT1	3	2	1
ENST00000399799.3-UTR-3480	ROCK1-201-UTR-3480	ENSG00000067900.8	ROCK1	3	1	0
ENST00000399799.3-UTR-2970	ROCK1-201-UTR-2970	ENSG00000067900.8	ROCK1	5	2	1
ENST00000561924.6	CBFB-203	ENSG00000067955.15	CBFB	1	1	0
ENST00000290858.11-UTR-594	CBFB-201-UTR-594	ENSG00000067955.15	CBFB	4	2	0.5
ENST00000290858.11	CBFB-201	ENSG00000067955.15	CBFB	5	3	1
ENST00000568479.2-UTR-11092	PDK3-203-UTR-11092	ENSG00000067992.17	PDK3	3	1	0
ENST00000568479.2	PDK3-203	ENSG00000067992.17	PDK3	6	2	1
ENST00000345617.7-UTR-523	HDAC4-201-UTR-523	ENSG00000068024.18	HDAC4	2	1	0
ENST00000345617.7	HDAC4-201	ENSG00000068024.18	HDAC4	3	2	1
ENST00000184956.11-UTR-2186	HEATR6-201-UTR-2186	ENSG00000068097.16	HEATR6	2	1	0
ENST00000184956.11-UTR-283	HEATR6-201-UTR-283	ENSG00000068097.16	HEATR6	4	2	1
ENST00000156084.8-UTR-428	OTUD5-201-UTR-428	ENSG00000068308.15	OTUD5	2	1	0
ENST00000376488.8	OTUD5-202	ENSG00000068308.15	OTUD5	6	2	1
ENST00000376771.9-UTR-1398	TBC1D25-201-UTR-1398	ENSG00000068354.16	TBC1D25	1	1	0
ENST00000376771.9	TBC1D25-201	ENSG00000068354.16	TBC1D25	2	2	1
ENST00000262293.9-UTR-2746	PRR11-201-UTR-2746	ENSG00000068489.13	PRR11	3	1	0
ENST00000262293.9-UTR-2480	PRR11-201-UTR-2480	ENSG00000068489.13	PRR11	4	2	0.333333
ENST00000262293.9-UTR-1357	PRR11-201-UTR-1357	ENSG00000068489.13	PRR11	5	3	0.666667
ENST00000262293.9	PRR11-201	ENSG00000068489.13	PRR11	7	4	1
ENST00000691093.1	REEP1-219	ENSG00000068615.20	REEP1	12	1	0
ENST00000165698.9	REEP1-201	ENSG00000068615.20	REEP1	16	2	1
ENST00000375645.8-UTR-2460	ATP11A-202-UTR-2460	ENSG00000068650.19	ATP11A	5	1	0
ENST00000375645.8	ATP11A-202	ENSG00000068650.19	ATP11A	10	2	1
ENST00000409681.1	POLR1A-203	ENSG00000068654.17	POLR1A	2	1	0
ENST00000263857.11-UTR-4237	POLR1A-201-UTR-4237	ENSG00000068654.17	POLR1A	3	2	0.333333
ENST00000263857.11-UTR-673	POLR1A-201-UTR-673	ENSG00000068654.17	POLR1A	4	3	0.666667
ENST00000263857.11	POLR1A-201	ENSG00000068654.17	POLR1A	5	4	1
ENST00000394850.6-UTR-1183	TTC7A-202-UTR-1183	ENSG00000068724.17	TTC7A	2	1	0
ENST00000394850.6	TTC7A-202	ENSG00000068724.17	TTC7A	3	2	0.5
ENST00000319190.11	TTC7A-201	ENSG00000068724.17	TTC7A	4	3	1
ENST00000506857.5	KIF2A-205	ENSG00000068796.19	KIF2A	3	1	0
ENST00000381103.7	KIF2A-201	ENSG00000068796.19	KIF2A	5	2	0.333333
ENST00000407818.8-UTR-2286	KIF2A-203-UTR-2286	ENSG00000068796.19	KIF2A	8	3	0.666667
ENST00000407818.8	KIF2A-203	ENSG00000068796.19	KIF2A	9	4	1
ENST00000404125.6	PSME4-202	ENSG00000068878.15	PSME4	1	1	0
ENST00000404125.6-UTR+205	PSME4-202-UTR+205	ENSG00000068878.15	PSME4	2	2	1
ENST00000496589.5	IFT80-225	ENSG00000068885.15	IFT80	2	1	0
ENST00000326448.12	IFT80-201	ENSG00000068885.15	IFT80	5	2	1
ENST00000506438.5	PITX1-205	ENSG00000069011.16	PITX1	1	1	0
ENST00000265340.12	PITX1-201	ENSG00000069011.16	PITX1	3	2	1
ENST00000443808.1	MAST4-213	ENSG00000069020.19	MAST4	12	1	0
ENST00000403625.7-UTR-892	MAST4-202-UTR-892	ENSG00000069020.19	MAST4	13	2	0.5
ENST00000403625.7	MAST4-202	ENSG00000069020.19	MAST4	15	3	1
ENST00000261396.6-UTR-1442	NUP133-201-UTR-1442	ENSG00000069248.12	NUP133	3	1	0
ENST00000261396.6-UTR-1038	NUP133-201-UTR-1038	ENSG00000069248.12	NUP133	4	2	1
ENST00000367142.5-UTR-5166	NUCKS1-201-UTR-5166	ENSG00000069275.13	NUCKS1	1	1	0
ENST00000367142.5-UTR-4466	NUCKS1-201-UTR-4466	ENSG00000069275.13	NUCKS1	4	2	0.5
ENST00000367142.5-UTR-239	NUCKS1-201-UTR-239	ENSG00000069275.13	NUCKS1	10	3	1
ENST00000317089.10-UTR-1025	DNAJA2-201-UTR-1025	ENSG00000069345.12	DNAJA2	3	1	0
ENST00000317089.10	DNAJA2-201	ENSG00000069345.12	DNAJA2	5	2	1
ENST00000458166.6	KCNAB2-212	ENSG00000069424.16	KCNAB2	11	1	0
ENST00000378097.6	KCNAB2-206	ENSG00000069424.16	KCNAB2	19	2	1
ENST00000335670.11-UTR-7643	RORA-203-UTR-7643	ENSG00000069667.16	RORA	4	1	0
ENST00000335670.11-UTR-4848	RORA-203-UTR-4848	ENSG00000069667.16	RORA	5	2	0.5
ENST00000335670.11	RORA-203	ENSG00000069667.16	RORA	6	3	1
ENST00000370399.6	TGFBR3-202	ENSG00000069702.11	TGFBR3	3	1	0
ENST00000212355.9	TGFBR3-201	ENSG00000069702.11	TGFBR3	4	2	1
ENST00000506154.1-UTR-1806	NEDD4-205-UTR-1806	ENSG00000069869.17	NEDD4	1	1	0
ENST00000506154.1-UTR-1019	NEDD4-205-UTR-1019	ENSG00000069869.17	NEDD4	2	2	0.5
ENST00000338963.6	NEDD4-201	ENSG00000069869.17	NEDD4	5	3	1
ENST00000358784.11	GNB5-202	ENSG00000069966.19	GNB5	2	1	0
ENST00000396335.8	GNB5-203	ENSG00000069966.19	GNB5	3	2	1
ENST00000564609.5	RAB27A-205	ENSG00000069974.16	RAB27A	2	1	0
ENST00000336787.6-UTR-938	RAB27A-201-UTR-938	ENSG00000069974.16	RAB27A	7	2	0.5
ENST00000336787.6	RAB27A-201	ENSG00000069974.16	RAB27A	8	3	1
ENST00000399523.5	UFD1-202	ENSG00000070010.19	UFD1	1	1	0
ENST00000263202.15-UTR-406	UFD1-201-UTR-406	ENSG00000070010.19	UFD1	2	2	1
ENST00000261349.9-UTR-2342	LRP6-201-UTR-2342	ENSG00000070018.9	LRP6	3	1	0
ENST00000261349.9	LRP6-201	ENSG00000070018.9	LRP6	4	2	1
ENST00000413872.6	PHRF1-202	ENSG00000070047.13	PHRF1	1	1	0
ENST00000264555.10	PHRF1-201	ENSG00000070047.13	PHRF1	2	2	1
ENST00000553938.5	SPTB-205	ENSG00000070182.21	SPTB	3	1	0
ENST00000644917.1	SPTB-207	ENSG00000070182.21	SPTB	5	2	1
ENST00000264664.5-UTR-3294	FGF10-201-UTR-3294	ENSG00000070193.5	FGF10	2	1	0
ENST00000264664.5-UTR-1615	FGF10-201-UTR-1615	ENSG00000070193.5	FGF10	3	2	1
ENST00000374724.1-UTR-671	SLC44A1-203-UTR-671	ENSG00000070214.16	SLC44A1	5	1	0
ENST00000374724.1-UTR+696	SLC44A1-203-UTR+696	ENSG00000070214.16	SLC44A1	7	2	1
ENST00000413566.6-UTR-4109	EXOC5-202-UTR-4109	ENSG00000070367.16	EXOC5	2	1	0
ENST00000413566.6-UTR-2095	EXOC5-202-UTR-2095	ENSG00000070367.16	EXOC5	4	2	1
ENST00000588773.5	FSTL3-202	ENSG00000070404.10	FSTL3	2	1	0
ENST00000592947.5	FSTL3-206	ENSG00000070404.10	FSTL3	4	2	1
ENST00000292363.10-UTR-284	RNF126-201-UTR-284	ENSG00000070423.18	RNF126	1	1	0
ENST00000292363.10	RNF126-201	ENSG00000070423.18	RNF126	2	2	1
ENST00000225276.10-UTR-245	ST6GALNAC2-201-UTR-245	ENSG00000070731.11	ST6GALNAC2	1	1	0
ENST00000225276.10	ST6GALNAC2-201	ENSG00000070731.11	ST6GALNAC2	2	2	1
ENST00000567730.6	CSNK2A2-206	ENSG00000070770.10	CSNK2A2	1	1	0
ENST00000262506.8	CSNK2A2-201	ENSG00000070770.10	CSNK2A2	2	2	1
ENST00000553531.1	PTPN21-203	ENSG00000070778.13	PTPN21	1	1	0
ENST00000556564.6	PTPN21-208	ENSG00000070778.13	PTPN21	4	2	1
ENST00000672829.1	CAMK2A-215	ENSG00000070808.17	CAMK2A	5	1	0
ENST00000672752.1	CAMK2A-213	ENSG00000070808.17	CAMK2A	6	2	0.5
ENST00000348628.11	CAMK2A-201	ENSG00000070808.17	CAMK2A	9	3	1
ENST00000504761.6	TCOF1-207	ENSG00000070814.22	TCOF1	3	1	0
ENST00000323668.11	TCOF1-201	ENSG00000070814.22	TCOF1	12	2	1
ENST00000400259.5-UTR-1157	CDC42-203-UTR-1157	ENSG00000070831.17	CDC42	6	1	0
ENST00000344548.7	CDC42-202	ENSG00000070831.17	CDC42	10	2	1
ENST00000396429.5	OSBPL3-202	ENSG00000070882.13	OSBPL3	1	1	0
ENST00000396431.5	OSBPL3-203	ENSG00000070882.13	OSBPL3	2	2	0.333333
ENST00000313367.7-UTR-2429	OSBPL3-201-UTR-2429	ENSG00000070882.13	OSBPL3	3	3	0.666667
ENST00000313367.7	OSBPL3-201	ENSG00000070882.13	OSBPL3	4	4	1
ENST00000393164.6	ATP2B1-203	ENSG00000070961.16	ATP2B1	1	1	0
ENST00000635033.1	ATP2B1-211	ENSG00000070961.16	ATP2B1	2	2	0.25
ENST00000261173.6-UTR-1980	ATP2B1-201-UTR-1980	ENSG00000070961.16	ATP2B1	4	3	0.5
ENST00000261173.6-UTR-1755	ATP2B1-201-UTR-1755	ENSG00000070961.16	ATP2B1	5	4	0.75
ENST00000359142.7-UTR+111	ATP2B1-202-UTR+111	ENSG00000070961.16	ATP2B1	8	5	1
ENST00000522586.5	NCK2-206	ENSG00000071051.14	NCK2	1	1	0
ENST00000451463.6	NCK2-205	ENSG00000071051.14	NCK2	3	2	1
ENST00000421882.5	MAP4K4-207	ENSG00000071054.17	MAP4K4	3	1	0
ENST00000417294.5	MAP4K4-205	ENSG00000071054.17	MAP4K4	4	2	0.5
ENST00000324219.9	MAP4K4-201	ENSG00000071054.17	MAP4K4	7	3	1
ENST00000414521.6-UTR-1887	MGAT4A-204-UTR-1887	ENSG00000071073.13	MGAT4A	6	1	0
ENST00000264968.7	MGAT4A-201	ENSG00000071073.13	MGAT4A	9	2	1
ENST00000502702.5	WDR1-205	ENSG00000071127.17	WDR1	1	1	0
ENST00000499869.7	WDR1-204	ENSG00000071127.17	WDR1	4	2	1
ENST00000611725.4-UTR-1067	SNX13-213-UTR-1067	ENSG00000071189.21	SNX13	3	1	0
ENST00000611725.4	SNX13-213	ENSG00000071189.21	SNX13	5	2	0.5
ENST00000428135.7	SNX13-203	ENSG00000071189.21	SNX13	6	3	1
ENST00000503859.5	RPS6KA2-206	ENSG00000071242.12	RPS6KA2	3	1	0
ENST00000510118.5-UTR-433	RPS6KA2-211-UTR-433	ENSG00000071242.12	RPS6KA2	4	2	1
ENST00000431467.1	ING3-204	ENSG00000071243.16	ING3	5	1	0
ENST00000315870.10-UTR-1561	ING3-201-UTR-1561	ENSG00000071243.16	ING3	6	2	1
ENST00000336735.9-UTR-4951	SEL1L-201-UTR-4951	ENSG00000071537.14	SEL1L	2	1	0
ENST00000336735.9-UTR-1373	SEL1L-201-UTR-1373	ENSG00000071537.14	SEL1L	6	2	0.5
ENST00000336735.9-UTR+1094	SEL1L-201-UTR+1094	ENSG00000071537.14	SEL1L	8	3	1
ENST00000587079.5-UTR-384	DAZAP1-205-UTR-384	ENSG00000071626.17	DAZAP1	3	1	0
ENST00000592522.5	DAZAP1-211	ENSG00000071626.17	DAZAP1	6	2	1
ENST00000494055.5	HLTF-208	ENSG00000071794.16	HLTF	1	1	0
ENST00000310053.10-UTR+64	HLTF-201-UTR+64	ENSG00000071794.16	HLTF	4	2	1
ENST00000409484.5-UTR-269	CYBRD1-203-UTR-269	ENSG00000071967.12	CYBRD1	4	1	0
ENST00000321348.9	CYBRD1-201	ENSG00000071967.12	CYBRD1	9	2	1
ENST00000553384.5-UTR-217	RDH11-203-UTR-217	ENSG00000072042.13	RDH11	4	1	0
ENST00000381346.9-UTR-422	RDH11-201-UTR-422	ENSG00000072042.13	RDH11	6	2	0.5
ENST00000381346.9	RDH11-201	ENSG00000072042.13	RDH11	10	3	1
ENST00000340736.10-UTR-1790	ADGRL1-201-UTR-1790	ENSG00000072071.17	ADGRL1	1	1	0
ENST00000340736.10	ADGRL1-201	ENSG00000072071.17	ADGRL1	2	2	1
ENST00000684713.1-UTR-243	ACTN1-247-UTR-243	ENSG00000072110.16	ACTN1	5	1	0
ENST00000394419.9	ACTN1-203	ENSG00000072110.16	ACTN1	11	2	0.5
ENST00000394419.9-UTR+3801	ACTN1-203-UTR+3801	ENSG00000072110.16	ACTN1	12	3	1
ENST00000314728.10-UTR-1243	EPN2-201-UTR-1243	ENSG00000072134.16	EPN2	5	1	0
ENST00000314728.10	EPN2-201	ENSG00000072134.16	EPN2	7	2	1
ENST00000263925.8-UTR-970	LNX1-201-UTR-970	ENSG00000072201.14	LNX1	4	1	0
ENST00000263925.8	LNX1-201	ENSG00000072201.14	LNX1	5	2	1
ENST00000265343.10-UTR-1073	AFF4-201-UTR-1073	ENSG00000072364.13	AFF4	5	1	0
ENST00000265343.10	AFF4-201	ENSG00000072364.13	AFF4	7	2	1
ENST00000676464.1-UTR-1837	PALS1-207-UTR-1837	ENSG00000072415.10	PALS1	2	1	0
ENST00000555925.5	PALS1-203	ENSG00000072415.10	PALS1	5	2	1
ENST00000337910.10-UTR-1359	RHOBTB1-201-UTR-1359	ENSG00000072422.17	RHOBTB1	1	1	0
ENST00000337910.10	RHOBTB1-201	ENSG00000072422.17	RHOBTB1	2	2	1
ENST00000322213.9-UTR-5548	SMC1A-201-UTR-5548	ENSG00000072501.19	SMC1A	2	1	0
ENST00000322213.9-UTR-3830	SMC1A-201-UTR-3830	ENSG00000072501.19	SMC1A	5	2	1
ENST00000350490.11	MARK2-201	ENSG00000072518.22	MARK2	9	1	0
ENST00000402010.8	MARK2-204	ENSG00000072518.22	MARK2	11	2	1
ENST00000353866.7-UTR-272	HMMR-201-UTR-272	ENSG00000072571.20	HMMR	2	1	0
ENST00000358715.3	HMMR-202	ENSG00000072571.20	HMMR	4	2	1
ENST00000562926.5	NFATC3-211	ENSG00000072736.19	NFATC3	5	1	0
ENST00000329524.8	NFATC3-201	ENSG00000072736.19	NFATC3	9	2	1
ENST00000558540.5	IRAG1-217	ENSG00000072952.20	IRAG1	5	1	0
ENST00000424001.5	IRAG1-202	ENSG00000072952.20	IRAG1	7	2	1
ENST00000599479.1	TMEM38A-203	ENSG00000072954.7	TMEM38A	1	1	0
ENST00000187762.7	TMEM38A-201	ENSG00000072954.7	TMEM38A	2	2	1
ENST00000344956.8	PVR-202	ENSG00000073008.15	PVR	3	1	0
ENST00000425690.8-UTR-2001	PVR-205-UTR-2001	ENSG00000073008.15	PVR	4	2	1
ENST00000394553.6-UTR-718	PDE8A-203-UTR-718	ENSG00000073417.15	PDE8A	2	1	0
ENST00000310298.8	PDE8A-201	ENSG00000073417.15	PDE8A	5	2	1
ENST00000674669.1	CLCN4-205	ENSG00000073464.13	CLCN4	2	1	0
ENST00000421085.7-UTR-654	CLCN4-203-UTR-654	ENSG00000073464.13	CLCN4	4	2	0.5
ENST00000380833.9	CLCN4-202	ENSG00000073464.13	CLCN4	8	3	1
ENST00000360831.9	NLE1-201	ENSG00000073536.18	NLE1	2	1	0
ENST00000442241.9	NLE1-202	ENSG00000073536.18	NLE1	5	2	0.5
ENST00000442241.9-UTR+3173	NLE1-202-UTR+3173	ENSG00000073536.18	NLE1	6	3	1
ENST00000431889.6-UTR-255	SMARCE1-205-UTR-255	ENSG00000073584.20	SMARCE1	8	1	0
ENST00000647508.1	SMARCE1-250	ENSG00000073584.20	SMARCE1	17	2	1
ENST00000399788.7-UTR-4592	KDM5A-201-UTR-4592	ENSG00000073614.13	KDM5A	1	1	0
ENST00000399788.7-UTR-4278	KDM5A-201-UTR-4278	ENSG00000073614.13	KDM5A	2	2	0.5
ENST00000399788.7-UTR-3731	KDM5A-201-UTR-3731	ENSG00000073614.13	KDM5A	4	3	1
ENST00000264977.8	PPP2R3A-201	ENSG00000073711.11	PPP2R3A	5	1	0
ENST00000264977.8-UTR+1693	PPP2R3A-201-UTR+1693	ENSG00000073711.11	PPP2R3A	6	2	1
ENST00000635305.1-UTR-749	FERMT2-215-UTR-749	ENSG00000073712.15	FERMT2	4	1	0
ENST00000395631.6	FERMT2-203	ENSG00000073712.15	FERMT2	9	2	1
ENST00000526033.5-UTR-930	PICALM-204-UTR-930	ENSG00000073921.18	PICALM	9	1	0
ENST00000393346.8-UTR-292	PICALM-202-UTR-292	ENSG00000073921.18	PICALM	14	2	1
ENST00000452274.6	CLASP1-207	ENSG00000074054.20	CLASP1	1	1	0
ENST00000455322.6	CLASP1-208	ENSG00000074054.20	CLASP1	2	2	0.333333
ENST00000409078.8-UTR-280	CLASP1-203-UTR-280	ENSG00000074054.20	CLASP1	3	3	0.666667
ENST00000263710.8	CLASP1-201	ENSG00000074054.20	CLASP1	4	4	1
ENST00000510387.5	SNCB-205	ENSG00000074317.11	SNCB	2	1	0
ENST00000393693.7	SNCB-202	ENSG00000074317.11	SNCB	5	2	1
ENST00000389005.6-UTR-9990	NCBP3-201-UTR-9990	ENSG00000074356.17	NCBP3	3	1	0
ENST00000389005.6-UTR-9550	NCBP3-201-UTR-9550	ENSG00000074356.17	NCBP3	4	2	0.5
ENST00000389005.6-UTR-4594	NCBP3-201-UTR-4594	ENSG00000074356.17	NCBP3	5	3	1
ENST00000344366.7	CA12-202	ENSG00000074410.14	CA12	2	1	0
ENST00000178638.8-UTR+1531	CA12-201-UTR+1531	ENSG00000074410.14	CA12	8	2	1
ENST00000358939.8	DPP8-204	ENSG00000074603.19	DPP8	4	1	0
ENST00000341861.9	DPP8-203	ENSG00000074603.19	DPP8	8	2	1
ENST00000263071.9	SCARF1-201	ENSG00000074660.17	SCARF1	2	1	0
ENST00000263071.9-UTR+1489	SCARF1-201-UTR+1489	ENSG00000074660.17	SCARF1	3	2	1
ENST00000251047.6-UTR-2973	LMAN1-201-UTR-2973	ENSG00000074695.6	LMAN1	3	1	0
ENST00000251047.6	LMAN1-201	ENSG00000074695.6	LMAN1	6	2	1
ENST00000569894.5	HACD3-211	ENSG00000074696.13	HACD3	4	1	0
ENST00000568793.5	HACD3-210	ENSG00000074696.13	HACD3	7	2	0.5
ENST00000261875.10	HACD3-201	ENSG00000074696.13	HACD3	8	3	1
ENST00000381638.7	ZZEF1-201	ENSG00000074755.15	ZZEF1	3	1	0
ENST00000381638.7-UTR+2509	ZZEF1-201-UTR+2509	ENSG00000074755.15	ZZEF1	4	2	1
ENST00000368662.10-UTR-417	TUBE1-202-UTR-417	ENSG00000074935.14	TUBE1	1	1	0
ENST00000368662.10	TUBE1-202	ENSG00000074935.14	TUBE1	3	2	1
ENST00000264316.9	TXK-201	ENSG00000074966.11	TXK	2	1	0
ENST00000264316.9-UTR+2890	TXK-201-UTR+2890	ENSG00000074966.11	TXK	3	2	1
ENST00000261881.9-UTR-530	TIPIN-201-UTR-530	ENSG00000075131.10	TIPIN	2	1	0
ENST00000261881.9	TIPIN-201	ENSG00000075131.10	TIPIN	3	2	0.5
ENST00000261881.9-UTR+4232	TIPIN-201-UTR+4232	ENSG00000075131.10	TIPIN	4	3	1
ENST00000684485.1-UTR-398	EIF4G3-218-UTR-398	ENSG00000075151.24	EIF4G3	6	1	0
ENST00000374935.7	EIF4G3-204	ENSG00000075151.24	EIF4G3	11	2	1
ENST00000436949.5	SEMA3A-204	ENSG00000075213.11	SEMA3A	1	1	0
ENST00000265362.9-UTR-4895	SEMA3A-201-UTR-4895	ENSG00000075213.11	SEMA3A	3	2	0.5
ENST00000265362.9-UTR-3476	SEMA3A-201-UTR-3476	ENSG00000075213.11	SEMA3A	4	3	1
ENST00000473624.2	CELSR1-204	ENSG00000075275.18	CELSR1	4	1	0
ENST00000262738.9	CELSR1-201	ENSG00000075275.18	CELSR1	5	2	1
ENST00000341119.10-UTR-938	SLC25A40-201-UTR-938	ENSG00000075303.13	SLC25A40	4	1	0
ENST00000341119.10	SLC25A40-201	ENSG00000075303.13	SLC25A40	5	2	1
ENST00000169551.11-UTR-1570	TIMM21-201-UTR-1570	ENSG00000075336.12	TIMM21	6	1	0
ENST00000169551.11	TIMM21-201	ENSG00000075336.12	TIMM21	7	2	1
ENST00000677133.1-UTR-358	MARK3-244-UTR-358	ENSG00000075413.19	MARK3	8	1	0
ENST00000303622.13	MARK3-202	ENSG00000075413.19	MARK3	15	2	1
ENST00000416957.5	FNDC3B-203	ENSG00000075420.13	FNDC3B	3	1	0
ENST00000336824.8-UTR-2895	FNDC3B-201-UTR-2895	ENSG00000075420.13	FNDC3B	5	2	0.333333
ENST00000336824.8-UTR-970	FNDC3B-201-UTR-970	ENSG00000075420.13	FNDC3B	7	3	0.666667
ENST00000415807.7	FNDC3B-202	ENSG00000075420.13	FNDC3B	9	4	1
ENST00000379619.5-UTR-4343	FOSL2-202-UTR-4343	ENSG00000075426.12	FOSL2	2	1	0
ENST00000264716.9	FOSL2-201	ENSG00000075426.12	FOSL2	9	2	1
ENST00000507873.7-UTR-932	FRYL-211-UTR-932	ENSG00000075539.15	FRYL	4	1	0
ENST00000358350.9	FRYL-202	ENSG00000075539.15	FRYL	6	2	1
ENST00000261326.6-UTR-3437	MOCOS-201-UTR-3437	ENSG00000075643.6	MOCOS	1	1	0
ENST00000261326.6	MOCOS-201	ENSG00000075643.6	MOCOS	2	2	1
ENST00000448528.6	DLG1-215	ENSG00000075711.21	DLG1	5	1	0
ENST00000671185.1	DLG1-270	ENSG00000075711.21	DLG1	22	2	0.5
ENST00000346964.6	DLG1-201	ENSG00000075711.21	DLG1	27	3	1
ENST00000228284.8	SART3-201	ENSG00000075856.12	SART3	5	1	0
ENST00000546815.6	SART3-206	ENSG00000075856.12	SART3	6	2	1
ENST00000676541.1-UTR-1014	MKRN2-204-UTR-1014	ENSG00000075975.17	MKRN2	5	1	0
ENST00000676541.1	MKRN2-204	ENSG00000075975.17	MKRN2	6	2	1
ENST00000542360.1	RBMS2-202	ENSG00000076067.13	RBMS2	6	1	0
ENST00000262031.10-UTR-1403	RBMS2-201-UTR-1403	ENSG00000076067.13	RBMS2	10	2	0.5
ENST00000262031.10-UTR-595	RBMS2-201-UTR-595	ENSG00000076067.13	RBMS2	11	3	1
ENST00000549787.5	BAZ2A-210	ENSG00000076108.12	BAZ2A	2	1	0
ENST00000551812.5	BAZ2A-214	ENSG00000076108.12	BAZ2A	4	2	1
ENST00000209884.5-UTR-946	KLHL20-201-UTR-946	ENSG00000076321.11	KLHL20	1	1	0
ENST00000209884.5-UTR+127	KLHL20-201-UTR+127	ENSG00000076321.11	KLHL20	3	2	1
ENST00000582735.1	SLC46A1-204	ENSG00000076351.13	SLC46A1	1	1	0
ENST00000618626.1-UTR-3359	SLC46A1-208-UTR-3359	ENSG00000076351.13	SLC46A1	2	2	0.25
ENST00000618626.1-UTR-2556	SLC46A1-208-UTR-2556	ENSG00000076351.13	SLC46A1	3	3	0.5
ENST00000618626.1	SLC46A1-208	ENSG00000076351.13	SLC46A1	5	4	0.75
ENST00000612814.5	SLC46A1-207	ENSG00000076351.13	SLC46A1	6	5	1
ENST00000367033.4-UTR-4585	PLXNA2-201-UTR-4585	ENSG00000076356.7	PLXNA2	1	1	0
ENST00000367033.4	PLXNA2-201	ENSG00000076356.7	PLXNA2	3	2	1
ENST00000547419.6	ANKRD13A-203	ENSG00000076513.17	ANKRD13A	2	1	0
ENST00000261739.9	ANKRD13A-201	ENSG00000076513.17	ANKRD13A	3	2	1
ENST00000170564.7-UTR-244	GPATCH1-201-UTR-244	ENSG00000076650.7	GPATCH1	1	1	0
ENST00000170564.7	GPATCH1-201	ENSG00000076650.7	GPATCH1	2	2	1
ENST00000674696.1	NT5C2-215	ENSG00000076685.19	NT5C2	4	1	0
ENST00000343289.9	NT5C2-201	ENSG00000076685.19	NT5C2	10	2	1
ENST00000370849.7	MBNL3-203	ENSG00000076770.15	MBNL3	4	1	0
ENST00000370857.7	MBNL3-205	ENSG00000076770.15	MBNL3	5	2	1
ENST00000687083.1	RARB-211	ENSG00000077092.20	RARB	3	1	0
ENST00000330688.9	RARB-201	ENSG00000077092.20	RARB	11	2	1
ENST00000371142.9-UTR-3335	TM9SF3-201-UTR-3335	ENSG00000077147.16	TM9SF3	1	1	0
ENST00000371142.9-UTR-2877	TM9SF3-201-UTR-2877	ENSG00000077147.16	TM9SF3	2	2	0.333333
ENST00000371142.9-UTR-2564	TM9SF3-201-UTR-2564	ENSG00000077147.16	TM9SF3	3	3	0.666667
ENST00000371142.9	TM9SF3-201	ENSG00000077147.16	TM9SF3	6	4	1
ENST00000608999.6-UTR-4134	PPP1R12B-216-UTR-4134	ENSG00000077157.22	PPP1R12B	6	1	0
ENST00000391959.5	PPP1R12B-204	ENSG00000077157.22	PPP1R12B	8	2	1
ENST00000264065.12-UTR-16721	DNAJC10-201-UTR-16721	ENSG00000077232.19	DNAJC10	8	1	0
ENST00000264065.12-UTR-15957	DNAJC10-201-UTR-15957	ENSG00000077232.19	DNAJC10	10	2	1
ENST00000340296.8-UTR-258	DYNC1I2-201-UTR-258	ENSG00000077380.16	DYNC1I2	7	1	0
ENST00000409453.5	DYNC1I2-205	ENSG00000077380.16	DYNC1I2	11	2	1
ENST00000524752.1	POLD3-202	ENSG00000077514.9	POLD3	5	1	0
ENST00000524752.1-UTR+221	POLD3-202-UTR+221	ENSG00000077514.9	POLD3	6	2	1
ENST00000375142.5-UTR-280	CAPZB-203-UTR-280	ENSG00000077549.19	CAPZB	6	1	0
ENST00000264202.8	CAPZB-201	ENSG00000077549.19	CAPZB	9	2	1
ENST00000375944.7	NAALAD2-202	ENSG00000077616.11	NAALAD2	3	1	0
ENST00000321955.8	NAALAD2-201	ENSG00000077616.11	NAALAD2	4	2	0.5
ENST00000534061.6	NAALAD2-210	ENSG00000077616.11	NAALAD2	5	3	1
ENST00000512960.5	JADE1-211	ENSG00000077684.16	JADE1	4	1	0
ENST00000226319.11-UTR-221	JADE1-201-UTR-221	ENSG00000077684.16	JADE1	5	2	0.5
ENST00000226319.11	JADE1-201	ENSG00000077684.16	JADE1	6	3	1
ENST00000217909.8	SLC25A43-201	ENSG00000077713.19	SLC25A43	1	1	0
ENST00000217909.8-UTR+4694	SLC25A43-201-UTR+4694	ENSG00000077713.19	SLC25A43	2	2	1
ENST00000425967.8	FGFR1-211	ENSG00000077782.22	FGFR1	7	1	0
ENST00000397091.9	FGFR1-206	ENSG00000077782.22	FGFR1	11	2	1
ENST00000585916.6-UTR-8820	PIAS2-204-UTR-8820	ENSG00000078043.16	PIAS2	6	1	0
ENST00000585916.6-UTR-5717	PIAS2-204-UTR-5717	ENSG00000078043.16	PIAS2	11	2	1
ENST00000265598.8-UTR-1523	LAMP3-201-UTR-1523	ENSG00000078081.8	LAMP3	3	1	0
ENST00000265598.8	LAMP3-201	ENSG00000078081.8	LAMP3	5	2	0.5
ENST00000265598.8-UTR+203	LAMP3-201-UTR+203	ENSG00000078081.8	LAMP3	6	3	1
ENST00000526597.5	ACER3-205	ENSG00000078124.13	ACER3	4	1	0
ENST00000680583.1	ACER3-223	ENSG00000078124.13	ACER3	7	2	1
ENST00000503368.5	UBE2K-204	ENSG00000078140.14	UBE2K	2	1	0
ENST00000261427.10	UBE2K-201	ENSG00000078140.14	UBE2K	10	2	1
ENST00000262039.9-UTR-6164	PIK3C3-201-UTR-6164	ENSG00000078142.14	PIK3C3	5	1	0
ENST00000262039.9	PIK3C3-201	ENSG00000078142.14	PIK3C3	7	2	1
ENST00000513269.1	N4BP2-203	ENSG00000078177.14	N4BP2	1	1	0
ENST00000261435.11	N4BP2-201	ENSG00000078177.14	N4BP2	2	2	1
ENST00000334743.9-UTR-240	PPP2R5C-202-UTR-240	ENSG00000078304.19	PPP2R5C	19	1	0
ENST00000422945.6	PPP2R5C-204	ENSG00000078304.19	PPP2R5C	21	2	1
ENST00000436368.6	RBFOX1-205	ENSG00000078328.23	RBFOX1	8	1	0
ENST00000547372.5	RBFOX1-208	ENSG00000078328.23	RBFOX1	9	2	1
ENST00000378609.9-UTR-1470	GNB1-201-UTR-1470	ENSG00000078369.18	GNB1	2	1	0
ENST00000610897.4	GNB1-209	ENSG00000078369.18	GNB1	4	2	1
ENST00000471336.1	ZCWPW1-204	ENSG00000078487.18	ZCWPW1	1	1	0
ENST00000398027.6	ZCWPW1-202	ENSG00000078487.18	ZCWPW1	5	2	1
ENST00000434584.2-UTR-609	ITM2A-202-UTR-609	ENSG00000078596.11	ITM2A	1	1	0
ENST00000373298.7	ITM2A-201	ENSG00000078596.11	ITM2A	6	2	1
ENST00000588061.5-UTR-762	TNRC6C-205-UTR-762	ENSG00000078687.17	TNRC6C	3	1	0
ENST00000588061.5	TNRC6C-205	ENSG00000078687.17	TNRC6C	4	2	1
ENST00000543126.1-UTR-1402	CBFA2T2-210-UTR-1402	ENSG00000078699.22	CBFA2T2	2	1	0
ENST00000543126.1	CBFA2T2-210	ENSG00000078699.22	CBFA2T2	3	2	0.5
ENST00000359606.3	CBFA2T2-204	ENSG00000078699.22	CBFA2T2	6	3	1
ENST00000263646.11-UTR-971	TOLLIP-201-UTR-971	ENSG00000078902.16	TOLLIP	2	1	0
ENST00000317204.11	TOLLIP-202	ENSG00000078902.16	TOLLIP	8	2	1
ENST00000360348.6	RUNX1T1-202	ENSG00000079102.16	RUNX1T1	5	1	0
ENST00000396218.5	RUNX1T1-203	ENSG00000079102.16	RUNX1T1	6	2	0.5
ENST00000523629.5-UTR-1532	RUNX1T1-246-UTR-1532	ENSG00000079102.16	RUNX1T1	8	3	1
ENST00000027335.8-UTR-327	CDH17-201-UTR-327	ENSG00000079112.10	CDH17	4	1	0
ENST00000027335.8	CDH17-201	ENSG00000079112.10	CDH17	5	2	1
ENST00000261600.11	THOC1-201	ENSG00000079134.13	THOC1	3	1	0
ENST00000261600.11-UTR+276	THOC1-201-UTR+276	ENSG00000079134.13	THOC1	4	2	1
ENST00000434643.6	FKBP7-205	ENSG00000079150.19	FKBP7	1	1	0
ENST00000464248.1	FKBP7-207	ENSG00000079150.19	FKBP7	3	2	1
ENST00000392132.7-UTR-804	XRCC5-201-UTR-804	ENSG00000079246.16	XRCC5	1	1	0
ENST00000392133.7	XRCC5-202	ENSG00000079246.16	XRCC5	3	2	1
ENST00000452767.1-UTR-277	SAR1A-207-UTR-277	ENSG00000079332.15	SAR1A	2	1	0
ENST00000431664.6-UTR-1859	SAR1A-206-UTR-1859	ENSG00000079332.15	SAR1A	4	2	0.5
ENST00000373238.5	SAR1A-202	ENSG00000079332.15	SAR1A	6	3	1
ENST00000549595.5	SENP1-205	ENSG00000079387.14	SENP1	1	1	0
ENST00000448372.5-UTR-799	SENP1-201-UTR-799	ENSG00000079387.14	SENP1	2	2	0.333333
ENST00000448372.5-UTR-588	SENP1-201-UTR-588	ENSG00000079387.14	SENP1	3	3	0.666667
ENST00000448372.5-UTR-244	SENP1-201-UTR-244	ENSG00000079387.14	SENP1	4	4	1
ENST00000525193.5	EPB41L2-209	ENSG00000079819.19	EPB41L2	2	1	0
ENST00000337057.8	EPB41L2-201	ENSG00000079819.19	EPB41L2	10	2	1
ENST00000367941.7-UTR-14708	STX7-202-UTR-14708	ENSG00000079950.14	STX7	3	1	0
ENST00000367941.7-UTR-13878	STX7-202-UTR-13878	ENSG00000079950.14	STX7	7	2	0.333333
ENST00000367941.7-UTR-13646	STX7-202-UTR-13646	ENSG00000079950.14	STX7	8	3	0.666667
ENST00000367941.7-UTR-12055	STX7-202-UTR-12055	ENSG00000079950.14	STX7	9	4	1
ENST00000446125.1	DCT-202	ENSG00000080166.16	DCT	1	1	0
ENST00000377028.10-UTR-493	DCT-201-UTR-493	ENSG00000080166.16	DCT	3	2	1
ENST00000317734.12-UTR-416	SLC35C2-202-UTR-416	ENSG00000080189.15	SLC35C2	1	1	0
ENST00000317734.12-UTR-207	SLC35C2-202-UTR-207	ENSG00000080189.15	SLC35C2	2	2	1
ENST00000382004.7-UTR-6434	RFX3-204-UTR-6434	ENSG00000080298.16	RFX3	7	1	0
ENST00000382004.7-UTR-4342	RFX3-204-UTR-4342	ENSG00000080298.16	RFX3	8	2	0.333333
ENST00000382004.7-UTR-3985	RFX3-204-UTR-3985	ENSG00000080298.16	RFX3	10	3	0.666667
ENST00000382004.7	RFX3-204	ENSG00000080298.16	RFX3	12	4	1
ENST00000261263.5-UTR-13539	RAB21-201-UTR-13539	ENSG00000080371.6	RAB21	4	1	0
ENST00000261263.5-UTR-12857	RAB21-201-UTR-12857	ENSG00000080371.6	RAB21	6	2	0.5
ENST00000261263.5	RAB21-201	ENSG00000080371.6	RAB21	13	3	1
ENST00000634931.1	SMARCA2-231	ENSG00000080503.24	SMARCA2	9	1	0
ENST00000302401.8	SMARCA2-201	ENSG00000080503.24	SMARCA2	16	2	1
ENST00000336387.4	DNAAF6-201	ENSG00000080572.14	DNAAF6	1	1	0
ENST00000372453.8	DNAAF6-202	ENSG00000080572.14	DNAAF6	2	2	1
ENST00000361528.8	CNOT4-202	ENSG00000080802.20	CNOT4	6	1	0
ENST00000451834.5	CNOT4-206	ENSG00000080802.20	CNOT4	8	2	1
ENST00000357710.8	PSEN1-202	ENSG00000080815.19	PSEN1	4	1	0
ENST00000324501.10	PSEN1-201	ENSG00000080815.19	PSEN1	6	2	1
ENST00000340491.8	DLGAP4-202	ENSG00000080845.19	DLGAP4	4	1	0
ENST00000373913.7	DLGAP4-204	ENSG00000080845.19	DLGAP4	7	2	1
ENST00000612242.4-UTR-3491	RSBN1-204-UTR-3491	ENSG00000081019.14	RSBN1	2	1	0
ENST00000261441.9	RSBN1-201	ENSG00000081019.14	RSBN1	4	2	1
ENST00000307546.14	MAGI3-201	ENSG00000081026.19	MAGI3	3	1	0
ENST00000307546.14-UTR+4844	MAGI3-201-UTR+4844	ENSG00000081026.19	MAGI3	4	2	1
ENST00000193322.8-UTR-2720	OSTM1-201-UTR-2720	ENSG00000081087.15	OSTM1	2	1	0
ENST00000193322.8-UTR-1410	OSTM1-201-UTR-1410	ENSG00000081087.15	OSTM1	4	2	0.5
ENST00000193322.8	OSTM1-201	ENSG00000081087.15	OSTM1	5	3	1
ENST00000469941.5-UTR-1420	PCNP-204-UTR-1420	ENSG00000081154.12	PCNP	3	1	0
ENST00000469941.5-UTR-977	PCNP-204-UTR-977	ENSG00000081154.12	PCNP	4	2	0.5
ENST00000265260.8-UTR+41	PCNP-201-UTR+41	ENSG00000081154.12	PCNP	7	3	1
ENST00000409949.5	EXD2-206	ENSG00000081177.19	EXD2	2	1	0
ENST00000409018.7	EXD2-203	ENSG00000081177.19	EXD2	4	2	1
ENST00000261783.4-UTR-525	ARG2-201-UTR-525	ENSG00000081181.8	ARG2	1	1	0
ENST00000261783.4	ARG2-201	ENSG00000081181.8	ARG2	2	2	0.5
ENST00000261783.4-UTR+1740	ARG2-201-UTR+1740	ENSG00000081181.8	ARG2	3	3	1
ENST00000627659.2-UTR-429	MEF2C-229-UTR-429	ENSG00000081189.16	MEF2C	7	1	0
ENST00000627659.2	MEF2C-229	ENSG00000081189.16	MEF2C	8	2	0.25
ENST00000514028.5	MEF2C-222	ENSG00000081189.16	MEF2C	15	3	0.5
ENST00000437473.6	MEF2C-203	ENSG00000081189.16	MEF2C	16	4	0.75
ENST00000340208.9	MEF2C-201	ENSG00000081189.16	MEF2C	19	5	1
ENST00000348564.11-UTR-636	PTPRC-201-UTR-636	ENSG00000081237.20	PTPRC	6	1	0
ENST00000442510.8-UTR+384	PTPRC-209-UTR+384	ENSG00000081237.20	PTPRC	15	2	1
ENST00000493720.6	UBA5-211	ENSG00000081307.15	UBA5	4	1	0
ENST00000494238.6	UBA5-213	ENSG00000081307.15	UBA5	5	2	0.5
ENST00000683741.1-UTR-1452	UBA5-215-UTR-1452	ENSG00000081307.15	UBA5	8	3	1
ENST00000263955.9-UTR-3556	STK17B-201-UTR-3556	ENSG00000081320.11	STK17B	5	1	0
ENST00000263955.9-UTR-1781	STK17B-201-UTR-1781	ENSG00000081320.11	STK17B	9	2	0.5
ENST00000263955.9	STK17B-201	ENSG00000081320.11	STK17B	13	3	1
ENST00000375231.5-UTR-2152	ZNF510-203-UTR-2152	ENSG00000081386.13	ZNF510	1	1	0
ENST00000375231.5	ZNF510-203	ENSG00000081386.13	ZNF510	3	2	0.5
ENST00000223428.9	ZNF510-201	ENSG00000081386.13	ZNF510	4	3	1
ENST00000649046.1-UTR-1241	LRP2-205-UTR-1241	ENSG00000081479.15	LRP2	5	1	0
ENST00000649046.1	LRP2-205	ENSG00000081479.15	LRP2	6	2	1
ENST00000587461.5	ZNF506-207	ENSG00000081665.14	ZNF506	7	1	0
ENST00000443905.6	ZNF506-201	ENSG00000081665.14	ZNF506	8	2	1
ENST00000438896.3-UTR-1069	JMJD4-201-UTR-1069	ENSG00000081692.13	JMJD4	1	1	0
ENST00000620518.5	JMJD4-205	ENSG00000081692.13	JMJD4	3	2	1
ENST00000648908.2-UTR-1929	ATP8B1-208-UTR-1929	ENSG00000081923.15	ATP8B1	1	1	0
ENST00000648908.2	ATP8B1-208	ENSG00000081923.15	ATP8B1	4	2	1
ENST00000515010.5	FYB1-209	ENSG00000082074.19	FYB1	1	1	0
ENST00000351578.12	FYB1-201	ENSG00000082074.19	FYB1	3	2	1
ENST00000452790.6	BZW1-209	ENSG00000082153.18	BZW1	2	1	0
ENST00000409226.5-UTR-531	BZW1-202-UTR-531	ENSG00000082153.18	BZW1	5	2	0.5
ENST00000409600.6-UTR-3280	BZW1-203-UTR-3280	ENSG00000082153.18	BZW1	11	3	1
ENST00000231338.7-UTR-1041	C1QTNF3-201-UTR-1041	ENSG00000082196.21	C1QTNF3	1	1	0
ENST00000231338.7-UTR-205	C1QTNF3-201-UTR-205	ENSG00000082196.21	C1QTNF3	2	2	0.5
ENST00000382065.8	C1QTNF3-202	ENSG00000082196.21	C1QTNF3	5	3	1
ENST00000295238.10-UTR-1188	CCNT2-202-UTR-1188	ENSG00000082258.13	CCNT2	4	1	0
ENST00000295238.10	CCNT2-202	ENSG00000082258.13	CCNT2	5	2	0.5
ENST00000264157.10-UTR-1939	CCNT2-201-UTR-1939	ENSG00000082258.13	CCNT2	6	3	1
ENST00000542398.1-UTR-3072	DLG3-210-UTR-3072	ENSG00000082458.12	DLG3	1	1	0
ENST00000542398.1-UTR-1121	DLG3-210-UTR-1121	ENSG00000082458.12	DLG3	3	2	0.5
ENST00000194900.8	DLG3-201	ENSG00000082458.12	DLG3	6	3	1
ENST00000367004.3	TRAF5-203	ENSG00000082512.15	TRAF5	1	1	0
ENST00000261464.10	TRAF5-201	ENSG00000082512.15	TRAF5	4	2	1
ENST00000581319.1	NFE2L1-212	ENSG00000082641.16	NFE2L1	4	1	0
ENST00000357480.9-UTR-526	NFE2L1-201-UTR-526	ENSG00000082641.16	NFE2L1	6	2	0.5
ENST00000362042.8	NFE2L1-203	ENSG00000082641.16	NFE2L1	10	3	1
ENST00000650344.2	GSK3B-205	ENSG00000082701.17	GSK3B	3	1	0
ENST00000676910.1	GSK3B-216	ENSG00000082701.17	GSK3B	4	2	0.333333
ENST00000678439.1	GSK3B-253	ENSG00000082701.17	GSK3B	7	3	0.666667
ENST00000264235.13	GSK3B-201	ENSG00000082701.17	GSK3B	9	4	1
ENST00000397203.7	ERC1-204	ENSG00000082805.21	ERC1	4	1	0
ENST00000543086.7	ERC1-213	ENSG00000082805.21	ERC1	6	2	1
ENST00000404992.6-UTR-318	XPO1-202-UTR-318	ENSG00000082898.19	XPO1	2	1	0
ENST00000676553.1	XPO1-219	ENSG00000082898.19	XPO1	10	2	1
ENST00000468289.1	RNF13-209	ENSG00000082996.20	RNF13	1	1	0
ENST00000392894.8	RNF13-203	ENSG00000082996.20	RNF13	4	2	1
ENST00000396930.4	KAT6A-202	ENSG00000083168.11	KAT6A	7	1	0
ENST00000265713.8	KAT6A-201	ENSG00000083168.11	KAT6A	9	2	1
ENST00000506351.6	TNPO1-204	ENSG00000083312.19	TNPO1	4	1	0
ENST00000679378.1-UTR-5041	TNPO1-215-UTR-5041	ENSG00000083312.19	TNPO1	5	2	0.5
ENST00000337273.10	TNPO1-201	ENSG00000083312.19	TNPO1	9	3	1
ENST00000545453.5-UTR-682	DIS3-205-UTR-682	ENSG00000083520.15	DIS3	1	1	0
ENST00000377780.8-UTR-1514	DIS3-202-UTR-1514	ENSG00000083520.15	DIS3	3	2	0.5
ENST00000377780.8	DIS3-202	ENSG00000083520.15	DIS3	4	3	1
ENST00000326291.11-UTR-287	PIBF1-201-UTR-287	ENSG00000083535.16	PIBF1	4	1	0
ENST00000326291.11	PIBF1-201	ENSG00000083535.16	PIBF1	5	2	0.5
ENST00000326291.11-UTR+3273	PIBF1-201-UTR+3273	ENSG00000083535.16	PIBF1	6	3	1
ENST00000379161.5-UTR-1767	NUFIP1-201-UTR-1767	ENSG00000083635.8	NUFIP1	1	1	0
ENST00000379161.5	NUFIP1-201	ENSG00000083635.8	NUFIP1	3	2	1
ENST00000315596.15-UTR-1920	PDS5B-201-UTR-1920	ENSG00000083642.19	PDS5B	1	1	0
ENST00000315596.15-UTR-212	PDS5B-201-UTR-212	ENSG00000083642.19	PDS5B	3	2	1
ENST00000510634.5-UTR-487	OXCT1-205-UTR-487	ENSG00000083720.13	OXCT1	3	1	0
ENST00000196371.10	OXCT1-201	ENSG00000083720.13	OXCT1	7	2	1
ENST00000262850.7	RRAGB-201	ENSG00000083750.13	RRAGB	1	1	0
ENST00000374941.9	RRAGB-202	ENSG00000083750.13	RRAGB	3	2	1
ENST00000579690.5-UTR-679	YTHDC1-207-UTR-679	ENSG00000083896.13	YTHDC1	2	1	0
ENST00000355665.7	YTHDC1-202	ENSG00000083896.13	YTHDC1	5	2	1
ENST00000494980.5	CHMP2B-205	ENSG00000083937.10	CHMP2B	1	1	0
ENST00000472024.3-UTR-571	CHMP2B-204-UTR-571	ENSG00000083937.10	CHMP2B	2	2	0.5
ENST00000263780.9	CHMP2B-201	ENSG00000083937.10	CHMP2B	5	3	1
ENST00000372718.8-UTR-1207	SMAP2-202-UTR-1207	ENSG00000084070.12	SMAP2	1	1	0
ENST00000539317.2	SMAP2-205	ENSG00000084070.12	SMAP2	3	2	1
ENST00000372759.4-UTR-1248	ZMPSTE24-201-UTR-1248	ENSG00000084073.10	ZMPSTE24	1	1	0
ENST00000372759.4	ZMPSTE24-201	ENSG00000084073.10	ZMPSTE24	4	2	1
ENST00000326495.10-UTR-9171	SSH1-202-UTR-9171	ENSG00000084112.15	SSH1	3	1	0
ENST00000326495.10-UTR-4508	SSH1-202-UTR-4508	ENSG00000084112.15	SSH1	5	2	1
ENST00000528499.5	APLP2-210	ENSG00000084234.18	APLP2	2	1	0
ENST00000263574.9	APLP2-201	ENSG00000084234.18	APLP2	6	2	1
ENST00000458504.5	SLCO1A2-211	ENSG00000084453.17	SLCO1A2	1	1	0
ENST00000307378.10-UTR-4292	SLCO1A2-201-UTR-4292	ENSG00000084453.17	SLCO1A2	2	2	0.5
ENST00000307378.10	SLCO1A2-201	ENSG00000084453.17	SLCO1A2	4	3	1
ENST00000407230.5	NCOA1-206	ENSG00000084676.16	NCOA1	1	1	0
ENST00000348332.8-UTR-1315	NCOA1-202-UTR-1315	ENSG00000084676.16	NCOA1	4	2	0.5
ENST00000348332.8	NCOA1-202	ENSG00000084676.16	NCOA1	7	3	1
ENST00000264712.8-UTR-1190	KIF3C-201-UTR-1190	ENSG00000084731.15	KIF3C	2	1	0
ENST00000264712.8	KIF3C-201	ENSG00000084731.15	KIF3C	3	2	1
ENST00000264710.5-UTR-2073	RAB10-201-UTR-2073	ENSG00000084733.11	RAB10	3	1	0
ENST00000264710.5	RAB10-201	ENSG00000084733.11	RAB10	9	2	0.5
ENST00000264710.5-UTR+1120	RAB10-201-UTR+1120	ENSG00000084733.11	RAB10	10	3	1
ENST00000645274.1	HADHA-209	ENSG00000084754.12	HADHA	2	1	0
ENST00000380649.8	HADHA-201	ENSG00000084754.12	HADHA	4	2	1
ENST00000648289.1	MAPRE3-210	ENSG00000084764.12	MAPRE3	2	1	0
ENST00000233121.7	MAPRE3-201	ENSG00000084764.12	MAPRE3	4	2	1
ENST00000652086.1	CD59-215	ENSG00000085063.17	CD59	10	1	0
ENST00000652678.1-UTR-5665	CD59-216-UTR-5665	ENSG00000085063.17	CD59	15	2	1
ENST00000218147.11-UTR-946	BCORL1-201-UTR-946	ENSG00000085185.16	BCORL1	2	1	0
ENST00000218147.11	BCORL1-201	ENSG00000085185.16	BCORL1	3	2	0.5
ENST00000540052.6	BCORL1-204	ENSG00000085185.16	BCORL1	5	3	1
ENST00000395603.7-UTR-2154	ATRX-202-UTR-2154	ENSG00000085224.23	ATRX	3	1	0
ENST00000395603.7	ATRX-202	ENSG00000085224.23	ATRX	4	2	1
ENST00000356716.8-UTR-721	MYNN-202-UTR-721	ENSG00000085274.16	MYNN	2	1	0
ENST00000356716.8	MYNN-202	ENSG00000085274.16	MYNN	4	2	0.5
ENST00000349841.10	MYNN-201	ENSG00000085274.16	MYNN	8	3	1
ENST00000472280.5	MECOM-209	ENSG00000085276.19	MECOM	5	1	0
ENST00000264674.7	MECOM-201	ENSG00000085276.19	MECOM	9	2	1
ENST00000618166.4	SCAMP1-206	ENSG00000085365.18	SCAMP1	2	1	0
ENST00000320280.8-UTR-536	SCAMP1-201-UTR-536	ENSG00000085365.18	SCAMP1	3	2	0.5
ENST00000621999.5	SCAMP1-207	ENSG00000085365.18	SCAMP1	7	3	1
ENST00000369125.6	HACE1-202	ENSG00000085382.12	HACE1	2	1	0
ENST00000262903.9-UTR-362	HACE1-201-UTR-362	ENSG00000085382.12	HACE1	3	2	0.5
ENST00000262903.9	HACE1-201	ENSG00000085382.12	HACE1	4	3	1
ENST00000680290.1	TTC39A-219	ENSG00000085831.16	TTC39A	5	1	0
ENST00000413473.6-UTR+115	TTC39A-208-UTR+115	ENSG00000085831.16	TTC39A	10	2	1
ENST00000371730.6-UTR-974	EPS15-202-UTR-974	ENSG00000085832.17	EPS15	1	1	0
ENST00000371730.6	EPS15-202	ENSG00000085832.17	EPS15	4	2	1
ENST00000427112.6	USP40-203	ENSG00000085982.15	USP40	5	1	0
ENST00000450966.5	USP40-208	ENSG00000085982.15	USP40	7	2	1
ENST00000330899.5-UTR-842	DNAJA1-201-UTR-842	ENSG00000086061.16	DNAJA1	2	1	0
ENST00000330899.5-UTR-240	DNAJA1-201-UTR-240	ENSG00000086061.16	DNAJA1	5	2	0.5
ENST00000330899.5	DNAJA1-201	ENSG00000086061.16	DNAJA1	6	3	1
ENST00000419016.6-UTR-905	CHMP5-202-UTR-905	ENSG00000086065.14	CHMP5	2	1	0
ENST00000419016.6-UTR-558	CHMP5-202-UTR-558	ENSG00000086065.14	CHMP5	5	2	1
ENST00000379540.8-UTR-986	NFX1-203-UTR-986	ENSG00000086102.19	NFX1	2	1	0
ENST00000379540.8	NFX1-203	ENSG00000086102.19	NFX1	3	2	1
ENST00000511713.5-UTR-712	IPO11-212-UTR-712	ENSG00000086200.17	IPO11	2	1	0
ENST00000325324.11	IPO11-201	ENSG00000086200.17	IPO11	4	2	1
ENST00000422786.1	EIF2AK1-202	ENSG00000086232.13	EIF2AK1	2	1	0
ENST00000199389.11	EIF2AK1-201	ENSG00000086232.13	EIF2AK1	3	2	0.5
ENST00000199389.11-UTR+3353	EIF2AK1-201-UTR+3353	ENSG00000086232.13	EIF2AK1	4	3	1
ENST00000409367.5	SNX10-203	ENSG00000086300.16	SNX10	1	1	0
ENST00000446848.6-UTR-302	SNX10-207-UTR-302	ENSG00000086300.16	SNX10	5	2	0.5
ENST00000338523.9	SNX10-201	ENSG00000086300.16	SNX10	9	3	1
ENST00000378614.8-UTR-894	SEPHS1-202-UTR-894	ENSG00000086475.15	SEPHS1	2	1	0
ENST00000378614.8	SEPHS1-202	ENSG00000086475.15	SEPHS1	4	2	0.5
ENST00000327347.10	SEPHS1-201	ENSG00000086475.15	SEPHS1	6	3	1
ENST00000389675.6	MRPL28-202	ENSG00000086504.18	MRPL28	1	1	0
ENST00000199706.13-UTR-273	MRPL28-201-UTR-273	ENSG00000086504.18	MRPL28	2	2	1
ENST00000199814.9-UTR-574	RBM22-201-UTR-574	ENSG00000086589.12	RBM22	3	1	0
ENST00000199814.9	RBM22-201	ENSG00000086589.12	RBM22	4	2	1
ENST00000354619.10-UTR-2901	ERO1B-202-UTR-2901	ENSG00000086619.15	ERO1B	4	1	0
ENST00000354619.10-UTR-455	ERO1B-202-UTR-455	ENSG00000086619.15	ERO1B	9	2	1
ENST00000558087.5	ZFAND6-204	ENSG00000086666.19	ZFAND6	3	1	0
ENST00000261749.11	ZFAND6-201	ENSG00000086666.19	ZFAND6	7	2	1
ENST00000398155.4-UTR-1297	TXLNG-202-UTR-1297	ENSG00000086712.13	TXLNG	1	1	0
ENST00000380122.10	TXLNG-201	ENSG00000086712.13	TXLNG	3	2	1
ENST00000262854.11-UTR-1099	HUWE1-202-UTR-1099	ENSG00000086758.16	HUWE1	1	1	0
ENST00000262854.11-UTR-699	HUWE1-202-UTR-699	ENSG00000086758.16	HUWE1	2	2	1
ENST00000262134.10-UTR-1367	LPCAT2-201-UTR-1367	ENSG00000087253.13	LPCAT2	4	1	0
ENST00000262134.10	LPCAT2-201	ENSG00000087253.13	LPCAT2	5	2	1
ENST00000562316.6	GNAO1-203	ENSG00000087258.16	GNAO1	8	1	0
ENST00000262493.12-UTR-389	GNAO1-201-UTR-389	ENSG00000087258.16	GNAO1	10	2	0.5
ENST00000262493.12	GNAO1-201	ENSG00000087258.16	GNAO1	11	3	1
ENST00000566157.6-UTR-2701	OGFOD1-207-UTR-2701	ENSG00000087263.17	OGFOD1	2	1	0
ENST00000566157.6-UTR-2308	OGFOD1-207-UTR-2308	ENSG00000087263.17	OGFOD1	3	2	0.5
ENST00000566157.6-UTR-1611	OGFOD1-207-UTR-1611	ENSG00000087263.17	OGFOD1	4	3	1
ENST00000511747.6	SH3BP2-220	ENSG00000087266.17	SH3BP2	2	1	0
ENST00000435136.8-UTR-4057	SH3BP2-202-UTR-4057	ENSG00000087266.17	SH3BP2	3	2	0.5
ENST00000356331.9	SH3BP2-201	ENSG00000087266.17	SH3BP2	6	3	1
ENST00000536424.2	ADD1-221	ENSG00000087274.19	ADD1	3	1	0
ENST00000398129.5	ADD1-206	ENSG00000087274.19	ADD1	9	2	1
ENST00000556572.1	NID2-205	ENSG00000087303.19	NID2	1	1	0
ENST00000216286.10-UTR+150	NID2-201-UTR+150	ENSG00000087303.19	NID2	3	2	1
ENST00000282570.4-UTR-1754	GMCL1-201-UTR-1754	ENSG00000087338.5	GMCL1	2	1	0
ENST00000282570.4-UTR-287	GMCL1-201-UTR-287	ENSG00000087338.5	GMCL1	3	2	0.5
ENST00000282570.4	GMCL1-201	ENSG00000087338.5	GMCL1	4	3	1
ENST00000381271.7-UTR-4855	KLHL42-201-UTR-4855	ENSG00000087448.11	KLHL42	2	1	0
ENST00000381271.7-UTR-3670	KLHL42-201-UTR-3670	ENSG00000087448.11	KLHL42	3	2	0.5
ENST00000381271.7	KLHL42-201	ENSG00000087448.11	KLHL42	4	3	1
ENST00000266481.10-UTR-736	DNM1L-201-UTR-736	ENSG00000087470.19	DNM1L	2	1	0
ENST00000358214.9	DNM1L-202	ENSG00000087470.19	DNM1L	4	2	0.5
ENST00000549701.6	DNM1L-220	ENSG00000087470.19	DNM1L	7	3	1
ENST00000355648.8	PHACTR3-201	ENSG00000087495.17	PHACTR3	3	1	0
ENST00000355648.8-UTR+3661	PHACTR3-201-UTR+3661	ENSG00000087495.17	PHACTR3	4	2	1
ENST00000395907.5	AURKA-204	ENSG00000087586.18	AURKA	2	1	0
ENST00000395914.5	AURKA-207	ENSG00000087586.18	AURKA	4	2	1
ENST00000679529.1	CASS4-204	ENSG00000087589.17	CASS4	2	1	0
ENST00000434344.2	CASS4-202	ENSG00000087589.17	CASS4	6	2	1
ENST00000592546.5	RFX2-222	ENSG00000087903.13	RFX2	1	1	0
ENST00000359161.7	RFX2-202	ENSG00000087903.13	RFX2	2	2	0.5
ENST00000303657.10	RFX2-201	ENSG00000087903.13	RFX2	3	3	1
ENST00000616852.1-UTR-1888	METTL2A-204-UTR-1888	ENSG00000087995.16	METTL2A	1	1	0
ENST00000311506.10-UTR-1280	METTL2A-201-UTR-1280	ENSG00000087995.16	METTL2A	4	2	1
ENST00000263440.6-UTR-519	ALG6-201-UTR-519	ENSG00000088035.18	ALG6	1	1	0
ENST00000263440.6	ALG6-201	ENSG00000088035.18	ALG6	2	2	1
ENST00000310373.7-UTR-271	GP6-201-UTR-271	ENSG00000088053.11	GP6	1	1	0
ENST00000310373.7	GP6-201	ENSG00000088053.11	GP6	2	2	1
ENST00000263239.7-UTR-1328	DDX18-201-UTR-1328	ENSG00000088205.13	DDX18	2	1	0
ENST00000263239.7-UTR-861	DDX18-201-UTR-861	ENSG00000088205.13	DDX18	4	2	0.5
ENST00000263239.7	DDX18-201	ENSG00000088205.13	DDX18	6	3	1
ENST00000398148.7	KHSRP-201	ENSG00000088247.19	KHSRP	6	1	0
ENST00000600480.2	KHSRP-212	ENSG00000088247.19	KHSRP	7	2	1
ENST00000587636.1	GNA11-204	ENSG00000088256.9	GNA11	2	1	0
ENST00000078429.9	GNA11-201	ENSG00000088256.9	GNA11	3	2	1
ENST00000300403.11-UTR-309	TPX2-201-UTR-309	ENSG00000088325.16	TPX2	1	1	0
ENST00000340513.4	TPX2-202	ENSG00000088325.16	TPX2	3	2	1
ENST00000432603.1	EPB41L1-211	ENSG00000088367.23	EPB41L1	2	1	0
ENST00000338074.7-UTR-2430	EPB41L1-202-UTR-2430	ENSG00000088367.23	EPB41L1	6	2	1
ENST00000531294.5	ARHGAP28-205	ENSG00000088756.13	ARHGAP28	3	1	0
ENST00000383472.9	ARHGAP28-203	ENSG00000088756.13	ARHGAP28	7	2	1
ENST00000428216.4-UTR-8794	MAVS-202-UTR-8794	ENSG00000088888.18	MAVS	1	1	0
ENST00000428216.4-UTR-5485	MAVS-202-UTR-5485	ENSG00000088888.18	MAVS	2	2	0.333333
ENST00000428216.4-UTR-1719	MAVS-202-UTR-1719	ENSG00000088888.18	MAVS	3	3	0.666667
ENST00000428216.4-UTR-668	MAVS-202-UTR-668	ENSG00000088888.18	MAVS	4	4	1
ENST00000377759.9-UTR-564	SNX5-201-UTR-564	ENSG00000089006.17	SNX5	7	1	0
ENST00000377768.7	SNX5-202	ENSG00000089006.17	SNX5	10	2	1
ENST00000550735.7-UTR-4325	MAPKAPK5-206-UTR-4325	ENSG00000089022.14	MAPKAPK5	6	1	0
ENST00000550735.7	MAPKAPK5-206	ENSG00000089022.14	MAPKAPK5	7	2	1
ENST00000337227.9-UTR-775	RBBP9-201-UTR-775	ENSG00000089050.16	RBBP9	2	1	0
ENST00000337227.9	RBBP9-201	ENSG00000089050.16	RBBP9	4	2	1
ENST00000338244.6-UTR-4527	SLC23A2-201-UTR-4527	ENSG00000089057.15	SLC23A2	1	1	0
ENST00000379333.5	SLC23A2-202	ENSG00000089057.15	SLC23A2	6	2	1
ENST00000549069.5	SLC8B1-206	ENSG00000089060.12	SLC8B1	2	1	0
ENST00000552014.5	SLC8B1-213	ENSG00000089060.12	SLC8B1	6	2	1
ENST00000337743.9-UTR-454	TASP1-201-UTR-454	ENSG00000089123.16	TASP1	2	1	0
ENST00000337743.9	TASP1-201	ENSG00000089123.16	TASP1	4	2	1
ENST00000551052.5	RPH3A-219	ENSG00000089169.15	RPH3A	3	1	0
ENST00000389385.9	RPH3A-201	ENSG00000089169.15	RPH3A	4	2	1
ENST00000453074.6-UTR-630	TRMT6-202-UTR-630	ENSG00000089195.15	TRMT6	1	1	0
ENST00000453074.6	TRMT6-202	ENSG00000089195.15	TRMT6	3	2	1
ENST00000261313.3-UTR-417	PEBP1-201-UTR-417	ENSG00000089220.5	PEBP1	3	1	0
ENST00000261313.3	PEBP1-201	ENSG00000089220.5	PEBP1	5	2	1
ENST00000327551.6	BRAP-201	ENSG00000089234.16	BRAP	1	1	0
ENST00000419234.9	BRAP-202	ENSG00000089234.16	BRAP	2	2	1
ENST00000587238.5	GMIP-204	ENSG00000089639.11	GMIP	1	1	0
ENST00000203556.9	GMIP-201	ENSG00000089639.11	GMIP	2	2	1
ENST00000434854.1	RBM41-203	ENSG00000089682.17	RBM41	1	1	0
ENST00000372487.5-UTR-1203	RBM41-202-UTR-1203	ENSG00000089682.17	RBM41	3	2	0.25
ENST00000372487.5	RBM41-202	ENSG00000089682.17	RBM41	4	3	0.5
ENST00000685964.1-UTR-979	RBM41-209-UTR-979	ENSG00000089682.17	RBM41	5	4	0.75
ENST00000685964.1	RBM41-209	ENSG00000089682.17	RBM41	6	5	1
ENST00000592734.5	BIRC5-211	ENSG00000089685.15	BIRC5	3	1	0
ENST00000350051.8-UTR-1421	BIRC5-202-UTR-1421	ENSG00000089685.15	BIRC5	5	2	0.5
ENST00000350051.8-UTR-940	BIRC5-202-UTR-940	ENSG00000089685.15	BIRC5	6	3	1
ENST00000555424.1	ZBTB25-203	ENSG00000089775.12	ZBTB25	5	1	0
ENST00000555220.5	ZBTB25-202	ENSG00000089775.12	ZBTB25	6	2	1
ENST00000262241.7-UTR-2753	RCOR1-201-UTR-2753	ENSG00000089902.10	RCOR1	1	1	0
ENST00000262241.7	RCOR1-201	ENSG00000089902.10	RCOR1	3	2	1
ENST00000204005.13	LTBP4-201	ENSG00000090006.18	LTBP4	4	1	0
ENST00000204005.13-UTR+2199	LTBP4-201-UTR+2199	ENSG00000090006.18	LTBP4	5	2	1
ENST00000392990.6	PAPOLA-202	ENSG00000090060.19	PAPOLA	6	1	0
ENST00000216277.13	PAPOLA-201	ENSG00000090060.19	PAPOLA	7	2	1
ENST00000510794.5	MAEA-213	ENSG00000090316.16	MAEA	3	1	0
ENST00000303400.9	MAEA-202	ENSG00000090316.16	MAEA	6	2	1
ENST00000264832.8-UTR-621	ICAM1-201-UTR-621	ENSG00000090339.9	ICAM1	5	1	0
ENST00000264832.8	ICAM1-201	ENSG00000090339.9	ICAM1	6	2	1
ENST00000265028.8-UTR-361	DNAJB11-201-UTR-361	ENSG00000090520.12	DNAJB11	1	1	0
ENST00000439351.5	DNAJB11-202	ENSG00000090520.12	DNAJB11	3	2	1
ENST00000445696.6	THPO-202	ENSG00000090534.20	THPO	4	1	0
ENST00000647395.1	THPO-205	ENSG00000090534.20	THPO	5	2	1
ENST00000450428.5	RAB11FIP3-205	ENSG00000090565.17	RAB11FIP3	4	1	0
ENST00000262305.9	RAB11FIP3-201	ENSG00000090565.17	RAB11FIP3	5	2	1
ENST00000529110.2	GNPTG-207	ENSG00000090581.11	GNPTG	2	1	0
ENST00000204679.9	GNPTG-201	ENSG00000090581.11	GNPTG	5	2	1
ENST00000541009.6	ZNF268-209	ENSG00000090612.22	ZNF268	11	1	0
ENST00000536435.7-UTR-8750	ZNF268-205-UTR-8750	ENSG00000090612.22	ZNF268	12	2	1
ENST00000251363.10	CERS4-201	ENSG00000090661.12	CERS4	1	1	0
ENST00000251363.10-UTR+1297	CERS4-201-UTR+1297	ENSG00000090661.12	CERS4	3	2	0.5
ENST00000251363.10-UTR+3185	CERS4-201-UTR+3185	ENSG00000090661.12	CERS4	4	3	1
ENST00000374732.7-UTR-328	USP48-203-UTR-328	ENSG00000090686.16	USP48	4	1	0
ENST00000374732.7	USP48-203	ENSG00000090686.16	USP48	5	2	1
ENST00000568530.5	PDPR-210	ENSG00000090857.14	PDPR	3	1	0
ENST00000288050.9	PDPR-201	ENSG00000090857.14	PDPR	4	2	1
ENST00000422840.7-UTR-4517	GLG1-202-UTR-4517	ENSG00000090863.12	GLG1	3	1	0
ENST00000205061.9	GLG1-201	ENSG00000090863.12	GLG1	5	2	1
ENST00000205135.8	PLEKHG2-201	ENSG00000090924.15	PLEKHG2	10	1	0
ENST00000425673.6	PLEKHG2-203	ENSG00000090924.15	PLEKHG2	12	2	1
ENST00000265271.7-UTR-2736	RBM27-201-UTR-2736	ENSG00000091009.8	RBM27	1	1	0
ENST00000265271.7	RBM27-201	ENSG00000091009.8	RBM27	5	2	1
ENST00000393250.8	OSBPL8-203	ENSG00000091039.17	OSBPL8	1	1	0
ENST00000611266.4-UTR-1317	OSBPL8-218-UTR-1317	ENSG00000091039.17	OSBPL8	5	2	0.5
ENST00000261183.8	OSBPL8-201	ENSG00000091039.17	OSBPL8	8	3	1
ENST00000360906.9	NLRC4-202	ENSG00000091106.19	NLRC4	2	1	0
ENST00000360906.9-UTR+348	NLRC4-202-UTR+348	ENSG00000091106.19	NLRC4	3	2	1
ENST00000379024.8-UTR-313	NRCAM-202-UTR-313	ENSG00000091129.22	NRCAM	1	1	0
ENST00000413765.6	NRCAM-204	ENSG00000091129.22	NRCAM	7	2	1
ENST00000205636.4-UTR-1872	CMTM6-201-UTR-1872	ENSG00000091317.8	CMTM6	4	1	0
ENST00000205636.4	CMTM6-201	ENSG00000091317.8	CMTM6	6	2	1
ENST00000416789.1	ITGA6-205	ENSG00000091409.16	ITGA6	2	1	0
ENST00000264107.12	ITGA6-201	ENSG00000091409.16	ITGA6	5	2	0.5
ENST00000409080.6	ITGA6-202	ENSG00000091409.16	ITGA6	6	3	1
ENST00000409176.6	MAP3K20-203	ENSG00000091436.17	MAP3K20	5	1	0
ENST00000375213.8-UTR-491	MAP3K20-202-UTR-491	ENSG00000091436.17	MAP3K20	7	2	0.5
ENST00000375213.8	MAP3K20-202	ENSG00000091436.17	MAP3K20	8	3	1
ENST00000502949.5	SEL1L3-203	ENSG00000091490.11	SEL1L3	6	1	0
ENST00000264868.9	SEL1L3-201	ENSG00000091490.11	SEL1L3	8	2	1
ENST00000402696.9-UTR-17637	TF-201-UTR-17637	ENSG00000091513.16	TF	1	1	0
ENST00000402696.9	TF-201	ENSG00000091513.16	TF	2	2	1
ENST00000541285.1	ALKBH5-203	ENSG00000091542.9	ALKBH5	1	1	0
ENST00000399138.5	ALKBH5-201	ENSG00000091542.9	ALKBH5	2	2	1
ENST00000568364.6	ORC6-206	ENSG00000091651.9	ORC6	1	1	0
ENST00000219097.7	ORC6-201	ENSG00000091651.9	ORC6	3	2	1
ENST00000206262.2-UTR-6262	RGS17-201-UTR-6262	ENSG00000091844.8	RGS17	1	1	0
ENST00000206262.2	RGS17-201	ENSG00000091844.8	RGS17	2	2	1
ENST00000338312.10	ANGPT2-202	ENSG00000091879.14	ANGPT2	2	1	0
ENST00000325203.9-UTR-2987	ANGPT2-201-UTR-2987	ENSG00000091879.14	ANGPT2	5	2	0.333333
ENST00000325203.9-UTR-2646	ANGPT2-201-UTR-2646	ENSG00000091879.14	ANGPT2	6	3	0.666667
ENST00000629816.3	ANGPT2-204	ENSG00000091879.14	ANGPT2	9	4	1
ENST00000206380.8-UTR-595	TMEM101-201-UTR-595	ENSG00000091947.10	TMEM101	2	1	0
ENST00000206380.8	TMEM101-201	ENSG00000091947.10	TMEM101	3	2	1
ENST00000206423.8-UTR-7240	CCDC80-201-UTR-7240	ENSG00000091986.16	CCDC80	8	1	0
ENST00000206423.8-UTR-5152	CCDC80-201-UTR-5152	ENSG00000091986.16	CCDC80	9	2	0.5
ENST00000206423.8-UTR-4368	CCDC80-201-UTR-4368	ENSG00000091986.16	CCDC80	12	3	1
ENST00000397267.6	SLC22A17-204	ENSG00000092096.19	SLC22A17	2	1	0
ENST00000397267.6-UTR+314	SLC22A17-204-UTR+314	ENSG00000092096.19	SLC22A17	3	2	1
ENST00000458591.7	SCFD1-203	ENSG00000092108.22	SCFD1	9	1	0
ENST00000678124.1	SCFD1-252	ENSG00000092108.22	SCFD1	11	2	1
ENST00000206595.11-UTR-3203	G2E3-201-UTR-3203	ENSG00000092140.16	G2E3	4	1	0
ENST00000206595.11-UTR-2423	G2E3-201-UTR-2423	ENSG00000092140.16	G2E3	5	2	0.333333
ENST00000206595.11-UTR-834	G2E3-201-UTR-834	ENSG00000092140.16	G2E3	6	3	0.666667
ENST00000206595.11-UTR-555	G2E3-201-UTR-555	ENSG00000092140.16	G2E3	7	4	1
ENST00000556628.5	HNRNPC-225	ENSG00000092199.19	HNRNPC	6	1	0
ENST00000554969.5	HNRNPC-213	ENSG00000092199.19	HNRNPC	12	2	1
ENST00000216297.7-UTR-926	SUPT16H-201-UTR-926	ENSG00000092201.10	SUPT16H	2	1	0
ENST00000216297.7	SUPT16H-201	ENSG00000092201.10	SUPT16H	4	2	1
ENST00000250863.12-UTR-1757	DAZL-201-UTR-1757	ENSG00000092345.14	DAZL	1	1	0
ENST00000250863.12	DAZL-201	ENSG00000092345.14	DAZL	2	2	1
ENST00000513137.5	SEMA6A-212	ENSG00000092421.17	SEMA6A	3	1	0
ENST00000257414.12	SEMA6A-201	ENSG00000092421.17	SEMA6A	4	2	0.5
ENST00000343348.11	SEMA6A-202	ENSG00000092421.17	SEMA6A	5	3	1
ENST00000381246.6	WDR76-202	ENSG00000092470.12	WDR76	1	1	0
ENST00000263795.11	WDR76-201	ENSG00000092470.12	WDR76	2	2	1
ENST00000626061.2	SNAP23-222	ENSG00000092531.10	SNAP23	2	1	0
ENST00000563830.2	SNAP23-208	ENSG00000092531.10	SNAP23	14	2	1
ENST00000367075.4-UTR-808	EZR-202-UTR-808	ENSG00000092820.19	EZR	1	1	0
ENST00000367075.4-UTR-386	EZR-202-UTR-386	ENSG00000092820.19	EZR	2	2	0.5
ENST00000337147.11	EZR-201	ENSG00000092820.19	EZR	4	3	1
ENST00000373206.5	AGO1-202	ENSG00000092847.13	AGO1	1	1	0
ENST00000674304.1-UTR-1249	AGO1-204-UTR-1249	ENSG00000092847.13	AGO1	2	2	0.333333
ENST00000674304.1	AGO1-204	ENSG00000092847.13	AGO1	3	3	0.666667
ENST00000373204.6-UTR-924	AGO1-201-UTR-924	ENSG00000092847.13	AGO1	4	4	1
ENST00000366929.4-UTR-2215	TGFB2-201-UTR-2215	ENSG00000092969.12	TGFB2	1	1	0
ENST00000366929.4-UTR-928	TGFB2-201-UTR-928	ENSG00000092969.12	TGFB2	2	2	1
ENST00000366935.8-UTR-3504	GPATCH2-202-UTR-3504	ENSG00000092978.11	GPATCH2	3	1	0
ENST00000366935.8-UTR-535	GPATCH2-202-UTR-535	ENSG00000092978.11	GPATCH2	4	2	0.5
ENST00000366935.8	GPATCH2-202	ENSG00000092978.11	GPATCH2	5	3	1
ENST00000347635.9-UTR-3079	NUP50-201-UTR-3079	ENSG00000093000.19	NUP50	2	1	0
ENST00000347635.9	NUP50-201	ENSG00000093000.19	NUP50	3	2	1
ENST00000367927.9-UTR+1893	VNN3-202-UTR+1893	ENSG00000093134.15	VNN3	5	1	0
ENST00000367927.9-UTR+4022	VNN3-202-UTR+4022	ENSG00000093134.15	VNN3	6	2	1
ENST00000368291.6-UTR-209	ECHDC1-203-UTR-209	ENSG00000093144.19	ECHDC1	4	1	0
ENST00000454859.8	ECHDC1-210	ENSG00000093144.19	ECHDC1	8	2	1
ENST00000396428.6	LRRFIP2-203	ENSG00000093167.18	LRRFIP2	2	1	0
ENST00000421276.6	LRRFIP2-205	ENSG00000093167.18	LRRFIP2	4	2	1
ENST00000209728.9-UTR-2335	CDC6-201-UTR-2335	ENSG00000094804.12	CDC6	2	1	0
ENST00000209728.9-UTR-1740	CDC6-201-UTR-1740	ENSG00000094804.12	CDC6	3	2	1
ENST00000439541.6-UTR-819	CBX5-202-UTR-819	ENSG00000094916.16	CBX5	4	1	0
ENST00000209875.9-UTR-3328	CBX5-201-UTR-3328	ENSG00000094916.16	CBX5	10	2	0.5
ENST00000209875.9	CBX5-201	ENSG00000094916.16	CBX5	11	3	1
ENST00000610051.5	SUCO-209	ENSG00000094975.14	SUCO	1	1	0
ENST00000263688.4	SUCO-201	ENSG00000094975.14	SUCO	4	2	1
ENST00000435034.5	TMEM38B-204	ENSG00000095209.12	TMEM38B	2	1	0
ENST00000374688.5-UTR-2248	TMEM38B-201-UTR-2248	ENSG00000095209.12	TMEM38B	3	2	0.333333
ENST00000374688.5-UTR-1287	TMEM38B-201-UTR-1287	ENSG00000095209.12	TMEM38B	5	3	0.666667
ENST00000374688.5-UTR-799	TMEM38B-201-UTR-799	ENSG00000095209.12	TMEM38B	7	4	1
ENST00000625444.1	PSMD5-208	ENSG00000095261.14	PSMD5	1	1	0
ENST00000373920.6	PSMD5-204	ENSG00000095261.14	PSMD5	5	2	0.5
ENST00000373920.6-UTR+3253	PSMD5-204-UTR+3253	ENSG00000095261.14	PSMD5	6	3	1
ENST00000362012.7-UTR-2403	PTGS1-202-UTR-2403	ENSG00000095303.17	PTGS1	5	1	0
ENST00000362012.7-UTR+187	PTGS1-202-UTR+187	ENSG00000095303.17	PTGS1	7	2	1
ENST00000265990.12-UTR-1117	BTAF1-201-UTR-1117	ENSG00000095564.15	BTAF1	2	1	0
ENST00000265990.12-UTR-441	BTAF1-201-UTR-441	ENSG00000095564.15	BTAF1	3	2	1
ENST00000617859.4-UTR-2807	IKZF5-205-UTR-2807	ENSG00000095574.12	IKZF5	2	1	0
ENST00000617859.4-UTR-1639	IKZF5-205-UTR-1639	ENSG00000095574.12	IKZF5	4	2	0.5
ENST00000368886.10	IKZF5-201	ENSG00000095574.12	IKZF5	6	3	1
ENST00000371246.6-UTR-847	SORBS1-210-UTR-847	ENSG00000095637.23	SORBS1	8	1	0
ENST00000371227.8	SORBS1-205	ENSG00000095637.23	SORBS1	11	2	1
ENST00000375646.5	WAC-204	ENSG00000095787.24	WAC	2	1	0
ENST00000347934.8	WAC-202	ENSG00000095787.24	WAC	3	2	1
ENST00000463314.5	CREM-220	ENSG00000095794.20	CREM	17	1	0
ENST00000342105.7	CREM-202	ENSG00000095794.20	CREM	22	2	1
ENST00000536438.5	FKBP5-202	ENSG00000096060.15	FKBP5	8	1	0
ENST00000536438.5-UTR+644	FKBP5-202-UTR+644	ENSG00000096060.15	FKBP5	9	2	0.5
ENST00000536438.5-UTR+3598	FKBP5-202-UTR+3598	ENSG00000096060.15	FKBP5	10	3	1
ENST00000361690.7-UTR-1774	SRPK1-202-UTR-1774	ENSG00000096063.16	SRPK1	1	1	0
ENST00000373825.7	SRPK1-204	ENSG00000096063.16	SRPK1	4	2	1
ENST00000211314.5-UTR-312	TMEM14A-201-UTR-312	ENSG00000096092.6	TMEM14A	1	1	0
ENST00000211314.5	TMEM14A-201	ENSG00000096092.6	TMEM14A	2	2	1
ENST00000371477.4-UTR-3393	CDC5L-201-UTR-3393	ENSG00000096401.8	CDC5L	1	1	0
ENST00000371477.4	CDC5L-201	ENSG00000096401.8	CDC5L	3	2	1
ENST00000403579.1-UTR-890	SIRT1-202-UTR-890	ENSG00000096717.12	SIRT1	2	1	0
ENST00000212015.11	SIRT1-201	ENSG00000096717.12	SIRT1	6	2	1
ENST00000354695.5	HNRNPH3-202	ENSG00000096746.18	HNRNPH3	1	1	0
ENST00000265866.12	HNRNPH3-201	ENSG00000096746.18	HNRNPH3	3	2	1
ENST00000381652.4-UTR-2458	JAK2-201-UTR-2458	ENSG00000096968.14	JAK2	2	1	0
ENST00000381652.4-UTR-1767	JAK2-201-UTR-1767	ENSG00000096968.14	JAK2	5	2	0.333333
ENST00000381652.4-UTR-290	JAK2-201-UTR-290	ENSG00000096968.14	JAK2	7	3	0.666667
ENST00000381652.4	JAK2-201	ENSG00000096968.14	JAK2	8	4	1
ENST00000535010.5-UTR-4529	SH3GLB1-203-UTR-4529	ENSG00000097033.14	SH3GLB1	5	1	0
ENST00000370558.8	SH3GLB1-201	ENSG00000097033.14	SH3GLB1	9	2	1
ENST00000234626.11-UTR-1272	CDC7-201-UTR-1272	ENSG00000097046.13	CDC7	1	1	0
ENST00000234626.11	CDC7-201	ENSG00000097046.13	CDC7	2	2	1
ENST00000341460.6-UTR-1052	SYDE2-202-UTR-1052	ENSG00000097096.9	SYDE2	1	1	0
ENST00000341460.6-UTR+38	SYDE2-202-UTR+38	ENSG00000097096.9	SYDE2	4	2	1
ENST00000370355.3-UTR-1208	SCD-201-UTR-1208	ENSG00000099194.6	SCD	3	1	0
ENST00000370355.3	SCD-201	ENSG00000099194.6	SCD	4	2	1
ENST00000682347.1	RAB18-214	ENSG00000099246.18	RAB18	12	1	0
ENST00000682347.1-UTR+912	RAB18-214-UTR+912	ENSG00000099246.18	RAB18	15	2	1
ENST00000320152.11-UTR-987	PRTFDC1-201-UTR-987	ENSG00000099256.19	PRTFDC1	3	1	0
ENST00000320152.11-UTR-484	PRTFDC1-201-UTR-484	ENSG00000099256.19	PRTFDC1	4	2	0.5
ENST00000320152.11	PRTFDC1-201	ENSG00000099256.19	PRTFDC1	6	3	1
ENST00000263372.5-UTR-3155	KCNK6-201-UTR-3155	ENSG00000099337.5	KCNK6	3	1	0
ENST00000263372.5-UTR+51	KCNK6-201-UTR+51	ENSG00000099337.5	KCNK6	5	2	0.5
ENST00000263372.5-UTR+1455	KCNK6-201-UTR+1455	ENSG00000099337.5	KCNK6	6	3	1
ENST00000620216.4-UTR-350	PSMD8-210-UTR-350	ENSG00000099341.12	PSMD8	3	1	0
ENST00000215071.9	PSMD8-201	ENSG00000099341.12	PSMD8	5	2	1
ENST00000601283.5	MARCHF2-206	ENSG00000099785.11	MARCHF2	1	1	0
ENST00000215555.7	MARCHF2-201	ENSG00000099785.11	MARCHF2	3	2	1
ENST00000607527.5	CDC34-207	ENSG00000099804.9	CDC34	1	1	0
ENST00000586283.6	CDC34-202	ENSG00000099804.9	CDC34	3	2	1
ENST00000615234.5	POLR2E-213	ENSG00000099817.12	POLR2E	5	1	0
ENST00000615234.5-UTR+1464	POLR2E-213-UTR+1464	ENSG00000099817.12	POLR2E	6	2	1
ENST00000215631.9-UTR-575	GADD45B-201-UTR-575	ENSG00000099860.9	GADD45B	2	1	0
ENST00000215631.9-UTR+37	GADD45B-201-UTR+37	ENSG00000099860.9	GADD45B	5	2	1
ENST00000444845.5	TRMT2A-206	ENSG00000099899.15	TRMT2A	3	1	0
ENST00000252136.12	TRMT2A-201	ENSG00000099899.15	TRMT2A	4	2	1
ENST00000215730.12-UTR-3241	SNAP29-201-UTR-3241	ENSG00000099940.12	SNAP29	2	1	0
ENST00000215730.12	SNAP29-201	ENSG00000099940.12	SNAP29	6	2	1
ENST00000612582.1-UTR-4017	CECR2-206-UTR-4017	ENSG00000099954.19	CECR2	2	1	0
ENST00000262608.13	CECR2-201	ENSG00000099954.19	CECR2	4	2	1
ENST00000215793.13-UTR-2183	SF3A1-201-UTR-2183	ENSG00000099995.19	SF3A1	1	1	0
ENST00000215793.13-UTR-1634	SF3A1-201-UTR-1634	ENSG00000099995.19	SF3A1	3	2	1
ENST00000402592.7	SEC14L2-201	ENSG00000100003.18	SEC14L2	4	1	0
ENST00000617837.4	SEC14L2-215	ENSG00000100003.18	SEC14L2	5	2	0.333333
ENST00000615189.5-UTR-693	SEC14L2-214-UTR-693	ENSG00000100003.18	SEC14L2	6	3	0.666667
ENST00000615189.5	SEC14L2-214	ENSG00000100003.18	SEC14L2	7	4	1
ENST00000314328.14-UTR-488	SPECC1L-201-UTR-488	ENSG00000100014.20	SPECC1L	3	1	0
ENST00000437398.5	SPECC1L-204	ENSG00000100014.20	SPECC1L	5	2	1
ENST00000672036.2	YPEL1-204	ENSG00000100027.17	YPEL1	2	1	0
ENST00000339468.8	YPEL1-201	ENSG00000100027.17	YPEL1	3	2	1
ENST00000215832.11-UTR-2932	MAPK1-201-UTR-2932	ENSG00000100030.15	MAPK1	4	1	0
ENST00000215832.11-UTR-663	MAPK1-201-UTR-663	ENSG00000100030.15	MAPK1	7	2	1
ENST00000407142.5-UTR-2352	PPM1F-203-UTR-2352	ENSG00000100034.14	PPM1F	3	1	0
ENST00000263212.10	PPM1F-201	ENSG00000100034.14	PPM1F	5	2	1
ENST00000324198.11-UTR-6628	GRK3-201-UTR-6628	ENSG00000100077.16	GRK3	1	1	0
ENST00000324198.11-UTR-5614	GRK3-201-UTR-5614	ENSG00000100077.16	GRK3	2	2	0.5
ENST00000324198.11	GRK3-201	ENSG00000100077.16	GRK3	5	3	1
ENST00000441972.5-UTR-1007	PIK3IP1-203-UTR-1007	ENSG00000100100.13	PIK3IP1	2	1	0
ENST00000215912.10	PIK3IP1-201	ENSG00000100100.13	PIK3IP1	5	2	1
ENST00000215917.11-UTR-2728	SRRD-201-UTR-2728	ENSG00000100104.13	SRRD	1	1	0
ENST00000215917.11-UTR+4043	SRRD-201-UTR+4043	ENSG00000100104.13	SRRD	4	2	1
ENST00000403663.6	TRIOBP-203	ENSG00000100106.22	TRIOBP	4	1	0
ENST00000644935.1-UTR-2048	TRIOBP-211-UTR-2048	ENSG00000100106.22	TRIOBP	5	2	1
ENST00000406423.5	ANKRD54-202	ENSG00000100124.15	ANKRD54	3	1	0
ENST00000215941.9	ANKRD54-201	ENSG00000100124.15	ANKRD54	4	2	1
ENST00000401959.6-UTR-580	SNU13-202-UTR-580	ENSG00000100138.15	SNU13	7	1	0
ENST00000401959.6	SNU13-202	ENSG00000100138.15	SNU13	8	2	1
ENST00000445494.6	MICALL1-204	ENSG00000100139.14	MICALL1	1	1	0
ENST00000215957.10	MICALL1-201	ENSG00000100139.14	MICALL1	3	2	1
ENST00000255784.6-UTR-5875	CCDC134-201-UTR-5875	ENSG00000100147.14	CCDC134	2	1	0
ENST00000255784.6	CCDC134-201	ENSG00000100147.14	CCDC134	3	2	1
ENST00000400248.7	DEPDC5-205	ENSG00000100150.20	DEPDC5	18	1	0
ENST00000642696.1	DEPDC5-226	ENSG00000100150.20	DEPDC5	19	2	1
ENST00000397906.7-UTR-3386	TTC28-201-UTR-3386	ENSG00000100154.15	TTC28	2	1	0
ENST00000397906.7	TTC28-201	ENSG00000100154.15	TTC28	5	2	1
ENST00000543737.2-UTR-1279	SLC5A1-204-UTR-1279	ENSG00000100170.10	SLC5A1	4	1	0
ENST00000266088.9-UTR+4210	SLC5A1-201-UTR+4210	ENSG00000100170.10	SLC5A1	10	2	1
ENST00000216014.9-UTR-612	KDELR3-201-UTR-612	ENSG00000100196.11	KDELR3	2	1	0
ENST00000216014.9	KDELR3-201	ENSG00000100196.11	KDELR3	3	2	1
ENST00000396821.8-UTR-2443	DDX17-202-UTR-2443	ENSG00000100201.23	DDX17	1	1	0
ENST00000403230.3	DDX17-203	ENSG00000100201.23	DDX17	4	2	1
ENST00000335626.8	TCF20-201	ENSG00000100207.21	TCF20	2	1	0
ENST00000683686.1-UTR-618	TCF20-207-UTR-618	ENSG00000100207.21	TCF20	3	2	0.5
ENST00000359486.8	TCF20-202	ENSG00000100207.21	TCF20	6	3	1
ENST00000344347.5	XBP1-202	ENSG00000100219.17	XBP1	1	1	0
ENST00000216037.10	XBP1-201	ENSG00000100219.17	XBP1	5	2	1
ENST00000216039.9	JOSD1-201	ENSG00000100221.11	JOSD1	3	1	0
ENST00000216039.9-UTR+1325	JOSD1-201-UTR+1325	ENSG00000100221.11	JOSD1	4	2	1
ENST00000216061.9	PPP6R2-201	ENSG00000100239.16	PPP6R2	4	1	0
ENST00000359139.7	PPP6R2-202	ENSG00000100239.16	PPP6R2	5	2	1
ENST00000266254.12	TTLL1-201	ENSG00000100271.17	TTLL1	2	1	0
ENST00000266254.12-UTR+1859	TTLL1-201-UTR+1859	ENSG00000100271.17	TTLL1	3	2	1
ENST00000327555.5	MCAT-202	ENSG00000100294.13	MCAT	2	1	0
ENST00000290429.11-UTR+1430	MCAT-201-UTR+1430	ENSG00000100294.13	MCAT	4	2	1
ENST00000397871.5	THOC5-202	ENSG00000100296.14	THOC5	2	1	0
ENST00000490103.6	THOC5-216	ENSG00000100296.14	THOC5	3	2	1
ENST00000262829.11	RBFOX2-201	ENSG00000100320.23	RBFOX2	6	1	0
ENST00000405409.6	RBFOX2-205	ENSG00000100320.23	RBFOX2	9	2	1
ENST00000331454.3	TAB1-202	ENSG00000100324.14	TAB1	2	1	0
ENST00000331454.3-UTR+294	TAB1-202-UTR+294	ENSG00000100324.14	TAB1	3	2	1
ENST00000406629.1	MTMR3-205	ENSG00000100330.16	MTMR3	1	1	0
ENST00000323630.9	MTMR3-201	ENSG00000100330.16	MTMR3	4	2	0.333333
ENST00000333027.7-UTR-362	MTMR3-202-UTR-362	ENSG00000100330.16	MTMR3	5	3	0.666667
ENST00000401950.7	MTMR3-204	ENSG00000100330.16	MTMR3	7	4	1
ENST00000404569.5	MIEF1-203	ENSG00000100335.15	MIEF1	3	1	0
ENST00000325301.7-UTR-741	MIEF1-201-UTR-741	ENSG00000100335.15	MIEF1	5	2	0.5
ENST00000325301.7	MIEF1-201	ENSG00000100335.15	MIEF1	6	3	1
ENST00000332987.5	APOL4-201	ENSG00000100336.18	APOL4	2	1	0
ENST00000352371.5-UTR-959	APOL4-202-UTR-959	ENSG00000100336.18	APOL4	4	2	1
ENST00000685801.1-UTR-353	MYH9-215-UTR-353	ENSG00000100345.23	MYH9	4	1	0
ENST00000216181.11	MYH9-201	ENSG00000100345.23	MYH9	7	2	0.5
ENST00000216181.11-UTR+1609	MYH9-201-UTR+1609	ENSG00000100345.23	MYH9	8	3	1
ENST00000216185.7-UTR-308	TXN2-201-UTR-308	ENSG00000100348.10	TXN2	4	1	0
ENST00000216185.7	TXN2-201	ENSG00000100348.10	TXN2	5	2	1
ENST00000687273.1	FOXRED2-212	ENSG00000100350.16	FOXRED2	3	1	0
ENST00000216187.10	FOXRED2-201	ENSG00000100350.16	FOXRED2	7	2	0.5
ENST00000397224.9	FOXRED2-204	ENSG00000100350.16	FOXRED2	9	3	1
ENST00000344138.9-UTR-2342	GRAP2-201-UTR-2342	ENSG00000100351.17	GRAP2	3	1	0
ENST00000344138.9-UTR-380	GRAP2-201-UTR-380	ENSG00000100351.17	GRAP2	4	2	1
ENST00000301923.13-UTR-12178	TNRC6B-201-UTR-12178	ENSG00000100354.21	TNRC6B	4	1	0
ENST00000301923.13-UTR-331	TNRC6B-201-UTR-331	ENSG00000100354.21	TNRC6B	5	2	0.5
ENST00000335727.13	TNRC6B-202	ENSG00000100354.21	TNRC6B	8	3	1
ENST00000251993.11	KIAA0930-201	ENSG00000100364.19	KIAA0930	3	1	0
ENST00000336156.10-UTR-1847	KIAA0930-202-UTR-1847	ENSG00000100364.19	KIAA0930	4	2	1
ENST00000402844.7-UTR-331	SLC25A17-202-UTR-331	ENSG00000100372.15	SLC25A17	3	1	0
ENST00000435456.7-UTR-274	SLC25A17-210-UTR-274	ENSG00000100372.15	SLC25A17	6	2	1
ENST00000216218.8-UTR-1969	ST13-201-UTR-1969	ENSG00000100380.15	ST13	1	1	0
ENST00000216218.8-UTR-1472	ST13-201-UTR-1472	ENSG00000100380.15	ST13	5	2	0.5
ENST00000216218.8	ST13-201	ENSG00000100380.15	ST13	12	3	1
ENST00000216223.10-UTR-454	IL2RB-201-UTR-454	ENSG00000100385.14	IL2RB	1	1	0
ENST00000216223.10	IL2RB-201	ENSG00000100385.14	IL2RB	2	2	1
ENST00000405486.5	RANGAP1-202	ENSG00000100401.20	RANGAP1	2	1	0
ENST00000356244.8-UTR+1306	RANGAP1-201-UTR+1306	ENSG00000100401.20	RANGAP1	4	2	1
ENST00000216252.4-UTR-350	PHF5A-201-UTR-350	ENSG00000100410.8	PHF5A	1	1	0
ENST00000216252.4	PHF5A-201	ENSG00000100410.8	PHF5A	2	2	1
ENST00000216268.6-UTR-1645	ZBED4-201-UTR-1645	ENSG00000100426.7	ZBED4	1	1	0
ENST00000216268.6	ZBED4-201	ENSG00000100426.7	ZBED4	2	2	1
ENST00000216327.10	ABHD4-201	ENSG00000100439.11	ABHD4	1	1	0
ENST00000428304.7	ABHD4-203	ENSG00000100439.11	ABHD4	3	2	1
ENST00000251343.9-UTR-3604	KHNYN-201-UTR-3604	ENSG00000100441.10	KHNYN	3	1	0
ENST00000251343.9-UTR-496	KHNYN-201-UTR-496	ENSG00000100441.10	KHNYN	4	2	1
ENST00000395859.2	VCPKMT-201	ENSG00000100483.14	VCPKMT	1	1	0
ENST00000395860.7	VCPKMT-202	ENSG00000100483.14	VCPKMT	4	2	1
ENST00000543680.5	SOS2-202	ENSG00000100485.12	SOS2	4	1	0
ENST00000216373.10	SOS2-201	ENSG00000100485.12	SOS2	6	2	1
ENST00000395834.6-UTR-3326	CDKL1-203-UTR-3326	ENSG00000100490.10	CDKL1	3	1	0
ENST00000395834.6	CDKL1-203	ENSG00000100490.10	CDKL1	5	2	1
ENST00000476352.5-UTR-3352	NIN-209-UTR-3352	ENSG00000100503.26	NIN	9	1	0
ENST00000530997.7	NIN-215	ENSG00000100503.26	NIN	12	2	1
ENST00000612399.4-UTR-249	PSMC6-218-UTR-249	ENSG00000100519.12	PSMC6	2	1	0
ENST00000445930.7-UTR-426	PSMC6-201-UTR-426	ENSG00000100519.12	PSMC6	4	2	1
ENST00000554230.5-UTR-1340	GNPNAT1-203-UTR-1340	ENSG00000100522.10	GNPNAT1	3	1	0
ENST00000554230.5-UTR-585	GNPNAT1-203-UTR-585	ENSG00000100522.10	GNPNAT1	6	2	0.5
ENST00000216410.8	GNPNAT1-201	ENSG00000100522.10	GNPNAT1	9	3	1
ENST00000323669.10	DDHD1-201	ENSG00000100523.16	DDHD1	2	1	0
ENST00000357758.3	DDHD1-202	ENSG00000100523.16	DDHD1	4	2	0.5
ENST00000395606.5	DDHD1-203	ENSG00000100523.16	DDHD1	6	3	1
ENST00000395573.8-UTR-326	CNIH1-202-UTR-326	ENSG00000100528.12	CNIH1	5	1	0
ENST00000216416.9-UTR-3327	CNIH1-201-UTR-3327	ENSG00000100528.12	CNIH1	7	2	1
ENST00000556172.1	CGRRF1-203	ENSG00000100532.13	CGRRF1	2	1	0
ENST00000216420.12	CGRRF1-201	ENSG00000100532.13	CGRRF1	5	2	1
ENST00000555397.1	KIAA0586-207	ENSG00000100578.18	KIAA0586	5	1	0
ENST00000652326.2	KIAA0586-222	ENSG00000100578.18	KIAA0586	11	2	1
ENST00000360909.8-UTR-2282	DAAM1-201-UTR-2282	ENSG00000100592.16	DAAM1	3	1	0
ENST00000360909.8-UTR-1323	DAAM1-201-UTR-1323	ENSG00000100592.16	DAAM1	4	2	0.5
ENST00000395125.1	DAAM1-202	ENSG00000100592.16	DAAM1	6	3	1
ENST00000216484.7-UTR-6021	SPTLC2-201-UTR-6021	ENSG00000100596.8	SPTLC2	2	1	0
ENST00000216484.7	SPTLC2-201	ENSG00000100596.8	SPTLC2	4	2	1
ENST00000395076.9-UTR-6258	PPM1A-203-UTR-6258	ENSG00000100614.18	PPM1A	4	1	0
ENST00000395076.9-UTR-4679	PPM1A-203-UTR-4679	ENSG00000100614.18	PPM1A	5	2	0.5
ENST00000395076.9	PPM1A-203	ENSG00000100614.18	PPM1A	8	3	1
ENST00000216513.5-UTR-3485	SIX4-201-UTR-3485	ENSG00000100625.9	SIX4	1	1	0
ENST00000216513.5-UTR-2367	SIX4-201-UTR-2367	ENSG00000100625.9	SIX4	2	2	0.5
ENST00000216513.5	SIX4-201	ENSG00000100625.9	SIX4	3	3	1
ENST00000342745.5-UTR-993	SUSD6-201-UTR-993	ENSG00000100647.8	SUSD6	1	1	0
ENST00000342745.5	SUSD6-201	ENSG00000100647.8	SUSD6	2	2	1
ENST00000392715.6	EIF5-202	ENSG00000100664.11	EIF5	5	1	0
ENST00000558506.1	EIF5-205	ENSG00000100664.11	EIF5	7	2	1
ENST00000557607.5	ZC3H14-223	ENSG00000100722.20	ZC3H14	10	1	0
ENST00000251038.10-UTR-14667	ZC3H14-201-UTR-14667	ENSG00000100722.20	ZC3H14	13	2	0.5
ENST00000251038.10-UTR-14089	ZC3H14-201-UTR-14089	ENSG00000100722.20	ZC3H14	14	3	1
ENST00000304743.7-UTR-5167	PCNX1-201-UTR-5167	ENSG00000100731.16	PCNX1	4	1	0
ENST00000304743.7-UTR-4805	PCNX1-201-UTR-4805	ENSG00000100731.16	PCNX1	6	2	0.25
ENST00000304743.7-UTR-3410	PCNX1-201-UTR-3410	ENSG00000100731.16	PCNX1	8	3	0.5
ENST00000304743.7-UTR-2789	PCNX1-201-UTR-2789	ENSG00000100731.16	PCNX1	9	4	0.75
ENST00000304743.7	PCNX1-201	ENSG00000100731.16	PCNX1	13	5	1
ENST00000536315.6	RPS6KA5-202	ENSG00000100784.12	RPS6KA5	3	1	0
ENST00000614987.5-UTR-22596	RPS6KA5-207-UTR-22596	ENSG00000100784.12	RPS6KA5	5	2	0.5
ENST00000614987.5	RPS6KA5-207	ENSG00000100784.12	RPS6KA5	8	3	1
ENST00000554684.5-UTR-398	PPP4R3A-205-UTR-398	ENSG00000100796.18	PPP4R3A	2	1	0
ENST00000554943.6-UTR+178	PPP4R3A-206-UTR+178	ENSG00000100796.18	PPP4R3A	5	2	1
ENST00000397379.7	C14orf93-205	ENSG00000100802.15	C14orf93	4	1	0
ENST00000341470.8	C14orf93-202	ENSG00000100802.15	C14orf93	5	2	1
ENST00000554804.1	YY1-205	ENSG00000100811.14	YY1	2	1	0
ENST00000262238.10-UTR-4201	YY1-201-UTR-4201	ENSG00000100811.14	YY1	3	2	0.5
ENST00000262238.10	YY1-201	ENSG00000100811.14	YY1	4	3	1
ENST00000555053.5	ACIN1-213	ENSG00000100813.15	ACIN1	1	1	0
ENST00000557515.5	ACIN1-222	ENSG00000100813.15	ACIN1	4	2	1
ENST00000554357.5	TRIP11-202	ENSG00000100815.12	TRIP11	1	1	0
ENST00000267622.8-UTR-1909	TRIP11-201-UTR-1909	ENSG00000100815.12	TRIP11	4	2	0.5
ENST00000267622.8	TRIP11-201	ENSG00000100815.12	TRIP11	5	3	1
ENST00000555295.1	PABPN1-205	ENSG00000100836.11	PABPN1	3	1	0
ENST00000216727.9	PABPN1-201	ENSG00000100836.11	PABPN1	4	2	1
ENST00000539826.6	ARHGAP5-205	ENSG00000100852.14	ARHGAP5	2	1	0
ENST00000433497.5-UTR-1067	ARHGAP5-204-UTR-1067	ENSG00000100852.14	ARHGAP5	3	2	0.2
ENST00000433497.5-UTR-652	ARHGAP5-204-UTR-652	ENSG00000100852.14	ARHGAP5	5	3	0.4
ENST00000433497.5	ARHGAP5-204	ENSG00000100852.14	ARHGAP5	9	4	0.6
ENST00000345122.8-UTR-2267	ARHGAP5-202-UTR-2267	ENSG00000100852.14	ARHGAP5	10	5	0.8
ENST00000345122.8-UTR-1499	ARHGAP5-202-UTR-1499	ENSG00000100852.14	ARHGAP5	13	6	1
ENST00000557364.6	CHD8-212	ENSG00000100888.15	CHD8	5	1	0
ENST00000430710.8	CHD8-201	ENSG00000100888.15	CHD8	8	2	1
ENST00000604948.5	PRORP-209	ENSG00000100890.16	PRORP	2	1	0
ENST00000321130.14	PRORP-202	ENSG00000100890.16	PRORP	4	2	1
ENST00000396941.8	DCAF11-203	ENSG00000100897.18	DCAF11	3	1	0
ENST00000446197.8	DCAF11-204	ENSG00000100897.18	DCAF11	4	2	1
ENST00000524835.5	TM9SF1-203	ENSG00000100926.15	TM9SF1	3	1	0
ENST00000261789.9	TM9SF1-201	ENSG00000100926.15	TM9SF1	4	2	1
ENST00000545328.6	SEC23A-203	ENSG00000100934.15	SEC23A	5	1	0
ENST00000307712.11	SEC23A-201	ENSG00000100934.15	SEC23A	8	2	1
ENST00000553331.5	PNN-202	ENSG00000100941.9	PNN	3	1	0
ENST00000216832.9-UTR-902	PNN-201-UTR-902	ENSG00000100941.9	PNN	7	2	0.5
ENST00000216832.9	PNN-201	ENSG00000100941.9	PNN	10	3	1
ENST00000444511.6	VSX1-206	ENSG00000100987.15	VSX1	3	1	0
ENST00000429762.7-UTR+945	VSX1-205-UTR+945	ENSG00000100987.15	VSX1	5	2	1
ENST00000397556.7	UQCC1-209	ENSG00000101019.22	UQCC1	3	1	0
ENST00000349714.9	UQCC1-201	ENSG00000101019.22	UQCC1	5	2	1
ENST00000458360.6	ZMYND8-212	ENSG00000101040.20	ZMYND8	5	1	0
ENST00000311275.11	ZMYND8-202	ENSG00000101040.20	ZMYND8	7	2	1
ENST00000373773.7-UTR-1069	NDRG3-203-UTR-1069	ENSG00000101079.21	NDRG3	1	1	0
ENST00000373773.7-UTR-835	NDRG3-203-UTR-835	ENSG00000101079.21	NDRG3	2	2	0.5
ENST00000359675.6	NDRG3-202	ENSG00000101079.21	NDRG3	5	3	1
ENST00000360672.2	SLA2-202	ENSG00000101082.14	SLA2	1	1	0
ENST00000262866.9	SLA2-201	ENSG00000101082.14	SLA2	2	2	1
ENST00000372826.6	PABPC1L-208	ENSG00000101104.13	PABPC1L	4	1	0
ENST00000372826.6-UTR+345	PABPC1L-208-UTR+345	ENSG00000101104.13	PABPC1L	5	2	1
ENST00000372801.5	STK4-201	ENSG00000101109.12	STK4	2	1	0
ENST00000499879.6-UTR-898	STK4-207-UTR-898	ENSG00000101109.12	STK4	3	2	0.5
ENST00000372806.8	STK4-202	ENSG00000101109.12	STK4	5	3	1
ENST00000217109.9-UTR-2315	CSTF1-201-UTR-2315	ENSG00000101138.12	CSTF1	1	1	0
ENST00000217109.9-UTR-2110	CSTF1-201-UTR-2110	ENSG00000101138.12	CSTF1	2	2	0.5
ENST00000217109.9	CSTF1-201	ENSG00000101138.12	CSTF1	3	3	1
ENST00000369927.8	TPD52L2-207	ENSG00000101150.18	TPD52L2	2	1	0
ENST00000217121.9	TPD52L2-201	ENSG00000101150.18	TPD52L2	5	2	1
ENST00000360864.9-UTR-1971	DNAJC5-201-UTR-1971	ENSG00000101152.11	DNAJC5	1	1	0
ENST00000360864.9-UTR-726	DNAJC5-201-UTR-726	ENSG00000101152.11	DNAJC5	2	2	0.5
ENST00000360864.9	DNAJC5-201	ENSG00000101152.11	DNAJC5	3	3	1
ENST00000355937.9-UTR-1351	PRELID3B-201-UTR-1351	ENSG00000101166.16	PRELID3B	3	1	0
ENST00000355937.9-UTR-1129	PRELID3B-201-UTR-1129	ENSG00000101166.16	PRELID3B	4	2	0.5
ENST00000355937.9	PRELID3B-201	ENSG00000101166.16	PRELID3B	7	3	1
ENST00000370823.8-UTR-2401	MTG2-201-UTR-2401	ENSG00000101181.18	MTG2	1	1	0
ENST00000370823.8	MTG2-201	ENSG00000101181.18	MTG2	2	2	1
ENST00000395343.6-UTR-379	DIDO1-207-UTR-379	ENSG00000101191.17	DIDO1	9	1	0
ENST00000266070.8	DIDO1-201	ENSG00000101191.17	DIDO1	11	2	1
ENST00000266069.5-UTR-2846	GID8-201-UTR-2846	ENSG00000101193.8	GID8	3	1	0
ENST00000266069.5	GID8-201	ENSG00000101193.8	GID8	4	2	1
ENST00000395306.1	BIRC7-203	ENSG00000101197.13	BIRC7	1	1	0
ENST00000217169.8	BIRC7-201	ENSG00000101197.13	BIRC7	3	2	1
ENST00000217185.3	PTK6-201	ENSG00000101213.7	PTK6	2	1	0
ENST00000542869.3	PTK6-202	ENSG00000101213.7	PTK6	3	2	1
ENST00000545616.2	RNF24-204	ENSG00000101236.17	RNF24	1	1	0
ENST00000432261.6	RNF24-203	ENSG00000101236.17	RNF24	3	2	0.5
ENST00000336095.10	RNF24-201	ENSG00000101236.17	RNF24	5	3	1
ENST00000607873.1-UTR-230	ARFRP1-202-UTR-230	ENSG00000101246.20	ARFRP1	1	1	0
ENST00000618838.4	ARFRP1-212	ENSG00000101246.20	ARFRP1	4	2	1
ENST00000379376.2-UTR-3566	RASSF2-201-UTR-3566	ENSG00000101265.16	RASSF2	1	1	0
ENST00000379400.8	RASSF2-202	ENSG00000101265.16	RASSF2	3	2	1
ENST00000645623.1	CSNK2A1-235	ENSG00000101266.19	CSNK2A1	20	1	0
ENST00000217244.9	CSNK2A1-201	ENSG00000101266.19	CSNK2A1	22	2	1
ENST00000460006.6-UTR-7433	CDS2-203-UTR-7433	ENSG00000101290.14	CDS2	1	1	0
ENST00000460006.6	CDS2-203	ENSG00000101290.14	CDS2	3	2	1
ENST00000262544.6	SEC23B-201	ENSG00000101310.17	SEC23B	6	1	0
ENST00000336714.8-UTR+4383	SEC23B-202-UTR+4383	ENSG00000101310.17	SEC23B	8	2	1
ENST00000398022.7-UTR-1707	TM9SF4-202-UTR-1707	ENSG00000101337.16	TM9SF4	1	1	0
ENST00000217315.9	TM9SF4-201	ENSG00000101337.16	TM9SF4	3	2	1
ENST00000377327.8-UTR-1496	CRNKL1-201-UTR-1496	ENSG00000101343.15	CRNKL1	1	1	0
ENST00000377327.8	CRNKL1-201	ENSG00000101343.15	CRNKL1	3	2	1
ENST00000375749.8-UTR-606	POFUT1-202-UTR-606	ENSG00000101346.14	POFUT1	3	1	0
ENST00000375749.8	POFUT1-202	ENSG00000101346.14	POFUT1	5	2	1
ENST00000646673.2-UTR-248	SAMHD1-221-UTR-248	ENSG00000101347.11	SAMHD1	8	1	0
ENST00000646673.2	SAMHD1-221	ENSG00000101347.11	SAMHD1	9	2	1
ENST00000375571.6-UTR-1223	MAPRE1-201-UTR-1223	ENSG00000101367.9	MAPRE1	2	1	0
ENST00000375571.6	MAPRE1-201	ENSG00000101367.9	MAPRE1	5	2	1
ENST00000217398.3	PXMP4-201	ENSG00000101417.12	PXMP4	2	1	0
ENST00000344022.7	PXMP4-202	ENSG00000101417.12	PXMP4	3	2	0.5
ENST00000409299.8-UTR-1355	PXMP4-203-UTR-1355	ENSG00000101417.12	PXMP4	4	3	1
ENST00000217402.3-UTR-537	CHMP4B-201-UTR-537	ENSG00000101421.4	CHMP4B	1	1	0
ENST00000217402.3	CHMP4B-201	ENSG00000101421.4	CHMP4B	2	2	1
ENST00000243903.6-UTR-331	ACTR5-201-UTR-331	ENSG00000101442.10	ACTR5	1	1	0
ENST00000243903.6	ACTR5-201	ENSG00000101442.10	ACTR5	2	2	1
ENST00000542818.1	ZNF516-203	ENSG00000101493.11	ZNF516	1	1	0
ENST00000443185.7-UTR-2598	ZNF516-201-UTR-2598	ENSG00000101493.11	ZNF516	3	2	0.5
ENST00000443185.7	ZNF516-201	ENSG00000101493.11	ZNF516	5	3	1
ENST00000582707.5	USP14-208	ENSG00000101557.15	USP14	2	1	0
ENST00000261601.8-UTR-2405	USP14-201-UTR-2405	ENSG00000101557.15	USP14	6	2	0.333333
ENST00000261601.8-UTR-1778	USP14-201-UTR-1778	ENSG00000101557.15	USP14	7	3	0.666667
ENST00000261601.8	USP14-201	ENSG00000101557.15	USP14	8	4	1
ENST00000576251.5-UTR-607	METTL4-205-UTR-607	ENSG00000101574.15	METTL4	2	1	0
ENST00000319888.10	METTL4-201	ENSG00000101574.15	METTL4	5	2	1
ENST00000688342.1	SMCHD1-220	ENSG00000101596.17	SMCHD1	1	1	0
ENST00000320876.11-UTR-1343	SMCHD1-201-UTR-1343	ENSG00000101596.17	SMCHD1	3	2	0.5
ENST00000320876.11	SMCHD1-201	ENSG00000101596.17	SMCHD1	4	3	1
ENST00000217740.4-UTR-3700	RNF125-201-UTR-3700	ENSG00000101695.9	RNF125	1	1	0
ENST00000217740.4	RNF125-201	ENSG00000101695.9	RNF125	3	2	1
ENST00000400020.7-UTR-1570	ANKRD12-203-UTR-1570	ENSG00000101745.17	ANKRD12	2	1	0
ENST00000400020.7	ANKRD12-203	ENSG00000101745.17	ANKRD12	3	2	1
ENST00000261537.7-UTR-2997	MIB1-201-UTR-2997	ENSG00000101752.12	MIB1	1	1	0
ENST00000261537.7-UTR-2137	MIB1-201-UTR-2137	ENSG00000101752.12	MIB1	3	2	0.333333
ENST00000261537.7-UTR-785	MIB1-201-UTR-785	ENSG00000101752.12	MIB1	5	3	0.666667
ENST00000261537.7	MIB1-201	ENSG00000101752.12	MIB1	6	4	1
ENST00000415585.6	CSTF2-203	ENSG00000101811.14	CSTF2	1	1	0
ENST00000372972.7	CSTF2-201	ENSG00000101811.14	CSTF2	2	2	1
ENST00000372296.5	PSMD10-206	ENSG00000101843.19	PSMD10	4	1	0
ENST00000217958.8	PSMD10-201	ENSG00000101843.19	PSMD10	6	2	1
ENST00000345734.7-UTR-495	ATG4A-202-UTR-495	ENSG00000101844.18	ATG4A	1	1	0
ENST00000345734.7	ATG4A-202	ENSG00000101844.18	ATG4A	2	2	1
ENST00000535419.2-UTR-1043	PGRMC1-202-UTR-1043	ENSG00000101856.10	PGRMC1	1	1	0
ENST00000217971.8	PGRMC1-201	ENSG00000101856.10	PGRMC1	4	2	1
ENST00000689773.1-UTR-249	MID1-218-UTR-249	ENSG00000101871.17	MID1	3	1	0
ENST00000380782.6	MID1-204	ENSG00000101871.17	MID1	5	2	0.5
ENST00000317552.9-UTR-1825	MID1-201-UTR-1825	ENSG00000101871.17	MID1	6	3	1
ENST00000372107.5	NXT2-204	ENSG00000101888.12	NXT2	1	1	0
ENST00000372106.6	NXT2-203	ENSG00000101888.12	NXT2	4	2	1
ENST00000370779.8	MOSPD1-202	ENSG00000101928.13	MOSPD1	2	1	0
ENST00000370783.8	MOSPD1-203	ENSG00000101928.13	MOSPD1	4	2	1
ENST00000372059.6	AMMECR1-203	ENSG00000101935.12	AMMECR1	2	1	0
ENST00000262844.10	AMMECR1-201	ENSG00000101935.12	AMMECR1	3	2	1
ENST00000355640.3-UTR-1750	XIAP-201-UTR-1750	ENSG00000101966.13	XIAP	2	1	0
ENST00000434753.7	XIAP-205	ENSG00000101966.13	XIAP	5	2	1
ENST00000446225.5	MCF2-206	ENSG00000101977.21	MCF2	4	1	0
ENST00000370576.9	MCF2-203	ENSG00000101977.21	MCF2	6	2	1
ENST00000472598.5	SYP-205	ENSG00000102003.12	SYP	2	1	0
ENST00000263233.9	SYP-201	ENSG00000102003.12	SYP	3	2	1
ENST00000335997.11	ELF4-202	ENSG00000102034.18	ELF4	2	1	0
ENST00000308167.10	ELF4-201	ENSG00000102034.18	ELF4	3	2	1
ENST00000376477.5	KCND1-202	ENSG00000102057.10	KCND1	2	1	0
ENST00000376477.5-UTR+397	KCND1-202-UTR+397	ENSG00000102057.10	KCND1	3	2	1
ENST00000339231.3	SLC25A14-202	ENSG00000102078.16	SLC25A14	1	1	0
ENST00000218197.9	SLC25A14-201	ENSG00000102078.16	SLC25A14	4	2	1
ENST00000495717.6	FMR1-212	ENSG00000102081.16	FMR1	6	1	0
ENST00000439526.6	FMR1-207	ENSG00000102081.16	FMR1	8	2	0.5
ENST00000370475.9	FMR1-205	ENSG00000102081.16	FMR1	15	3	1
ENST00000652644.1	TAFAZZIN-230	ENSG00000102125.16	TAFAZZIN	6	1	0
ENST00000369776.8	TAFAZZIN-201	ENSG00000102125.16	TAFAZZIN	8	2	1
ENST00000644362.1	PGK1-206	ENSG00000102144.15	PGK1	3	1	0
ENST00000373316.5	PGK1-201	ENSG00000102144.15	PGK1	4	2	1
ENST00000358075.11	MAGT1-201	ENSG00000102158.22	MAGT1	12	1	0
ENST00000618282.5-UTR+4041	MAGT1-204-UTR+4041	ENSG00000102158.22	MAGT1	15	2	1
ENST00000369660.9-UTR-266	UBL4A-202-UTR-266	ENSG00000102178.13	UBL4A	3	1	0
ENST00000369660.9	UBL4A-202	ENSG00000102178.13	UBL4A	4	2	1
ENST00000218340.4-UTR-2441	RP2-201-UTR-2441	ENSG00000102218.6	RP2	1	1	0
ENST00000218340.4	RP2-201	ENSG00000102218.6	RP2	2	2	1
ENST00000376755.1-UTR-332	RBM3-202-UTR-332	ENSG00000102317.18	RBM3	1	1	0
ENST00000354480.2	RBM3-201	ENSG00000102317.18	RBM3	5	2	1
ENST00000640927.1	KLF8-206	ENSG00000102349.18	KLF8	1	1	0
ENST00000374928.7	KLF8-202	ENSG00000102349.18	KLF8	2	2	0.5
ENST00000468660.6	KLF8-204	ENSG00000102349.18	KLF8	3	3	1
ENST00000373004.5-UTR-4495	SRPX2-201-UTR-4495	ENSG00000102359.9	SRPX2	2	1	0
ENST00000373004.5	SRPX2-201	ENSG00000102359.9	SRPX2	3	2	1
ENST00000263033.9	SYTL4-201	ENSG00000102362.16	SYTL4	2	1	0
ENST00000372989.6	SYTL4-204	ENSG00000102362.16	SYTL4	4	2	1
ENST00000684367.1	CENPI-208	ENSG00000102384.14	CENPI	4	1	0
ENST00000682095.1	CENPI-206	ENSG00000102384.14	CENPI	5	2	1
ENST00000537169.1-UTR-1530	ARMCX3-207-UTR-1530	ENSG00000102401.20	ARMCX3	1	1	0
ENST00000341189.8	ARMCX3-201	ENSG00000102401.20	ARMCX3	4	2	1
ENST00000487865.5-UTR-274	NDFIP2-203-UTR-274	ENSG00000102471.15	NDFIP2	1	1	0
ENST00000620924.1	NDFIP2-206	ENSG00000102471.15	NDFIP2	8	2	1
ENST00000375887.9-UTR-420	TNFSF13B-201-UTR-420	ENSG00000102524.12	TNFSF13B	4	1	0
ENST00000430559.5	TNFSF13B-202	ENSG00000102524.12	TNFSF13B	7	2	1
ENST00000251108.10-UTR-828	CDADC1-201-UTR-828	ENSG00000102543.14	CDADC1	2	1	0
ENST00000251108.10	CDADC1-201	ENSG00000102543.14	CDADC1	3	2	1
ENST00000425242.5	CAB39L-208	ENSG00000102547.19	CAB39L	2	1	0
ENST00000347776.9-UTR-1143	CAB39L-201-UTR-1143	ENSG00000102547.19	CAB39L	4	2	0.5
ENST00000355854.8	CAB39L-202	ENSG00000102547.19	CAB39L	6	3	1
ENST00000377687.6-UTR-1484	KLF5-201-UTR-1484	ENSG00000102554.14	KLF5	1	1	0
ENST00000539231.5	KLF5-205	ENSG00000102554.14	KLF5	4	2	1
ENST00000376547.7-UTR-414	STK24-201-UTR-414	ENSG00000102572.15	STK24	4	1	0
ENST00000376547.7	STK24-201	ENSG00000102572.15	STK24	6	2	1
ENST00000376795.6-UTR-740	DNAJC3-201-UTR-740	ENSG00000102580.15	DNAJC3	2	1	0
ENST00000602402.6	DNAJC3-202	ENSG00000102580.15	DNAJC3	7	2	1
ENST00000218789.9-UTR-2267	ARHGEF7-201-UTR-2267	ENSG00000102606.19	ARHGEF7	7	1	0
ENST00000426073.6	ARHGEF7-208	ENSG00000102606.19	ARHGEF7	10	2	1
ENST00000382353.6-UTR-3019	FGF9-201-UTR-3019	ENSG00000102678.7	FGF9	1	1	0
ENST00000382353.6	FGF9-201	ENSG00000102678.7	FGF9	5	2	1
ENST00000338625.9-UTR-2632	SLC25A15-201-UTR-2632	ENSG00000102743.15	SLC25A15	1	1	0
ENST00000338625.9-UTR-2351	SLC25A15-201-UTR-2351	ENSG00000102743.15	SLC25A15	2	2	0.5
ENST00000338625.9	SLC25A15-201	ENSG00000102743.15	SLC25A15	3	3	1
ENST00000436760.1	KPNA3-202	ENSG00000102753.10	KPNA3	1	1	0
ENST00000261667.8	KPNA3-201	ENSG00000102753.10	KPNA3	2	2	1
ENST00000380617.7	KATNAL1-202	ENSG00000102781.14	KATNAL1	1	1	0
ENST00000380615.8-UTR-5410	KATNAL1-201-UTR-5410	ENSG00000102781.14	KATNAL1	2	2	0.5
ENST00000380615.8	KATNAL1-201	ENSG00000102781.14	KATNAL1	4	3	1
ENST00000637397.2	CLN5-218	ENSG00000102805.16	CLN5	10	1	0
ENST00000636767.2	CLN5-215	ENSG00000102805.16	CLN5	11	2	0.5
ENST00000636525.2	CLN5-211	ENSG00000102805.16	CLN5	12	3	1
ENST00000299167.12-UTR-1527	PHKB-201-UTR-1527	ENSG00000102893.16	PHKB	7	1	0
ENST00000299167.12-UTR-1064	PHKB-201-UTR-1064	ENSG00000102893.16	PHKB	8	2	1
ENST00000565301.2	NFAT5-207	ENSG00000102908.22	NFAT5	2	1	0
ENST00000354436.6	NFAT5-202	ENSG00000102908.22	NFAT5	7	2	1
ENST00000262384.4-UTR-3766	N4BP1-201-UTR-3766	ENSG00000102921.8	N4BP1	2	1	0
ENST00000262384.4	N4BP1-201	ENSG00000102921.8	N4BP1	3	2	1
ENST00000536749.1	CBLN1-202	ENSG00000102924.12	CBLN1	1	1	0
ENST00000219197.11-UTR-607	CBLN1-201-UTR-607	ENSG00000102924.12	CBLN1	2	2	0.5
ENST00000219197.11	CBLN1-201	ENSG00000102924.12	CBLN1	3	3	1
ENST00000563234.1-UTR-430	ARL2BP-203-UTR-430	ENSG00000102931.8	ARL2BP	2	1	0
ENST00000219204.8	ARL2BP-201	ENSG00000102931.8	ARL2BP	6	2	1
ENST00000574309.5	DHODH-208	ENSG00000102967.12	DHODH	1	1	0
ENST00000219240.9-UTR-2232	DHODH-201-UTR-2232	ENSG00000102967.12	DHODH	3	2	0.5
ENST00000572887.5	DHODH-205	ENSG00000102967.12	DHODH	5	3	1
ENST00000219252.10-UTR-326	POLR2C-201-UTR-326	ENSG00000102978.13	POLR2C	1	1	0
ENST00000219252.10	POLR2C-201	ENSG00000102978.13	POLR2C	2	2	1
ENST00000686649.1-UTR-304	CYB5B-209-UTR-304	ENSG00000103018.18	CYB5B	6	1	0
ENST00000691260.1-UTR-1045	CYB5B-214-UTR-1045	ENSG00000103018.18	CYB5B	12	2	1
ENST00000562999.5	NDRG4-217	ENSG00000103034.15	NDRG4	9	1	0
ENST00000258187.9	NDRG4-201	ENSG00000103034.15	NDRG4	12	2	1
ENST00000219313.9-UTR-506	PSMD7-201-UTR-506	ENSG00000103035.11	PSMD7	3	1	0
ENST00000219313.9	PSMD7-201	ENSG00000103035.11	PSMD7	4	2	1
ENST00000310682.6-UTR-557	SETD6-202-UTR-557	ENSG00000103037.12	SETD6	1	1	0
ENST00000310682.6	SETD6-202	ENSG00000103037.12	SETD6	2	2	0.5
ENST00000219315.9-UTR-1606	SETD6-201-UTR-1606	ENSG00000103037.12	SETD6	5	3	1
ENST00000564100.5	SLC38A7-206	ENSG00000103042.9	SLC38A7	5	1	0
ENST00000219320.9	SLC38A7-201	ENSG00000103042.9	SLC38A7	6	2	1
ENST00000261778.2-UTR-972	TANGO6-201-UTR-972	ENSG00000103047.8	TANGO6	1	1	0
ENST00000261778.2	TANGO6-201	ENSG00000103047.8	TANGO6	2	2	1
ENST00000574662.1-UTR-408	SMPD3-212-UTR-408	ENSG00000103056.12	SMPD3	3	1	0
ENST00000219334.10	SMPD3-201	ENSG00000103056.12	SMPD3	7	2	1
ENST00000219343.11-UTR-1400	SLC7A6-201-UTR-1400	ENSG00000103064.15	SLC7A6	1	1	0
ENST00000618043.4	SLC7A6-216	ENSG00000103064.15	SLC7A6	3	2	1
ENST00000248248.8-UTR-1653	MON1B-201-UTR-1653	ENSG00000103111.15	MON1B	3	1	0
ENST00000248248.8	MON1B-201	ENSG00000103111.15	MON1B	4	2	1
ENST00000570117.5	TAF1C-222	ENSG00000103168.17	TAF1C	1	1	0
ENST00000541676.5	TAF1C-203	ENSG00000103168.17	TAF1C	4	2	1
ENST00000399410.8-UTR-613	ABCC1-202-UTR-613	ENSG00000103222.20	ABCC1	1	1	0
ENST00000677164.1	ABCC1-209	ENSG00000103222.20	ABCC1	4	2	1
ENST00000546093.5	MTHFSD-204	ENSG00000103248.19	MTHFSD	6	1	0
ENST00000360900.11	MTHFSD-201	ENSG00000103248.19	MTHFSD	7	2	1
ENST00000262318.12	CLCN7-201	ENSG00000103249.18	CLCN7	1	1	0
ENST00000382745.9	CLCN7-202	ENSG00000103249.18	CLCN7	3	2	1
ENST00000568415.1	METRN-205	ENSG00000103260.9	METRN	2	1	0
ENST00000568223.7	METRN-204	ENSG00000103260.9	METRN	3	2	1
ENST00000311635.12-UTR-2460	FBXO31-201-UTR-2460	ENSG00000103264.18	FBXO31	2	1	0
ENST00000311635.12	FBXO31-201	ENSG00000103264.18	FBXO31	3	2	1
ENST00000219596.6	MEFV-201	ENSG00000103313.13	MEFV	3	1	0
ENST00000219596.6-UTR+1548	MEFV-201-UTR+1548	ENSG00000103313.13	MEFV	5	2	1
ENST00000263026.10-UTR-2109	EEF2K-201-UTR-2109	ENSG00000103319.12	EEF2K	1	1	0
ENST00000263026.10	EEF2K-201	ENSG00000103319.12	EEF2K	2	2	1
ENST00000420576.6	GSPT1-201	ENSG00000103342.13	GSPT1	1	1	0
ENST00000439887.6	GSPT1-203	ENSG00000103342.13	GSPT1	4	2	1
ENST00000571025.5	CLUAP1-202	ENSG00000103351.13	CLUAP1	3	1	0
ENST00000572600.5	CLUAP1-203	ENSG00000103351.13	CLUAP1	4	2	1
ENST00000567468.5	GGA2-211	ENSG00000103365.15	GGA2	5	1	0
ENST00000309859.8	GGA2-201	ENSG00000103365.15	GGA2	6	2	1
ENST00000433677.6-UTR-950	CPPED1-203-UTR-950	ENSG00000103381.12	CPPED1	2	1	0
ENST00000261660.4	CPPED1-201	ENSG00000103381.12	CPPED1	3	2	1
ENST00000219689.12-UTR-4369	USP31-201-UTR-4369	ENSG00000103404.15	USP31	3	1	0
ENST00000219689.12-UTR-2711	USP31-201-UTR-2711	ENSG00000103404.15	USP31	4	2	0.5
ENST00000219689.12	USP31-201	ENSG00000103404.15	USP31	5	3	1
ENST00000398595.7	HMOX2-202	ENSG00000103415.12	HMOX2	3	1	0
ENST00000570646.6	HMOX2-208	ENSG00000103415.12	HMOX2	6	2	1
ENST00000262133.11-UTR-609	RBL2-201-UTR-609	ENSG00000103479.17	RBL2	1	1	0
ENST00000262133.11	RBL2-201	ENSG00000103479.17	RBL2	2	2	1
ENST00000449759.2	QPRT-203	ENSG00000103485.19	QPRT	2	1	0
ENST00000395384.9-UTR-371	QPRT-202-UTR-371	ENSG00000103485.19	QPRT	3	2	0.5
ENST00000395384.9	QPRT-202	ENSG00000103485.19	QPRT	4	3	1
ENST00000563746.5	RPGRIP1L-204	ENSG00000103494.16	RPGRIP1L	6	1	0
ENST00000621565.5-UTR-2196	RPGRIP1L-211-UTR-2196	ENSG00000103494.16	RPGRIP1L	7	2	0.5
ENST00000621565.5	RPGRIP1L-211	ENSG00000103494.16	RPGRIP1L	8	3	1
ENST00000567245.5	VPS35L-223	ENSG00000103544.16	VPS35L	1	1	0
ENST00000542027.3	VPS35L-213	ENSG00000103544.16	VPS35L	8	2	1
ENST00000568230.5	KNOP1-205	ENSG00000103550.14	KNOP1	2	1	0
ENST00000219837.12	KNOP1-201	ENSG00000103550.14	KNOP1	3	2	1
ENST00000542650.5	AAGAB-203	ENSG00000103591.13	AAGAB	1	1	0
[truncated: 9,130 more rows]

## Sheet: DGE_genes
gene_id	gene_name	cluster_id	cluster_name	DGE	mean_tpm_ntp	sd_tpm_ntp	mean_tpm_cluster	sd_tpm_cluster	l2fc	statistic	p.value	p.adj
ENSG00000011198.10	ABHD5	1	CFIm complex	Upregulated	40.081	6.57879	86.5946	19.4244	1.11136	582	4.30755e-05	0.00519034
ENSG00000063241.8	ISOC2	1	CFIm complex	No change	186.159	15.5561	130.345	13.8449	-0.514196	0	4.30755e-05	0.00519034
ENSG00000089006.17	SNX5	1	CFIm complex	No change	143.858	11.2364	203.555	33.8041	0.500773	582	4.30755e-05	0.00519034
ENSG00000096384.20	HSP90AB1	1	CFIm complex	No change	807.998	31.3478	583.9	41.1056	-0.468632	0	4.30755e-05	0.00519034
ENSG00000099901.17	RANBP1	1	CFIm complex	No change	3347.56	99.7529	2867.44	194.275	-0.223343	0	4.30755e-05	0.00519034
ENSG00000100030.15	MAPK1	1	CFIm complex	Upregulated	285.509	17.9858	492.103	155.99	0.785422	582	4.30755e-05	0.00519034
ENSG00000100804.19	PSMB5	1	CFIm complex	No change	732.149	28.2224	584.453	64.6275	-0.325051	0	4.30755e-05	0.00519034
ENSG00000104765.16	BNIP3L	1	CFIm complex	Upregulated	87.362	10.5103	146.628	27.3187	0.747086	582	4.30755e-05	0.00519034
ENSG00000108561.8	C1QBP	1	CFIm complex	No change	761.443	32.5506	601.872	45.204	-0.339279	0	4.30755e-05	0.00519034
ENSG00000109971.14	HSPA8	1	CFIm complex	No change	1290.05	74.7727	955.351	102.074	-0.433321	0	4.30755e-05	0.00519034
ENSG00000112096.19	SOD2	1	CFIm complex	Upregulated	66.6756	10.1654	204.249	104.822	1.6151	582	4.30755e-05	0.00519034
ENSG00000112110.10	MRPL18	1	CFIm complex	No change	210.669	13.1388	162.975	9.08499	-0.370325	0	4.30755e-05	0.00519034
ENSG00000115758.13	ODC1	1	CFIm complex	Downregulated	527.138	30.1235	343.156	56.6851	-0.619316	0	4.30755e-05	0.00519034
ENSG00000129625.13	REEP5	1	CFIm complex	Upregulated	93.1563	9.8296	153.755	8.39249	0.722907	582	4.30755e-05	0.00519034
ENSG00000134333.14	LDHA	1	CFIm complex	No change	596.635	27.1863	441.951	50.4297	-0.432961	0	4.30755e-05	0.00519034
ENSG00000135535.17	CD164	1	CFIm complex	Upregulated	117.3	11.9721	288.39	145.682	1.29782	582	4.30755e-05	0.00519034
ENSG00000140350.15	ANP32A	1	CFIm complex	No change	343.053	19.7166	466.358	44.873	0.443004	582	4.30755e-05	0.00519034
ENSG00000143977.14	SNRPG	1	CFIm complex	No change	638.26	31.9867	495.907	59.4139	-0.364074	0	4.30755e-05	0.00519034
ENSG00000145337.5	PYURF	1	CFIm complex	Downregulated	173.84	12.8515	109.128	14.1813	-0.671734	0	4.30755e-05	0.00519034
ENSG00000165476.14	REEP3	1	CFIm complex	Upregulated	20.9047	4.59212	61.0425	18.4284	1.54599	582	4.30755e-05	0.00519034
ENSG00000165732.14	DDX21	1	CFIm complex	No change	267.429	16.7809	181.96	28.7749	-0.555534	0	4.30755e-05	0.00519034
ENSG00000166913.13	YWHAB	1	CFIm complex	Downregulated	262.231	15.7047	161.347	46.52	-0.70067	0	4.30755e-05	0.00519034
ENSG00000169976.7	SF3B5	1	CFIm complex	No change	271.081	17.4236	189.19	18.8886	-0.518883	0	4.30755e-05	0.00519034
ENSG00000172115.9	CYCS	1	CFIm complex	No change	696.217	30.4768	493.202	55.1269	-0.497359	0	4.30755e-05	0.00519034
ENSG00000173542.9	MOB1B	1	CFIm complex	Upregulated	23.3823	4.28945	54.0911	19.3095	1.20997	582	4.30755e-05	0.00519034
ENSG00000175768.13	TOMM5	1	CFIm complex	Downregulated	347.469	24.8174	219.759	31.5719	-0.660964	0	4.30755e-05	0.00519034
ENSG00000183726.11	TMEM50A	1	CFIm complex	No change	158.516	13.0458	237.457	38.9203	0.583037	582	4.30755e-05	0.00519034
ENSG00000185787.15	MORF4L1	1	CFIm complex	No change	209.782	14.1746	270.588	24.9371	0.367209	582	4.30755e-05	0.00519034
ENSG00000187514.17	PTMA	1	CFIm complex	No change	3448.55	121.192	2652.26	301.864	-0.378769	0	4.30755e-05	0.00519034
ENSG00000196636.8	SDHAF3	1	CFIm complex	Downregulated	90.9506	9.12459	51.9401	7.00327	-0.808236	0	4.30755e-05	0.00519034
ENSG00000198830.11	HMGN2	1	CFIm complex	Downregulated	584.144	39.0926	375.185	35.055	-0.638723	0	4.30755e-05	0.00519034
ENSG00000229117.9	RPL41	1	CFIm complex	No change	3879.36	93.8092	3280	128.018	-0.242123	0	4.30755e-05	0.00519034
ENSG00000106263.19	EIF3B	1	CFIm complex	No change	220.52	17.3903	173.597	8.18465	-0.345174	1	4.57674e-05	0.00519034
ENSG00000128626.12	MRPS12	1	CFIm complex	No change	261.691	18.6445	199.275	15.5694	-0.393105	1	4.57674e-05	0.00519034
ENSG00000163468.15	CCT3	1	CFIm complex	No change	530.669	23.9656	450.559	28.3672	-0.236094	1	4.57674e-05	0.00519034
ENSG00000173457.11	PPP1R14B	1	CFIm complex	No change	478.109	21.8965	386.899	24.127	-0.305381	1	4.57674e-05	0.00519034
ENSG00000203668.3	CHML	1	CFIm complex	Downregulated	59.8647	7.52037	33.0088	8.40729	-0.858854	1	4.57674e-05	0.00519034
ENSG00000205542.11	TMSB4X	1	CFIm complex	No change	1142.38	61.0348	877.66	82.083	-0.380309	1	4.57674e-05	0.00519034
ENSG00000239672.8	NME1	1	CFIm complex	No change	950.425	34.2406	780.209	87.1802	-0.284712	1	4.57674e-05	0.00519034
ENSG00000104904.12	OAZ1	1	CFIm complex	No change	1771.35	53.1506	2149.19	252.967	0.278943	580	4.86183e-05	0.00519034
ENSG00000116209.12	TMEM59	1	CFIm complex	Upregulated	161.919	16.2413	250.101	48.1926	0.627238	580	4.86183e-05	0.00519034
ENSG00000130332.15	LSM7	1	CFIm complex	No change	533.741	23.2236	389.829	72.2027	-0.453297	2	4.86183e-05	0.00519034
ENSG00000168303.9	MPLKIP	1	CFIm complex	Downregulated	129.35	11.7231	84.4122	20.1074	-0.615759	2	4.86183e-05	0.00519034
ENSG00000177600.9	RPLP2	1	CFIm complex	No change	2140.54	61.0307	1885.27	137.718	-0.183202	2	4.86183e-05	0.00519034
ENSG00000186468.13	RPS23	1	CFIm complex	No change	5237	105.154	4798.87	198.02	-0.126048	2	4.86183e-05	0.00519034
ENSG00000196683.12	TOMM7	1	CFIm complex	No change	421.653	21.0504	332.615	35.617	-0.342201	2	4.86183e-05	0.00519034
ENSG00000213741.11	RPS29	1	CFIm complex	No change	1550.74	56.3194	1247.3	115.284	-0.314148	2	4.86183e-05	0.00519034
ENSG00000214194.9	SMIM30	1	CFIm complex	Downregulated	112.312	11.7251	66.7228	12.8632	-0.75126	2	4.86183e-05	0.00519034
ENSG00000080824.19	HSP90AA1	1	CFIm complex	No change	670.1	39.0095	486.442	55.4577	-0.462107	3	5.1637e-05	0.00519034
ENSG00000111328.7	CDK2AP1	1	CFIm complex	Downregulated	79.8955	8.85771	43.3335	11.1719	-0.88263	3	5.1637e-05	0.00519034
ENSG00000115541.11	HSPE1	1	CFIm complex	No change	1522.35	64.2928	1134.56	215.375	-0.424165	3	5.1637e-05	0.00519034
ENSG00000117335.20	CD46	1	CFIm complex	Upregulated	31.8668	5.68251	77.4589	39.4903	1.28138	579	5.1637e-05	0.00519034
ENSG00000132475.10	H3-3B	1	CFIm complex	No change	1369.09	48.4397	1140.28	160.096	-0.263827	3	5.1637e-05	0.00519034
ENSG00000137309.20	HMGA1	1	CFIm complex	No change	1233.16	40.2045	1060.83	121.917	-0.217174	3	5.1637e-05	0.00519034
ENSG00000139644.13	TMBIM6	1	CFIm complex	Upregulated	282.017	20.1306	427.43	74.5938	0.599907	579	5.1637e-05	0.00519034
ENSG00000143742.14	SRP9	1	CFIm complex	Downregulated	431.019	27.5836	260.4	74.0138	-0.727021	3	5.1637e-05	0.00519034
ENSG00000144381.18	HSPD1	1	CFIm complex	No change	751.934	33.2171	610.725	51.8951	-0.300084	3	5.1637e-05	0.00519034
ENSG00000162385.11	MAGOH	1	CFIm complex	No change	220.253	15.9111	162.691	21.0793	-0.437027	3	5.1637e-05	0.00519034
ENSG00000164466.13	SFXN1	1	CFIm complex	Upregulated	61.3207	8.34691	119.804	41.4789	0.966227	579	5.1637e-05	0.00519034
ENSG00000169021.6	UQCRFS1	1	CFIm complex	No change	355.342	18.34	262.724	35.9892	-0.435659	3	5.1637e-05	0.00519034
ENSG00000198712.1	MT-CO2	1	CFIm complex	No change	21506.1	585.813	23911	1258.35	0.152929	579	5.1637e-05	0.00519034
ENSG00000224877.4	NDUFAF8	1	CFIm complex	No change	200.476	13.9609	145.14	27.4082	-0.465981	3	5.1637e-05	0.00519034
ENSG00000249915.9	PDCD6	1	CFIm complex	No change	308.095	16.3969	239.84	42.4236	-0.361302	3	5.1637e-05	0.00519034
ENSG00000250361.9	GYPB	1	CFIm complex	Upregulated	251.091	23.2231	395.008	99.6417	0.653674	579	5.1637e-05	0.00519034
ENSG00000037241.7	RPL26L1	1	CFIm complex	No change	124.736	11.6048	90.6564	10.8025	-0.460397	4	5.48327e-05	0.00519034
ENSG00000105185.12	PDCD5	1	CFIm complex	No change	362.703	18.7914	292.807	29.8269	-0.308836	4	5.48327e-05	0.00519034
ENSG00000128805.15	ARHGAP22	1	CFIm complex	Downregulated	48.1442	8.19905	27.8392	5.83903	-0.790245	4	5.48327e-05	0.00519034
ENSG00000129055.13	ANAPC13	1	CFIm complex	Downregulated	58.6063	7.91438	35.3869	7.47536	-0.727842	4	5.48327e-05	0.00519034
ENSG00000129351.17	ILF3	1	CFIm complex	No change	131.202	10.5504	101.583	6.20593	-0.369127	4	5.48327e-05	0.00519034
ENSG00000164687.11	FABP5	1	CFIm complex	Downregulated	203.255	18.8619	130.59	37.6787	-0.638243	4	5.48327e-05	0.00519034
ENSG00000171858.18	RPS21	1	CFIm complex	No change	2309.67	64.2907	2151.34	40.5122	-0.102453	4	5.48327e-05	0.00519034
ENSG00000172239.14	PAIP1	1	CFIm complex	No change	111.325	10.3372	153.057	18.0369	0.45929	578	5.48327e-05	0.00519034
ENSG00000174748.22	RPL15	1	CFIm complex	No change	4663.32	135.754	5329.28	335.5	0.192583	578	5.48327e-05	0.00519034
ENSG00000196352.17	CD55	1	CFIm complex	Upregulated	51.0242	7.05407	124.222	62.7257	1.28367	578	5.48327e-05	0.00519034
ENSG00000204370.13	SDHD	1	CFIm complex	No change	139.247	11.036	108.936	9.26568	-0.354167	4	5.48327e-05	0.00519034
ENSG00000089220.5	PEBP1	1	CFIm complex	No change	732.127	43.9868	541.068	72.5539	-0.436284	5	5.82152e-05	0.00519034
ENSG00000102531.16	FNDC3A	1	CFIm complex	Upregulated	23.1706	5.12557	37.7342	4.92436	0.703578	577	5.82152e-05	0.00519034
ENSG00000136938.9	ANP32B	1	CFIm complex	No change	1092.56	36.1707	962.416	43.9017	-0.182983	5	5.82152e-05	0.00519034
ENSG00000155189.12	AGPAT5	1	CFIm complex	Upregulated	36.8576	5.00674	76.3871	23.4969	1.05137	577	5.82152e-05	0.00519034
ENSG00000170180.22	GYPA	1	CFIm complex	Upregulated	329.099	31.8147	614.48	167.228	0.900842	577	5.82152e-05	0.00519034
ENSG00000189266.13	PNRC2	1	CFIm complex	Downregulated	141.788	11.9995	92.0837	22.3353	-0.622723	5	5.82152e-05	0.00519034
ENSG00000214736.8	TOMM6	1	CFIm complex	No change	737.062	25.671	613.564	56.1539	-0.264572	5	5.82152e-05	0.00519034
ENSG00000071626.17	DAZAP1	1	CFIm complex	No change	171.876	11.4379	140.338	11.9016	-0.292466	6	6.17947e-05	0.00519034
ENSG00000100632.11	ERH	1	CFIm complex	No change	448.177	21.6078	391.719	19.711	-0.194249	6	6.17947e-05	0.00519034
ENSG00000103876.14	FAH	1	CFIm complex	Downregulated	35.1977	5.93712	19.5808	2.35613	-0.846039	6	6.17947e-05	0.00519034
ENSG00000122566.22	HNRNPA2B1	1	CFIm complex	No change	883.975	33.0288	791.803	30.8837	-0.158865	6	6.17947e-05	0.00519034
ENSG00000125944.21	HNRNPR	1	CFIm complex	No change	228.026	17.8868	170.218	22.4359	-0.421811	6	6.17947e-05	0.00519034
ENSG00000134352.20	IL6ST	1	CFIm complex	Upregulated	11.1221	3.41837	27.1293	6.88906	1.28642	576	6.17947e-05	0.00519034
ENSG00000165502.7	RPL36AL	1	CFIm complex	No change	370.603	21.3967	301.471	23.025	-0.297858	6	6.17947e-05	0.00519034
ENSG00000171604.12	CXXC5	1	CFIm complex	No change	131.155	11.5114	96.5299	14.2856	-0.442224	6	6.17947e-05	0.00519034
ENSG00000177700.6	POLR2L	1	CFIm complex	No change	222.298	14.5073	164.092	24.3415	-0.437989	6	6.17947e-05	0.00519034
ENSG00000182154.8	MRPL41	1	CFIm complex	No change	363.971	20.9077	275.323	32.8814	-0.402696	6	6.17947e-05	0.00519034
ENSG00000204392.11	LSM2	1	CFIm complex	No change	294.838	17.2277	241.18	28.2913	-0.289815	6	6.17947e-05	0.00519034
ENSG00000214114.9	MYCBP	1	CFIm complex	Downregulated	56.0701	7.83246	33.0486	9.46251	-0.762643	6	6.17947e-05	0.00519034
ENSG00000215021.10	PHB2	1	CFIm complex	No change	315.184	17.015	257.891	26.6844	-0.289432	6	6.17947e-05	0.00519034
ENSG00000266412.6	NCOA4	1	CFIm complex	No change	49.6564	7.0355	69.1755	4.66257	0.478283	576	6.17947e-05	0.00519034
ENSG00000074800.16	ENO1	1	CFIm complex	No change	1152.9	43.8762	994.762	69.2197	-0.21284	7	6.55819e-05	0.00519034
ENSG00000075914.13	EXOSC7	1	CFIm complex	No change	136.879	13.6297	96.5991	12.0682	-0.502819	7	6.55819e-05	0.00519034
ENSG00000078902.16	TOLLIP	1	CFIm complex	Upregulated	14.1223	4.10637	25.8165	4.35823	0.870312	575	6.55819e-05	0.00519034
ENSG00000114850.7	SSR3	1	CFIm complex	No change	206.041	14.0579	297.104	44.6122	0.528035	575	6.55819e-05	0.00519034
ENSG00000117450.15	PRDX1	1	CFIm complex	No change	2251.61	88.8092	1900.51	186.499	-0.244575	7	6.55819e-05	0.00519034
ENSG00000123975.5	CKS2	1	CFIm complex	No change	253.57	19.7383	179.572	39.7901	-0.49782	7	6.55819e-05	0.00519034
ENSG00000126457.22	PRMT1	1	CFIm complex	No change	402.125	21.8759	314.4	45.627	-0.355041	7	6.55819e-05	0.00519034
ENSG00000129636.13	ITFG1	1	CFIm complex	Upregulated	20.3873	4.08021	34.564	6.03817	0.761598	575	6.55819e-05	0.00519034
ENSG00000146386.8	ABRACL	1	CFIm complex	Downregulated	108.652	11.016	68.4877	13.228	-0.665803	7	6.55819e-05	0.00519034
ENSG00000163297.18	ANTXR2	1	CFIm complex	Upregulated	6.17906	2.23878	13.7689	2.87423	1.15595	575	6.55819e-05	0.00519034
ENSG00000164284.15	GRPEL2	1	CFIm complex	Upregulated	21.9443	3.96583	37.7096	10.3162	0.781086	575	6.55819e-05	0.00519034
ENSG00000171314.9	PGAM1	1	CFIm complex	No change	326.292	22.5587	250.606	29.3248	-0.38074	7	6.55819e-05	0.00519034
ENSG00000180628.15	PCGF5	1	CFIm complex	Upregulated	11.3173	3.42355	31.5255	15.69	1.47799	575	6.55819e-05	0.00519034
ENSG00000240972.2	MIF	1	CFIm complex	No change	1324.38	61.957	1032.85	119.835	-0.358676	7	6.55819e-05	0.00519034
ENSG00000273841.6	TAF9	1	CFIm complex	Downregulated	146.07	12.6229	78.8636	29.6759	-0.889231	7	6.55819e-05	0.00519034
ENSG00000007168.14	PAFAH1B1	1	CFIm complex	Upregulated	27.5414	5.26403	45.0839	10.0864	0.71101	574	6.95881e-05	0.00519034
ENSG00000025796.14	SEC63	1	CFIm complex	Upregulated	19.8403	4.4448	44.78	15.8976	1.17442	574	6.95881e-05	0.00519034
ENSG00000101361.17	NOP56	1	CFIm complex	No change	327.702	21.7847	241.59	47.1059	-0.439822	8	6.95881e-05	0.00519034
ENSG00000113558.19	SKP1	1	CFIm complex	No change	514.764	21.3257	585.122	32.7903	0.184825	574	6.95881e-05	0.00519034
ENSG00000140941.14	MAP1LC3B	1	CFIm complex	Upregulated	97.1204	11.0353	156.812	38.5381	0.691187	574	6.95881e-05	0.00519034
ENSG00000152700.14	SAR1B	1	CFIm complex	Upregulated	74.4742	7.92689	121.111	29.6116	0.701511	574	6.95881e-05	0.00519034
ENSG00000169020.10	ATP5ME	1	CFIm complex	No change	340.925	18.7054	284.117	37.0597	-0.262968	8	6.95881e-05	0.00519034
ENSG00000182400.15	TRAPPC6B	1	CFIm complex	Upregulated	23.9822	4.94674	41.1906	7.91098	0.780352	574	6.95881e-05	0.00519034
ENSG00000198160.15	MIER1	1	CFIm complex	Upregulated	19.673	4.11629	38.4408	11.3152	0.96642	574	6.95881e-05	0.00519034
ENSG00000198938.2	MT-CO3	1	CFIm complex	No change	27788.5	765.798	30371.4	958.67	0.128225	574	6.95881e-05	0.00519034
ENSG00000085415.16	SEH1L	1	CFIm complex	Downregulated	21.2483	4.54181	6.44078	5.19882	-1.72204	9	7.3825e-05	0.00519034
ENSG00000124802.12	EEF1E1	1	CFIm complex	No change	372.285	23.745	275.685	47.7638	-0.433389	9	7.3825e-05	0.00519034
ENSG00000140905.11	GCSH	1	CFIm complex	No change	176.161	18.9004	121.846	22.1538	-0.531839	9	7.3825e-05	0.00519034
ENSG00000143183.18	TMCO1	1	CFIm complex	No change	217.558	16.1335	272.288	20.8787	0.323735	573	7.3825e-05	0.00519034
ENSG00000178449.9	COX14	1	CFIm complex	No change	121.037	11.6201	90.4056	11.6434	-0.420967	9	7.3825e-05	0.00519034
ENSG00000203667.10	COX20	1	CFIm complex	Downregulated	99.2825	11.5878	60.8179	13.5767	-0.707043	9	7.3825e-05	0.00519034
ENSG00000071073.13	MGAT4A	1	CFIm complex	Upregulated	4.57396	2.18031	14.2849	6.84508	1.64297	572	7.83051e-05	0.00519034
ENSG00000102471.15	NDFIP2	1	CFIm complex	Upregulated	52.4266	7.48706	94.3584	22.7243	0.847851	572	7.83051e-05	0.00519034
ENSG00000104529.19	EEF1D	1	CFIm complex	No change	584.841	26.8438	502.729	27.2389	-0.218264	10	7.83051e-05	0.00519034
ENSG00000125266.8	EFNB2	1	CFIm complex	Upregulated	3.60595	1.4698	7.6459	1.37118	1.08431	572	7.83051e-05	0.00519034
ENSG00000178538.10	CA8	1	CFIm complex	No change	46.7905	6.64747	67.8655	5.18837	0.536464	572	7.83051e-05	0.00519034
ENSG00000196363.10	WDR5	1	CFIm complex	Upregulated	40.4006	5.9949	68.129	15.6874	0.753893	572	7.83051e-05	0.00519034
ENSG00000179476.8	C14orf28	1	CFIm complex	Upregulated	1.60143	1.05335	5.99995	3.20695	1.90559	571	8.09689e-05	0.00519034
ENSG00000075790.12	BCAP29	1	CFIm complex	Upregulated	54.3887	7.88642	88.2072	18.3112	0.69759	571	8.30413e-05	0.00519034
ENSG00000092108.22	SCFD1	1	CFIm complex	No change	82.7933	8.46973	103.518	6.58512	0.322298	571	8.30413e-05	0.00519034
ENSG00000108106.14	UBE2S	1	CFIm complex	No change	595.234	44.2154	471.545	49.9616	-0.336061	11	8.30413e-05	0.00519034
ENSG00000135404.12	CD63	1	CFIm complex	No change	651.805	36.0538	785.993	58.5021	0.270075	571	8.30413e-05	0.00519034
ENSG00000139343.11	SNRPF	1	CFIm complex	No change	415.67	21.4995	348.768	26.6062	-0.253173	11	8.30413e-05	0.00519034
ENSG00000143621.17	ILF2	1	CFIm complex	No change	296.59	16.6866	251.142	18.9241	-0.23997	11	8.30413e-05	0.00519034
ENSG00000164323.15	CFAP97	1	CFIm complex	Downregulated	8.22709	2.48953	2.97491	1.74819	-1.46753	11	8.30413e-05	0.00519034
ENSG00000169100.14	SLC25A6	1	CFIm complex	No change	525.332	29.6055	417.448	56.7905	-0.331633	11	8.30413e-05	0.00519034
ENSG00000170855.4	TRIAP1	1	CFIm complex	No change	123.288	11.0863	91.4427	16.0805	-0.431091	11	8.30413e-05	0.00519034
ENSG00000184182.19	UBE2F	1	CFIm complex	Upregulated	112.069	10.8582	174.341	48.7585	0.637521	571	8.30413e-05	0.00519034
ENSG00000111707.12	SUDS3	1	CFIm complex	Upregulated	11.9328	3.96783	26.664	7.26782	1.15996	570	8.80435e-05	0.00519034
ENSG00000009307.17	CSDE1	1	CFIm complex	No change	309.869	19.0727	254.877	18.6879	-0.281858	12	8.80475e-05	0.00519034
ENSG00000096746.18	HNRNPH3	1	CFIm complex	No change	156.116	13.5361	200.3	23.9426	0.359543	570	8.80475e-05	0.00519034
ENSG00000102781.14	KATNAL1	1	CFIm complex	Upregulated	8.10119	2.54699	23.9527	8.92698	1.56398	570	8.80475e-05	0.00519034
ENSG00000115762.17	PLEKHB2	1	CFIm complex	No change	97.2382	10.2637	125.327	8.76403	0.366097	570	8.80475e-05	0.00519034
ENSG00000125445.11	MRPS7	1	CFIm complex	No change	195.258	15.057	158.347	11.1853	-0.302296	12	8.80475e-05	0.00519034
ENSG00000128534.8	LSM8	1	CFIm complex	No change	214.631	15.3869	162.473	18.0126	-0.401663	12	8.80475e-05	0.00519034
ENSG00000136940.14	PDCL	1	CFIm complex	Upregulated	23.5983	4.63882	45.1755	15.255	0.936854	570	8.80475e-05	0.00519034
ENSG00000137996.13	RTCA	1	CFIm complex	No change	57.626	6.44777	84.7959	18.8466	0.557274	570	8.80475e-05	0.00519034
ENSG00000147421.18	HMBOX1	1	CFIm complex	Upregulated	28.842	5.2571	48.4772	9.92782	0.749136	570	8.80475e-05	0.00519034
ENSG00000152795.18	HNRNPDL	1	CFIm complex	No change	392.651	21.9467	307.853	39.7739	-0.351007	12	8.80475e-05	0.00519034
ENSG00000153187.20	HNRNPU	1	CFIm complex	No change	484.061	25.6065	418.258	38.0387	-0.210795	12	8.80475e-05	0.00519034
ENSG00000167996.16	FTH1	1	CFIm complex	No change	4868.86	145.352	5571.37	441.338	0.194449	570	8.80475e-05	0.00519034
ENSG00000173812.11	EIF1	1	CFIm complex	No change	756.238	39.5467	891.374	83.633	0.237191	570	8.80475e-05	0.00519034
ENSG00000099622.14	CIRBP	1	CFIm complex	No change	296.425	21.8042	222.969	32.0011	-0.410826	13	9.33378e-05	0.00533342
ENSG00000104472.10	CHRAC1	1	CFIm complex	No change	48.1339	6.37306	34.316	5.61801	-0.488169	13	9.33378e-05	0.00533342
ENSG00000156802.13	ATAD2	1	CFIm complex	Upregulated	25.9538	5.06008	41.5353	6.92986	0.67839	569	9.33378e-05	0.00533342
ENSG00000156869.14	FRRS1	1	CFIm complex	Upregulated	18.7273	3.72795	29.6543	4.18538	0.663096	569	9.33378e-05	0.00533342
ENSG00000198171.13	DDRGK1	1	CFIm complex	No change	78.5951	9.15791	104.02	9.82102	0.404351	569	9.33378e-05	0.00533342
ENSG00000170946.15	DNAJC24	1	CFIm complex	Upregulated	10.7491	3.48881	27.1485	11.7332	1.33666	568	9.89229e-05	0.00538836
ENSG00000100916.14	BRMS1L	1	CFIm complex	Upregulated	9.29398	3.30472	23.987	7.48058	1.36788	568	9.89273e-05	0.00538836
ENSG00000119414.12	PPP6C	1	CFIm complex	No change	60.2923	7.41801	89.0174	17.2132	0.562115	568	9.89273e-05	0.00538836
ENSG00000132356.12	PRKAA1	1	CFIm complex	Upregulated	13.1775	3.47145	26.1047	7.34661	0.986239	568	9.89273e-05	0.00538836
ENSG00000132603.15	NIP7	1	CFIm complex	No change	155.357	12.3681	126.672	9.27751	-0.294496	14	9.89273e-05	0.00538836
ENSG00000167775.11	CD320	1	CFIm complex	No change	140.57	11.6163	99.6998	27.6203	-0.495626	14	9.89273e-05	0.00538836
ENSG00000196655.12	TRAPPC4	1	CFIm complex	No change	165.208	13.9755	134.592	10.9845	-0.295695	14	9.89273e-05	0.00538836
ENSG00000197746.15	PSAP	1	CFIm complex	No change	51.3217	9.13923	76.2817	8.32845	0.571767	568	9.89273e-05	0.00538836
ENSG00000078369.18	GNB1	1	CFIm complex	Upregulated	96.4905	9.94012	156.103	35.9691	0.694038	567	0.000104832	0.0055164
ENSG00000112576.13	CCND3	1	CFIm complex	No change	107.048	11.8662	140.82	18.4089	0.395596	567	0.000104832	0.0055164
ENSG00000151287.17	TEX30	1	CFIm complex	No change	177.154	13.737	142.872	12.6331	-0.310282	15	0.000104832	0.0055164
ENSG00000162604.12	TM2D1	1	CFIm complex	No change	36.9013	4.96649	50.0409	6.75497	0.439435	567	0.000104832	0.0055164
ENSG00000183605.17	SFXN4	1	CFIm complex	No change	55.4705	6.77017	37.8017	7.58854	-0.553271	15	0.000104832	0.0055164
ENSG00000185651.15	UBE2L3	1	CFIm complex	No change	1180.07	41.2646	1394.16	157.627	0.24052	567	0.000104832	0.0055164
ENSG00000092199.19	HNRNPC	1	CFIm complex	No change	533.772	23.1325	459.971	51.6413	-0.21468	16	0.000111068	0.00568398
ENSG00000102265.12	TIMP1	1	CFIm complex	No change	91.0555	12.0915	121.327	13.7172	0.414086	566	0.000111068	0.00568398
ENSG00000110492.17	MDK	1	CFIm complex	No change	166.313	19.272	116.096	23.0872	-0.518583	16	0.000111068	0.00568398
ENSG00000125901.6	MRPS26	1	CFIm complex	No change	154.471	13.0255	123.847	13.8076	-0.318774	16	0.000111068	0.00568398
ENSG00000171843.17	MLLT3	1	CFIm complex	Upregulated	29.2746	5.33413	55.4205	15.6424	0.92077	566	0.000111068	0.00568398
ENSG00000100216.6	TOMM22	1	CFIm complex	No change	368.775	19.8637	287.877	34.9247	-0.35729	17	0.000117652	0.00585997
ENSG00000135521.9	LTV1	1	CFIm complex	No change	40.3372	6.4826	27.5959	4.68036	-0.547654	17	0.000117652	0.00585997
ENSG00000137547.9	MRPL15	1	CFIm complex	No change	201.282	13.3402	163.265	21.8163	-0.302004	17	0.000117652	0.00585997
ENSG00000177954.14	RPS27	1	CFIm complex	No change	2624.07	85.3094	2360.58	171.448	-0.152662	17	0.000117652	0.00585997
ENSG00000180817.12	PPA1	1	CFIm complex	No change	615.86	31.6822	528.984	39.2934	-0.219378	17	0.000117652	0.00585997
ENSG00000097033.14	SH3GLB1	1	CFIm complex	No change	32.2654	5.15546	46.6424	6.8219	0.531657	564	0.000124604	0.00598227
ENSG00000107833.10	NPM3	1	CFIm complex	No change	134.576	11.1411	100.306	21.8194	-0.424024	18	0.000124604	0.00598227
ENSG00000119396.11	RAB14	1	CFIm complex	Upregulated	67.6973	7.87127	117.454	34.656	0.794928	564	0.000124604	0.00598227
ENSG00000142731.11	PLK4	1	CFIm complex	Upregulated	10.0583	2.84594	19.4219	5.11224	0.949294	564	0.000124604	0.00598227
ENSG00000143256.5	PFDN2	1	CFIm complex	No change	327.978	23.2631	261.691	33.6458	-0.325734	18	0.000124604	0.00598227
ENSG00000167658.16	EEF2	1	CFIm complex	No change	1197.43	43.8555	1082.87	54.1273	-0.145084	18	0.000124604	0.00598227
ENSG00000170043.12	TRAPPC1	1	CFIm complex	No change	100.18	9.82794	123.064	10.3383	0.296818	564	0.000124604	0.00598227
ENSG00000188659.10	SAXO2	1	CFIm complex	Upregulated	3.07022	1.88262	9.24292	4.28439	1.59	563	0.000131627	0.00611394
ENSG00000072571.20	HMMR	1	CFIm complex	Downregulated	29.8445	6.3828	15.8841	5.89839	-0.909882	19	0.000131941	0.00611394
ENSG00000105364.14	MRPL4	1	CFIm complex	No change	221.191	13.9786	186.42	14.0252	-0.24673	19	0.000131941	0.00611394
ENSG00000136986.10	DERL1	1	CFIm complex	Upregulated	79.9245	9.83149	152.572	58.6931	0.932784	563	0.000131941	0.00611394
ENSG00000170606.16	HSPA4	1	CFIm complex	Downregulated	14.8887	4.08266	5.79154	3.34194	-1.3622	19	0.000131941	0.00611394
ENSG00000171421.13	MRPL36	1	CFIm complex	No change	189.913	14.6851	138.714	28.0526	-0.453226	19	0.000131941	0.00611394
ENSG00000184076.13	UQCR10	1	CFIm complex	No change	483.253	18.9397	410.059	51.4622	-0.236949	19	0.000131941	0.00611394
ENSG00000104497.15	SNX16	1	CFIm complex	Upregulated	2.19541	1.19035	5.97736	2.8685	1.44502	562	0.000139626	0.00631564
ENSG00000008282.9	SYPL1	1	CFIm complex	Upregulated	72.4016	9.44248	126.165	40.5083	0.801221	562	0.000139685	0.00631564
ENSG00000108671.11	PSMD11	1	CFIm complex	Downregulated	40.7115	6.83526	25.3391	4.04586	-0.684075	20	0.000139685	0.00631564
ENSG00000180822.12	PSMG4	1	CFIm complex	No change	92.3574	10.4642	64.3774	10.3272	-0.520674	20	0.000139685	0.00631564
ENSG00000188312.14	CENPP	1	CFIm complex	Upregulated	20.3027	4.38326	31.8778	6.88925	0.650885	562	0.000139685	0.00631564
ENSG00000152256.14	PDK1	1	CFIm complex	Upregulated	3.85079	2.02064	9.24188	3.45945	1.26303	561	0.000147637	0.00633646
ENSG00000106771.13	TMEM245	1	CFIm complex	Upregulated	12.6538	3.38348	24.1825	9.33985	0.934393	561	0.000147854	0.00633646
ENSG00000114767.7	RRP9	1	CFIm complex	No change	114.579	11.6944	88.1514	10.9006	-0.378289	21	0.000147854	0.00633646
ENSG00000116171.19	SCP2	1	CFIm complex	No change	118.394	10.9189	173.908	46.865	0.55472	561	0.000147854	0.00633646
ENSG00000118971.9	CCND2	1	CFIm complex	No change	68.7725	8.61915	102.476	26.6783	0.575388	561	0.000147854	0.00633646
ENSG00000146066.3	HIGD2A	1	CFIm complex	No change	226.957	13.7643	183.797	19.0755	-0.304309	21	0.000147854	0.00633646
ENSG00000159596.7	TMEM69	1	CFIm complex	No change	54.1498	6.39126	40.3931	5.07644	-0.422847	21	0.000147854	0.00633646
ENSG00000177885.15	GRB2	1	CFIm complex	No change	109.112	10.7714	141.171	22.3851	0.371642	561	0.000147854	0.00633646
ENSG00000188342.12	GTF2F2	1	CFIm complex	No change	75.022	8.29257	59.0819	4.54542	-0.344598	21	0.000147854	0.00633646
ENSG00000213401.10	MAGEA12	1	CFIm complex	No change	82.8486	9.35455	65.5975	2.95519	-0.336838	21	0.000147854	0.00633646
ENSG00000166128.13	RAB8B	1	CFIm complex	Upregulated	4.82832	2.00313	12.2288	5.45146	1.34068	560	0.000156466	0.00633646
ENSG00000100142.16	POLR2F	1	CFIm complex	No change	265.278	18.633	208.722	27.4493	-0.34592	22	0.000156473	0.00633646
ENSG00000106636.9	YKT6	1	CFIm complex	No change	24.8071	4.53693	34.9737	3.98125	0.495517	560	0.000156473	0.00633646
ENSG00000112514.18	CUTA	1	CFIm complex	No change	282.898	16.6767	334.42	24.9429	0.241378	560	0.000156473	0.00633646
ENSG00000115053.17	NCL	1	CFIm complex	No change	362.454	24.0085	303.376	30.0365	-0.25669	22	0.000156473	0.00633646
ENSG00000123179.14	EBPL	1	CFIm complex	No change	181.608	13.7595	153.721	8.08153	-0.24051	22	0.000156473	0.00633646
ENSG00000135486.19	HNRNPA1	1	CFIm complex	No change	1493.49	71.6475	1054.95	360.037	-0.501507	22	0.000156473	0.00633646
ENSG00000157538.14	VPS26C	1	CFIm complex	Upregulated	12.2769	3.19371	20.0741	3.7604	0.709389	560	0.000156473	0.00633646
ENSG00000157557.13	ETS2	1	CFIm complex	Downregulated	12.8438	3.21023	5.50377	3.17254	-1.22258	22	0.000156473	0.00633646
ENSG00000162441.12	LZIC	1	CFIm complex	Upregulated	46.3933	7.6277	74.5803	19.5094	0.684877	560	0.000156473	0.00633646
ENSG00000164405.11	UQCRQ	1	CFIm complex	No change	338.134	18.4911	284.924	23.6161	-0.247019	22	0.000156473	0.00633646
ENSG00000187609.16	EXD3	1	CFIm complex	Upregulated	10.3947	3.57857	21.1726	7.11907	1.02635	560	0.000156473	0.00633646
ENSG00000189403.15	HMGB1	1	CFIm complex	No change	1487.12	50.89	1249.03	131.811	-0.25171	22	0.000156473	0.00633646
ENSG00000264364.3	DYNLL2	1	CFIm complex	No change	55.7779	7.30532	75.5968	10.0002	0.438632	560	0.000156473	0.00633646
ENSG00000063046.18	EIF4B	1	CFIm complex	No change	347.57	22.8612	421.042	53.3676	0.276658	559	0.000165562	0.00647918
ENSG00000084234.18	APLP2	1	CFIm complex	No change	74.8686	9.7511	103.15	22.2588	0.462307	559	0.000165562	0.00647918
ENSG00000099995.19	SF3A1	1	CFIm complex	No change	69.2166	8.54145	85.2367	4.11998	0.300357	559	0.000165562	0.00647918
ENSG00000110880.11	CORO1C	1	CFIm complex	No change	80.5579	9.52995	105.516	11.6963	0.389361	559	0.000165562	0.00647918
ENSG00000111716.14	LDHB	1	CFIm complex	No change	882.808	31.8887	782.623	54.7856	-0.173782	23	0.000165562	0.00647918
ENSG00000163029.16	SMC6	1	CFIm complex	Upregulated	14.3367	3.64529	25.1537	6.63253	0.811062	559	0.000165562	0.00647918
ENSG00000198918.8	RPL39	1	CFIm complex	No change	2805.99	76.8014	2537.03	162.296	-0.145371	23	0.000165562	0.00647918
ENSG00000241343.10	RPL36A	1	CFIm complex	No change	1182.91	43.7874	1328.98	86.3913	0.167986	559	0.000165562	0.00647918
ENSG00000090273.14	NUDC	1	CFIm complex	No change	366.008	22.2049	321.401	17.0633	-0.187502	24	0.000175146	0.00665842
ENSG00000100097.12	LGALS1	1	CFIm complex	Upregulated	45.1892	8.47326	76.8364	32.0426	0.765811	558	0.000175146	0.00665842
ENSG00000143727.16	ACP1	1	CFIm complex	No change	59.9716	8.37102	42.662	7.43968	-0.491326	24	0.000175146	0.00665842
ENSG00000151292.17	CSNK1G3	1	CFIm complex	Upregulated	7.99697	2.51435	14.5649	3.10002	0.864968	558	0.000175146	0.00665842
ENSG00000170689.10	HOXB9	1	CFIm complex	No change	75.5416	8.99315	54.0309	12.1642	-0.483488	24	0.000175146	0.00665842
ENSG00000180198.17	RCC1	1	CFIm complex	No change	74.9138	10.4679	55.2318	7.53861	-0.439734	24	0.000175146	0.00665842
ENSG00000182628.13	SKA2	1	CFIm complex	Upregulated	103.07	9.86871	171.084	57.2624	0.731081	558	0.000175146	0.00665842
ENSG00000092068.21	SLC7A8	1	CFIm complex	Upregulated	23.9839	5.81299	42.0848	8.14749	0.81123	557	0.000185251	0.00671372
ENSG00000105939.14	ZC3HAV1	1	CFIm complex	No change	73.4811	8.52208	109.254	42.6306	0.572238	557	0.000185251	0.00671372
ENSG00000106591.4	MRPL32	1	CFIm complex	No change	104.266	10.1813	83.7364	5.30437	-0.316341	25	0.000185251	0.00671372
ENSG00000123545.6	NDUFAF4	1	CFIm complex	No change	115.078	9.92757	85.5506	13.6575	-0.427761	25	0.000185251	0.00671372
ENSG00000125454.12	SLC25A19	1	CFIm complex	Downregulated	29.5699	5.75628	17.6297	5.42121	-0.746127	25	0.000185251	0.00671372
ENSG00000146094.16	DOK3	1	CFIm complex	Upregulated	10.0704	3.26514	20.5706	5.58996	1.03046	557	0.000185251	0.00671372
ENSG00000152492.15	CCDC50	1	CFIm complex	Upregulated	34.9088	5.55949	53.3443	10.3597	0.611744	557	0.000185251	0.00671372
ENSG00000160014.17	CALM3	1	CFIm complex	Upregulated	170.935	12.523	281.786	92.5684	0.721152	557	0.000185251	0.00671372
ENSG00000169750.9	RAC3	1	CFIm complex	No change	93.5702	10.0663	69.7525	10.6123	-0.423805	25	0.000185251	0.00671372
ENSG00000170144.21	HNRNPA3	1	CFIm complex	No change	364.214	24.544	294.149	39.9454	-0.30824	25	0.000185251	0.00671372
ENSG00000173757.10	STAT5B	1	CFIm complex	Upregulated	26.1291	5.35001	52.3917	23.7508	1.00368	557	0.000185251	0.00671372
ENSG00000197045.13	GMFB	1	CFIm complex	Upregulated	14.6083	3.51427	31.6117	12.6413	1.11367	557	0.000185251	0.00671372
ENSG00000006757.12	PNPLA4	1	CFIm complex	No change	30.4997	5.47341	41.009	4.1091	0.427144	556	0.000195901	0.00704488
ENSG00000103035.11	PSMD7	1	CFIm complex	No change	296.295	15.1081	250.881	22.8012	-0.240033	26	0.000195901	0.00704488
ENSG00000143756.12	FBXO28	1	CFIm complex	No change	20.6087	5.18602	30.0561	2.05686	0.544405	555	0.000207125	0.00727987
ENSG00000161016.18	RPL8	1	CFIm complex	No change	4010.7	114.844	4238.04	69.8723	0.0795449	555	0.000207125	0.00727987
ENSG00000168374.11	ARF4	1	CFIm complex	Upregulated	151.842	15.4258	233.631	58.681	0.621663	555	0.000207125	0.00727987
ENSG00000170421.13	KRT8	1	CFIm complex	No change	47.4352	8.50827	70.0565	11.9473	0.562561	555	0.000207125	0.00727987
ENSG00000174547.13	MRPL11	1	CFIm complex	No change	252.401	17.0388	214.278	23.5311	-0.236238	27	0.000207125	0.00727987
ENSG00000244687.13	UBE2V1	1	CFIm complex	No change	107.691	11.459	79.7721	11.6774	-0.432945	27	0.000207125	0.00727987
ENSG00000104643.10	MTMR9	1	CFIm complex	Upregulated	6.89907	2.62167	12.0237	1.32001	0.801408	554	0.000218951	0.00749746
ENSG00000112697.17	TMEM30A	1	CFIm complex	Upregulated	21.5669	4.68742	43.0589	19.4495	0.99749	554	0.000218951	0.00749746
ENSG00000126088.14	UROD	1	CFIm complex	No change	190.328	15.8385	236.041	22.4403	0.310547	554	0.000218951	0.00749746
ENSG00000126934.15	MAP2K2	1	CFIm complex	No change	262.523	17.0988	235.88	12.5352	-0.154388	28	0.000218951	0.00749746
ENSG00000136240.10	KDELR2	1	CFIm complex	No change	141.094	13.8683	210.412	53.0238	0.576566	554	0.000218951	0.00749746
ENSG00000143457.11	GOLPH3L	1	CFIm complex	Upregulated	15.8029	3.78292	29.8342	10.1839	0.916777	554	0.000218951	0.00749746
ENSG00000144401.14	METTL21A	1	CFIm complex	No change	85.5062	9.85952	62.7152	9.60322	-0.447213	28	0.000218951	0.00749746
ENSG00000198478.8	SH3BGRL2	1	CFIm complex	Upregulated	4.01491	1.94547	9.00221	3.01954	1.16491	553	0.000231225	0.00764305
ENSG00000038274.17	MAT2B	1	CFIm complex	Downregulated	20.641	4.29732	12.5931	3.01564	-0.712877	29	0.000231409	0.00764305
ENSG00000125676.20	THOC2	1	CFIm complex	Downregulated	43.794	6.55629	29.0313	10.0576	-0.593125	29	0.000231409	0.00764305
ENSG00000130826.18	DKC1	1	CFIm complex	No change	134.335	12.7171	105.054	11.8767	-0.354694	29	0.000231409	0.00764305
ENSG00000156411.10	ATP5MJ	1	CFIm complex	No change	252.73	19.0545	198.25	24.6997	-0.350278	29	0.000231409	0.00764305
ENSG00000171793.16	CTPS1	1	CFIm complex	No change	85.7893	10.0937	64.1428	12.0565	-0.419511	29	0.000231409	0.00764305
ENSG00000173207.13	CKS1B	1	CFIm complex	No change	341.162	23.7808	287.659	28.4748	-0.246095	29	0.000231409	0.00764305
ENSG00000184216.14	IRAK1	1	CFIm complex	No change	41.3127	6.72131	29.6306	3.72838	-0.4795	29	0.000231409	0.00764305
ENSG00000188529.15	SRSF10	1	CFIm complex	No change	173.632	13.6515	232.967	39.3187	0.424095	553	0.000231409	0.00764305
ENSG00000205707.11	ETFRF1	1	CFIm complex	Downregulated	31.4396	4.79568	19.1291	5.8031	-0.716816	29	0.000231409	0.00764305
ENSG00000074201.9	CLNS1A	1	CFIm complex	No change	199.575	16.0809	158	23.1776	-0.337008	30	0.000244529	0.00788077
ENSG00000128340.15	RAC2	1	CFIm complex	No change	73.0967	10.0653	107.901	22.3752	0.561826	552	0.000244529	0.00788077
ENSG00000134265.13	NAPG	1	CFIm complex	Upregulated	10.8722	3.73903	22.8308	8.37547	1.07033	552	0.000244529	0.00788077
ENSG00000150779.12	TIMM8B	1	CFIm complex	No change	228.126	17.0016	181.942	27.5061	-0.326347	30	0.000244529	0.00788077
ENSG00000152242.11	C18orf25	1	CFIm complex	Upregulated	7.91371	2.92967	13.6123	2.36234	0.78248	552	0.000244529	0.00788077
ENSG00000166822.13	TMEM170A	1	CFIm complex	No change	34.196	6.09993	49.3003	7.99647	0.527768	552	0.000244529	0.00788077
ENSG00000215717.7	TMEM167B	1	CFIm complex	Upregulated	20.7282	4.79943	59.3686	35.2029	1.5181	552	0.000244529	0.00788077
ENSG00000072778.20	ACADVL	1	CFIm complex	Downregulated	45.8894	6.39632	29.3359	7.51812	-0.645493	31	0.000258345	0.00810176
ENSG00000111911.7	HINT3	1	CFIm complex	Upregulated	14.0618	3.76124	24.4073	7.22117	0.795534	551	0.000258345	0.00810176
ENSG00000128309.17	MPST	1	CFIm complex	No change	138.004	13.2884	108.115	15.8828	-0.352138	31	0.000258345	0.00810176
ENSG00000131236.18	CAP1	1	CFIm complex	No change	257.143	19.2688	307.684	26.2536	0.258879	551	0.000258345	0.00810176
ENSG00000170027.7	YWHAG	1	CFIm complex	No change	153.087	14.5305	120.326	18.5769	-0.347397	31	0.000258345	0.00810176
ENSG00000198856.13	OSTC	1	CFIm complex	No change	322.668	19.784	272.162	35.1316	-0.245582	31	0.000258345	0.00810176
ENSG00000205352.11	PRR13	1	CFIm complex	No change	209.74	16.5273	158.83	24.7727	-0.401116	31	0.000258345	0.00810176
ENSG00000242485.6	MRPL20	1	CFIm complex	No change	322.92	19.677	269.891	22.2952	-0.258799	31	0.000258345	0.00810176
ENSG00000087589.17	CASS4	1	CFIm complex	Upregulated	4.129	1.95152	9.51697	3.45326	1.20471	550	0.000272848	0.00822556
ENSG00000004779.10	NDUFAB1	1	CFIm complex	No change	544.181	23.9915	492.628	42.3731	-0.143587	32	0.00027289	0.00822556
ENSG00000077721.16	UBE2A	1	CFIm complex	Upregulated	75.4841	9.26439	131.475	31.0112	0.800544	550	0.00027289	0.00822556
ENSG00000114978.18	MOB1A	1	CFIm complex	No change	64.7353	8.67201	87.1212	16.1816	0.428472	550	0.00027289	0.00822556
ENSG00000126254.12	RBM42	1	CFIm complex	No change	82.0674	9.85936	101.761	9.43406	0.31031	550	0.00027289	0.00822556
ENSG00000140367.12	UBE2Q2	1	CFIm complex	Upregulated	7.17969	2.87716	15.0287	5.20127	1.06573	550	0.00027289	0.00822556
ENSG00000155438.12	NIFK	1	CFIm complex	No change	98.9753	10.727	72.2199	14.3491	-0.454672	32	0.00027289	0.00822556
ENSG00000156639.12	ZFAND3	1	CFIm complex	Upregulated	17.4592	3.5507	37.5243	17.5021	1.10384	550	0.00027289	0.00822556
ENSG00000157107.14	FCHO2	1	CFIm complex	Upregulated	4.75573	2.01751	8.86628	1.55529	0.898662	550	0.00027289	0.00822556
ENSG00000180964.17	TCEAL8	1	CFIm complex	No change	86.9958	10.0613	66.6028	12.7608	-0.385361	32	0.00027289	0.00822556
ENSG00000232388.5	SMIM26	1	CFIm complex	No change	102.113	10.4299	74.5876	16.969	-0.45316	32	0.00027289	0.00822556
ENSG00000242173.10	ARHGDIG	1	CFIm complex	Upregulated	6.98168	2.79946	17.1083	6.05227	1.29305	550	0.00027289	0.00822556
ENSG00000100028.12	SNRPD3	1	CFIm complex	No change	311.951	16.4561	267.37	30.5509	-0.222483	33	0.0002882	0.00841472
ENSG00000104388.15	RAB2A	1	CFIm complex	No change	88.1618	9.91607	124.664	21.9037	0.499819	549	0.0002882	0.00841472
ENSG00000120685.20	PROSER1	1	CFIm complex	Downregulated	14.7258	3.70307	6.31216	4.55723	-1.22214	33	0.0002882	0.00841472
ENSG00000135940.7	COX5B	1	CFIm complex	No change	617.293	31.4935	528.939	55.4726	-0.222853	33	0.0002882	0.00841472
ENSG00000165997.5	ARL5B	1	CFIm complex	Upregulated	13.8493	3.43447	27.4583	9.58962	0.987434	549	0.0002882	0.00841472
ENSG00000171456.21	ASXL1	1	CFIm complex	Upregulated	33.4872	6.16123	52.3704	12.3833	0.645141	549	0.0002882	0.00841472
ENSG00000173611.18	SCAI	1	CFIm complex	Upregulated	6.75006	2.68178	19.1132	10.7745	1.5016	549	0.0002882	0.00841472
ENSG00000174574.16	AKIRIN1	1	CFIm complex	No change	137.824	11.681	178.438	31.7894	0.372593	549	0.0002882	0.00841472
ENSG00000186298.12	PPP1CC	1	CFIm complex	No change	219.916	15.6724	176.393	28.2302	-0.318157	33	0.0002882	0.00841472
ENSG00000262814.8	MRPL12	1	CFIm complex	No change	308.542	20.899	236.608	43.2047	-0.382966	33	0.0002882	0.00841472
ENSG00000108946.16	PRKAR1A	1	CFIm complex	Upregulated	39.3573	5.58286	65.4746	20.738	0.734302	548	0.000304312	0.00872111
ENSG00000112306.8	RPS12	1	CFIm complex	No change	7422.89	211.63	6823.92	407.174	-0.121382	34	0.000304312	0.00872111
ENSG00000161179.14	YDJC	1	CFIm complex	No change	583.961	28.6695	489.869	56.3467	-0.253475	34	0.000304312	0.00872111
ENSG00000174173.7	TRMT10C	1	CFIm complex	No change	49.9373	8.93685	35.821	5.09392	-0.479315	34	0.000304312	0.00872111
ENSG00000179041.4	RRS1	1	CFIm complex	No change	54.914	7.30411	38.8812	9.50017	-0.498099	34	0.000304312	0.00872111
ENSG00000213626.13	LBH	1	CFIm complex	Upregulated	5.20341	2.4047	11.4177	3.43469	1.13374	548	0.000304312	0.00872111
ENSG00000102218.6	RP2	1	CFIm complex	Upregulated	2.67919	1.75702	6.84927	2.62076	1.35415	547	0.00031779	0.00895885
ENSG00000106992.19	AK1	1	CFIm complex	Upregulated	34.139	5.88487	54.4181	13.5543	0.672665	547	0.000321264	0.00895885
ENSG00000119661.15	DNAL1	1	CFIm complex	No change	42.0375	7.09288	59.2237	13.1834	0.494498	547	0.000321264	0.00895885
ENSG00000135047.16	CTSL	1	CFIm complex	Upregulated	43.0292	7.83743	71.6452	28.3715	0.735554	547	0.000321264	0.00895885
ENSG00000137288.10	UQCC2	1	CFIm complex	No change	140.923	14.6191	115.35	19.3497	-0.288883	35	0.000321264	0.00895885
ENSG00000159055.4	MIS18A	1	CFIm complex	No change	84.058	8.91518	67.4444	7.73745	-0.317687	35	0.000321264	0.00895885
ENSG00000160131.14	VMA21	1	CFIm complex	Upregulated	45.8847	6.93796	132.628	65.6083	1.5313	547	0.000321264	0.00895885
ENSG00000176871.9	WSB2	1	CFIm complex	No change	35.0515	6.72341	48.4234	6.46346	0.466229	547	0.000321264	0.00895885
ENSG00000198336.9	MYL4	1	CFIm complex	No change	206.246	18.6282	281.341	63.8002	0.447958	547	0.000321264	0.00895885
ENSG00000186787.10	SPIN2B	1	CFIm complex	Downregulated	5.28052	1.90509	1.84289	1.43443	-1.51871	36	0.000339046	0.00923495
ENSG00000100380.15	ST13	1	CFIm complex	No change	257.072	16.2177	289.159	22.4363	0.169691	546	0.000339097	0.00923495
ENSG00000121390.19	PSPC1	1	CFIm complex	Downregulated	21.528	4.86202	12.7753	3.79533	-0.75286	36	0.000339097	0.00923495
ENSG00000137818.12	RPLP1	1	CFIm complex	No change	7679.76	178.524	7165.95	338.945	-0.099902	36	0.000339097	0.00923495
ENSG00000146112.12	PPP1R18	1	CFIm complex	No change	75.0293	9.42032	94.6068	11.7317	0.33449	546	0.000339097	0.00923495
ENSG00000155100.11	OTUD6B	1	CFIm complex	Downregulated	12.5702	3.116	7.45106	2.21108	-0.75449	36	0.000339097	0.00923495
ENSG00000156136.10	DCK	1	CFIm complex	No change	19.8654	4.06714	27.8342	2.87647	0.486602	546	0.000339097	0.00923495
ENSG00000184007.22	PTP4A2	1	CFIm complex	No change	593.428	28.204	535.772	28.8888	-0.147452	36	0.000339097	0.00923495
ENSG00000048162.22	NOP16	1	CFIm complex	No change	127.366	12.0261	93.332	24.1833	-0.448537	37	0.000357854	0.0093625
ENSG00000072682.20	P4HA2	1	CFIm complex	Upregulated	4.8053	2.27237	8.93047	2.41144	0.894109	545	0.000357854	0.0093625
ENSG00000105701.16	FKBP8	1	CFIm complex	No change	166.451	13.2922	203.679	25.3804	0.291199	545	0.000357854	0.0093625
ENSG00000109534.17	GAR1	1	CFIm complex	No change	118.631	12.3812	92.2727	14.364	-0.362506	37	0.000357854	0.0093625
ENSG00000112245.13	PTP4A1	1	CFIm complex	No change	44.2745	6.67078	61.2902	10.2909	0.469179	545	0.000357854	0.0093625
ENSG00000113013.16	HSPA9	1	CFIm complex	No change	396.264	24.1631	343.991	25.4181	-0.204089	37	0.000357854	0.0093625
ENSG00000121281.13	ADCY7	1	CFIm complex	Upregulated	7.74515	2.76273	12.7218	1.82918	0.715942	545	0.000357854	0.0093625
ENSG00000127922.10	SEM1	1	CFIm complex	No change	273.479	16.4825	238.39	18.6213	-0.198105	37	0.000357854	0.0093625
ENSG00000136560.14	TANK	1	CFIm complex	No change	19.1179	4.52134	27.8547	3.75842	0.542995	545	0.000357854	0.0093625
ENSG00000137720.8	C11orf1	1	CFIm complex	No change	39.0223	6.25335	26.2332	7.22085	-0.572907	37	0.000357854	0.0093625
ENSG00000143815.15	LBR	1	CFIm complex	No change	80.6318	7.74774	63.4229	8.35439	-0.346345	37	0.000357854	0.0093625
ENSG00000177383.5	MAGEF1	1	CFIm complex	No change	44.6491	6.86822	30.0504	7.43131	-0.571245	37	0.000357854	0.0093625
ENSG00000177721.5	ANXA2R	1	CFIm complex	Upregulated	12.0098	3.47029	25.3215	10.1021	1.07616	545	0.000357854	0.0093625
ENSG00000182512.5	GLRX5	1	CFIm complex	No change	174.268	12.3285	134.592	25.222	-0.372716	37	0.000357854	0.0093625
ENSG00000095209.12	TMEM38B	1	CFIm complex	Upregulated	40.679	6.58063	61.6965	16.6226	0.600905	544	0.000377576	0.00966139
ENSG00000134308.14	YWHAQ	1	CFIm complex	No change	298.457	21.2715	339.18	19.5797	0.184531	544	0.000377576	0.00966139
ENSG00000136888.8	ATP6V1G1	1	CFIm complex	No change	391.974	20.3973	350.192	20.8226	-0.16261	38	0.000377576	0.00966139
ENSG00000165637.14	VDAC2	1	CFIm complex	No change	502.304	23.2261	455.627	25.925	-0.140706	38	0.000377576	0.00966139
ENSG00000165912.16	PACSIN3	1	CFIm complex	Downregulated	21.1584	4.13965	12.83	4.39448	-0.721715	38	0.000377576	0.00966139
ENSG00000178234.13	GALNT11	1	CFIm complex	Downregulated	17.5735	3.62697	11.4399	2.06947	-0.619319	38	0.000377576	0.00966139
ENSG00000184743.13	ATL3	1	CFIm complex	Upregulated	24.6127	5.51497	54.8257	24.951	1.15545	544	0.000377576	0.00966139
ENSG00000228696.10	ARL17B	1	CFIm complex	No change	50.9339	6.82675	62.4486	4.95573	0.294042	544	0.000377576	0.00966139
ENSG00000154710.18	RABGEF1	1	CFIm complex	Upregulated	8.18099	2.73091	16.4665	5.34046	1.00919	543	0.000398297	0.0100267
ENSG00000004478.8	FKBP4	1	CFIm complex	No change	168.826	13.1817	129.093	27.4792	-0.387118	39	0.000398312	0.0100267
ENSG00000062650.20	WAPL	1	CFIm complex	No change	15.68	3.83001	22.8514	3.50575	0.543357	543	0.000398312	0.0100267
ENSG00000122140.11	MRPS2	1	CFIm complex	No change	92.2322	11.3702	69.1045	9.40669	-0.41649	39	0.000398312	0.0100267
ENSG00000133818.14	RRAS2	1	CFIm complex	Upregulated	29.5911	5.89761	48.0924	11.8528	0.700644	543	0.000398312	0.0100267
ENSG00000172336.5	POP7	1	CFIm complex	No change	178.25	14.7881	148.936	17.5224	-0.259212	39	0.000398312	0.0100267
ENSG00000068912.15	ERLEC1	1	CFIm complex	Upregulated	12.7238	3.46686	21.3448	6.65617	0.746353	542	0.000420107	0.0102164
ENSG00000110955.9	ATP5F1B	1	CFIm complex	No change	917.097	37.9777	783.085	111.756	-0.227905	40	0.000420107	0.0102164
ENSG00000118193.12	KIF14	1	CFIm complex	Downregulated	19.7105	4.54316	11.0707	4.68944	-0.832208	40	0.000420107	0.0102164
ENSG00000122952.17	ZWINT	1	CFIm complex	No change	130.985	11.9043	182.494	32.8309	0.478445	542	0.000420107	0.0102164
ENSG00000124767.7	GLO1	1	CFIm complex	No change	148.123	14.6388	184.985	23.079	0.320608	542	0.000420107	0.0102164
ENSG00000129991.13	TNNI3	1	CFIm complex	Upregulated	8.64412	2.89774	15.1429	4.26483	0.808846	542	0.000420107	0.0102164
ENSG00000155307.19	SAMSN1	1	CFIm complex	No change	53.5309	10.0339	76.3214	12.959	0.511717	542	0.000420107	0.0102164
ENSG00000158470.5	B4GALT5	1	CFIm complex	Upregulated	21.1374	3.9848	33.2851	8.93099	0.655074	542	0.000420107	0.0102164
ENSG00000160075.12	SSU72	1	CFIm complex	No change	273.577	20.4594	203.809	41.3091	-0.424728	40	0.000420107	0.0102164
ENSG00000167553.17	TUBA1C	1	CFIm complex	No change	644.884	48.0303	553.775	42.2283	-0.21974	40	0.000420107	0.0102164
ENSG00000168297.16	PXK	1	CFIm complex	Upregulated	8.61583	2.55281	13.4224	1.94253	0.639585	542	0.000420107	0.0102164
ENSG00000185947.15	ZNF267	1	CFIm complex	No change	19.6017	4.08999	28.8653	5.80266	0.558354	542	0.000420107	0.0102164
ENSG00000187522.16	HSPA14	1	CFIm complex	No change	62.3186	7.61926	75.8321	5.73387	0.283146	542	0.000420107	0.0102164
ENSG00000060762.19	MPC1	1	CFIm complex	No change	70.2202	7.95438	53.2164	8.72337	-0.400015	41	0.000443012	0.0104993
ENSG00000089234.16	BRAP	1	CFIm complex	Upregulated	15.6922	3.74661	27.408	11.6274	0.804552	541	0.000443012	0.0104993
ENSG00000107371.14	EXOSC3	1	CFIm complex	No change	79.7601	7.99574	61.5115	13.7203	-0.374811	41	0.000443012	0.0104993
ENSG00000115840.14	SLC25A12	1	CFIm complex	Downregulated	5.90805	2.57999	2.3939	1.08661	-1.30332	41	0.000443012	0.0104993
ENSG00000127952.17	STYXL1	1	CFIm complex	No change	34.7269	5.69708	23.3239	5.85117	-0.574246	41	0.000443012	0.0104993
ENSG00000138756.19	BMP2K	1	CFIm complex	No change	38.728	6.6389	28.1116	3.48281	-0.462211	41	0.000443012	0.0104993
ENSG00000147804.10	SLC39A4	1	CFIm complex	No change	94.6581	10.104	69.9344	16.4935	-0.436724	41	0.000443012	0.0104993
ENSG00000164167.12	LSM6	1	CFIm complex	No change	99.3365	11.2982	72.1493	17.4638	-0.461338	41	0.000443012	0.0104993
ENSG00000168216.13	LMBRD1	1	CFIm complex	Upregulated	14.4232	3.37167	24.3483	7.17951	0.755427	541	0.000443012	0.0104993
ENSG00000170584.11	NUDCD2	1	CFIm complex	No change	143.341	11.3391	107.394	27.8914	-0.416535	41	0.000443012	0.0104993
ENSG00000156671.15	SAMD8	1	CFIm complex	Upregulated	5.81035	2.27261	11.7421	3.10614	1.015	540	0.000467062	0.0109306
ENSG00000103769.10	RAB11A	1	CFIm complex	No change	128.199	12.2428	152.207	15.0277	0.247654	540	0.000467078	0.0109306
ENSG00000134987.13	WDR36	1	CFIm complex	No change	46.6888	6.87163	33.6105	6.82233	-0.474166	42	0.000467078	0.0109306
ENSG00000184752.14	NDUFA12	1	CFIm complex	No change	220.555	14.1273	195.991	9.44759	-0.170349	42	0.000467078	0.0109306
ENSG00000272325.2	NUDT3	1	CFIm complex	Downregulated	26.436	4.75993	17.1338	3.93527	-0.625659	42	0.000467078	0.0109306
ENSG00000026025.16	VIM	1	CFIm complex	No change	804.179	80.1194	631.428	110.883	-0.348899	43	0.00049236	0.0112123
ENSG00000105193.9	RPS16	1	CFIm complex	No change	3152.75	78.2438	2852.57	209.782	-0.14435	43	0.00049236	0.0112123
ENSG00000116161.18	CACYBP	1	CFIm complex	No change	546.278	21.2525	500.312	25.3303	-0.126805	43	0.00049236	0.0112123
ENSG00000116717.13	GADD45A	1	CFIm complex	No change	149.276	17.099	214.572	47.3726	0.523481	539	0.00049236	0.0112123
ENSG00000123178.15	SPRYD7	1	CFIm complex	No change	41.1332	6.73278	52.31	6.05392	0.346782	539	0.00049236	0.0112123
ENSG00000130066.17	SAT1	1	CFIm complex	Upregulated	20.3271	7.39408	37.9534	12.2904	0.900828	539	0.00049236	0.0112123
ENSG00000166483.12	WEE1	1	CFIm complex	Upregulated	17.8567	4.34302	30.2544	10.8785	0.760684	539	0.00049236	0.0112123
ENSG00000175348.11	TMEM9B	1	CFIm complex	Upregulated	20.3176	4.43081	38.6042	16.5883	0.926031	539	0.00049236	0.0112123
ENSG00000175602.4	CCDC85B	1	CFIm complex	No change	189.531	15.6782	131.773	42.3394	-0.524384	43	0.00049236	0.0112123
ENSG00000250479.9	CHCHD10	1	CFIm complex	No change	367.622	20.8339	286.877	58.496	-0.35779	43	0.00049236	0.0112123
ENSG00000284753.2	EEF1AKMT4	1	CFIm complex	Downregulated	36.8044	6.89673	21.7253	8.48172	-0.7605	43	0.00049236	0.0112123
ENSG00000141854.10	MISP3	1	CFIm complex	Upregulated	2.34857	1.5887	9.61411	5.21211	2.03337	538	0.000515881	0.0115626
ENSG00000051596.10	THOC3	1	CFIm complex	No change	132.187	11.8772	94.1742	40.6192	-0.489179	44	0.000518913	0.0115626
ENSG00000065518.8	NDUFB4	1	CFIm complex	No change	188.037	12.9337	165.996	10.0472	-0.179865	44	0.000518913	0.0115626
ENSG00000065802.12	ASB1	1	CFIm complex	Upregulated	25.4629	4.63716	38.7534	9.0557	0.605925	538	0.000518913	0.0115626
ENSG00000071537.14	SEL1L	1	CFIm complex	Upregulated	10.6631	3.50986	16.5156	2.11065	0.631205	538	0.000518913	0.0115626
ENSG00000076248.11	UNG	1	CFIm complex	No change	40.5074	6.22409	27.4496	7.98744	-0.561402	44	0.000518913	0.0115626
ENSG00000117448.14	AKR1A1	1	CFIm complex	No change	113.612	11.161	93.8473	9.74881	-0.275727	44	0.000518913	0.0115626
ENSG00000122034.17	GTF3A	1	CFIm complex	No change	338.977	15.9393	296.166	25.6524	-0.194778	44	0.000518913	0.0115626
ENSG00000145220.14	LYAR	1	CFIm complex	No change	66.9655	7.72133	49.7068	10.0874	-0.429973	44	0.000518913	0.0115626
ENSG00000103485.19	QPRT	1	CFIm complex	No change	166.042	13.1273	215.253	39.7726	0.374487	537	0.000546797	0.0120399
ENSG00000108107.15	RPL28	1	CFIm complex	No change	3586.03	112.598	3257.58	260.734	-0.138588	45	0.000546797	0.0120399
ENSG00000119878.6	CRIPT	1	CFIm complex	No change	53.1319	6.91633	68.4327	10.3789	0.365109	537	0.000546797	0.0120399
ENSG00000133606.11	MKRN1	1	CFIm complex	Upregulated	39.1356	5.39931	58.8619	14.2714	0.588852	537	0.000546797	0.0120399
ENSG00000135334.9	AKIRIN2	1	CFIm complex	No change	44.4625	7.749	62.9952	13.9668	0.502651	537	0.000546797	0.0120399
ENSG00000060688.13	SNRNP40	1	CFIm complex	No change	201.841	15.1032	170.884	18.4185	-0.240197	46	0.00057607	0.0123062
ENSG00000071575.12	TRIB2	1	CFIm complex	No change	41.8492	6.34112	28.3066	8.14196	-0.564065	46	0.00057607	0.0123062
ENSG00000076321.11	KLHL20	1	CFIm complex	No change	12.6937	3.33293	18.4157	2.62802	0.536823	536	0.00057607	0.0123062
ENSG00000099800.8	TIMM13	1	CFIm complex	No change	663.386	25.9181	546.448	83.7498	-0.279765	46	0.00057607	0.0123062
ENSG00000125458.7	NT5C	1	CFIm complex	No change	109.821	10.6561	92.289	8.12889	-0.250928	46	0.00057607	0.0123062
ENSG00000132128.18	LRRC41	1	CFIm complex	No change	44.6955	6.55485	56.2407	6.33003	0.331483	536	0.00057607	0.0123062
ENSG00000143106.13	PSMA5	1	CFIm complex	No change	290.786	18.2549	262.88	13.0526	-0.145551	46	0.00057607	0.0123062
ENSG00000143933.20	CALM2	1	CFIm complex	No change	534.413	27.4808	443.739	68.28	-0.268246	46	0.00057607	0.0123062
ENSG00000162851.8	TFB2M	1	CFIm complex	No change	55.478	6.99318	43.911	5.71353	-0.337333	46	0.00057607	0.0123062
ENSG00000163938.17	GNL3	1	CFIm complex	No change	136.896	12.0815	106.382	16.7715	-0.363815	46	0.00057607	0.0123062
ENSG00000170270.5	GON7	1	CFIm complex	No change	32.892	4.69577	24.4646	3.36981	-0.427039	46	0.00057607	0.0123062
ENSG00000173581.8	CCDC106	1	CFIm complex	Upregulated	23.9913	4.11837	37.8219	9.88458	0.656709	536	0.00057607	0.0123062
ENSG00000272047.4	GTF2H5	1	CFIm complex	No change	143.79	13.0513	111.84	22.9355	-0.362526	46	0.00057607	0.0123062
ENSG00000144228.9	SPOPL	1	CFIm complex	Upregulated	2.38726	1.57924	5.2816	1.3219	1.14562	535	0.000605032	0.012672
ENSG00000111725.11	PRKAB1	1	CFIm complex	No change	31.0231	5.46171	39.5337	3.17533	0.349739	535	0.000606798	0.012672
ENSG00000138821.14	SLC39A8	1	CFIm complex	No change	57.0516	7.7063	75.3398	11.2131	0.401144	535	0.000606798	0.012672
ENSG00000151532.14	VTI1A	1	CFIm complex	Upregulated	9.87804	3.0842	18.8273	6.47228	0.930528	535	0.000606798	0.012672
ENSG00000168807.17	SNTB2	1	CFIm complex	No change	12.4527	2.93689	16.9861	1.48543	0.447895	535	0.000606798	0.012672
ENSG00000170846.17	ENSG00000170846	1	CFIm complex	No change	38.614	5.05809	26.5699	7.12177	-0.539332	47	0.000606798	0.012672
ENSG00000175215.11	CTDSP2	1	CFIm complex	No change	29.1172	5.70479	42.6506	8.22108	0.550692	535	0.000606798	0.012672
ENSG00000178896.9	EXOSC4	1	CFIm complex	No change	88.1705	9.57173	73.5909	6.09622	-0.260768	47	0.000606798	0.012672
ENSG00000205220.12	PSMB10	1	CFIm complex	No change	56.1883	6.96375	40.0285	9.17287	-0.48924	47	0.000606798	0.012672
ENSG00000257727.6	CNPY2	1	CFIm complex	No change	127.162	11.0786	93.104	24.1327	-0.449748	47	0.000606798	0.012672
ENSG00000158806.14	NPM2	1	CFIm complex	Upregulated	2.15708	1.61413	7.65959	4.92512	1.82818	534	0.000631075	0.0130815
ENSG00000115457.10	IGFBP2	1	CFIm complex	Downregulated	40.6809	11.4539	25.1987	4.02113	-0.690999	48	0.000639046	0.0130815
ENSG00000136758.20	YME1L1	1	CFIm complex	No change	56.5413	7.35523	75.7615	13.5673	0.422158	534	0.000639046	0.0130815
ENSG00000160606.11	TLCD1	1	CFIm complex	Downregulated	14.3622	3.52507	7.85595	3.2356	-0.87042	48	0.000639046	0.0130815
ENSG00000169230.10	PRELID1	1	CFIm complex	No change	564.482	23.8264	494.902	43.3535	-0.189785	48	0.000639046	0.0130815
ENSG00000170542.6	SERPINB9	1	CFIm complex	Upregulated	19.1822	4.94211	30.1012	7.85767	0.650047	534	0.000639046	0.0130815
ENSG00000172301.11	COPRS	1	CFIm complex	No change	122.277	10.858	102.05	10.5105	-0.260867	48	0.000639046	0.0130815
ENSG00000173818.17	ENDOV	1	CFIm complex	Upregulated	3.87851	1.85548	7.73933	2.02541	0.996706	534	0.000639046	0.0130815
ENSG00000198547.10	C20orf203	1	CFIm complex	Downregulated	9.702	3.12667	5.14155	1.95167	-0.91608	48	0.000639046	0.0130815
ENSG00000108587.16	GOSR1	1	CFIm complex	No change	68.6007	8.28388	85.421	14.3954	0.316366	533	0.000672881	0.0135361
ENSG00000128000.17	ZNF780B	1	CFIm complex	Upregulated	9.26903	2.85225	16.9796	5.79971	0.873317	533	0.000672881	0.0135361
ENSG00000138443.17	ABI2	1	CFIm complex	Upregulated	23.0371	4.89877	43.1943	18.0835	0.906884	533	0.000672881	0.0135361
ENSG00000144635.9	DYNC1LI1	1	CFIm complex	No change	92.5587	9.82427	117.1	16.0892	0.339304	533	0.000672881	0.0135361
ENSG00000150637.9	CD226	1	CFIm complex	Upregulated	12.3627	3.70172	24.6855	9.80093	0.997677	533	0.000672881	0.0135361
ENSG00000163683.12	SMIM14	1	CFIm complex	Upregulated	27.8144	5.46338	42.2695	7.87158	0.603789	533	0.000672881	0.0135361
ENSG00000168653.11	NDUFS5	1	CFIm complex	No change	1043.57	36.9869	961.493	45.2959	-0.118184	49	0.000672881	0.0135361
ENSG00000183527.12	PSMG1	1	CFIm complex	No change	284.512	16.08	233.277	36.8121	-0.286442	49	0.000672881	0.0135361
ENSG00000004866.22	ST7	1	CFIm complex	No change	23.5886	4.67159	34.1508	5.92056	0.533825	532	0.000708376	0.013803
ENSG00000095906.17	NUBP2	1	CFIm complex	No change	79.6819	9.15467	64.6687	6.74745	-0.301184	50	0.000708376	0.013803
ENSG00000099341.12	PSMD8	1	CFIm complex	No change	541.036	23.9318	590.649	31.3328	0.126576	532	0.000708376	0.013803
ENSG00000108518.8	PFN1	1	CFIm complex	No change	1040.77	39.5526	948.234	63.1662	-0.134331	50	0.000708376	0.013803
ENSG00000109536.12	FRG1	1	CFIm complex	No change	88.3199	9.25414	126.417	27.2965	0.517376	532	0.000708376	0.013803
ENSG00000121774.18	KHDRBS1	1	CFIm complex	No change	330.046	19.1835	270.241	35.7773	-0.288421	50	0.000708376	0.013803
ENSG00000126890.14	CTAG2	1	CFIm complex	No change	414.083	25.3228	358.809	33.3506	-0.206704	50	0.000708376	0.013803
ENSG00000132323.9	ILKAP	1	CFIm complex	No change	50.9304	6.78743	40.399	5.266	-0.334207	50	0.000708376	0.013803
ENSG00000139746.16	RBM26	1	CFIm complex	No change	65.085	8.34623	80.0747	9.44071	0.299022	532	0.000708376	0.013803
ENSG00000140577.17	CRTC3	1	CFIm complex	Upregulated	8.95761	3.36655	14.1581	2.21505	0.660447	532	0.000708376	0.013803
ENSG00000144591.20	GMPPA	1	CFIm complex	No change	93.3343	11.3919	71.4433	14.7029	-0.385608	50	0.000708376	0.013803
ENSG00000145354.12	CISD2	1	CFIm complex	No change	135.207	12.9713	179.228	35.7133	0.406626	532	0.000708376	0.013803
ENSG00000159256.13	MORC3	1	CFIm complex	Upregulated	8.07096	3.20225	13.6996	3.41245	0.763321	532	0.000708376	0.013803
ENSG00000165389.7	SPTSSA	1	CFIm complex	No change	108.217	9.78525	80.9119	16.3021	-0.4195	50	0.000708376	0.013803
ENSG00000198890.9	PRMT6	1	CFIm complex	Downregulated	14.1625	3.46699	7.69524	4.43387	-0.880041	50	0.000708376	0.013803
ENSG00000018699.13	TTC27	1	CFIm complex	Downregulated	20.9108	4.56534	13.7635	2.96073	-0.603393	51	0.000745605	0.0142599
ENSG00000105771.14	SMG9	1	CFIm complex	No change	26.7503	5.36953	19.4944	2.61894	-0.456491	51	0.000745605	0.0142599
ENSG00000112208.11	BAG2	1	CFIm complex	No change	74.4863	9.25361	55.2028	11.6119	-0.432234	51	0.000745605	0.0142599
ENSG00000123080.12	CDKN2C	1	CFIm complex	No change	31.8209	5.33605	42.7351	5.85523	0.425445	531	0.000745605	0.0142599
ENSG00000134709.13	HOOK1	1	CFIm complex	Upregulated	9.48977	3.16337	20.8118	10.378	1.13296	531	0.000745605	0.0142599
ENSG00000146457.16	WTAP	1	CFIm complex	No change	84.0917	9.22544	62.5668	11.9272	-0.426566	51	0.000745605	0.0142599
ENSG00000155876.6	RRAGA	1	CFIm complex	No change	25.5801	5.25776	17.83	3.81394	-0.520713	51	0.000745605	0.0142599
ENSG00000173638.19	SLC19A1	1	CFIm complex	No change	42.9556	6.73957	30.445	6.66723	-0.49664	51	0.000745605	0.0142599
ENSG00000175895.4	PLEKHF2	1	CFIm complex	No change	16.3497	4.04876	23.6128	4.39976	0.530299	531	0.000745605	0.0142599
ENSG00000272968.5	RBAK-RBAKDN	1	CFIm complex	Upregulated	1.66252	1.25158	5.22314	3.43114	1.65155	530	0.000770079	0.0146163
ENSG00000033627.17	ATP6V0A1	1	CFIm complex	No change	40.5586	5.03954	55.3103	8.20631	0.44754	530	0.000784644	0.0146163
ENSG00000068831.19	RASGRP2	1	CFIm complex	Downregulated	10.1286	3.42971	5.22583	1.83698	-0.954704	52	0.000784644	0.0146163
ENSG00000110104.13	CCDC86	1	CFIm complex	No change	51.6185	8.11228	35.4312	8.56013	-0.542866	52	0.000784644	0.0146163
ENSG00000110906.13	KCTD10	1	CFIm complex	No change	11.7157	3.01321	17.0835	2.70276	0.544167	530	0.000784644	0.0146163
ENSG00000116455.14	WDR77	1	CFIm complex	No change	110.975	9.49477	91.6219	12.0406	-0.276468	52	0.000784644	0.0146163
ENSG00000123130.17	ACOT9	1	CFIm complex	Upregulated	15.5146	3.63343	26.9436	9.91822	0.796315	530	0.000784644	0.0146163
ENSG00000133134.12	BEX2	1	CFIm complex	Downregulated	27.115	5.17532	14.4746	7.44708	-0.905565	52	0.000784644	0.0146163
ENSG00000143862.8	ARL8A	1	CFIm complex	Upregulated	18.9276	4.58536	30.9562	6.93944	0.709737	530	0.000784644	0.0146163
ENSG00000151233.11	GXYLT1	1	CFIm complex	Upregulated	9.99883	2.94106	15.4633	2.76714	0.629015	530	0.000784644	0.0146163
ENSG00000185666.15	SYN3	1	CFIm complex	No change	22.842	4.32647	29.1147	2.48435	0.350059	530	0.000784644	0.0146163
ENSG00000188536.13	HBA2	1	CFIm complex	Upregulated	19.9417	12.4227	46.1486	19.1745	1.2105	530	0.000784644	0.0146163
ENSG00000242028.8	HYPK	1	CFIm complex	No change	131.374	11.3739	110.633	10.6465	-0.247904	52	0.000784644	0.0146163
ENSG00000101193.8	GID8	1	CFIm complex	No change	45.8003	7.02923	59.9999	8.90496	0.389603	529	0.000825573	0.0149599
ENSG00000101266.19	CSNK2A1	1	CFIm complex	No change	133.494	10.924	151.81	8.49662	0.185493	529	0.000825573	0.0149599
ENSG00000114331.16	ACAP2	1	CFIm complex	No change	14.0077	3.75356	20.9585	4.80897	0.58132	529	0.000825573	0.0149599
ENSG00000128590.5	DNAJB9	1	CFIm complex	Upregulated	10.0841	3.10293	16.848	5.05718	0.740498	529	0.000825573	0.0149599
ENSG00000134970.14	TMED7	1	CFIm complex	No change	25.2959	4.54931	36.4479	8.54325	0.526935	529	0.000825573	0.0149599
ENSG00000138600.10	SPPL2A	1	CFIm complex	Upregulated	28.8726	5.11291	51.2176	15.3092	0.826937	529	0.000825573	0.0149599
ENSG00000139842.15	CUL4A	1	CFIm complex	No change	50.6089	7.69409	37.2353	5.92738	-0.442722	53	0.000825573	0.0149599
ENSG00000145248.7	SLC10A4	1	CFIm complex	No change	45.5718	7.12826	30.5814	9.89559	-0.575488	53	0.000825573	0.0149599
ENSG00000149150.9	SLC43A1	1	CFIm complex	Downregulated	8.54199	2.71863	4.3656	1.70372	-0.968392	53	0.000825573	0.0149599
ENSG00000160818.17	GPATCH4	1	CFIm complex	No change	110.798	10.5828	83.8287	17.0203	-0.40241	53	0.000825573	0.0149599
ENSG00000163399.16	ATP1A1	1	CFIm complex	No change	88.3902	9.30032	71.9442	8.59138	-0.297009	53	0.000825573	0.0149599
ENSG00000204267.17	TAP2	1	CFIm complex	Downregulated	6.98185	2.60761	2.69186	1.97861	-1.37501	53	0.000825573	0.0149599
ENSG00000278540.5	ACACA	1	CFIm complex	No change	38.0162	6.3665	27.4036	4.96329	-0.472251	53	0.000825573	0.0149599
ENSG00000286235.1	ENSG00000286235	1	CFIm complex	Downregulated	21.0113	3.81838	11.7779	5.93955	-0.835079	53	0.000825573	0.0149599
ENSG00000147036.12	LANCL3	1	CFIm complex	Upregulated	3.32574	1.73348	7.92261	3.97209	1.2523	528	0.000868361	0.0152622
ENSG00000068001.14	HYAL2	1	CFIm complex	No change	37.3954	5.54085	28.389	5.45426	-0.397529	54	0.000868475	0.0152622
ENSG00000078596.11	ITM2A	1	CFIm complex	No change	25.8691	5.66334	35.9045	6.49657	0.472938	528	0.000868475	0.0152622
ENSG00000117625.14	RCOR3	1	CFIm complex	Upregulated	13.4586	3.98098	21.7793	5.10187	0.694426	528	0.000868475	0.0152622
ENSG00000119403.15	PHF19	1	CFIm complex	No change	321.777	19.6882	278.798	25.5347	-0.20684	54	0.000868475	0.0152622
ENSG00000125037.13	EMC3	1	CFIm complex	No change	58.3801	7.31386	78.3916	13.3337	0.425221	528	0.000868475	0.0152622
ENSG00000126562.17	WNK4	1	CFIm complex	Upregulated	8.13063	3.57052	14.1853	3.8734	0.802962	528	0.000868475	0.0152622
ENSG00000131508.16	UBE2D2	1	CFIm complex	No change	148.967	12.6516	222.36	61.6342	0.577899	528	0.000868475	0.0152622
ENSG00000139154.16	AEBP2	1	CFIm complex	Upregulated	15.6224	3.81739	25.5331	7.07375	0.708754	528	0.000868475	0.0152622
ENSG00000164924.18	YWHAZ	1	CFIm complex	No change	239.96	17.6989	213.383	10.4797	-0.169348	54	0.000868475	0.0152622
ENSG00000167978.17	SRRM2	1	CFIm complex	No change	133.567	12.7446	155.764	16.8024	0.221799	528	0.000868475	0.0152622
ENSG00000170832.13	USP32	1	CFIm complex	Upregulated	13.2724	3.73772	19.9201	4.19416	0.585794	528	0.000868475	0.0152622
ENSG00000184900.16	SUMO3	1	CFIm complex	Upregulated	219.16	17.8587	360.924	146.427	0.71971	528	0.000868475	0.0152622
ENSG00000184990.13	SIVA1	1	CFIm complex	No change	214.631	15.8801	185.2	17.6764	-0.212775	54	0.000868475	0.0152622
ENSG00000185198.12	PRSS57	1	CFIm complex	No change	98.3463	15.0208	67.9405	18.6371	-0.533599	54	0.000868475	0.0152622
ENSG00000185608.9	MRPL40	1	CFIm complex	No change	507.53	26.85	391.843	66.5133	-0.373217	54	0.000868475	0.0152622
ENSG00000023330.15	ALAS1	1	CFIm complex	No change	18.0569	3.97801	25.2569	4.15841	0.484125	527	0.000913436	0.0156105
ENSG00000062582.14	MRPS24	1	CFIm complex	No change	322.611	18.1578	271.051	32.1568	-0.251233	55	0.000913436	0.0156105
ENSG00000100567.13	PSMA3	1	CFIm complex	No change	258.26	14.5848	234.029	11.717	-0.142138	55	0.000913436	0.0156105
ENSG00000103316.12	CRYM	1	CFIm complex	Upregulated	6.29661	3.55199	13.3535	5.98961	1.08457	527	0.000913436	0.0156105
ENSG00000106299.8	WASL	1	CFIm complex	Upregulated	6.16625	2.77392	13.1907	8.09505	1.09706	527	0.000913436	0.0156105
ENSG00000106868.17	SUSD1	1	CFIm complex	Upregulated	13.7722	3.6396	27.7942	11.1553	1.01303	527	0.000913436	0.0156105
ENSG00000147471.12	PLPBP	1	CFIm complex	Upregulated	11.532	3.59081	18.335	4.53175	0.668955	527	0.000913436	0.0156105
ENSG00000156508.19	EEF1A1	1	CFIm complex	No change	9267.92	298.814	8320.65	654.099	-0.15555	55	0.000913436	0.0156105
ENSG00000159131.17	GART	1	CFIm complex	No change	174.299	13.6057	154.576	6.70079	-0.173253	55	0.000913436	0.0156105
ENSG00000160124.9	MIX23	1	CFIm complex	No change	127.814	12.8445	102.217	15.9517	-0.322418	55	0.000913436	0.0156105
ENSG00000162517.13	PEF1	1	CFIm complex	No change	65.4811	8.13376	52.5846	7.52368	-0.316439	55	0.000913436	0.0156105
ENSG00000182117.6	NOP10	1	CFIm complex	No change	221.267	14.9715	198.263	11.8168	-0.158377	55	0.000913436	0.0156105
ENSG00000184787.19	UBE2G2	1	CFIm complex	Upregulated	7.92646	2.571	26.8993	24.5695	1.76282	527	0.000913436	0.0156105
ENSG00000186566.13	GPATCH8	1	CFIm complex	Upregulated	12.0439	3.73425	19.0668	4.45263	0.662756	527	0.000913436	0.0156105
ENSG00000213281.5	NRAS	1	CFIm complex	Upregulated	38.6085	6.09431	68.3197	24.7565	0.823384	527	0.000913436	0.0156105
ENSG00000003436.16	TFPI	1	CFIm complex	Upregulated	15.6416	4.83209	24.6671	6.28142	0.657203	526	0.000960547	0.0158908
ENSG00000078747.16	ITCH	1	CFIm complex	Upregulated	11.2366	3.21705	23.9223	12.4894	1.09015	526	0.000960547	0.0158908
ENSG00000099797.15	TECR	1	CFIm complex	No change	148.615	11.9272	164.726	7.56666	0.148485	526	0.000960547	0.0158908
ENSG00000110721.12	CHKA	1	CFIm complex	No change	21.1386	4.91165	30.9594	7.34734	0.550499	526	0.000960547	0.0158908
ENSG00000113742.14	CPEB4	1	CFIm complex	Upregulated	31.5153	7.17716	70.6189	45.5642	1.164	526	0.000960547	0.0158908
ENSG00000116459.11	ATP5PB	1	CFIm complex	No change	430.043	20.712	381.442	26.5292	-0.173019	56	0.000960547	0.0158908
ENSG00000130803.15	ZNF317	1	CFIm complex	Upregulated	9.93163	3.01591	15.5382	3.88304	0.645717	526	0.000960547	0.0158908
ENSG00000132581.10	SDF2	1	CFIm complex	No change	36.3207	6.2313	27.0026	4.14773	-0.427695	56	0.000960547	0.0158908
ENSG00000136942.15	RPL35	1	CFIm complex	No change	2326.32	80.8724	2453.97	67.0384	0.0770681	526	0.000960547	0.0158908
ENSG00000143799.14	PARP1	1	CFIm complex	No change	115.81	11.14	92.331	17.0918	-0.326868	56	0.000960547	0.0158908
ENSG00000145919.11	BOD1	1	CFIm complex	No change	30.0964	5.65414	20.2119	5.50115	-0.574389	56	0.000960547	0.0158908
ENSG00000161980.6	POLR3K	1	CFIm complex	No change	253.061	18.0039	214.692	23.988	-0.237218	56	0.000960547	0.0158908
ENSG00000185420.19	SMYD3	1	CFIm complex	No change	94.2932	9.25661	124.961	26.6798	0.406254	526	0.000960547	0.0158908
ENSG00000186184.20	POLR1D	1	CFIm complex	No change	278.592	16.665	247.375	18.9996	-0.171456	56	0.000960547	0.0158908
ENSG00000187193.9	MT1X	1	CFIm complex	No change	47.0037	8.56447	32.5511	6.60404	-0.530068	56	0.000960547	0.0158908
ENSG00000196547.15	MAN2A2	1	CFIm complex	No change	19.1416	4.08989	25.2723	3.17087	0.400848	526	0.000960547	0.0158908
ENSG00000197860.10	SGTB	1	CFIm complex	Upregulated	8.50253	3.06977	16.7774	6.69211	0.980559	526	0.000960547	0.0158908
ENSG00000232838.4	PET117	1	CFIm complex	Downregulated	27.5415	4.72195	16.655	6.59079	-0.725652	56	0.000960547	0.0158908
ENSG00000070756.17	PABPC1	1	CFIm complex	No change	796.708	34.2727	694.485	74.5273	-0.198109	57	0.0010099	0.0164732
ENSG00000074071.15	MRPS34	1	CFIm complex	No change	414.935	24.6924	366.492	34.8176	-0.179106	57	0.0010099	0.0164732
ENSG00000102409.10	BEX4	1	CFIm complex	No change	221.975	20.8786	169.932	39.6059	-0.385442	57	0.0010099	0.0164732
ENSG00000114416.18	FXR1	1	CFIm complex	No change	104.915	9.64038	142.958	31.5119	0.446373	525	0.0010099	0.0164732
ENSG00000142166.13	IFNAR1	1	CFIm complex	No change	42.0222	7.40133	56.5215	7.5765	0.427647	525	0.0010099	0.0164732
ENSG00000163939.18	PBRM1	1	CFIm complex	Upregulated	11.4265	3.17831	19.2088	5.01718	0.749383	525	0.0010099	0.0164732
ENSG00000166260.13	COX11	1	CFIm complex	No change	38.9287	6.25638	26.6397	7.18749	-0.54726	57	0.0010099	0.0164732
ENSG00000225828.2	FAM229A	1	CFIm complex	Upregulated	6.77783	2.19388	10.8177	2.42489	0.674494	525	0.0010099	0.0164732
ENSG00000183508.5	TENT5C	1	CFIm complex	Upregulated	1.7818	1.33671	5.46076	2.68733	1.61577	524	0.0010388	0.0168731
ENSG00000084774.14	CAD	1	CFIm complex	No change	36.0091	5.98443	24.964	6.49977	-0.528514	58	0.00106159	0.0168731
ENSG00000101974.15	ATP11C	1	CFIm complex	Downregulated	5.63787	2.06475	2.90427	0.919844	-0.956975	58	0.00106159	0.0168731
ENSG00000110442.12	COMMD9	1	CFIm complex	No change	27.2292	4.43973	19.9206	4.02461	-0.450892	58	0.00106159	0.0168731
ENSG00000116857.17	TMEM9	1	CFIm complex	Upregulated	38.6591	6.39101	60.4939	23.0276	0.645979	524	0.00106159	0.0168731
ENSG00000124151.19	NCOA3	1	CFIm complex	Upregulated	26.1099	5.38079	39.821	11.9717	0.608933	524	0.00106159	0.0168731
ENSG00000125868.16	DSTN	1	CFIm complex	No change	74.2338	9.32428	107.591	31.2251	0.535408	524	0.00106159	0.0168731
ENSG00000143436.11	MRPL9	1	CFIm complex	No change	90.0366	9.4637	72.995	10.9514	-0.302714	58	0.00106159	0.0168731
ENSG00000149929.16	HIRIP3	1	CFIm complex	No change	16.577	3.7553	11.3529	2.49357	-0.546119	58	0.00106159	0.0168731
ENSG00000169180.12	XPO6	1	CFIm complex	No change	62.6226	7.73977	47.2122	8.74445	-0.407524	58	0.00106159	0.0168731
ENSG00000180596.8	H2BC4	1	CFIm complex	Upregulated	49.1803	8.3608	88.5738	40.6924	0.848801	524	0.00106159	0.0168731
ENSG00000184277.13	TM2D3	1	CFIm complex	No change	30.4478	5.31265	38.1391	3.82273	0.32493	524	0.00106159	0.0168731
ENSG00000189159.16	JPT1	1	CFIm complex	No change	316.102	23.6994	261.461	41.3534	-0.273797	58	0.00106159	0.0168731
ENSG00000204161.14	TMEM273	1	CFIm complex	Upregulated	8.42454	2.78112	16.1835	5.98674	0.941852	524	0.00106159	0.0168731
ENSG00000253250.3	C8orf88	1	CFIm complex	No change	24.5488	4.69828	34.3385	6.45288	0.484175	524	0.00106159	0.0168731
ENSG00000012963.15	UBR7	1	CFIm complex	Upregulated	14.6655	3.4332	32.7227	13.6807	1.15787	523	0.00111572	0.0173776
ENSG00000068366.21	ACSL4	1	CFIm complex	Upregulated	10.1841	2.87118	15.4637	3.93575	0.602569	523	0.00111572	0.0173776
ENSG00000082153.18	BZW1	1	CFIm complex	No change	158.468	13.0471	207.606	46.4042	0.389653	523	0.00111572	0.0173776
ENSG00000101421.4	CHMP4B	1	CFIm complex	Downregulated	24.1178	5.88187	15.3709	4.79657	-0.649896	59	0.00111572	0.0173776
ENSG00000107438.9	PDLIM1	1	CFIm complex	No change	82.36	8.09241	97.1475	8.64766	0.238233	523	0.00111572	0.0173776
ENSG00000111711.10	GOLT1B	1	CFIm complex	Upregulated	14.1446	3.42918	40.4423	21.9642	1.51561	523	0.00111572	0.0173776
ENSG00000111850.11	SMIM8	1	CFIm complex	Downregulated	17.9631	3.92852	11.5964	3.22987	-0.631359	59	0.00111572	0.0173776
ENSG00000121897.15	LIAS	1	CFIm complex	No change	62.9709	8.52661	51.3409	5.04162	-0.294577	59	0.00111572	0.0173776
ENSG00000138772.13	ANXA3	1	CFIm complex	No change	18.3907	4.6176	26.6091	5.06178	0.532939	523	0.00111572	0.0173776
ENSG00000141562.19	NARF	1	CFIm complex	Upregulated	60.7772	8.30968	98.099	33.6916	0.690707	523	0.00111572	0.0173776
ENSG00000154822.18	PLCL2	1	CFIm complex	Upregulated	11.7597	3.39521	18.3349	4.48901	0.640735	523	0.00111572	0.0173776
ENSG00000196262.15	PPIA	1	CFIm complex	No change	1646.2	61.4928	1465.96	129.684	-0.167291	59	0.00111572	0.0173776
ENSG00000168386.19	FILIP1L	1	CFIm complex	Upregulated	3.08943	1.59297	5.62037	1.35763	0.863326	522	0.00117235	0.0177267
ENSG00000170921.16	TANC2	1	CFIm complex	Upregulated	3.47538	1.64632	6.48467	1.99519	0.899864	522	0.00117235	0.0177267
ENSG00000054148.18	PHPT1	1	CFIm complex	No change	256.604	16.7861	295.245	27.593	0.202369	522	0.00117239	0.0177267
ENSG00000067533.6	RRP15	1	CFIm complex	No change	56.4066	7.43922	45.6279	6.75591	-0.305947	60	0.00117239	0.0177267
ENSG00000102362.16	SYTL4	1	CFIm complex	No change	22.0759	4.48122	29.4329	4.56697	0.414958	522	0.00117239	0.0177267
ENSG00000105220.17	GPI	1	CFIm complex	No change	116.784	12.2012	99.682	9.3797	-0.228434	60	0.00117239	0.0177267
ENSG00000106462.12	EZH2	1	CFIm complex	No change	74.3605	8.56045	100.903	17.9024	0.440358	522	0.00117239	0.0177267
ENSG00000107672.15	NSMCE4A	1	CFIm complex	No change	37.2576	6.93663	26.2157	6.51931	-0.507105	60	0.00117239	0.0177267
ENSG00000121680.16	PEX16	1	CFIm complex	No change	23.6175	4.76477	16.562	3.90726	-0.511977	60	0.00117239	0.0177267
ENSG00000128185.10	DGCR6L	1	CFIm complex	No change	246.349	17.9798	194.59	36.3747	-0.340263	60	0.00117239	0.0177267
ENSG00000132471.12	WBP2	1	CFIm complex	No change	32.692	5.39615	45.1601	8.05918	0.466114	522	0.00117239	0.0177267
ENSG00000148655.15	LRMDA	1	CFIm complex	Upregulated	16.4766	4.57958	27.6586	10.3029	0.747306	522	0.00117239	0.0177267
ENSG00000150938.10	CRIM1	1	CFIm complex	No change	8.7598	2.99983	12.7958	1.19696	0.546698	522	0.00117239	0.0177267
ENSG00000159592.11	GPBP1L1	1	CFIm complex	No change	41.1061	6.71956	50.7602	5.14544	0.304344	522	0.00117239	0.0177267
ENSG00000163923.10	RPL39L	1	CFIm complex	No change	59.3748	7.88519	46.7421	6.07435	-0.345128	60	0.00117239	0.0177267
ENSG00000168275.16	COA6	1	CFIm complex	No change	114.734	10.7876	93.0554	14.5902	-0.302127	60	0.00117239	0.0177267
ENSG00000198663.17	C6orf89	1	CFIm complex	No change	73.1866	8.92567	96.619	16.2776	0.400727	522	0.00117239	0.0177267
ENSG00000213066.13	CEP43	1	CFIm complex	Upregulated	14.5468	4.49337	22.3717	5.15938	0.620972	522	0.00117239	0.0177267
ENSG00000070831.17	CDC42	1	CFIm complex	No change	235.146	16.4908	300.338	46.5051	0.353027	521	0.00123171	0.0182678
ENSG00000083099.11	LYRM2	1	CFIm complex	No change	57.1733	7.49886	42.7841	9.21834	-0.418264	61	0.00123171	0.0182678
ENSG00000101290.14	CDS2	1	CFIm complex	Upregulated	13.2052	3.46567	22.7325	8.91694	0.783645	521	0.00123171	0.0182678
ENSG00000105856.14	HBP1	1	CFIm complex	No change	14.0498	3.69531	20.3476	3.64914	0.534304	521	0.00123171	0.0182678
ENSG00000116731.23	PRDM2	1	CFIm complex	Upregulated	11.4671	3.0512	19.596	6.19259	0.773062	521	0.00123171	0.0182678
ENSG00000117360.13	PRPF3	1	CFIm complex	No change	15.2407	3.7933	21.5133	3.31629	0.497303	521	0.00123171	0.0182678
ENSG00000130299.17	GTPBP3	1	CFIm complex	No change	43.9768	6.49909	31.1218	7.63385	-0.498815	61	0.00123171	0.0182678
ENSG00000136933.17	RABEPK	1	CFIm complex	No change	42.8662	6.94034	30.1533	7.86189	-0.507525	61	0.00123171	0.0182678
ENSG00000143889.16	HNRNPLL	1	CFIm complex	Downregulated	27.6171	6.0732	17.4155	6.08914	-0.665187	61	0.00123171	0.0182678
ENSG00000152061.24	RABGAP1L	1	CFIm complex	Upregulated	24.8098	5.71845	37.5487	9.47245	0.597853	521	0.00123171	0.0182678
ENSG00000170312.17	CDK1	1	CFIm complex	No change	158.838	16.1027	136.531	10.5192	-0.218326	61	0.00123171	0.0182678
ENSG00000177732.9	SOX12	1	CFIm complex	No change	34.2842	5.34759	24.9329	7.232	-0.459496	61	0.00123171	0.0182678
ENSG00000104447.13	TRPS1	1	CFIm complex	Upregulated	2.4048	1.46931	5.72246	2.36481	1.25072	520	0.00129156	0.0187994
ENSG00000009954.11	BAZ1B	1	CFIm complex	No change	26.4284	4.54535	34.6791	5.04278	0.391978	520	0.00129379	0.0187994
ENSG00000068745.15	IP6K2	1	CFIm complex	No change	45.0609	7.28832	34.0076	7.05719	-0.406018	62	0.00129379	0.0187994
ENSG00000105948.13	TTC26	1	CFIm complex	Upregulated	4.954	1.95148	11.3591	4.76478	1.19719	520	0.00129379	0.0187994
ENSG00000109332.20	UBE2D3	1	CFIm complex	No change	277.759	16.5769	331.733	47.7099	0.256191	520	0.00129379	0.0187994
ENSG00000160789.24	LMNA	1	CFIm complex	No change	42.5194	7.6426	55.6603	8.24604	0.388527	520	0.00129379	0.0187994
ENSG00000165169.11	DYNLT3	1	CFIm complex	Upregulated	12.073	3.00685	19.2857	4.77458	0.67575	520	0.00129379	0.0187994
ENSG00000167118.11	URM1	1	CFIm complex	No change	84.2686	8.23483	71.6882	8.09282	-0.233259	62	0.00129379	0.0187994
ENSG00000168214.22	RBPJ	1	CFIm complex	No change	52.9117	6.77683	42.4615	6.11094	-0.317432	62	0.00129379	0.0187994
ENSG00000170385.10	SLC30A1	1	CFIm complex	No change	16.0307	4.05411	22.9372	3.75543	0.516855	520	0.00129379	0.0187994
ENSG00000186792.17	HYAL3	1	CFIm complex	Downregulated	9.33346	3.25806	5.03406	1.74427	-0.890689	62	0.00129379	0.0187994
ENSG00000197172.11	MAGEA6	1	CFIm complex	No change	134.49	18.9211	111.583	12.7172	-0.269382	62	0.00129379	0.0187994
ENSG00000197728.11	RPS26	1	CFIm complex	No change	1066.92	42.6241	984.729	60.6881	-0.115656	62	0.00129379	0.0187994
ENSG00000069275.13	NUCKS1	1	CFIm complex	No change	220.658	18.3399	179.307	33.8591	-0.299378	63	0.00135875	0.0195602
ENSG00000095787.24	WAC	1	CFIm complex	No change	47.9667	6.99597	61.7881	9.22698	0.365293	519	0.00135875	0.0195602
ENSG00000136718.10	IMP4	1	CFIm complex	No change	113.49	11.5459	140.052	15.4957	0.30339	519	0.00135875	0.0195602
ENSG00000138796.18	HADH	1	CFIm complex	Upregulated	52.8121	6.77613	82.5124	20.4698	0.643742	519	0.00135875	0.0195602
ENSG00000159461.15	AMFR	1	CFIm complex	Upregulated	16.1645	4.19687	27.3198	10.3614	0.75712	519	0.00135875	0.0195602
ENSG00000184203.8	PPP1R2	1	CFIm complex	No change	53.8315	7.14501	68.6855	9.66528	0.351553	519	0.00135875	0.0195602
ENSG00000072958.9	AP1M1	1	CFIm complex	No change	22.15	4.35029	30.8319	4.96197	0.477116	518	0.00142671	0.0201951
ENSG00000124226.11	RNF114	1	CFIm complex	Upregulated	72.3871	8.66755	109.954	28.9975	0.603093	518	0.00142671	0.0201951
ENSG00000132953.18	XPO4	1	CFIm complex	No change	7.31367	2.37563	10.7746	1.41626	0.558968	518	0.00142671	0.0201951
ENSG00000153574.9	RPIA	1	CFIm complex	No change	50.9358	6.77659	36.4847	9.49623	-0.48139	64	0.00142671	0.0201951
ENSG00000162174.12	ASRGL1	1	CFIm complex	Upregulated	90.1014	10.2774	137.285	57.5421	0.607548	518	0.00142671	0.0201951
ENSG00000181924.7	COA4	1	CFIm complex	No change	147.604	13.8093	115.111	24.9762	-0.358703	64	0.00142671	0.0201951
ENSG00000182979.18	MTA1	1	CFIm complex	No change	36.0108	5.59502	27.1046	5.14197	-0.40989	64	0.00142671	0.0201951
ENSG00000188811.14	NHLRC3	1	CFIm complex	Upregulated	6.3164	2.1262	12.5544	5.78007	0.991018	518	0.00142671	0.0201951
ENSG00000197162.10	ZNF785	1	CFIm complex	No change	25.3591	5.51926	18.7062	2.48303	-0.438983	64	0.00142671	0.0201951
ENSG00000204272.13	NBDY	1	CFIm complex	Upregulated	14.3264	4.26628	23.5955	6.85282	0.719837	518	0.00142671	0.0201951
ENSG00000276043.5	UHRF1	1	CFIm complex	No change	35.091	6.52308	25.5283	4.82136	-0.459006	64	0.00142671	0.0201951
ENSG00000198807.13	PAX9	1	CFIm complex	Upregulated	2.63789	1.55688	5.63097	2.69936	1.094	517	0.00149527	0.0208215
ENSG00000090238.12	YPEL3	1	CFIm complex	Upregulated	9.98276	3.45833	21.1738	10.8616	1.08477	517	0.00149779	0.0208215
ENSG00000113971.21	NPHP3	1	CFIm complex	No change	18.4667	5.52021	26.7443	5.62161	0.534308	517	0.00149779	0.0208215
ENSG00000142168.15	SOD1	1	CFIm complex	No change	531.656	27.7691	488.446	26.5877	-0.122295	65	0.00149779	0.0208215
ENSG00000151779.13	NBAS	1	CFIm complex	Upregulated	24.0616	4.91368	37.7144	12.8418	0.648384	517	0.00149779	0.0208215
ENSG00000166024.14	R3HCC1L	1	CFIm complex	Upregulated	5.41939	2.19909	9.35758	2.8572	0.788003	517	0.00149779	0.0208215
ENSG00000173418.12	NAA20	1	CFIm complex	No change	117.541	10.8734	102.952	5.69667	-0.191196	65	0.00149779	0.0208215
ENSG00000176261.16	ZBTB8OS	1	CFIm complex	No change	128.951	11.6733	168.335	24.6403	0.38451	517	0.00149779	0.0208215
ENSG00000197771.13	MCMBP	1	CFIm complex	No change	27.89	5.02504	20.2548	4.40271	-0.461483	65	0.00149779	0.0208215
ENSG00000197785.14	ATAD3A	1	CFIm complex	No change	97.3144	10.3528	81.1899	8.2769	-0.261353	65	0.00149779	0.0208215
ENSG00000198899.2	MT-ATP6	1	CFIm complex	No change	18906.2	567.182	20190.6	867.235	0.0948276	517	0.00149779	0.0208215
ENSG00000274997.2	H2AC12	1	CFIm complex	No change	62.9642	10.8022	45.219	11.2048	-0.477604	65	0.00149779	0.0208215
ENSG00000049167.16	ERCC8	1	CFIm complex	No change	20.6924	4.60635	28.4946	5.45962	0.461587	516	0.00157212	0.0215969
ENSG00000078124.13	ACER3	1	CFIm complex	No change	31.799	6.44399	40.8854	4.80001	0.362608	516	0.00157212	0.0215969
ENSG00000104774.13	MAN2B1	1	CFIm complex	No change	28.9359	6.18381	20.5253	3.68841	-0.495456	66	0.00157212	0.0215969
ENSG00000115464.15	USP34	1	CFIm complex	No change	21.8196	3.96219	16.6611	2.05287	-0.389141	66	0.00157212	0.0215969
ENSG00000130731.16	METTL26	1	CFIm complex	No change	177.911	13.3779	158.377	11.7132	-0.167792	66	0.00157212	0.0215969
ENSG00000163743.14	RCHY1	1	CFIm complex	No change	50.5988	6.66034	68.1706	12.3262	0.430046	516	0.00157212	0.0215969
ENSG00000170291.16	ELP5	1	CFIm complex	No change	35.409	5.6689	27.1294	4.69794	-0.384255	66	0.00157212	0.0215969
ENSG00000172845.18	SP3	1	CFIm complex	No change	17.8295	4.17444	11.9934	2.5863	-0.572021	66	0.00157212	0.0215969
ENSG00000016490.16	CLCA1	1	CFIm complex	Upregulated	19.8502	8.42255	40.5682	18.2525	1.0312	515	0.00164983	0.0221419
ENSG00000081791.9	DELE1	1	CFIm complex	No change	17.2556	3.43636	12.3297	2.37098	-0.484929	67	0.00164983	0.0221419
ENSG00000093144.19	ECHDC1	1	CFIm complex	No change	115.028	11.2603	92.9021	14.9819	-0.308206	67	0.00164983	0.0221419
ENSG00000101417.12	PXMP4	1	CFIm complex	Upregulated	12.2067	3.03385	20.8997	7.81516	0.775812	515	0.00164983	0.0221419
ENSG00000104549.12	SQLE	1	CFIm complex	No change	48.3864	7.26672	62.3573	12.2034	0.365957	515	0.00164983	0.0221419
ENSG00000116014.10	KISS1R	1	CFIm complex	Downregulated	8.09101	2.93379	4.4006	1.454	-0.878619	67	0.00164983	0.0221419
ENSG00000136930.13	PSMB7	1	CFIm complex	No change	357.538	18.6733	383.149	10.4193	0.0998098	515	0.00164983	0.0221419
ENSG00000140830.9	TXNL4B	1	CFIm complex	No change	16.8783	3.91635	23.987	4.1888	0.507083	515	0.00164983	0.0221419
ENSG00000145604.17	SKP2	1	CFIm complex	No change	48.3021	6.66417	37.1717	8.2293	-0.377883	67	0.00164983	0.0221419
ENSG00000171208.10	NETO2	1	CFIm complex	No change	20.0311	4.70675	27.16	3.94426	0.439246	515	0.00164983	0.0221419
ENSG00000184058.15	TBX1	1	CFIm complex	No change	126.755	12.5216	106.829	12.3437	-0.24674	67	0.00164983	0.0221419
ENSG00000185808.14	PIGP	1	CFIm complex	No change	70.6367	7.3195	52.0727	12.2119	-0.43989	67	0.00164983	0.0221419
ENSG00000198265.12	HELZ	1	CFIm complex	No change	15.6513	4.16562	22.7076	5.28023	0.536896	515	0.00164983	0.0221419
ENSG00000204954.10	C12orf73	1	CFIm complex	No change	48.9544	7.03678	39.7867	3.89665	-0.299151	67	0.00164983	0.0221419
ENSG00000205423.12	CNEP1R1	1	CFIm complex	Upregulated	10.662	3.37956	17.9075	7.66538	0.748086	515	0.00164983	0.0221419
ENSG00000215301.11	DDX3X	1	CFIm complex	No change	81.6263	8.50788	109.064	23.4122	0.418075	515	0.00164983	0.0221419
ENSG00000197587.11	DMBX1	1	CFIm complex	Upregulated	7.10553	3.16453	11.9326	3.14618	0.74789	514	0.00173085	0.0229021
ENSG00000005020.13	SKAP2	1	CFIm complex	Upregulated	8.69413	2.70918	13.7922	4.04934	0.665734	514	0.00173106	0.0229021
ENSG00000007264.15	MATK	1	CFIm complex	No change	85.2518	8.88977	60.885	16.3064	-0.485643	68	0.00173106	0.0229021
ENSG00000101856.10	PGRMC1	1	CFIm complex	No change	51.5544	7.14536	40.2401	6.02765	-0.357461	68	0.00173106	0.0229021
ENSG00000107581.13	EIF3A	1	CFIm complex	No change	204.994	16.4552	170.681	24.4593	-0.26428	68	0.00173106	0.0229021
ENSG00000135838.14	NPL	1	CFIm complex	No change	34.8248	6.2868	51.9892	13.3293	0.578097	514	0.00173106	0.0229021
ENSG00000185803.12	SLC52A2	1	CFIm complex	No change	62.2959	7.16088	48.9615	9.33277	-0.347488	68	0.00173106	0.0229021
ENSG00000198695.2	MT-ND6	1	CFIm complex	No change	850.668	45.1481	742.053	78.7384	-0.197074	68	0.00173106	0.0229021
ENSG00000242372.9	EIF6	1	CFIm complex	No change	211.49	14.9715	180.045	21.9604	-0.232238	68	0.00173106	0.0229021
ENSG00000242616.4	GNG10	1	CFIm complex	Upregulated	7.50708	3.86773	12.7514	2.65594	0.76433	514	0.00173106	0.0229021
ENSG00000060339.14	CCAR1	1	CFIm complex	No change	163.335	11.1893	145.171	12.5784	-0.170078	69	0.00181595	0.0233939
ENSG00000073584.20	SMARCE1	1	CFIm complex	No change	87.5481	11.1086	71.7147	7.67922	-0.287807	69	0.00181595	0.0233939
ENSG00000102580.15	DNAJC3	1	CFIm complex	Upregulated	40.0269	5.54734	62.4542	13.1022	0.641826	513	0.00181595	0.0233939
ENSG00000108424.11	KPNB1	1	CFIm complex	No change	317.241	21.8795	272.765	48.1153	-0.217921	69	0.00181595	0.0233939
ENSG00000117691.10	NENF	1	CFIm complex	No change	111.183	11.0172	162.322	45.5492	0.545919	513	0.00181595	0.0233939
ENSG00000134049.6	IER3IP1	1	CFIm complex	Upregulated	71.8629	8.41294	111.25	33.6882	0.630481	513	0.00181595	0.0233939
ENSG00000137504.15	CREBZF	1	CFIm complex	No change	24.8433	4.85187	17.3811	4.24252	-0.515341	69	0.00181595	0.0233939
ENSG00000144560.16	VGLL4	1	CFIm complex	No change	27.5793	4.71316	38.2629	8.64512	0.472363	513	0.00181595	0.0233939
ENSG00000147526.20	TACC1	1	CFIm complex	No change	36.3111	5.90151	48.1693	11.0423	0.407702	513	0.00181595	0.0233939
ENSG00000149084.13	HSD17B12	1	CFIm complex	No change	41.7984	5.82692	52.6444	10.359	0.332831	513	0.00181595	0.0233939
ENSG00000152133.16	GPATCH11	1	CFIm complex	No change	20.792	4.86991	30.837	7.89985	0.568632	513	0.00181595	0.0233939
ENSG00000156110.15	ADK	1	CFIm complex	No change	61.8335	7.81023	72.0891	4.57644	0.221394	513	0.00181595	0.0233939
ENSG00000163577.8	EIF5A2	1	CFIm complex	Upregulated	14.7835	4.1761	30.2656	13.2166	1.03369	513	0.00181595	0.0233939
ENSG00000165410.15	CFL2	1	CFIm complex	No change	16.692	3.99105	24.7868	5.48903	0.57041	513	0.00181595	0.0233939
ENSG00000179021.10	C3orf38	1	CFIm complex	No change	18.4685	3.71418	25.5654	4.54375	0.469127	513	0.00181595	0.0233939
ENSG00000187118.14	CMC1	1	CFIm complex	No change	73.3619	8.37599	62.1411	3.55257	-0.239485	69	0.00181595	0.0233939
ENSG00000213719.8	CLIC1	1	CFIm complex	No change	774.304	42.6461	720.32	22.4959	-0.104262	69	0.00181595	0.0233939
ENSG00000214655.11	ZSWIM8	1	CFIm complex	Upregulated	6.68334	2.28095	12.156	4.57622	0.863033	513	0.00181595	0.0233939
ENSG00000275713.3	H2BC9	1	CFIm complex	No change	20.7905	4.89351	29.401	6.18432	0.499944	513	0.00181595	0.0233939
ENSG00000089351.15	GRAMD1A	1	CFIm complex	No change	32.4488	5.46252	22.4205	5.87131	-0.533349	70	0.00190466	0.0240705
ENSG00000114520.11	SNX4	1	CFIm complex	No change	44.1472	6.67794	62.0055	14.6293	0.490075	512	0.00190466	0.0240705
ENSG00000127774.7	EMC6	1	CFIm complex	No change	144.878	12.4953	124.421	13.6287	-0.219606	70	0.00190466	0.0240705
ENSG00000137880.6	GCHFR	1	CFIm complex	Upregulated	31.844	5.9521	52.5683	22.2817	0.723174	512	0.00190466	0.0240705
ENSG00000148120.18	AOPEP	1	CFIm complex	Upregulated	7.09815	2.73793	11.6531	3.17529	0.715197	512	0.00190466	0.0240705
ENSG00000153130.18	SCOC	1	CFIm complex	No change	46.0362	7.08992	35.2195	6.94105	-0.386393	70	0.00190466	0.0240705
ENSG00000155096.15	AZIN1	1	CFIm complex	No change	34.0267	5.92979	48.6167	12.0817	0.514787	512	0.00190466	0.0240705
ENSG00000159322.18	ADPGK	1	CFIm complex	No change	28.4362	5.83668	20.0968	4.70124	-0.500762	70	0.00190466	0.0240705
ENSG00000169299.14	PGM2	1	CFIm complex	No change	34.6671	5.78524	48.4175	10.0722	0.481962	512	0.00190466	0.0240705
ENSG00000170310.15	STX8	1	CFIm complex	Upregulated	11.6484	2.99524	19.5534	6.69106	0.747287	512	0.00190466	0.0240705
ENSG00000171552.14	BCL2L1	1	CFIm complex	No change	69.1321	8.56959	88.2554	13.724	0.352329	512	0.00190466	0.0240705
ENSG00000183011.14	NAA38	1	CFIm complex	No change	95.9796	10.7473	78.8176	11.0269	-0.284209	70	0.00190466	0.0240705
ENSG00000215012.9	RTL10	1	CFIm complex	No change	61.1697	7.40178	47.9904	8.34274	-0.350069	70	0.00190466	0.0240705
ENSG00000232112.3	TMA7	1	CFIm complex	No change	615.594	26.9163	473.72	101.648	-0.377946	70	0.00190466	0.0240705
ENSG00000065268.11	WDR18	1	CFIm complex	No change	134.198	10.7234	112.585	14.5894	-0.253347	71	0.00199732	0.0248704
ENSG00000090932.11	DLL3	1	CFIm complex	No change	21.2958	4.17625	15.2877	3.02949	-0.478196	71	0.00199732	0.0248704
ENSG00000093010.15	COMT	1	CFIm complex	No change	514.251	25.4427	460.791	39.095	-0.158359	71	0.00199732	0.0248704
ENSG00000103061.13	SLC7A6OS	1	CFIm complex	No change	14.4087	3.08863	19.0149	2.97301	0.400184	511	0.00199732	0.0248704
ENSG00000106723.17	SPIN1	1	CFIm complex	Downregulated	9.19373	3.02128	5.27517	1.69944	-0.801432	71	0.00199732	0.0248704
ENSG00000123983.15	ACSL3	1	CFIm complex	No change	32.8495	5.50925	23.1826	6.45653	-0.502828	71	0.00199732	0.0248704
ENSG00000126945.9	HNRNPH2	1	CFIm complex	No change	40.3325	6.29484	27.1517	9.63518	-0.5709	71	0.00199732	0.0248704
ENSG00000148824.19	MTG1	1	CFIm complex	No change	24.7614	4.51463	17.9105	4.17811	-0.467282	71	0.00199732	0.0248704
ENSG00000150787.8	PTS	1	CFIm complex	No change	72.3632	6.82391	58.8259	9.21268	-0.298804	71	0.00199732	0.0248704
ENSG00000153140.9	CETN3	1	CFIm complex	No change	20.677	4.4183	14.9129	2.67209	-0.471468	71	0.00199732	0.0248704
ENSG00000168591.16	TMUB2	1	CFIm complex	No change	34.9464	6.17213	46.1431	8.55125	0.400971	511	0.00199732	0.0248704
ENSG00000284024.4	ENSG00000284024	1	CFIm complex	Downregulated	8.2086	2.78853	3.06942	3.25131	-1.41917	72	0.00209388	0.0256302
ENSG00000002330.14	BAD	1	CFIm complex	No change	27.972	5.30234	40.8719	10.8248	0.547124	510	0.00209412	0.0256302
ENSG00000100852.14	ARHGAP5	1	CFIm complex	No change	20.1839	5.11153	29.2805	5.8603	0.536734	510	0.00209412	0.0256302
ENSG00000105700.11	KXD1	1	CFIm complex	No change	88.582	8.63514	73.3815	8.28673	-0.271597	72	0.00209412	0.0256302
ENSG00000109572.15	CLCN3	1	CFIm complex	No change	30.9659	5.7578	42.2752	8.97825	0.449134	510	0.00209412	0.0256302
ENSG00000118197.14	DDX59	1	CFIm complex	Downregulated	11.8757	3.6065	7.51476	1.73017	-0.660208	72	0.00209412	0.0256302
ENSG00000124164.16	VAPB	1	CFIm complex	No change	38.4686	6.34063	51.4567	8.113	0.419678	510	0.00209412	0.0256302
ENSG00000132780.17	NASP	1	CFIm complex	No change	370.674	19.4407	340.512	19.8927	-0.122444	72	0.00209412	0.0256302
ENSG00000133393.13	CEP20	1	CFIm complex	No change	54.6958	7.83811	79.3551	22.8359	0.536893	510	0.00209412	0.0256302
ENSG00000148180.21	GSN	1	CFIm complex	Upregulated	5.62773	2.18301	9.66535	2.71242	0.78027	510	0.00209412	0.0256302
ENSG00000167088.11	SNRPD1	1	CFIm complex	No change	614.703	24.8203	512.071	68.4134	-0.263545	72	0.00209412	0.0256302
ENSG00000255302.5	EID1	1	CFIm complex	No change	219.371	17.3226	182.925	28.1851	-0.262127	72	0.00209412	0.0256302
ENSG00000277161.2	PIGW	1	CFIm complex	Downregulated	19.6454	4.05437	12.2894	4.9589	-0.676776	72	0.00209412	0.0256302
ENSG00000101347.11	SAMHD1	1	CFIm complex	No change	9.57383	2.76373	13.9173	2.74758	0.539713	509	0.00219519	0.0265188
ENSG00000108588.15	CCDC47	1	CFIm complex	No change	120.377	11.2369	142.722	17.2467	0.245644	509	0.00219519	0.0265188
ENSG00000108622.11	ICAM2	1	CFIm complex	Upregulated	27.1094	5.80269	42.9856	16.4874	0.665063	509	0.00219519	0.0265188
ENSG00000139218.18	SCAF11	1	CFIm complex	No change	78.5958	7.37858	53.4117	17.5278	-0.557296	73	0.00219519	0.0265188
ENSG00000141255.13	SPATA22	1	CFIm complex	Upregulated	9.22896	2.69087	15.2982	5.07986	0.729122	509	0.00219519	0.0265188
ENSG00000143751.10	SDE2	1	CFIm complex	No change	25.7191	5.37948	38.4165	12.8477	0.578884	509	0.00219519	0.0265188
ENSG00000163344.6	PMVK	1	CFIm complex	No change	31.4545	6.44843	23.038	4.608	-0.449251	73	0.00219519	0.0265188
ENSG00000170634.13	ACYP2	1	CFIm complex	No change	11.8796	3.2319	17.7418	4.46711	0.578656	509	0.00219519	0.0265188
ENSG00000179431.7	FJX1	1	CFIm complex	No change	24.4622	4.55688	19.2469	1.96249	-0.345929	73	0.00219519	0.0265188
ENSG00000188938.17	FAM120AOS	1	CFIm complex	No change	38.4861	6.46798	27.5224	7.18833	-0.483732	73	0.00219519	0.0265188
ENSG00000198832.11	SELENOM	1	CFIm complex	Upregulated	5.6538	2.46353	9.98959	3.28569	0.821204	508	0.00230066	0.0273328
ENSG00000006042.12	TMEM98	1	CFIm complex	No change	45.2634	6.88806	60.6457	13.7078	0.42206	508	0.00230072	0.0273328
ENSG00000079332.15	SAR1A	1	CFIm complex	Upregulated	67.9381	8.21673	108.503	31.2981	0.675438	508	0.00230072	0.0273328
ENSG00000088247.19	KHSRP	1	CFIm complex	No change	168.146	13.1556	144.279	20.1947	-0.220853	74	0.00230072	0.0273328
ENSG00000100722.20	ZC3H14	1	CFIm complex	No change	37.0418	5.17679	27.2161	8.10306	-0.444697	74	0.00230072	0.0273328
ENSG00000120925.16	RNF170	1	CFIm complex	Downregulated	9.46308	3.10538	4.2769	3.41806	-1.14575	74	0.00230072	0.0273328
ENSG00000139112.11	GABARAPL1	1	CFIm complex	No change	14.3672	3.22916	18.7135	2.8817	0.3813	508	0.00230072	0.0273328
ENSG00000158710.15	TAGLN2	1	CFIm complex	No change	304.892	21.644	261.12	34.7237	-0.223588	74	0.00230072	0.0273328
ENSG00000162065.14	TBC1D24	1	CFIm complex	No change	16.2072	3.78372	11.2635	2.88322	-0.52498	74	0.00230072	0.0273328
ENSG00000168476.12	REEP4	1	CFIm complex	No change	25.8241	5.36922	18.5698	3.78913	-0.475756	74	0.00230072	0.0273328
ENSG00000179958.10	DCTPP1	1	CFIm complex	No change	232.477	16.7184	187.197	35.8849	-0.312527	74	0.00230072	0.0273328
ENSG00000186432.10	KPNA4	1	CFIm complex	No change	44.3261	6.45526	53.4785	5.4222	0.270802	508	0.00230072	0.0273328
ENSG00000214706.12	IFRD2	1	CFIm complex	No change	71.6356	8.895	57.8817	10.7246	-0.30757	74	0.00230072	0.0273328
ENSG00000070010.19	UFD1	1	CFIm complex	No change	363.155	24.9159	450.616	67.0478	0.311313	507	0.00241088	0.0283522
ENSG00000076043.11	REXO2	1	CFIm complex	No change	149.641	12.9828	129.986	11.5531	-0.203148	75	0.00241088	0.0283522
ENSG00000100911.16	PSME2	1	CFIm complex	No change	183.15	15.0595	161.405	14.9509	-0.182338	75	0.00241088	0.0283522
ENSG00000122729.19	ACO1	1	CFIm complex	No change	13.6383	3.63458	19.2157	3.76373	0.494624	507	0.00241088	0.0283522
ENSG00000132383.12	RPA1	1	CFIm complex	No change	49.9969	6.86696	65.1698	10.3497	0.382363	507	0.00241088	0.0283522
ENSG00000138760.11	SCARB2	1	CFIm complex	Upregulated	9.78207	3.17776	19.8997	10.932	1.02453	507	0.00241088	0.0283522
ENSG00000147586.10	MRPS28	1	CFIm complex	No change	78.5024	9.38104	65.3284	7.6198	-0.265026	75	0.00241088	0.0283522
ENSG00000196235.14	SUPT5H	1	CFIm complex	No change	52.5575	7.10236	63.5908	6.55372	0.274919	507	0.00241088	0.0283522
ENSG00000175556.17	LONRF3	1	CFIm complex	Upregulated	1.93926	1.16943	8.1047	5.8261	2.06325	506	0.00251445	0.02908
ENSG00000168427.9	KLHL30	1	CFIm complex	Upregulated	2.40415	1.56611	5.05651	1.93995	1.07262	506	0.00251755	0.02908
ENSG00000163958.14	ZDHHC19	1	CFIm complex	Downregulated	5.99155	2.49188	3.15115	1.05372	-0.927051	76	0.00252557	0.02908
ENSG00000059728.11	MXD1	1	CFIm complex	Upregulated	6.06417	2.85774	11.7365	3.99223	0.952618	506	0.00252584	0.02908
ENSG00000075945.13	KIFAP3	1	CFIm complex	Upregulated	8.48836	2.86463	12.8507	3.10398	0.598293	506	0.00252584	0.02908
ENSG00000101888.12	NXT2	1	CFIm complex	No change	12.3335	3.20287	8.4209	1.64022	-0.550541	76	0.00252584	0.02908
ENSG00000117614.10	SYF2	1	CFIm complex	No change	30.9934	5.62383	42.6336	10.3387	0.460033	506	0.00252584	0.02908
ENSG00000125931.11	CITED1	1	CFIm complex	Downregulated	6.10205	2.07711	3.53414	1.17336	-0.787935	76	0.00252584	0.02908
ENSG00000158092.7	NCK1	1	CFIm complex	No change	16.7384	4.36358	11.6505	2.13707	-0.522761	76	0.00252584	0.02908
ENSG00000162889.11	MAPKAPK2	1	CFIm complex	No change	39.6962	5.83902	54.7004	11.4036	0.462549	506	0.00252584	0.02908
ENSG00000166441.13	RPL27A	1	CFIm complex	No change	1325.75	52.867	1222.4	76.5894	-0.117091	76	0.00252584	0.02908
ENSG00000167641.11	PPP1R14A	1	CFIm complex	No change	253.862	17.8967	199.252	45.9706	-0.349452	76	0.00252584	0.02908
ENSG00000172667.11	ZMAT3	1	CFIm complex	No change	31.7615	6.19019	43.2067	9.55735	0.443978	506	0.00252584	0.02908
ENSG00000175634.15	RPS6KB2	1	CFIm complex	No change	148.642	11.5448	126.225	18.452	-0.235841	76	0.00252584	0.02908
ENSG00000189227.6	C15orf61	1	CFIm complex	No change	36.3005	5.70226	27.1082	7.43717	-0.421257	76	0.00252584	0.02908
ENSG00000196459.15	TRAPPC2	1	CFIm complex	Upregulated	13.2408	3.43299	20.7036	6.73479	0.644885	506	0.00252584	0.02908
ENSG00000197451.12	HNRNPAB	1	CFIm complex	No change	212.341	16.5734	177.295	28.1181	-0.260231	76	0.00252584	0.02908
ENSG00000006453.14	BAIAP2L1	1	CFIm complex	No change	13.4083	3.43177	20.029	6.19492	0.578965	505	0.0026458	0.0300891
ENSG00000071553.18	ATP6AP1	1	CFIm complex	No change	33.0177	5.62292	46.3919	10.4975	0.490635	505	0.0026458	0.0300891
ENSG00000075142.14	SRI	1	CFIm complex	No change	104.839	9.77916	90.2142	11.1277	-0.216743	77	0.0026458	0.0300891
ENSG00000090615.16	GOLGA3	1	CFIm complex	No change	44.8158	6.69301	56.2084	7.4904	0.326779	505	0.0026458	0.0300891
ENSG00000141279.17	NPEPPS	1	CFIm complex	No change	118.858	10.7572	99.095	13.4381	-0.262351	77	0.0026458	0.0300891
ENSG00000144867.13	SRPRB	1	CFIm complex	No change	69.6161	8.28958	84.936	14.1507	0.286955	505	0.0026458	0.0300891
ENSG00000164031.17	DNAJB14	1	CFIm complex	No change	24.0612	5.03336	29.9207	3.03878	0.314435	505	0.0026458	0.0300891
ENSG00000164916.11	FOXK1	1	CFIm complex	No change	19.3868	4.77217	26.5138	5.09232	0.451665	505	0.0026458	0.0300891
ENSG00000183963.19	SMTN	1	CFIm complex	No change	11.9359	3.23758	16.3015	2.37519	0.449699	505	0.0026458	0.0300891
ENSG00000198825.15	INPP5F	1	CFIm complex	No change	25.4964	5.04852	34.0593	8.08469	0.417756	505	0.0026458	0.0300891
ENSG00000005022.6	SLC25A5	1	CFIm complex	No change	417.051	22.5016	366.051	39.4534	-0.188181	78	0.00277095	0.0308716
ENSG00000075188.9	NUP37	1	CFIm complex	No change	75.1827	9.75159	61.1523	9.68218	-0.297994	78	0.00277095	0.0308716
ENSG00000087448.11	KLHL42	1	CFIm complex	Upregulated	11.2121	2.88903	19.8718	6.8723	0.825667	504	0.00277095	0.0308716
ENSG00000105127.10	AKAP8	1	CFIm complex	No change	15.6066	3.9179	20.3653	2.41103	0.38396	504	0.00277095	0.0308716
ENSG00000105171.10	POP4	1	CFIm complex	No change	44.1699	7.69173	52.4098	3.31353	0.246775	504	0.00277095	0.0308716
ENSG00000108443.14	RPS6KB1	1	CFIm complex	No change	30.4964	5.44359	37.4474	3.7497	0.296224	504	0.00277095	0.0308716
ENSG00000111640.15	GAPDH	1	CFIm complex	No change	2703.59	93.3788	2326.61	251.984	-0.216645	78	0.00277095	0.0308716
ENSG00000118181.11	RPS25	1	CFIm complex	No change	2031.07	56.6791	1900.27	119.784	-0.0960384	78	0.00277095	0.0308716
ENSG00000127989.14	MTERF1	1	CFIm complex	No change	48.941	6.86142	40.3035	4.40772	-0.280138	78	0.00277095	0.0308716
ENSG00000141068.15	KSR1	1	CFIm complex	No change	18.9074	3.52133	23.1195	1.5045	0.290163	504	0.00277095	0.0308716
ENSG00000149564.12	ESAM	1	CFIm complex	Upregulated	13.7235	3.98172	22.8834	7.86991	0.737659	504	0.00277095	0.0308716
ENSG00000150712.11	MTMR12	1	CFIm complex	Upregulated	7.85798	2.88213	16.0936	7.6993	1.03425	504	0.00277095	0.0308716
ENSG00000165512.5	ZNF22	1	CFIm complex	No change	54.7141	8.62126	41.7127	8.23453	-0.391426	78	0.00277095	0.0308716
ENSG00000177556.12	ATOX1	1	CFIm complex	No change	163.899	17.8465	140.426	12.0518	-0.222998	78	0.00277095	0.0308716
ENSG00000183172.9	SMDT1	1	CFIm complex	No change	138.293	12.4998	165.19	20.9352	0.256395	504	0.00277095	0.0308716
ENSG00000185909.15	KLHDC8B	1	CFIm complex	No change	13.3625	3.49177	18.8139	4.10933	0.493604	504	0.00277095	0.0308716
ENSG00000204366.4	ZBTB12	1	CFIm complex	Downregulated	8.79561	2.27076	5.47733	2.07154	-0.683312	78	0.00277095	0.0308716
ENSG00000149577.16	SIDT2	1	CFIm complex	Upregulated	3.97051	1.93662	7.72139	3.44163	0.959535	503	0.0029014	0.0317188
ENSG00000154803.13	FLCN	1	CFIm complex	Upregulated	7.78055	3.00478	12.6844	4.77463	0.705106	503	0.0029014	0.0317188
ENSG00000030066.13	NUP160	1	CFIm complex	No change	42.1964	5.88486	30.3156	9.01853	-0.477063	79	0.00290148	0.0317188
ENSG00000113460.13	BRIX1	1	CFIm complex	No change	49.0838	6.73046	40.76	4.22847	-0.268094	79	0.00290148	0.0317188
ENSG00000113712.19	CSNK1A1	1	CFIm complex	No change	104.819	10.8931	129.99	20.1124	0.310507	503	0.00290148	0.0317188
ENSG00000115255.12	REEP6	1	CFIm complex	Upregulated	17.2084	4.21753	31.7165	13.9093	0.882119	503	0.00290148	0.0317188
ENSG00000119977.22	TCTN3	1	CFIm complex	Downregulated	13.4945	3.69155	8.51895	3.05681	-0.663621	79	0.00290148	0.0317188
ENSG00000120805.14	ARL1	1	CFIm complex	No change	78.5894	9.40604	104.089	27.7657	0.405407	503	0.00290148	0.0317188
ENSG00000137845.15	ADAM10	1	CFIm complex	Upregulated	12.9991	3.60883	24.3501	11.0868	0.905517	503	0.00290148	0.0317188
ENSG00000141552.18	ANAPC11	1	CFIm complex	No change	235.482	16.3487	211.259	14.4881	-0.156601	79	0.00290148	0.0317188
ENSG00000173653.8	RCE1	1	CFIm complex	No change	24.9615	4.83209	18.6611	3.29694	-0.419667	79	0.00290148	0.0317188
ENSG00000174282.12	ZBTB4	1	CFIm complex	Upregulated	6.13301	2.25319	9.91461	2.63932	0.692961	503	0.00290148	0.0317188
ENSG00000176438.13	SYNE3	1	CFIm complex	No change	8.00075	2.57934	10.8432	0.980267	0.438583	503	0.00290148	0.0317188
ENSG00000186283.14	TOR3A	1	CFIm complex	No change	70.1961	8.82759	83.6062	10.3416	0.25222	503	0.00290148	0.0317188
ENSG00000186350.12	RXRA	1	CFIm complex	Upregulated	9.51989	3.26966	16.5192	5.84422	0.795126	503	0.00290148	0.0317188
ENSG00000239900.14	ADSL	1	CFIm complex	No change	99.7733	14.2688	118.75	10.6338	0.251208	503	0.00290148	0.0317188
ENSG00000010165.20	METTL13	1	CFIm complex	No change	40.702	5.74175	31.7993	6.64729	-0.356106	80	0.0030376	0.0327078
ENSG00000050820.17	BCAR1	1	CFIm complex	No change	11.4785	3.81837	15.7922	2.48508	0.460285	502	0.0030376	0.0327078
ENSG00000054983.17	GALC	1	CFIm complex	No change	33.7475	6.70021	48.7713	11.6508	0.531253	502	0.0030376	0.0327078
ENSG00000100253.13	MIOX	1	CFIm complex	No change	11.6759	3.35129	7.96608	2.00825	-0.551592	80	0.0030376	0.0327078
ENSG00000104325.7	DECR1	1	CFIm complex	No change	87.5251	9.48493	108.13	19.0449	0.305005	502	0.0030376	0.0327078
ENSG00000135913.11	USP37	1	CFIm complex	No change	18.3719	4.23449	24.548	4.66722	0.418102	502	0.0030376	0.0327078
ENSG00000165819.12	METTL3	1	CFIm complex	No change	39.9513	4.87103	47.0176	4.5017	0.234959	502	0.0030376	0.0327078
ENSG00000167635.12	ZNF146	1	CFIm complex	No change	68.9849	8.32505	52.5561	17.6412	-0.392422	80	0.0030376	0.0327078
ENSG00000175756.14	AURKAIP1	1	CFIm complex	No change	624.866	28.9118	563.829	51.6776	-0.14829	80	0.0030376	0.0327078
ENSG00000177463.16	NR2C2	1	CFIm complex	No change	8.55482	2.80015	12.692	3.51872	0.56911	502	0.0030376	0.0327078
ENSG00000188976.11	NOC2L	1	CFIm complex	No change	97.9939	10.8333	80.7033	12.9794	-0.280065	80	0.0030376	0.0327078
ENSG00000203724.11	C1orf53	1	CFIm complex	Downregulated	7.74583	2.71753	4.03209	2.04151	-0.941892	80	0.0030376	0.0327078
ENSG00000250722.6	SELENOP	1	CFIm complex	Upregulated	8.64079	3.10184	19.2216	9.68901	1.1535	502	0.0030376	0.0327078
ENSG00000176148.16	TCP11L1	1	CFIm complex	Upregulated	1.85822	1.41343	5.84487	3.56556	1.65325	501	0.00312315	0.0335901
ENSG00000165813.20	CCDC186	1	CFIm complex	Upregulated	3.03125	1.65744	5.19556	1.1358	0.777368	501	0.00317869	0.0336524
ENSG00000085365.18	SCAMP1	1	CFIm complex	No change	12.0579	2.94525	16.8689	3.11811	0.48438	501	0.00317952	0.0336524
ENSG00000105699.17	LSR	1	CFIm complex	No change	19.2878	4.36896	24.8523	3.05293	0.365692	501	0.00317952	0.0336524
ENSG00000109685.19	NSD2	1	CFIm complex	Downregulated	11.3075	3.99046	6.21737	2.83268	-0.862904	81	0.00317952	0.0336524
ENSG00000112941.14	TENT4A	1	CFIm complex	No change	9.96181	2.55506	14.1676	2.77337	0.508111	501	0.00317952	0.0336524
ENSG00000116786.13	PLEKHM2	1	CFIm complex	No change	12.0376	3.20363	15.5066	1.43221	0.365341	501	0.00317952	0.0336524
ENSG00000117877.11	POLR1G	1	CFIm complex	No change	60.4131	7.83124	48.9235	8.36492	-0.304335	81	0.00317952	0.0336524
ENSG00000130202.10	NECTIN2	1	CFIm complex	No change	41.5682	5.50786	53.961	11.8899	0.376435	501	0.00317952	0.0336524
ENSG00000161618.10	ALDH16A1	1	CFIm complex	No change	25.6	3.76256	18.5872	5.86705	-0.461832	81	0.00317952	0.0336524
ENSG00000164252.13	AGGF1	1	CFIm complex	Upregulated	15.2221	4.06446	25.3035	9.13217	0.733166	501	0.00317952	0.0336524
ENSG00000165105.10	RASEF	1	CFIm complex	No change	83.685	9.60416	94.548	4.55985	0.176078	501	0.00317952	0.0336524
ENSG00000169710.9	FASN	1	CFIm complex	No change	110.981	11.8416	94.4244	11.7564	-0.233082	81	0.00317952	0.0336524
ENSG00000198743.7	SLC5A3	1	CFIm complex	Downregulated	27.5893	5.32302	18.0277	7.20917	-0.613894	81	0.00317952	0.0336524
ENSG00000244405.8	ETV5	1	CFIm complex	Upregulated	7.09683	2.37804	11.0017	2.69238	0.632473	501	0.00317952	0.0336524
ENSG00000102189.17	EEA1	1	CFIm complex	No change	6.60759	2.58474	9.45769	0.883614	0.517363	500	0.00332746	0.0343973
ENSG00000102547.19	CAB39L	1	CFIm complex	Upregulated	6.55367	2.63231	15.0355	7.95681	1.198	500	0.00332746	0.0343973
ENSG00000105202.9	FBL	1	CFIm complex	No change	314.408	17.4032	268.442	37.8805	-0.228026	82	0.00332746	0.0343973
ENSG00000113163.19	CERT1	1	CFIm complex	No change	38.2392	5.38466	47.2709	7.00809	0.305902	500	0.00332746	0.0343973
ENSG00000113851.16	CRBN	1	CFIm complex	No change	28.6405	6.02499	39.2057	7.46416	0.453009	500	0.00332746	0.0343973
ENSG00000121644.19	DESI2	1	CFIm complex	No change	77.5623	8.54667	64.6451	8.34656	-0.262815	82	0.00332746	0.0343973
ENSG00000130725.8	UBE2M	1	CFIm complex	No change	237.766	18.3438	288.363	53.6845	0.278345	500	0.00332746	0.0343973
ENSG00000134470.21	IL15RA	1	CFIm complex	Downregulated	7.3248	2.40612	4.35536	1.67572	-0.749996	82	0.00332746	0.0343973
ENSG00000140990.15	NDUFB10	1	CFIm complex	No change	471.804	25.024	410.31	48.1151	-0.201472	82	0.00332746	0.0343973
ENSG00000142444.7	TIMM29	1	CFIm complex	No change	43.7204	6.69316	33.8432	6.93709	-0.369441	82	0.00332746	0.0343973
ENSG00000166439.6	RNF169	1	CFIm complex	Downregulated	9.61588	2.79751	6.22056	2.21289	-0.628374	82	0.00332746	0.0343973
ENSG00000169217.9	CD2BP2	1	CFIm complex	No change	40.4234	5.88859	53.3496	10.1364	0.400286	500	0.00332746	0.0343973
ENSG00000170545.17	SMAGP	1	CFIm complex	No change	87.6127	9.98448	71.5862	11.7789	-0.291459	82	0.00332746	0.0343973
ENSG00000173762.8	CD7	1	CFIm complex	No change	21.8999	5.5754	30.4158	6.26969	0.473898	500	0.00332746	0.0343973
ENSG00000175224.17	ATG13	1	CFIm complex	No change	17.4756	3.49482	22.9424	4.34911	0.392673	500	0.00332746	0.0343973
ENSG00000176340.4	COX8A	1	CFIm complex	No change	553.477	25.0554	488.88	63.1187	-0.179044	82	0.00332746	0.0343973
ENSG00000178982.10	EIF3K	1	CFIm complex	No change	772.987	31.1522	697.497	68.27	-0.148257	82	0.00332746	0.0343973
ENSG00000180902.18	D2HGDH	1	CFIm complex	No change	18.7051	3.62193	12.8941	3.97429	-0.536725	82	0.00332746	0.0343973
ENSG00000182903.16	ZNF721	1	CFIm complex	Upregulated	38.3624	6.36879	93.5835	53.2464	1.28656	500	0.00332746	0.0343973
ENSG00000185721.13	DRG1	1	CFIm complex	No change	83.0029	7.81524	97.9668	12.6086	0.239131	500	0.00332746	0.0343973
ENSG00000204922.5	UQCC3	1	CFIm complex	No change	99.966	11.31	87.1574	6.04066	-0.197815	82	0.00332746	0.0343973
ENSG00000141376.23	BCAS3	1	CFIm complex	Upregulated	2.91012	1.43535	5.45733	2.32794	0.907118	499	0.00348129	0.0354405
ENSG00000064199.7	SPA17	1	CFIm complex	No change	16.9035	3.64245	23.206	4.7031	0.457174	499	0.00348165	0.0354405
ENSG00000080986.13	NDC80	1	CFIm complex	No change	17.455	4.64138	23.712	3.9018	0.441971	499	0.00348165	0.0354405
ENSG00000104522.16	GFUS	1	CFIm complex	No change	64.2401	8.17296	90.863	26.1755	0.500219	499	0.00348165	0.0354405
ENSG00000115234.11	SNX17	1	CFIm complex	No change	55.7386	7.12895	43.0963	9.67947	-0.371112	83	0.00348165	0.0354405
ENSG00000117155.17	SSX2IP	1	CFIm complex	Upregulated	23.9389	4.19383	47.9583	23.0913	1.00242	499	0.00348165	0.0354405
ENSG00000129932.10	DOHH	1	CFIm complex	No change	53.4448	6.58479	40.4864	10.8597	-0.400614	83	0.00348165	0.0354405
ENSG00000130513.7	GDF15	1	CFIm complex	Upregulated	49.1417	14.5348	84.2759	42.2151	0.778171	499	0.00348165	0.0354405
ENSG00000136490.9	LIMD2	1	CFIm complex	No change	112.019	12.114	84.2922	20.6442	-0.410273	83	0.00348165	0.0354405
ENSG00000137168.8	PPIL1	1	CFIm complex	No change	72.71	7.68692	61.4783	7.48107	-0.242075	83	0.00348165	0.0354405
ENSG00000140299.13	BNIP2	1	CFIm complex	No change	37.7874	5.68132	48.1429	9.28188	0.349417	499	0.00348165	0.0354405
ENSG00000156515.24	HK1	1	CFIm complex	No change	133.232	11.6632	112.775	15.4359	-0.240491	83	0.00348165	0.0354405
ENSG00000162244.12	RPL29	1	CFIm complex	No change	3708.15	100.949	3523.84	145.031	-0.0735508	83	0.00348165	0.0354405
ENSG00000163950.13	SLBP	1	CFIm complex	No change	169.396	13.8156	145.598	16.8146	-0.218416	83	0.00348165	0.0354405
ENSG00000008988.11	RPS20	1	CFIm complex	No change	1179.75	43.1684	1110.33	51.0136	-0.0875017	84	0.00364231	0.0363606
ENSG00000101220.18	C20orf27	1	CFIm complex	No change	109.713	10.805	88.9567	15.1029	-0.302556	84	0.00364231	0.0363606
ENSG00000104524.14	PYCR3	1	CFIm complex	No change	22.3566	5.20728	16.1146	3.59701	-0.47233	84	0.00364231	0.0363606
ENSG00000106609.16	TMEM248	1	CFIm complex	No change	66.7626	7.0248	87.3568	17.6752	0.387879	498	0.00364231	0.0363606
ENSG00000111897.7	SERINC1	1	CFIm complex	No change	23.4524	4.69458	32.6674	9.35225	0.478115	498	0.00364231	0.0363606
ENSG00000113615.13	SEC24A	1	CFIm complex	Upregulated	11.8282	3.43182	18.1117	5.25512	0.614698	498	0.00364231	0.0363606
ENSG00000114107.9	CEP70	1	CFIm complex	No change	10.6439	3.0535	14.6748	2.48558	0.463311	498	0.00364231	0.0363606
ENSG00000114126.18	TFDP2	1	CFIm complex	Upregulated	23.6097	5.78562	40.3667	15.1483	0.773785	498	0.00364231	0.0363606
ENSG00000114738.11	MAPKAPK3	1	CFIm complex	No change	35.9423	5.726	28.3482	5.2097	-0.342425	84	0.00364231	0.0363606
ENSG00000122490.19	SLC66A2	1	CFIm complex	No change	6.63394	2.58826	9.76922	1.8702	0.558378	498	0.00364231	0.0363606
ENSG00000125633.11	CCDC93	1	CFIm complex	Upregulated	7.41294	2.26578	12.1358	3.93386	0.711147	498	0.00364231	0.0363606
ENSG00000130479.11	MAP1S	1	CFIm complex	No change	21.7404	4.25934	30.2028	7.25374	0.474305	498	0.00364231	0.0363606
ENSG00000139514.13	SLC7A1	1	CFIm complex	No change	16.3065	3.95551	11.2818	2.68749	-0.531457	84	0.00364231	0.0363606
ENSG00000151239.14	TWF1	1	CFIm complex	Upregulated	9.76521	2.91124	22.3901	16.4472	1.19714	498	0.00364231	0.0363606
ENSG00000151876.13	FBXO4	1	CFIm complex	Upregulated	10.0583	3.04751	16.5709	5.43148	0.720262	498	0.00364231	0.0363606
ENSG00000160226.16	CFAP410	1	CFIm complex	No change	23.4032	4.84459	17.2993	4.53514	-0.435989	84	0.00364231	0.0363606
ENSG00000196588.21	MRTFA	1	CFIm complex	Upregulated	7.25635	2.44817	12.3569	4.91097	0.767996	498	0.00364231	0.0363606
ENSG00000198756.12	COLGALT2	1	CFIm complex	No change	26.6544	5.46752	37.7799	12.7988	0.503244	498	0.00364231	0.0363606
ENSG00000112812.16	PRSS16	1	CFIm complex	Upregulated	3.83841	2.11142	5.96805	1.04733	0.636753	497	0.00380775	0.0371553
ENSG00000065911.13	MTHFD2	1	CFIm complex	No change	138.835	12.8393	114.918	18.586	-0.272756	85	0.00380968	0.0371553
ENSG00000115145.10	STAM2	1	CFIm complex	Upregulated	5.94856	2.32164	15.2697	9.35437	1.36006	497	0.00380968	0.0371553
ENSG00000115514.12	TXNDC9	1	CFIm complex	No change	52.2896	7.34872	36.7141	11.8659	-0.51019	85	0.00380968	0.0371553
ENSG00000131507.11	NDFIP1	1	CFIm complex	Upregulated	49.8875	6.72692	91.6706	39.5333	0.87778	497	0.00380968	0.0371553
ENSG00000134108.14	ARL8B	1	CFIm complex	Upregulated	59.4299	7.24857	113.593	53.9416	0.934615	497	0.00380968	0.0371553
ENSG00000134453.16	RBM17	1	CFIm complex	No change	106.151	9.70923	88.9076	15.8063	-0.255732	85	0.00380968	0.0371553
ENSG00000135926.15	TMBIM1	1	CFIm complex	No change	24.1617	5.4967	30.6605	4.87543	0.343661	497	0.00380968	0.0371553
ENSG00000136929.13	HEMGN	1	CFIm complex	Upregulated	30.342	6.86554	58.983	27.6722	0.958982	497	0.00380968	0.0371553
ENSG00000138757.15	G3BP2	1	CFIm complex	No change	73.9041	8.97507	94.123	18.8063	0.348893	497	0.00380968	0.0371553
ENSG00000140650.13	PMM2	1	CFIm complex	No change	19.3957	3.83438	13.466	4.65987	-0.526419	85	0.00380968	0.0371553
ENSG00000145216.16	FIP1L1	1	CFIm complex	No change	49.9997	5.99371	59.5838	6.77767	0.252999	497	0.00380968	0.0371553
ENSG00000157837.16	SPPL3	1	CFIm complex	No change	31.4812	6.33368	38.0358	2.63057	0.272867	497	0.00380968	0.0371553
ENSG00000160746.13	ANO10	1	CFIm complex	Upregulated	9.68186	2.69656	16.1777	5.23133	0.740654	497	0.00380968	0.0371553
ENSG00000164010.15	ERMAP	1	CFIm complex	Upregulated	11.4348	3.18957	18.4057	5.8302	0.686721	497	0.00380968	0.0371553
ENSG00000164442.10	CITED2	1	CFIm complex	No change	104.295	11.989	122.703	14.4105	0.2345	497	0.00380968	0.0371553
ENSG00000179965.12	ZNF771	1	CFIm complex	No change	22.772	4.0359	16.6553	4.21156	-0.45128	85	0.00380968	0.0371553
ENSG00000181163.14	NPM1	1	CFIm complex	No change	3096.77	102.785	2526.01	477.011	-0.293904	85	0.00380968	0.0371553
ENSG00000185344.15	ATP6V0A2	1	CFIm complex	No change	12.7107	3.14296	17.5855	4.27356	0.468345	497	0.00380968	0.0371553
ENSG00000187109.15	NAP1L1	1	CFIm complex	No change	391.686	22.8329	360.826	21.915	-0.118395	85	0.00380968	0.0371553
ENSG00000198060.10	MARCHF5	1	CFIm complex	Upregulated	20.1211	3.87627	30.5387	10.8206	0.601931	497	0.00380968	0.0371553
ENSG00000221963.6	APOL6	1	CFIm complex	No change	11.1299	2.97498	15.3583	2.98654	0.464575	497	0.00380968	0.0371553
ENSG00000001461.17	NIPAL3	1	CFIm complex	Upregulated	3.97505	2.04587	8.76241	4.69294	1.14035	496	0.00398391	0.038176
ENSG00000105372.8	RPS19	1	CFIm complex	No change	4594.15	109.323	4315.47	240.29	-0.0902805	86	0.00398401	0.038176
ENSG00000105851.11	PIK3CG	1	CFIm complex	Upregulated	12.7762	3.83437	19.7855	5.70845	0.630984	496	0.00398401	0.038176
ENSG00000106615.10	RHEB	1	CFIm complex	No change	259.649	17.2081	238.237	13.8409	-0.124164	86	0.00398401	0.038176
ENSG00000113141.19	IK	1	CFIm complex	No change	58.4441	6.59948	72.3113	14.7547	0.307164	496	0.00398401	0.038176
ENSG00000119705.10	SLIRP	1	CFIm complex	No change	245.89	25.7934	193.888	43.1142	-0.34279	86	0.00398401	0.038176
ENSG00000129562.11	DAD1	1	CFIm complex	No change	387.083	22.0654	413.713	11.6838	0.0959881	496	0.00398401	0.038176
ENSG00000131844.17	MCCC2	1	CFIm complex	No change	60.6287	8.01928	49.2791	8.0077	-0.299025	86	0.00398401	0.038176
ENSG00000135446.17	CDK4	1	CFIm complex	No change	262.22	19.0471	227.108	26.3757	-0.207394	86	0.00398401	0.038176
ENSG00000137364.5	TPMT	1	CFIm complex	Upregulated	34.0568	5.92747	57.0229	24.2771	0.743597	496	0.00398401	0.038176
ENSG00000153046.18	CDYL	1	CFIm complex	No change	19.0697	3.98023	25.374	4.54989	0.41207	496	0.00398401	0.038176
ENSG00000178980.16	SELENOW	1	CFIm complex	No change	109.454	10.1395	135.777	23.4216	0.310908	496	0.00398401	0.038176
ENSG00000180953.11	ST20	1	CFIm complex	Upregulated	15.5223	4.06413	23.3112	6.401	0.586683	496	0.00398401	0.038176
ENSG00000225921.7	NOL7	1	CFIm complex	No change	222.988	17.3057	195.504	19.3663	-0.189771	86	0.00398401	0.038176
ENSG00000248098.12	BCKDHA	1	CFIm complex	No change	22.7036	4.5166	28.9631	4.49086	0.351297	496	0.00398401	0.038176
ENSG00000261236.8	BOP1	1	CFIm complex	No change	119.16	10.7418	94.6201	19.8538	-0.33268	86	0.00398401	0.038176
ENSG00000267796.8	LIN37	1	CFIm complex	Upregulated	6.44738	2.69705	12.3599	4.73164	0.938881	496	0.00398401	0.038176
ENSG00000119943.13	PYROXD2	1	CFIm complex	Upregulated	2.68255	1.68652	5.27774	1.86988	0.976314	495	0.00415687	0.0391109
ENSG00000164331.10	ANKRA2	1	CFIm complex	Upregulated	3.16097	1.65051	6.13239	2.48832	0.956083	495	0.00416349	0.0391109
ENSG00000110090.13	CPT1A	1	CFIm complex	Upregulated	3.20112	1.59781	6.7041	3.30272	1.06647	495	0.00416514	0.0391109
ENSG00000003393.16	ALS2	1	CFIm complex	No change	9.48102	2.71218	13.8562	3.18159	0.547418	495	0.00416556	0.0391109
ENSG00000067955.15	CBFB	1	CFIm complex	Upregulated	46.3318	7.43607	88.9947	44.3335	0.941717	495	0.00416556	0.0391109
ENSG00000071859.15	FAM50A	1	CFIm complex	No change	36.5899	5.72023	47.8824	9.00279	0.388052	495	0.00416556	0.0391109
ENSG00000087111.21	PIGS	1	CFIm complex	No change	42.5074	6.48825	50.8815	5.57073	0.259428	495	0.00416556	0.0391109
ENSG00000100422.14	CERK	1	CFIm complex	Downregulated	6.19116	2.26558	3.54715	1.17911	-0.803547	87	0.00416556	0.0391109
ENSG00000103018.18	CYB5B	1	CFIm complex	No change	72.7242	7.78702	84.6839	9.8269	0.219652	495	0.00416556	0.0391109
ENSG00000103091.15	WDR59	1	CFIm complex	No change	14.4606	3.82939	20.0242	4.49436	0.469617	495	0.00416556	0.0391109
ENSG00000104147.9	OIP5	1	CFIm complex	No change	19.8795	4.10866	14.1152	4.02414	-0.494036	87	0.00416556	0.0391109
ENSG00000106305.10	AIMP2	1	CFIm complex	No change	62.378	6.92273	50.714	9.88302	-0.298653	87	0.00416556	0.0391109
ENSG00000132405.19	TBC1D14	1	CFIm complex	Upregulated	14.9654	3.80191	24.3522	10.274	0.702421	495	0.00416556	0.0391109
ENSG00000141543.12	EIF4A3	1	CFIm complex	No change	134.941	11.7205	115.85	14.1732	-0.220068	87	0.00416556	0.0391109
ENSG00000142784.16	WDTC1	1	CFIm complex	No change	7.00113	2.89111	10.2424	1.76599	0.54889	495	0.00416556	0.0391109
ENSG00000143891.17	GALM	1	CFIm complex	No change	79.3869	11.2073	92.9915	7.222	0.228197	495	0.00416556	0.0391109
ENSG00000172728.16	FUT10	1	CFIm complex	Upregulated	6.09673	2.24092	9.73602	3.01511	0.675297	495	0.00416556	0.0391109
ENSG00000181704.12	YIPF6	1	CFIm complex	Upregulated	47.5297	6.32392	77.8351	26.5463	0.711592	495	0.00416556	0.0391109
ENSG00000271601.4	LIX1L	1	CFIm complex	No change	31.6889	5.21085	41.3338	7.49278	0.383343	495	0.00416556	0.0391109
ENSG00000273749.5	CYFIP1	1	CFIm complex	No change	19.8545	3.98275	15.327	1.66571	-0.373394	87	0.00416556	0.0391109
ENSG00000049323.16	LTBP1	1	CFIm complex	No change	21.9346	4.05407	28.0837	4.86784	0.356529	494	0.00435457	0.0405585
ENSG00000110218.9	PANX1	1	CFIm complex	Upregulated	4.70973	2.08852	9.84905	3.88082	1.06434	494	0.00435457	0.0405585
ENSG00000110911.17	SLC11A2	1	CFIm complex	No change	19.5266	4.50586	26.5975	5.86469	0.445852	494	0.00435457	0.0405585
ENSG00000111678.11	C12orf57	1	CFIm complex	No change	72.5454	8.45254	87.9001	14.3216	0.276981	494	0.00435457	0.0405585
ENSG00000133641.18	C12orf29	1	CFIm complex	Downregulated	10.2843	2.84786	5.88321	3.2845	-0.805772	88	0.00435457	0.0405585
ENSG00000163788.14	SNRK	1	CFIm complex	Upregulated	6.63729	2.40059	11.3018	5.88816	0.767884	494	0.00435457	0.0405585
ENSG00000164211.13	STARD4	1	CFIm complex	Upregulated	9.37861	3.3752	19.3856	9.11143	1.04754	494	0.00435457	0.0405585
ENSG00000172059.11	KLF11	1	CFIm complex	Upregulated	5.55818	2.32001	8.73325	2.51091	0.651905	494	0.00435457	0.0405585
ENSG00000111300.10	NAA25	1	CFIm complex	Downregulated	10.9284	3.50074	4.79832	4.48462	-1.18749	88.5	0.00445186	0.0411565
ENSG00000155629.15	PIK3AP1	1	CFIm complex	Upregulated	2.83678	1.67057	5.5496	2.05482	0.96813	493	0.00454512	0.0411565
ENSG00000110002.16	VWA5A	1	CFIm complex	Upregulated	4.65657	1.93183	9.43845	4.95474	1.01928	493	0.00455123	0.0411565
ENSG00000062485.19	CS	1	CFIm complex	No change	80.1083	8.67596	69.0441	9.04889	-0.214435	89	0.00455134	0.0411565
ENSG00000082701.17	GSK3B	1	CFIm complex	No change	18.7203	4.12439	24.7046	4.42336	0.400178	493	0.00455134	0.0411565
ENSG00000085788.14	DDHD2	1	CFIm complex	Upregulated	8.46193	2.89707	12.9469	3.68572	0.613546	493	0.00455134	0.0411565
ENSG00000099246.18	RAB18	1	CFIm complex	No change	34.3437	5.67604	50.3088	16.6522	0.550767	493	0.00455134	0.0411565
ENSG00000100883.13	SRP54	1	CFIm complex	No change	41.5785	6.31498	52.2536	10.1245	0.329691	493	0.00455134	0.0411565
ENSG00000113643.9	RARS1	1	CFIm complex	No change	76.9998	7.73814	65.4822	7.97151	-0.233752	89	0.00455134	0.0411565
ENSG00000130810.20	PPAN	1	CFIm complex	No change	117.144	10.3327	103.651	9.29337	-0.176551	89	0.00455134	0.0411565
ENSG00000133195.12	SLC39A11	1	CFIm complex	Upregulated	6.25302	2.49142	12.8791	5.83387	1.04241	493	0.00455134	0.0411565
ENSG00000135720.13	DYNC1LI2	1	CFIm complex	Upregulated	48.0383	6.97332	74.9501	25.0052	0.641745	493	0.00455134	0.0411565
ENSG00000137038.8	DMAC1	1	CFIm complex	Downregulated	22.4137	6.299	14.2268	5.44082	-0.65577	89	0.00455134	0.0411565
ENSG00000138095.20	LRPPRC	1	CFIm complex	No change	105.443	11.4564	93.313	4.59426	-0.17632	89	0.00455134	0.0411565
ENSG00000148229.13	POLE3	1	CFIm complex	No change	65.5564	7.67869	54.1384	7.91668	-0.276084	89	0.00455134	0.0411565
ENSG00000149187.19	CELF1	1	CFIm complex	No change	101.892	9.88336	115.219	8.08036	0.177339	493	0.00455134	0.0411565
ENSG00000155975.10	VPS37A	1	CFIm complex	No change	15.6462	3.73445	20.7946	4.32143	0.410392	493	0.00455134	0.0411565
ENSG00000157764.14	BRAF	1	CFIm complex	No change	15.1276	3.66339	20.6593	4.12471	0.449604	493	0.00455134	0.0411565
ENSG00000158195.11	WASF2	1	CFIm complex	No change	47.4332	6.49341	58.4111	8.87752	0.300345	493	0.00455134	0.0411565
ENSG00000162923.17	WDR26	1	CFIm complex	No change	37.9847	6.82699	53.4141	15.2514	0.491805	493	0.00455134	0.0411565
ENSG00000165392.11	WRN	1	CFIm complex	Upregulated	4.8258	1.93033	9.58966	4.07058	0.990712	493	0.00455134	0.0411565
ENSG00000165533.19	TTC8	1	CFIm complex	Downregulated	8.62559	2.65927	5.17249	2.17434	-0.737763	89	0.00455134	0.0411565
ENSG00000166598.16	HSP90B1	1	CFIm complex	No change	222.492	19.6192	187.681	26.8727	-0.245472	89	0.00455134	0.0411565
ENSG00000167323.12	STIM1	1	CFIm complex	No change	7.97866	2.54797	10.8448	1.25716	0.442788	493	0.00455134	0.0411565
ENSG00000169554.23	ZEB2	1	CFIm complex	Upregulated	36.05	5.59065	55.9309	19.1349	0.633646	493	0.00455134	0.0411565
ENSG00000178952.11	TUFM	1	CFIm complex	No change	482.869	20.2959	430.053	42.6409	-0.167116	89	0.00455134	0.0411565
ENSG00000180104.16	EXOC3	1	CFIm complex	No change	75.7597	9.49946	94.0959	14.9656	0.312702	493	0.00455134	0.0411565
ENSG00000181896.12	ZNF101	1	CFIm complex	Downregulated	9.65795	3.31675	6.04876	2.4554	-0.675077	89	0.00455134	0.0411565
ENSG00000186591.13	UBE2H	1	CFIm complex	Upregulated	25.0229	5.07032	38.0269	14.5971	0.603775	493	0.00455134	0.0411565
ENSG00000196550.11	FAM72A	1	CFIm complex	Upregulated	7.30097	2.75078	15.223	9.59253	1.06009	493	0.00455134	0.0411565
ENSG00000042753.12	AP2S1	1	CFIm complex	No change	301.634	16.8089	336.448	32.975	0.157585	492	0.00475612	0.042189
ENSG00000102401.20	ARMCX3	1	CFIm complex	No change	22.566	4.55409	29.6821	5.92151	0.395438	492	0.00475612	0.042189
ENSG00000105821.15	DNAJC2	1	CFIm complex	No change	34.5947	5.53054	27.9488	4.27862	-0.307762	90	0.00475612	0.042189
ENSG00000107669.19	ATE1	1	CFIm complex	No change	19.3721	4.33803	26.7682	6.27822	0.466539	492	0.00475612	0.042189
ENSG00000109339.24	MAPK10	1	CFIm complex	No change	15.2283	4.12987	20.7535	3.53175	0.446597	492	0.00475612	0.042189
ENSG00000110700.7	RPS13	1	CFIm complex	No change	2245.02	57.2868	2075.54	154.665	-0.113237	90	0.00475612	0.042189
ENSG00000120885.22	CLU	1	CFIm complex	No change	23.7257	4.97135	31.634	6.16757	0.415029	492	0.00475612	0.042189
ENSG00000130119.17	GNL3L	1	CFIm complex	No change	35.3768	6.25953	43.2208	5.06204	0.288921	492	0.00475612	0.042189
ENSG00000130203.10	APOE	1	CFIm complex	No change	1111.36	92.9214	1307.64	171.506	0.234637	492	0.00475612	0.042189
ENSG00000139116.19	KIF21A	1	CFIm complex	Upregulated	6.65139	2.66905	9.98476	1.92222	0.586072	492	0.00475612	0.042189
ENSG00000149516.14	MS4A3	1	CFIm complex	No change	121.175	22.3648	179.811	58.6317	0.569388	492	0.00475612	0.042189
ENSG00000154719.14	MRPL39	1	CFIm complex	No change	81.6462	7.98057	64.985	13.0991	-0.329279	90	0.00475612	0.042189
ENSG00000163870.16	TPRA1	1	CFIm complex	No change	10.3177	3.13812	6.93308	1.7709	-0.573551	90	0.00475612	0.042189
ENSG00000166377.21	ATP9B	1	CFIm complex	No change	129.936	10.8923	144.411	10.0206	0.152385	492	0.00475612	0.042189
ENSG00000169895.6	SYAP1	1	CFIm complex	No change	71.6356	8.17405	86.2374	11.1381	0.267637	492	0.00475612	0.042189
ENSG00000172380.6	GNG12	1	CFIm complex	No change	17.1794	4.1294	22.7165	5.25219	0.403066	492	0.00475612	0.042189
ENSG00000179152.20	TCAIM	1	CFIm complex	No change	16.2447	3.78584	11.8004	2.44624	-0.461133	90	0.00475612	0.042189
ENSG00000183161.6	FANCF	1	CFIm complex	No change	15.9863	4.20029	10.8378	4.41349	-0.560764	90	0.00475612	0.042189
ENSG00000224051.7	CPTP	1	CFIm complex	Downregulated	8.20845	2.69743	5.42517	1.64928	-0.597441	90	0.00475612	0.042189
ENSG00000278845.5	MRPL45	1	CFIm complex	No change	66.5223	8.30066	55.5052	7.73012	-0.261215	90	0.00475612	0.042189
ENSG00000115993.13	TRAK2	1	CFIm complex	Upregulated	4.54426	2.2019	7.77653	2.87383	0.775083	491	0.00496908	0.0432958
ENSG00000031698.13	SARS1	1	CFIm complex	No change	71.2765	8.22054	84.2631	9.57745	0.241475	491	0.0049692	0.0432958
ENSG00000100243.22	CYB5R3	1	CFIm complex	No change	78.6393	9.69069	97.2201	14.9639	0.306003	491	0.0049692	0.0432958
ENSG00000124422.12	USP22	1	CFIm complex	No change	52.5811	7.30948	43.2918	6.68423	-0.280451	91	0.0049692	0.0432958
ENSG00000125875.15	TBC1D20	1	CFIm complex	Upregulated	17.8718	4.45728	37.83	20.1055	1.08185	491	0.0049692	0.0432958
ENSG00000128951.14	DUT	1	CFIm complex	No change	319.267	23.3694	293.515	16.4923	-0.121331	91	0.0049692	0.0432958
ENSG00000132423.12	COQ3	1	CFIm complex	No change	37.039	5.81396	29.3828	5.13821	-0.33407	91	0.0049692	0.0432958
ENSG00000133027.18	PEMT	1	CFIm complex	No change	21.4958	4.15263	16.1187	5.02367	-0.415318	91	0.0049692	0.0432958
ENSG00000134717.18	BTF3L4	1	CFIm complex	No change	118.401	11.4939	156.898	30.7596	0.406137	491	0.0049692	0.0432958
ENSG00000141577.14	CEP131	1	CFIm complex	Upregulated	6.38281	2.35923	9.76971	2.88223	0.614124	491	0.0049692	0.0432958
ENSG00000158869.11	FCER1G	1	CFIm complex	Upregulated	29.5941	6.06591	46.1381	16.7819	0.640652	491	0.0049692	0.0432958
ENSG00000159210.10	SNF8	1	CFIm complex	No change	164.512	11.6583	182.663	13.7382	0.150986	491	0.0049692	0.0432958
ENSG00000163882.10	POLR2H	1	CFIm complex	No change	179.616	12.9926	151.46	25.1336	-0.245973	91	0.0049692	0.0432958
ENSG00000164818.16	DNAAF5	1	CFIm complex	No change	38.0808	6.34828	31.7804	3.27146	-0.260928	91	0.0049692	0.0432958
ENSG00000170425.4	ADORA2B	1	CFIm complex	No change	912.893	37.3271	983.803	59.371	0.107923	491	0.0049692	0.0432958
ENSG00000175334.8	BANF1	1	CFIm complex	No change	383.22	22.3795	343.661	29.6478	-0.157185	91	0.0049692	0.0432958
ENSG00000185885.17	IFITM1	1	CFIm complex	No change	388.761	49.5027	288.959	93.2519	-0.42802	91	0.0049692	0.0432958
ENSG00000189050.16	RNFT1	1	CFIm complex	Downregulated	11.9981	3.28957	7.34735	3.46066	-0.707512	91	0.0049692	0.0432958
ENSG00000204713.11	TRIM27	1	CFIm complex	No change	62.9341	7.5682	53.1875	5.23955	-0.242755	91	0.0049692	0.0432958
ENSG00000139508.15	SLC46A3	1	CFIm complex	Upregulated	4.75328	2.08775	11.7069	6.80893	1.30037	490	0.00519076	0.0445192
ENSG00000184698.5	OR51M1	1	CFIm complex	Upregulated	3.91431	1.84312	5.92039	1.16673	0.596935	490	0.00519076	0.0445192
ENSG00000004766.17	VPS50	1	CFIm complex	No change	6.39755	2.10834	9.39881	2.52896	0.55496	490	0.00519088	0.0445192
ENSG00000068394.11	GPKOW	1	CFIm complex	No change	10.3849	3.11449	13.9659	1.9533	0.427417	490	0.00519088	0.0445192
ENSG00000087074.8	PPP1R15A	1	CFIm complex	No change	36.4928	6.31573	49.9561	14.5703	0.453048	490	0.00519088	0.0445192
ENSG00000113638.14	TTC33	1	CFIm complex	Upregulated	8.44261	3.13048	12.75	3.22338	0.594734	490	0.00519088	0.0445192
ENSG00000115368.10	WDR75	1	CFIm complex	No change	39.866	6.44869	31.436	5.54949	-0.342741	92	0.00519088	0.0445192
ENSG00000116580.20	GON4L	1	CFIm complex	No change	22.6246	4.68363	28.9493	5.13848	0.355634	490	0.00519088	0.0445192
ENSG00000119335.18	SET	1	CFIm complex	No change	1423.9	52.1432	1263.88	134.423	-0.171993	92	0.00519088	0.0445192
ENSG00000137434.12	C6orf52	1	CFIm complex	Upregulated	11.8554	3.52345	18.3289	7.11172	0.628574	490	0.00519088	0.0445192
ENSG00000162980.17	ARL5A	1	CFIm complex	No change	207.398	11.8215	178.283	24.1778	-0.218237	92	0.00519088	0.0445192
ENSG00000170881.5	RNF139	1	CFIm complex	No change	18.9152	4.28446	26.5043	7.6803	0.486682	490	0.00519088	0.0445192
ENSG00000171988.20	JMJD1C	1	CFIm complex	No change	9.37612	3.04344	13.2798	2.69961	0.502175	490	0.00519088	0.0445192
ENSG00000177733.7	HNRNPA0	1	CFIm complex	No change	176.116	14.0101	196.602	15.8401	0.158753	490	0.00519088	0.0445192
ENSG00000203666.13	EFCAB2	1	CFIm complex	No change	31.9045	5.15238	22.3275	8.70168	-0.514938	92	0.00519088	0.0445192
ENSG00000214787.11	MS4A4E	1	CFIm complex	No change	135.958	12.2089	160.84	22.107	0.242467	490	0.00519088	0.0445192
ENSG00000243667.7	DNAAF10	1	CFIm complex	No change	13.7593	3.56244	19.8694	6.16643	0.530146	490	0.00519088	0.0445192
ENSG00000154027.19	AK5	1	CFIm complex	Upregulated	3.55628	1.98497	6.37026	2.28244	0.840983	489	0.00542019	0.0454915
ENSG00000072756.17	TRNT1	1	CFIm complex	No change	28.3375	5.4066	20.0415	7.67928	-0.499726	93	0.00542146	0.0454915
ENSG00000074696.13	HACD3	1	CFIm complex	No change	148.952	12.8097	186.616	33.7121	0.325221	489	0.00542146	0.0454915
ENSG00000101367.9	MAPRE1	1	CFIm complex	No change	117.341	10.3941	138.197	19.7622	0.236016	489	0.00542146	0.0454915
ENSG00000102931.8	ARL2BP	1	CFIm complex	No change	27.4992	4.96692	36.6663	8.22017	0.415065	489	0.00542146	0.0454915
ENSG00000106554.13	CHCHD3	1	CFIm complex	No change	159.017	14.5597	142.729	10.2583	-0.155897	93	0.00542146	0.0454915
ENSG00000113356.13	POLR3G	1	CFIm complex	Downregulated	28.6387	5.50472	17.9415	8.97219	-0.674663	93	0.00542146	0.0454915
ENSG00000125166.13	GOT2	1	CFIm complex	No change	93.4453	10.2133	74.95	16.3022	-0.318193	93	0.00542146	0.0454915
ENSG00000129128.13	SPCS3	1	CFIm complex	Upregulated	113.409	11.0168	202.764	86.5844	0.838269	489	0.00542146	0.0454915
ENSG00000130958.13	SLC35D2	1	CFIm complex	No change	9.8318	2.86149	13.3352	2.31452	0.439708	489	0.00542146	0.0454915
ENSG00000131467.12	PSME3	1	CFIm complex	No change	99.007	10.2298	86.1835	8.63187	-0.200119	93	0.00542146	0.0454915
ENSG00000131669.10	NINJ1	1	CFIm complex	No change	21.1208	3.89268	27.782	6.02709	0.395488	489	0.00542146	0.0454915
ENSG00000138448.12	ITGAV	1	CFIm complex	Upregulated	11.7517	3.16987	17.9867	6.1027	0.61406	489	0.00542146	0.0454915
ENSG00000143190.23	POU2F1	1	CFIm complex	No change	23.2121	4.56095	18.1431	2.46846	-0.355456	93	0.00542146	0.0454915
ENSG00000145293.17	ENOPH1	1	CFIm complex	No change	57.8892	7.29822	45.9617	9.55961	-0.332863	93	0.00542146	0.0454915
ENSG00000156502.14	SUPV3L1	1	CFIm complex	No change	26.1148	4.74853	21.3389	3.23016	-0.29138	93	0.00542146	0.0454915
ENSG00000159023.22	EPB41	1	CFIm complex	No change	137.335	12.0636	154.154	10.9058	0.166674	489	0.00542146	0.0454915
ENSG00000160439.16	RDH13	1	CFIm complex	Downregulated	20.5559	4.29737	13.6725	5.57229	-0.588279	93	0.00542146	0.0454915
ENSG00000166004.15	CEP295	1	CFIm complex	Upregulated	8.15106	2.78087	12.4597	4.10576	0.612208	489	0.00542146	0.0454915
ENSG00000171295.13	ZNF440	1	CFIm complex	No change	13.5704	3.90152	19.9004	5.32369	0.552335	489	0.00542146	0.0454915
ENSG00000172172.8	MRPL13	1	CFIm complex	No change	196.188	13.1161	172.136	21.6378	-0.188688	93	0.00542146	0.0454915
ENSG00000172270.22	BSG	1	CFIm complex	No change	610.694	31.4273	694.226	69.1433	0.184956	489	0.00542146	0.0454915
ENSG00000184047.20	DIABLO	1	CFIm complex	No change	28.1505	8.25662	41.3755	13.2452	0.555614	489	0.00542146	0.0454915
ENSG00000198546.15	ZNF511	1	CFIm complex	No change	74.9678	8.13297	65.3118	5.79857	-0.198928	93	0.00542146	0.0454915
ENSG00000223802.9	CERS1	1	CFIm complex	Upregulated	3.34453	1.82474	6.22279	2.18327	0.89576	488	0.00565993	0.0469118
ENSG00000003400.15	CASP10	1	CFIm complex	No change	9.64538	2.94352	14.0215	3.74873	0.539733	488	0.00566125	0.0469118
ENSG00000102226.10	USP11	1	CFIm complex	Upregulated	11.6785	3.22683	17.693	4.76068	0.599326	488	0.00566125	0.0469118
ENSG00000115524.17	SF3B1	1	CFIm complex	No change	144.793	12.8384	127.781	12.8532	-0.180319	94	0.00566125	0.0469118
ENSG00000117394.24	SLC2A1	1	CFIm complex	No change	43.8207	6.3329	53.5857	7.62488	0.290236	488	0.00566125	0.0469118
ENSG00000129355.7	CDKN2D	1	CFIm complex	No change	13.3881	3.54066	18.4667	3.77113	0.463973	488	0.00566125	0.0469118
ENSG00000129657.16	SEC14L1	1	CFIm complex	Upregulated	37.6968	5.91982	56.7247	17.6919	0.589533	488	0.00566125	0.0469118
ENSG00000138074.15	SLC5A6	1	CFIm complex	No change	44.8312	6.92252	35.2877	7.33942	-0.345338	94	0.00566125	0.0469118
ENSG00000141994.16	DUS3L	1	CFIm complex	No change	49.597	7.49508	39.0246	8.10639	-0.34587	94	0.00566125	0.0469118
ENSG00000162496.9	DHRS3	1	CFIm complex	No change	8.5368	2.79896	12.1594	2.5637	0.510308	488	0.00566125	0.0469118
ENSG00000166167.18	BTRC	1	CFIm complex	Upregulated	5.24295	1.74077	8.4268	2.66055	0.684605	488	0.00566125	0.0469118
ENSG00000166337.11	TAF10	1	CFIm complex	No change	63.8919	7.21633	53.1467	8.07724	-0.265655	94	0.00566125	0.0469118
ENSG00000183474.16	GTF2H2C	1	CFIm complex	No change	62.9034	10.2041	47.7704	12.9748	-0.397022	94	0.00566125	0.0469118
ENSG00000196712.19	NF1	1	CFIm complex	No change	13.7969	4.05712	9.24465	2.12995	-0.577649	94	0.00566125	0.0469118
ENSG00000251201.8	TMED7-TICAM2	1	CFIm complex	Upregulated	2.56871	1.45879	7.19424	5.01173	1.4858	487	0.00590579	0.0483327
ENSG00000007080.11	CCDC124	1	CFIm complex	No change	141.788	11.6246	128.681	8.5436	-0.139939	95	0.00591056	0.0483327
ENSG00000100395.15	L3MBTL2	1	CFIm complex	No change	14.551	3.53313	20.184	4.16142	0.472093	487	0.00591056	0.0483327
ENSG00000100526.21	CDKN3	1	CFIm complex	No change	30.7053	5.58191	40.1276	9.54945	0.386108	487	0.00591056	0.0483327
ENSG00000101444.13	AHCY	1	CFIm complex	No change	159.532	12.6563	145.916	7.92318	-0.128709	95	0.00591056	0.0483327
ENSG00000105176.18	URI1	1	CFIm complex	Upregulated	37.6141	6.24168	58.5366	19.7507	0.638066	487	0.00591056	0.0483327
ENSG00000122376.12	SHLD2	1	CFIm complex	No change	20.2631	4.54051	14.7556	3.54039	-0.457591	95	0.00591056	0.0483327
ENSG00000128791.12	TWSG1	1	CFIm complex	No change	20.7147	5.02725	30.5883	8.93544	0.562324	487	0.00591056	0.0483327
ENSG00000133316.16	WDR74	1	CFIm complex	No change	108.764	9.67709	94.1677	13.174	-0.207902	95	0.00591056	0.0483327
ENSG00000134575.13	ACP2	1	CFIm complex	No change	14.3628	3.18476	10.4276	2.8991	-0.461924	95	0.00591056	0.0483327
ENSG00000143614.10	GATAD2B	1	CFIm complex	No change	18.6472	4.58173	24.3047	4.77179	0.382277	487	0.00591056	0.0483327
ENSG00000161091.14	MFSD12	1	CFIm complex	No change	54.9911	7.05385	45.5438	7.24311	-0.271944	95	0.00591056	0.0483327
ENSG00000168268.11	NT5DC2	1	CFIm complex	No change	141.808	11.7777	117.629	22.096	-0.269694	95	0.00591056	0.0483327
ENSG00000196497.17	IPO4	1	CFIm complex	No change	71.8945	8.92498	59.9804	9.29072	-0.261391	95	0.00591056	0.0483327
ENSG00000214941.8	ZSWIM7	1	CFIm complex	No change	22.7464	4.38808	31.863	8.05194	0.486248	487	0.00591056	0.0483327
ENSG00000176485.13	PLAAT3	1	CFIm complex	Upregulated	3.40006	1.91041	11.0873	9.22022	1.70528	486	0.00616832	0.0496242
ENSG00000069482.7	GAL	1	CFIm complex	No change	282.979	21.6903	238.416	42.4272	-0.247211	96	0.00616973	0.0496242
ENSG00000089682.17	RBM41	1	CFIm complex	No change	28.6957	4.85261	40.6845	13.3957	0.503641	486	0.00616973	0.0496242
ENSG00000105968.19	H2AZ2	1	CFIm complex	No change	459.116	23.8865	580.781	119.99	0.339135	486	0.00616973	0.0496242
ENSG00000108179.14	PPIF	1	CFIm complex	No change	159.831	12.2461	139.736	16.8358	-0.193845	96	0.00616973	0.0496242
ENSG00000111885.7	MAN1A1	1	CFIm complex	No change	32.7827	6.66587	39.8462	6.25954	0.281504	486	0.00616973	0.0496242
ENSG00000122741.16	DCAF10	1	CFIm complex	Upregulated	6.33757	2.29505	11.1856	4.76614	0.819639	486	0.00616973	0.0496242
ENSG00000129691.16	ASH2L	1	CFIm complex	No change	92.9813	8.99569	119.025	21.7289	0.356249	486	0.00616973	0.0496242
ENSG00000134480.16	CCNH	1	CFIm complex	No change	62.004	8.00784	48.4723	12.2606	-0.355201	96	0.00616973	0.0496242
ENSG00000135932.12	CAB39	1	CFIm complex	Upregulated	59.3589	7.6046	97.0388	41.316	0.709098	486	0.00616973	0.0496242
ENSG00000151090.20	THRB	1	CFIm complex	Upregulated	7.41091	2.84417	13.4664	6.06964	0.861637	486	0.00616973	0.0496242
ENSG00000155827.12	RNF20	1	CFIm complex	Downregulated	9.89289	2.90535	6.57582	1.93542	-0.589223	96	0.00616973	0.0496242
ENSG00000166340.18	TPP1	1	CFIm complex	No change	19.5621	4.16743	13.8094	4.0097	-0.502408	96	0.00616973	0.0496242
ENSG00000171241.9	SHCBP1	1	CFIm complex	No change	21.2393	4.70732	26.9744	4.09001	0.344854	486	0.00616973	0.0496242
ENSG00000184357.5	H1-5	1	CFIm complex	No change	164.502	26.2118	121.842	33.8031	-0.433099	96	0.00616973	0.0496242
ENSG00000185686.18	PRAME	1	CFIm complex	No change	674.389	28.9289	587.766	84.7027	-0.198339	96	0.00616973	0.0496242
ENSG00000188157.15	AGRN	1	CFIm complex	Downregulated	5.41119	2.27803	2.51837	1.97502	-1.10346	96	0.00616973	0.0496242
ENSG00000243927.6	MRPS6	1	CFIm complex	No change	178.279	13.3902	147.196	31.3415	-0.276403	96	0.00616973	0.0496242
ENSG00000276966.3	H4C5	1	CFIm complex	Upregulated	7.87634	2.60744	12.1319	4.08179	0.623208	486	0.00616973	0.0496242
ENSG00000106258.15	CYP3A5	1	CFIm complex	No change	3.47855	2.07823	7.51089	3.94868	1.1105	485	0.00643617	0.0507391
ENSG00000100284.22	TOM1	1	CFIm complex	No change	5.59351	2.1784	8.62739	2.55246	0.62517	485	0.00643894	0.0507391
ENSG00000079393.21	DUSP13	1	CFIm complex	No change	5.31319	2.21988	10.8262	6.16009	1.02688	485	0.00643908	0.0507391
ENSG00000095564.15	BTAF1	1	CFIm complex	No change	6.37423	2.57239	3.2118	2.14943	-0.988867	97	0.00643908	0.0507391
ENSG00000096092.6	TMEM14A	1	CFIm complex	No change	41.2007	6.4762	58.0372	13.2267	0.49431	485	0.00643908	0.0507391
ENSG00000116560.11	SFPQ	1	CFIm complex	No change	357.078	23.3932	322.353	28.2975	-0.147599	97	0.00643908	0.0507391
ENSG00000125995.16	ROMO1	1	CFIm complex	No change	108.61	11.9964	92.5596	10.9851	-0.230699	97	0.00643908	0.0507391
ENSG00000130204.13	TOMM40	1	CFIm complex	No change	391.225	22.526	342.947	45.0244	-0.190011	97	0.00643908	0.0507391
ENSG00000137207.12	YIPF3	1	CFIm complex	No change	48.5435	6.92366	60.2544	11.599	0.31179	485	0.00643908	0.0507391
ENSG00000139436.22	GIT2	1	CFIm complex	No change	12.3164	3.23795	16.3368	2.73738	0.407542	485	0.00643908	0.0507391
ENSG00000140497.16	SCAMP2	1	CFIm complex	No change	41.3497	6.43097	53.2461	11.0464	0.364799	485	0.00643908	0.0507391
ENSG00000148459.16	PDSS1	1	CFIm complex	No change	30.1723	4.53973	22.5167	6.30956	-0.422227	97	0.00643908	0.0507391
ENSG00000154640.15	BTG3	1	CFIm complex	No change	19.4739	3.99923	24.6183	3.9645	0.338185	485	0.00643908	0.0507391
ENSG00000158669.11	GPAT4	1	CFIm complex	No change	19.8815	4.44989	26.0106	4.78117	0.38767	485	0.00643908	0.0507391
ENSG00000160209.19	PDXK	1	CFIm complex	No change	121.994	10.2543	182.774	58.7907	0.583248	485	0.00643908	0.0507391
ENSG00000172053.18	QARS1	1	CFIm complex	No change	70.2323	8.19812	58.6409	10.2571	-0.260227	97	0.00643908	0.0507391
ENSG00000173064.14	HECTD4	1	CFIm complex	No change	12.5986	3.71735	17.641	3.60579	0.48567	485	0.00643908	0.0507391
ENSG00000183077.16	AFMID	1	CFIm complex	No change	27.2221	4.99003	36.1783	7.91811	0.41035	485	0.00643908	0.0507391
ENSG00000185359.14	HGS	1	CFIm complex	No change	39.4637	6.17724	48.6421	7.4492	0.301679	485	0.00643908	0.0507391
ENSG00000197343.11	ZNF655	1	CFIm complex	No change	42.2613	6.636	32.8545	7.87368	-0.363246	97	0.00643908	0.0507391
ENSG00000198270.13	TMEM116	1	CFIm complex	No change	9.35729	3.04377	13.9989	3.75476	0.581154	485	0.00643908	0.0507391
ENSG00000198818.10	SFT2D1	1	CFIm complex	No change	110.659	11.1349	122.566	6.18692	0.147439	485	0.00643908	0.0507391
ENSG00000204856.12	FAM216A	1	CFIm complex	No change	28.9447	6.22944	20.3296	6.73311	-0.509719	97	0.00643908	0.0507391
ENSG00000263513.6	FAM72C	1	CFIm complex	No change	10.2515	4.45496	5.09243	3.07208	-1.00941	97	0.00643908	0.0507391
ENSG00000121964.15	GTDC1	1	CFIm complex	No change	2.38516	1.52512	5.03111	2.59872	1.07679	484	0.00670631	0.0521504
ENSG00000049245.13	VAMP3	1	CFIm complex	No change	27.4281	4.78413	37.6558	9.58798	0.457221	484	0.00671897	0.0521504
ENSG00000103174.13	NAGPA	1	CFIm complex	No change	16.4046	3.75893	11.4853	4.07938	-0.514316	98	0.00671897	0.0521504
ENSG00000111880.16	RNGTT	1	CFIm complex	No change	18.9661	4.5133	26.2611	6.90626	0.469505	484	0.00671897	0.0521504
ENSG00000117632.23	STMN1	1	CFIm complex	No change	720.004	40.7299	795.684	76.6745	0.144189	484	0.00671897	0.0521504
ENSG00000139428.12	MMAB	1	CFIm complex	No change	51.7229	6.89252	42.751	6.1335	-0.274846	98	0.00671897	0.0521504
ENSG00000152683.14	SLC30A6	1	CFIm complex	No change	20.0255	4.04532	15.3288	3.59257	-0.385591	98	0.00671897	0.0521504
ENSG00000162636.16	FAM102B	1	CFIm complex	No change	16.6794	4.34959	20.9021	2.26454	0.325578	484	0.00671897	0.0521504
ENSG00000162645.13	GBP2	1	CFIm complex	No change	4.68934	2.02621	7.95325	2.86019	0.762159	484	0.00671897	0.0521504
ENSG00000167526.14	RPL13	1	CFIm complex	No change	4310.25	99.1811	4586.04	313.09	0.0894762	484	0.00671897	0.0521504
ENSG00000169220.18	RGS14	1	CFIm complex	No change	19.0544	4.61786	14.2401	2.819	-0.420161	98	0.00671897	0.0521504
ENSG00000174109.5	C16orf91	1	CFIm complex	No change	77.928	7.433	69.0217	5.53967	-0.175093	98	0.00671897	0.0521504
ENSG00000174456.16	C12orf76	1	CFIm complex	No change	9.56413	2.91456	5.59433	3.35257	-0.773669	98	0.00671897	0.0521504
ENSG00000180667.11	YOD1	1	CFIm complex	No change	32.1609	5.6682	38.9258	4.4088	0.275417	484	0.00671897	0.0521504
ENSG00000186665.10	C17orf58	1	CFIm complex	No change	49.0532	8.20054	37.2161	10.5777	-0.398421	98	0.00671897	0.0521504
ENSG00000197061.5	H4C3	1	CFIm complex	No change	1097.25	126.028	905.213	171.124	-0.277559	98	0.00671897	0.0521504
ENSG00000203814.7	H2BC18	1	CFIm complex	No change	7.49601	2.998	11.8038	3.51218	0.655054	484	0.00671897	0.0521504
ENSG00000274523.5	RCC1L	1	CFIm complex	No change	43.6372	5.93246	33.7816	8.18915	-0.36932	98	0.00671897	0.0521504
ENSG00000174628.16	IQCK	1	CFIm complex	No change	3.23994	1.77027	5.66343	2.11575	0.805708	483	0.00700663	0.0536473
ENSG00000057663.16	ATG5	1	CFIm complex	No change	61.451	7.65051	79.3203	17.6936	0.368253	483	0.00700975	0.0536473
ENSG00000109929.10	SC5D	1	CFIm complex	No change	11.4924	3.29567	16.5351	4.44752	0.524846	483	0.00700975	0.0536473
ENSG00000120742.11	SERP1	1	CFIm complex	No change	329.099	22.4475	449.056	109.448	0.448373	483	0.00700975	0.0536473
ENSG00000125741.5	OPA3	1	CFIm complex	No change	34.7593	6.24603	43.6455	7.05192	0.328435	483	0.00700975	0.0536473
ENSG00000128609.16	NDUFA5	1	CFIm complex	No change	307.644	19.0013	278.773	26.888	-0.142173	99	0.00700975	0.0536473
ENSG00000128989.11	ARPP19	1	CFIm complex	No change	55.489	7.42451	68.1787	10.3607	0.29712	483	0.00700975	0.0536473
ENSG00000135821.19	GLUL	1	CFIm complex	No change	89.5395	10.6127	140.288	51.9493	0.647793	483	0.00700975	0.0536473
ENSG00000143622.11	RIT1	1	CFIm complex	No change	11.6754	2.8033	22.5941	11.0102	0.952474	483	0.00700975	0.0536473
ENSG00000148908.15	RGS10	1	CFIm complex	No change	155.788	13.6044	183.374	28.8245	0.235203	483	0.00700975	0.0536473
ENSG00000152147.11	GEMIN6	1	CFIm complex	No change	54.8601	6.66733	40.8247	13.5368	-0.426316	99	0.00700975	0.0536473
ENSG00000163378.14	EOGT	1	CFIm complex	No change	4.47843	1.90167	7.65365	3.01827	0.773156	483	0.00700975	0.0536473
ENSG00000165802.23	NSMF	1	CFIm complex	No change	19.8613	4.2378	15.2812	2.1784	-0.378198	99	0.00700975	0.0536473
ENSG00000176946.13	THAP4	1	CFIm complex	No change	50.2913	6.75127	39.2673	11.5915	-0.356981	99	0.00700975	0.0536473
ENSG00000197930.13	ERO1A	1	CFIm complex	No change	25.0806	5.13178	19.1081	3.28469	-0.392392	99	0.00700975	0.0536473
ENSG00000203705.11	TATDN3	1	CFIm complex	No change	30.2454	5.27186	51.1302	19.5192	0.757459	483	0.00700975	0.0536473
ENSG00000259956.2	RBM15B	1	CFIm complex	No change	32.7891	6.0685	25.3867	6.72126	-0.369147	99	0.00700975	0.0536473
ENSG00000115226.10	FNDC4	1	CFIm complex	No change	4.07068	2.13393	7.91041	3.57819	0.958481	482	0.00731113	0.0547003
ENSG00000022840.17	RNF10	1	CFIm complex	No change	50.3752	6.83742	57.1929	3.3509	0.183122	482	0.00731177	0.0547003
ENSG00000040275.17	SPDL1	1	CFIm complex	No change	47.8305	7.5364	37.5871	8.45334	-0.347691	100	0.00731177	0.0547003
ENSG00000065559.15	MAP2K4	1	CFIm complex	No change	8.35717	2.5973	11.8029	2.9181	0.49805	482	0.00731177	0.0547003
ENSG00000076928.18	ARHGEF1	1	CFIm complex	No change	31.6411	5.06689	25.2223	4.74559	-0.327096	100	0.00731177	0.0547003
ENSG00000100258.18	LMF2	1	CFIm complex	No change	21.9926	4.2122	17.1724	3.41489	-0.356931	100	0.00731177	0.0547003
ENSG00000106605.11	BLVRA	1	CFIm complex	No change	32.4103	5.15172	46.6632	14.2893	0.525831	482	0.00731177	0.0547003
ENSG00000114648.12	KLHL18	1	CFIm complex	No change	13.4829	3.13566	19.0156	4.43847	0.496048	482	0.00731177	0.0547003
ENSG00000117593.12	DARS2	1	CFIm complex	No change	17.824	3.88465	12.2956	4.1428	-0.535676	100	0.00731177	0.0547003
ENSG00000130312.7	MRPL34	1	CFIm complex	No change	184.131	15.1447	150.407	28.713	-0.291856	100	0.00731177	0.0547003
ENSG00000130560.9	UBAC1	1	CFIm complex	No change	210.939	14.5029	247.96	39.9436	0.233282	482	0.00731177	0.0547003
ENSG00000132467.4	UTP3	1	CFIm complex	No change	32.601	5.30697	26.041	5.00875	-0.324133	100	0.00731177	0.0547003
ENSG00000132485.14	ZRANB2	1	CFIm complex	No change	111.443	10.5694	86.8808	20.6809	-0.359199	100	0.00731177	0.0547003
ENSG00000139117.14	CPNE8	1	CFIm complex	No change	6.45683	2.58262	10.588	3.98467	0.713535	482	0.00731177	0.0547003
ENSG00000140307.11	GTF2A2	1	CFIm complex	No change	265.344	20.4748	230.488	29.6457	-0.20317	100	0.00731177	0.0547003
ENSG00000143845.15	ETNK2	1	CFIm complex	No change	5.85231	2.2885	8.82999	2.54785	0.593406	482	0.00731177	0.0547003
ENSG00000144802.11	NFKBIZ	1	CFIm complex	No change	4.30846	1.96076	6.94143	1.97524	0.688062	482	0.00731177	0.0547003
ENSG00000147123.12	NDUFB11	1	CFIm complex	No change	263.92	14.5506	278.598	8.3507	0.078084	482	0.00731177	0.0547003
ENSG00000152193.8	OBI1	1	CFIm complex	No change	16.3499	4.25135	22.5887	5.46065	0.466318	482	0.00731177	0.0547003
ENSG00000155097.12	ATP6V1C1	1	CFIm complex	No change	29.1119	5.57374	37.4457	6.09453	0.363191	482	0.00731177	0.0547003
ENSG00000164830.19	OXR1	1	CFIm complex	No change	18.0391	3.92628	32.8398	15.5364	0.864315	482	0.00731177	0.0547003
ENSG00000166575.17	TMEM135	1	CFIm complex	No change	7.88592	2.47722	11.6316	3.14453	0.560702	482	0.00731177	0.0547003
ENSG00000166851.15	PLK1	1	CFIm complex	No change	119.759	15.4027	101.457	12.9782	-0.239272	100	0.00731177	0.0547003
ENSG00000175130.7	MARCKSL1	1	CFIm complex	No change	461.984	26.8575	336.287	150.081	-0.458151	100	0.00731177	0.0547003
ENSG00000186395.9	KRT10	1	CFIm complex	No change	345.93	18.8851	389.043	67.7665	0.169452	482	0.00731177	0.0547003
ENSG00000203879.12	GDI1	1	CFIm complex	No change	12.4108	3.5529	18.0725	4.63778	0.542194	482	0.00731177	0.0547003
ENSG00000205726.15	ITSN1	1	CFIm complex	No change	15.6096	3.566	22.7486	7.1902	0.543342	482	0.00731177	0.0547003
ENSG00000258102.5	MAP1LC3B2	1	CFIm complex	No change	10.3582	3.6914	18.3494	7.64577	0.824954	482	0.00731177	0.0547003
ENSG00000008130.15	NADK	1	CFIm complex	No change	20.8804	4.54461	33.824	12.0222	0.695899	481	0.00762543	0.0562783
ENSG00000081377.17	CDC14B	1	CFIm complex	No change	10.7006	2.89909	6.61989	3.36044	-0.692819	101	0.00762543	0.0562783
ENSG00000102753.10	KPNA3	1	CFIm complex	No change	51.9843	6.28154	62.6365	10.1717	0.268928	481	0.00762543	0.0562783
ENSG00000113384.14	GOLPH3	1	CFIm complex	No change	43.3717	5.90219	34.5946	7.44417	-0.326207	101	0.00762543	0.0562783
ENSG00000116754.14	SRSF11	1	CFIm complex	No change	132.288	12.6324	119.12	9.73245	-0.151266	101	0.00762543	0.0562783
ENSG00000135686.13	KLHL36	1	CFIm complex	No change	8.81326	2.44637	13.0905	4.24779	0.570776	481	0.00762543	0.0562783
ENSG00000137100.16	DCTN3	1	CFIm complex	No change	85.7343	9.0405	104.331	17.894	0.283221	481	0.00762543	0.0562783
ENSG00000137414.7	FAM8A1	1	CFIm complex	No change	11.959	3.04807	26.5495	16.4706	1.15058	481	0.00762543	0.0562783
ENSG00000153485.6	TMEM251	1	CFIm complex	No change	24.7542	4.46765	16.0489	7.53547	-0.6252	101	0.00762543	0.0562783
ENSG00000162522.11	KIAA1522	1	CFIm complex	No change	20.208	4.89117	27.9971	7.12592	0.470349	481	0.00762543	0.0562783
ENSG00000174840.9	PDE12	1	CFIm complex	No change	26.3598	4.78505	19.8385	5.16046	-0.410034	101	0.00762543	0.0562783
ENSG00000175376.9	EIF1AD	1	CFIm complex	No change	45.7322	7.44417	59.5699	13.1135	0.381374	481	0.00762543	0.0562783
ENSG00000177045.11	SIX5	1	CFIm complex	No change	5.62124	2.33831	8.61995	2.31295	0.616791	481	0.00762543	0.0562783
ENSG00000188786.10	MTF1	1	CFIm complex	No change	10.7671	2.71018	14.5881	3.14505	0.43817	481	0.00762543	0.0562783
ENSG00000197982.14	C1orf122	1	CFIm complex	No change	183.041	13.2285	162.776	20.024	-0.169272	101	0.00762543	0.0562783
ENSG00000215712.11	TMEM242	1	CFIm complex	No change	34.5255	6.3138	44.9711	9.17582	0.381336	481	0.00762543	0.0562783
ENSG00000278311.5	GGNBP2	1	CFIm complex	No change	38.3197	5.83945	44.98	5.84283	0.231198	481	0.00762543	0.0562783
ENSG00000067225.20	PKM	1	CFIm complex	No change	384.251	26.0626	333.441	47.989	-0.204618	102	0.00795108	0.0579925
ENSG00000100473.18	COCH	1	CFIm complex	No change	125.432	15.2138	102.475	20.7016	-0.291632	102	0.00795108	0.0579925
ENSG00000101400.6	SNTA1	1	CFIm complex	No change	14.205	3.98444	8.87193	4.21957	-0.679076	102	0.00795108	0.0579925
ENSG00000115365.12	LANCL1	1	CFIm complex	No change	7.46871	2.67391	11.0087	2.84613	0.559713	480	0.00795108	0.0579925
ENSG00000126067.12	PSMB2	1	CFIm complex	No change	702.925	27.4797	772.813	95.3006	0.136749	480	0.00795108	0.0579925
ENSG00000148834.13	GSTO1	1	CFIm complex	No change	194.092	13.7605	227.522	33.0769	0.229262	480	0.00795108	0.0579925
ENSG00000149600.12	COMMD7	1	CFIm complex	No change	50.5315	6.98615	67.756	17.3261	0.423166	480	0.00795108	0.0579925
ENSG00000166166.13	TRMT61A	1	CFIm complex	No change	15.8566	3.62754	11.9825	2.43838	-0.40415	102	0.00795108	0.0579925
ENSG00000166169.17	POLL	1	CFIm complex	No change	7.16397	2.59775	10.8901	2.78239	0.604191	480	0.00795108	0.0579925
ENSG00000170191.5	NANP	1	CFIm complex	No change	5.35824	2.04275	2.80014	1.93772	-0.93626	102	0.00795108	0.0579925
ENSG00000170776.22	AKAP13	1	CFIm complex	No change	6.46872	2.68479	10.9961	4.37046	0.765443	480	0.00795108	0.0579925
ENSG00000171865.10	RNASEH1	1	CFIm complex	No change	94.9894	10.2809	135.029	43.5533	0.507428	480	0.00795108	0.0579925
ENSG00000181038.14	METTL23	1	CFIm complex	No change	38.9878	6.01537	27.7459	11.0883	-0.490746	102	0.00795108	0.0579925
ENSG00000198276.16	UCKL1	1	CFIm complex	No change	19.6072	4.38734	14.2796	3.83479	-0.457434	102	0.00795108	0.0579925
ENSG00000198492.16	YTHDF2	1	CFIm complex	No change	74.6542	7.6715	86.9767	11.5976	0.220406	480	0.00795108	0.0579925
ENSG00000104219.13	ZDHHC2	1	CFIm complex	No change	2.83666	2.04302	6.00804	2.99683	1.0827	479	0.00828294	0.0594343
ENSG00000175084.13	DES	1	CFIm complex	No change	3.4637	1.9014	6.33642	2.44195	0.871352	479	0.0082856	0.0594343
ENSG00000029153.15	ARNTL2	1	CFIm complex	No change	6.82711	2.61468	15.2341	8.36342	1.15795	479	0.00828914	0.0594343
ENSG00000064652.11	SNX24	1	CFIm complex	No change	9.23597	3.03302	19.9475	10.5657	1.11088	479	0.00828914	0.0594343
ENSG00000077254.14	USP33	1	CFIm complex	No change	26.8685	5.43914	33.1603	4.32929	0.30354	479	0.00828914	0.0594343
ENSG00000094804.12	CDC6	1	CFIm complex	No change	50.012	7.03856	59.4965	7.82333	0.250532	479	0.00828914	0.0594343
ENSG00000100664.11	EIF5	1	CFIm complex	No change	100.135	10.1507	137.159	42.7857	0.4539	479	0.00828914	0.0594343
ENSG00000108510.10	MED13	1	CFIm complex	No change	25.0581	5.54849	30.0298	2.60653	0.261114	479	0.00828914	0.0594343
ENSG00000111726.13	CMAS	1	CFIm complex	No change	48.4245	7.58676	60.5388	11.4889	0.322122	479	0.00828914	0.0594343
ENSG00000112651.12	MRPL2	1	CFIm complex	No change	89.7216	10.6769	72.2481	14.5627	-0.312496	103	0.00828914	0.0594343
ENSG00000129003.19	VPS13C	1	CFIm complex	No change	15.7386	3.97867	20.5917	4.25892	0.387757	479	0.00828914	0.0594343
ENSG00000129480.13	DTD2	1	CFIm complex	No change	13.475	3.47226	8.03781	5.34192	-0.74541	103	0.00828914	0.0594343
ENSG00000131187.10	F12	1	CFIm complex	No change	26.3811	4.66329	20.9388	3.51943	-0.333327	103	0.00828914	0.0594343
ENSG00000142546.14	NOSIP	1	CFIm complex	No change	96.0088	9.82598	116.128	17.1468	0.274478	479	0.00828914	0.0594343
ENSG00000143811.20	PYCR2	1	CFIm complex	No change	77.322	8.67234	64.428	14.6299	-0.26319	103	0.00828914	0.0594343
ENSG00000153044.10	CENPH	1	CFIm complex	No change	74.587	8.81374	63.9353	7.46857	-0.222311	103	0.00828914	0.0594343
ENSG00000164754.16	RAD21	1	CFIm complex	No change	50.8871	7.4698	40.2186	9.6769	-0.339436	103	0.00828914	0.0594343
ENSG00000168028.14	RPSA	1	CFIm complex	No change	4904.96	135.102	4639.1	350.838	-0.080397	103	0.00828914	0.0594343
ENSG00000171302.17	CANT1	1	CFIm complex	No change	18.8853	4.11027	23.5204	3.16978	0.316647	479	0.00828914	0.0594343
ENSG00000175701.11	MTLN	1	CFIm complex	No change	19.3445	3.77422	14.3331	4.34741	-0.432571	103	0.00828914	0.0594343
ENSG00000257103.9	LSM14A	1	CFIm complex	No change	48.4681	6.71135	38.801	8.76076	-0.32094	103	0.00828914	0.0594343
ENSG00000259330.3	INAFM2	1	CFIm complex	No change	7.60237	2.43398	12.6127	5.16554	0.730362	479	0.00828914	0.0594343
ENSG00000196660.11	SLC30A10	1	CFIm complex	No change	2.10986	1.51374	5.53909	3.26819	1.3925	478	0.00855694	0.0608262
ENSG00000119139.21	TJP2	1	CFIm complex	No change	3.13448	1.64712	5.15046	1.58408	0.716474	478	0.00863818	0.0608262
ENSG00000165097.16	KDM1B	1	CFIm complex	No change	6.77812	2.43925	4.29632	1.43273	-0.657785	104	0.00863982	0.0608262
ENSG00000071794.16	HLTF	1	CFIm complex	No change	15.19	4.16645	21.3047	5.42661	0.488045	478	0.00864001	0.0608262
ENSG00000093009.11	CDC45	1	CFIm complex	No change	208.285	18.3562	186.437	15.5734	-0.159871	104	0.00864001	0.0608262
ENSG00000100442.11	FKBP3	1	CFIm complex	No change	176.903	16.0174	154.245	20.0631	-0.197736	104	0.00864001	0.0608262
ENSG00000111412.6	SPRING1	1	CFIm complex	No change	20.7334	4.23401	30.8766	9.4902	0.574556	478	0.00864001	0.0608262
ENSG00000111786.9	SRSF9	1	CFIm complex	No change	552.92	23.8186	512.269	38.6006	-0.110169	104	0.00864001	0.0608262
ENSG00000114120.14	SLC25A36	1	CFIm complex	No change	58.152	8.17213	70.0226	11.8388	0.267991	478	0.00864001	0.0608262
ENSG00000118873.17	RAB3GAP2	1	CFIm complex	No change	27.8247	5.23811	20.3903	6.34433	-0.448487	104	0.00864001	0.0608262
ENSG00000132591.12	ERAL1	1	CFIm complex	No change	54.4833	7.27121	44.5515	9.05507	-0.290342	104	0.00864001	0.0608262
ENSG00000148773.14	MKI67	1	CFIm complex	No change	38.0699	6.12963	48.2035	9.16236	0.340488	478	0.00864001	0.0608262
ENSG00000155008.16	APOOL	1	CFIm complex	No change	24.9929	4.49652	35.202	9.9351	0.49414	478	0.00864001	0.0608262
ENSG00000160691.19	SHC1	1	CFIm complex	No change	17.0084	3.91022	13.3122	1.33951	-0.353498	104	0.00864001	0.0608262
ENSG00000163104.18	SMARCAD1	1	CFIm complex	No change	16.6051	4.25661	11.5182	3.9846	-0.52772	104	0.00864001	0.0608262
ENSG00000166165.14	CKB	1	CFIm complex	No change	485.238	28.297	433.372	47.4181	-0.163085	104	0.00864001	0.0608262
ENSG00000167613.16	LAIR1	1	CFIm complex	No change	21.3933	5.2732	26.219	3.0179	0.293455	478	0.00864001	0.0608262
ENSG00000169692.13	AGPAT2	1	CFIm complex	No change	55.8656	7.63369	48.1251	4.56525	-0.215171	104	0.00864001	0.0608262
ENSG00000173065.14	FAM222B	1	CFIm complex	No change	16.6739	4.32727	23.2233	6.35273	0.477981	478	0.00864001	0.0608262
ENSG00000179933.6	C14orf119	1	CFIm complex	No change	102.843	10.0097	119.616	16.1328	0.217976	478	0.00864001	0.0608262
ENSG00000180304.14	OAZ2	1	CFIm complex	No change	32.2964	5.66753	41.5443	8.55549	0.363279	478	0.00864001	0.0608262
ENSG00000187546.14	AGMO	1	CFIm complex	No change	15.6553	3.82427	11.1099	3.7459	-0.494806	104	0.00864001	0.0608262
ENSG00000198876.13	DCAF12	1	CFIm complex	No change	32.3696	6.16927	39.1367	4.39936	0.27388	478	0.00864001	0.0608262
ENSG00000203546.7	ENSG00000203546	1	CFIm complex	No change	6.64369	2.50092	4.20606	1.50434	-0.659515	104	0.00864001	0.0608262
ENSG00000105991.10	HOXA1	1	CFIm complex	No change	3.05945	1.7664	5.32139	1.82481	0.79853	477	0.00899748	0.0622137
ENSG00000079691.18	CARMIL1	1	CFIm complex	No change	4.74957	2.18241	7.08494	1.49468	0.576959	477	0.00900333	0.0622137
ENSG00000002549.13	LAP3	1	CFIm complex	No change	48.9083	6.59435	41.6869	5.50358	-0.230486	105	0.00900409	0.0622137
ENSG00000074054.20	CLASP1	1	CFIm complex	No change	12.8293	3.53012	18.2702	4.88855	0.510057	477	0.00900409	0.0622137
ENSG00000103275.21	UBE2I	1	CFIm complex	No change	298.892	16.2812	269.403	25.7864	-0.149856	105	0.00900409	0.0622137
ENSG00000104324.16	CPQ	1	CFIm complex	No change	11.1427	3.62002	16.8746	5.85501	0.598753	477	0.00900409	0.0622137
ENSG00000104660.19	LEPROTL1	1	CFIm complex	No change	85.6102	9.34922	119.152	31.9075	0.476951	477	0.00900409	0.0622137
ENSG00000111266.9	DUSP16	1	CFIm complex	No change	11.2132	3.31385	16.2762	4.0569	0.537562	477	0.00900409	0.0622137
ENSG00000111647.13	UHRF1BP1L	1	CFIm complex	No change	5.2366	2.28651	7.99154	2.65801	0.609843	477	0.00900409	0.0622137
ENSG00000118513.20	MYB	1	CFIm complex	No change	88.5173	9.13061	75.2153	11.6547	-0.234932	105	0.00900409	0.0622137
ENSG00000119138.5	KLF9	1	CFIm complex	No change	10.56	3.15123	6.90091	2.75611	-0.613748	105	0.00900409	0.0622137
ENSG00000121749.16	TBC1D15	1	CFIm complex	No change	17.0942	3.76139	24.1056	6.35064	0.495864	477	0.00900409	0.0622137
ENSG00000136485.16	DCAF7	1	CFIm complex	No change	140.59	14.447	123.63	12.5995	-0.185455	105	0.00900409	0.0622137
ENSG00000137285.11	TUBB2B	1	CFIm complex	No change	34.2683	8.56453	24.6742	6.0508	-0.473873	105	0.00900409	0.0622137
ENSG00000138942.17	RNF185	1	CFIm complex	No change	9.66084	3.10594	14.5115	4.65395	0.586977	477	0.00900409	0.0622137
ENSG00000144120.13	TMEM177	1	CFIm complex	No change	29.8318	5.19392	20.5744	9.66157	-0.535998	105	0.00900409	0.0622137
ENSG00000145050.19	MANF	1	CFIm complex	No change	59.9498	8.69064	49.7916	7.41791	-0.267852	105	0.00900409	0.0622137
ENSG00000145495.16	MARCHF6	1	CFIm complex	No change	66.2429	7.58849	81.0947	14.4099	0.291842	477	0.00900409	0.0622137
ENSG00000161800.13	RACGAP1	1	CFIm complex	No change	24.1487	5.31273	30.9305	5.67447	0.357088	477	0.00900409	0.0622137
ENSG00000164105.4	SAP30	1	CFIm complex	No change	40.6314	5.85	33.0847	7.01177	-0.296428	105	0.00900409	0.0622137
ENSG00000182712.16	CMC4	1	CFIm complex	No change	20.931	4.28378	16.0788	3.49092	-0.380483	105	0.00900409	0.0622137
ENSG00000185414.20	MRPL30	1	CFIm complex	No change	73.0229	7.84717	100.577	27.0277	0.461876	477	0.00900409	0.0622137
ENSG00000198408.14	OGA	1	CFIm complex	No change	29.4352	4.64804	38.7899	9.1272	0.398142	477	0.00900409	0.0622137
ENSG00000198586.14	TLK1	1	CFIm complex	No change	26.9507	5.41607	20.5173	5.58007	-0.393477	105	0.00900409	0.0622137
ENSG00000198931.11	APRT	1	CFIm complex	No change	614.124	27.395	512.7	107.501	-0.260417	105	0.00900409	0.0622137
ENSG00000168282.6	MGAT2	1	CFIm complex	No change	7.96297	3.21911	4.1803	2.63203	-0.929701	105.5	0.00919102	0.0634582
ENSG00000005238.20	FAM214B	1	CFIm complex	No change	3.63772	2.1261	6.40702	2.54718	0.816618	476	0.00937498	0.0635506
ENSG00000011304.22	PTBP1	1	CFIm complex	No change	215.318	14.7226	195.549	19.733	-0.138942	106	0.0093818	0.0635506
ENSG00000074695.6	LMAN1	1	CFIm complex	No change	18.9165	4.45719	26.3722	9.89212	0.479375	476	0.0093818	0.0635506
ENSG00000079313.15	REXO1	1	CFIm complex	No change	44.9798	6.19212	59.4851	17.3253	0.403249	476	0.0093818	0.0635506
ENSG00000081320.11	STK17B	1	CFIm complex	No change	12.0228	3.82697	18.9016	8.18433	0.65273	476	0.0093818	0.0635506
ENSG00000082212.13	ME2	1	CFIm complex	No change	24.0205	4.92871	29.7787	4.86849	0.310015	476	0.0093818	0.0635506
ENSG00000104221.13	BRF2	1	CFIm complex	No change	16.8093	3.93876	20.8218	3.03767	0.308839	476	0.0093818	0.0635506
ENSG00000108306.13	FBXL20	1	CFIm complex	No change	27.419	5.7607	34.247	5.09313	0.3208	476	0.0093818	0.0635506
ENSG00000109270.13	LAMTOR3	1	CFIm complex	No change	41.007	6.25171	53.3433	11.2859	0.379439	476	0.0093818	0.0635506
ENSG00000120686.12	UFM1	1	CFIm complex	No change	97.3795	10.2009	138.924	43.0055	0.51261	476	0.0093818	0.0635506
ENSG00000122971.9	ACADS	1	CFIm complex	No change	10.6006	3.2862	15.2942	5.61943	0.528833	476	0.0093818	0.0635506
ENSG00000129484.14	PARP2	1	CFIm complex	No change	23.6658	4.71186	29.4018	4.89041	0.313102	476	0.0093818	0.0635506
ENSG00000129538.14	RNASE1	1	CFIm complex	No change	14.8576	4.05004	21.2442	6.6339	0.515876	476	0.0093818	0.0635506
ENSG00000134825.16	TMEM258	1	CFIm complex	No change	171.064	12.8739	153.444	14.919	-0.156827	106	0.0093818	0.0635506
ENSG00000137337.16	MDC1	1	CFIm complex	No change	21.8948	4.49203	15.4941	5.8244	-0.498869	106	0.0093818	0.0635506
ENSG00000137955.16	RABGGTB	1	CFIm complex	No change	74.1693	7.31521	53.3608	22.9006	-0.475041	106	0.0093818	0.0635506
ENSG00000147533.18	GOLGA7	1	CFIm complex	No change	53.136	6.83015	67.9647	16.9927	0.355096	476	0.0093818	0.0635506
ENSG00000150477.15	KIAA1328	1	CFIm complex	No change	72.0957	9.57299	86.9084	16.7533	0.269583	476	0.0093818	0.0635506
ENSG00000157450.16	RNF111	1	CFIm complex	No change	5.79982	2.28738	8.40406	1.74528	0.53508	476	0.0093818	0.0635506
ENSG00000167508.12	MVD	1	CFIm complex	No change	34.8439	6.16408	26.1962	8.16873	-0.411545	106	0.0093818	0.0635506
ENSG00000168259.17	DNAJC7	1	CFIm complex	No change	131.317	12.3472	148.345	16.6265	0.175898	476	0.0093818	0.0635506
ENSG00000178209.17	PLEC	1	CFIm complex	No change	12.766	3.55218	17.4491	3.92359	0.450848	476	0.0093818	0.0635506
ENSG00000179218.15	CALR	1	CFIm complex	No change	424.038	25.0898	375.615	47.4378	-0.174936	106	0.0093818	0.0635506
ENSG00000182196.14	ARL6IP4	1	CFIm complex	No change	292.874	20.6846	341.237	41.877	0.220494	476	0.0093818	0.0635506
ENSG00000204178.11	MACO1	1	CFIm complex	No change	14.9067	3.53627	19.6076	3.86996	0.395451	476	0.0093818	0.0635506
ENSG00000228300.14	FAM174C	1	CFIm complex	No change	147.612	14.7954	130.089	12.9164	-0.182316	106	0.0093818	0.0635506
ENSG00000005100.13	DHX33	1	CFIm complex	No change	18.9209	4.18921	12.4675	5.78285	-0.601808	107	0.00977359	0.0653491
ENSG00000055208.19	TAB2	1	CFIm complex	No change	13.3088	4.0437	16.9531	2.02778	0.349175	475	0.00977359	0.0653491
ENSG00000094916.16	CBX5	1	CFIm complex	No change	129.75	11.6227	167.908	47.0248	0.371942	475	0.00977359	0.0653491
ENSG00000108406.10	DHX40	1	CFIm complex	No change	15.2568	3.88379	11.4985	2.46208	-0.408005	107	0.00977359	0.0653491
ENSG00000113812.14	ACTR8	1	CFIm complex	No change	18.3834	3.86539	23.1638	4.61739	0.333472	475	0.00977359	0.0653491
ENSG00000114956.20	DGUOK	1	CFIm complex	No change	188.926	14.701	170.545	14.9573	-0.14767	107	0.00977359	0.0653491
ENSG00000115827.14	DCAF17	1	CFIm complex	No change	6.16897	2.39863	3.25923	2.29461	-0.920498	107	0.00977359	0.0653491
ENSG00000119446.14	RBM18	1	CFIm complex	No change	42.6923	6.01284	76.8219	35.8115	0.84754	475	0.00977359	0.0653491
ENSG00000119862.13	LGALSL	1	CFIm complex	No change	10.0799	3.26536	25.2873	14.1135	1.32693	475	0.00977359	0.0653491
ENSG00000134291.12	TMEM106C	1	CFIm complex	No change	85.5022	9.13497	108.257	23.2771	0.340423	475	0.00977359	0.0653491
ENSG00000141101.13	NOB1	1	CFIm complex	No change	75.1377	7.93816	64.8648	9.55875	-0.212101	107	0.00977359	0.0653491
ENSG00000173145.11	NOC3L	1	CFIm complex	No change	11.994	3.78871	8.19291	2.50979	-0.549868	107	0.00977359	0.0653491
ENSG00000176597.12	B3GNT5	1	CFIm complex	No change	7.09961	2.38372	10.4933	3.0679	0.56366	475	0.00977359	0.0653491
ENSG00000178718.7	RPP25	1	CFIm complex	No change	85.749	9.71534	72.8475	9.49013	-0.23524	107	0.00977359	0.0653491
ENSG00000179454.14	KLHL28	1	CFIm complex	No change	5.1086	2.00633	7.86498	2.60795	0.622515	475	0.00977359	0.0653491
ENSG00000179598.6	PLD6	1	CFIm complex	No change	11.2634	3.84112	7.24329	2.60996	-0.63692	107	0.00977359	0.0653491
ENSG00000185818.8	NAT8L	1	CFIm complex	No change	10.396	3.67793	7.21172	2.30445	-0.527616	107	0.00977359	0.0653491
ENSG00000213123.11	DYNLT2B	1	CFIm complex	No change	19.2712	4.16481	26.0298	7.78201	0.433715	475	0.00977359	0.0653491
ENSG00000168615.13	ADAM9	1	CFIm complex	No change	6.75186	2.71647	10.1622	2.9751	0.58986	474	0.0101797	0.0673406
ENSG00000099940.12	SNAP29	1	CFIm complex	No change	183.283	15.1656	218.657	36.2795	0.254602	474	0.0101799	0.0673406
ENSG00000114544.17	SLC41A3	1	CFIm complex	No change	7.90754	2.49529	12.1892	4.65153	0.624302	474	0.0101799	0.0673406
ENSG00000146109.5	ABT1	1	CFIm complex	No change	106.686	10.9851	94.1129	8.92752	-0.180902	108	0.0101799	0.0673406
ENSG00000149257.16	SERPINH1	1	CFIm complex	No change	46.6951	6.98668	38.0105	7.53224	-0.296874	108	0.0101799	0.0673406
ENSG00000152464.15	RPP38	1	CFIm complex	No change	23.6829	4.74044	19.2235	1.57307	-0.300976	108	0.0101799	0.0673406
ENSG00000161533.12	ACOX1	1	CFIm complex	No change	16.9681	3.41212	23.3219	5.98387	0.45886	474	0.0101799	0.0673406
ENSG00000164934.14	DCAF13	1	CFIm complex	No change	123.256	12.1104	105.38	14.9467	-0.226062	108	0.0101799	0.0673406
ENSG00000166582.11	CENPV	1	CFIm complex	No change	43.7485	6.68223	55.8037	13.5467	0.351128	474	0.0101799	0.0673406
ENSG00000166889.14	PATL1	1	CFIm complex	No change	14.5561	3.49691	21.5707	8.36303	0.567449	474	0.0101799	0.0673406
ENSG00000168661.15	ZNF30	1	CFIm complex	No change	4.64994	2.01035	7.32459	2.76423	0.655535	474	0.0101799	0.0673406
ENSG00000173442.13	EHBP1L1	1	CFIm complex	No change	16.1975	4.29269	21.081	4.04571	0.380175	474	0.0101799	0.0673406
ENSG00000173726.11	TOMM20	1	CFIm complex	No change	852.3	38.4748	926.403	76.3268	0.120279	474	0.0101799	0.0673406
ENSG00000177105.10	RHOG	1	CFIm complex	No change	42.889	6.72369	36.1288	3.52763	-0.247459	108	0.0101799	0.0673406
ENSG00000220205.9	VAMP2	1	CFIm complex	No change	25.3051	5.46394	39.5176	17.9789	0.643065	474	0.0101799	0.0673406
ENSG00000038532.16	CLEC16A	1	CFIm complex	No change	4.04727	2.01799	6.30244	1.86946	0.638962	473	0.0106003	0.0689039
ENSG00000100330.16	MTMR3	1	CFIm complex	No change	6.3654	2.68968	9.27754	2.40649	0.543491	473	0.010601	0.0689039
ENSG00000008324.12	SS18L2	1	CFIm complex	No change	137.046	13.0098	113.508	22.8351	-0.271859	109	0.0106012	0.0689039
ENSG00000070367.16	EXOC5	1	CFIm complex	No change	14.738	2.85932	22.2074	7.32522	0.591502	473	0.0106012	0.0689039
ENSG00000072062.15	PRKACA	1	CFIm complex	No change	15.4796	4.4034	19.5317	3.3049	0.335447	473	0.0106012	0.0689039
ENSG00000102910.14	LONP2	1	CFIm complex	No change	14.1753	3.60176	20.1723	6.88657	0.508998	473	0.0106012	0.0689039
ENSG00000109475.17	RPL34	1	CFIm complex	No change	2606.94	81.6229	2426.24	203.821	-0.103635	109	0.0106012	0.0689039
ENSG00000111361.13	EIF2B1	1	CFIm complex	No change	105.815	11.1712	92.1342	12.0827	-0.199736	109	0.0106012	0.0689039
ENSG00000116478.12	HDAC1	1	CFIm complex	No change	131.281	12.2962	115.996	12.8738	-0.178593	109	0.0106012	0.0689039
ENSG00000117411.18	B4GALT2	1	CFIm complex	No change	30.8737	5.26555	24.8843	4.36112	-0.311142	109	0.0106012	0.0689039
ENSG00000117748.10	RPA2	1	CFIm complex	No change	105.251	9.19821	114.52	5.15443	0.121768	473	0.0106012	0.0689039
ENSG00000119042.17	SATB2	1	CFIm complex	No change	18.0745	3.86641	14.3091	2.47006	-0.337025	109	0.0106012	0.0689039
ENSG00000121741.17	ZMYM2	1	CFIm complex	No change	7.01925	2.33187	4.10829	3.51704	-0.772779	109	0.0106012	0.0689039
ENSG00000123144.11	TRIR	1	CFIm complex	No change	285.823	16.5598	268.908	12.8506	-0.0880112	109	0.0106012	0.0689039
ENSG00000125449.7	ARMC7	1	CFIm complex	No change	8.28942	2.67384	11.3222	3.01499	0.449811	473	0.0106012	0.0689039
ENSG00000130733.11	YIPF2	1	CFIm complex	No change	15.5479	3.54682	22.7002	7.59617	0.545988	473	0.0106012	0.0689039
ENSG00000140391.15	TSPAN3	1	CFIm complex	No change	77.7727	8.02921	99.5204	23.0221	0.355728	473	0.0106012	0.0689039
ENSG00000147601.15	TERF1	1	CFIm complex	No change	15.6014	4.21201	11.5487	1.55468	-0.433947	109	0.0106012	0.0689039
ENSG00000162576.17	MXRA8	1	CFIm complex	No change	13.1961	3.62086	19.7617	6.16677	0.582602	473	0.0106012	0.0689039
ENSG00000165355.8	FBXO33	1	CFIm complex	No change	18.7482	3.9849	13.5284	4.14331	-0.470761	109	0.0106012	0.0689039
ENSG00000166557.14	TMED3	1	CFIm complex	No change	68.6726	8.33451	57.7009	9.45831	-0.251143	109	0.0106012	0.0689039
ENSG00000184220.12	CMSS1	1	CFIm complex	No change	90.7463	9.06284	81.2307	6.85764	-0.159814	109	0.0106012	0.0689039
ENSG00000197063.11	MAFG	1	CFIm complex	No change	63.1652	9.42329	79.4934	16.6263	0.331705	473	0.0106012	0.0689039
ENSG00000204859.13	ZBTB48	1	CFIm complex	No change	10.1339	2.78785	14.7689	5.21731	0.543364	473	0.0106012	0.0689039
ENSG00000276903.2	H2AC16	1	CFIm complex	No change	15.6654	3.68152	11.9195	2.35345	-0.394257	109	0.0106012	0.0689039
ENSG00000110195.14	FOLR1	1	CFIm complex	No change	1.89853	1.36189	6.12063	4.95848	1.6888	472.5	0.010719	0.0696214
ENSG00000167363.14	FN3K	1	CFIm complex	No change	3.3903	1.89788	5.73133	2.29318	0.757459	472	0.0110377	0.0707548
ENSG00000103064.15	SLC7A6	1	CFIm complex	No change	10.404	3.03125	6.90432	2.34097	-0.591564	110	0.0110379	0.0707548
ENSG00000104164.12	BLOC1S6	1	CFIm complex	No change	37.3671	5.81119	51.7329	14.2779	0.469312	472	0.0110379	0.0707548
ENSG00000106266.11	SNX8	1	CFIm complex	No change	21.1945	4.35987	30.8111	10.3877	0.539763	472	0.0110379	0.0707548
ENSG00000116898.12	MRPS15	1	CFIm complex	No change	598.803	25.8113	564.053	32.3633	-0.0862499	110	0.0110379	0.0707548
ENSG00000117533.15	VAMP4	1	CFIm complex	No change	10.8836	3.30159	13.9321	1.71216	0.356259	472	0.0110379	0.0707548
ENSG00000118620.13	ZNF430	1	CFIm complex	No change	22.8374	5.5024	36.6579	13.3036	0.682727	472	0.0110379	0.0707548
ENSG00000121406.9	ZNF549	1	CFIm complex	No change	12.1859	3.98478	18.0916	5.3157	0.570102	472	0.0110379	0.0707548
ENSG00000127528.6	KLF2	1	CFIm complex	No change	18.1464	3.96785	22.927	3.92333	0.337366	472	0.0110379	0.0707548
ENSG00000134014.17	ELP3	1	CFIm complex	No change	15.0436	3.63709	18.9794	2.83908	0.335282	472	0.0110379	0.0707548
ENSG00000135698.10	MPHOSPH6	1	CFIm complex	No change	52.5173	6.92995	43.5309	7.88576	-0.27075	110	0.0110379	0.0707548
ENSG00000140564.13	FURIN	1	CFIm complex	No change	41.5684	6.99231	48.7768	5.36341	0.230709	472	0.0110379	0.0707548
ENSG00000142453.12	CARM1	1	CFIm complex	No change	47.1663	6.8575	40.1646	3.76372	-0.231833	110	0.0110379	0.0707548
ENSG00000167528.13	ZNF641	1	CFIm complex	No change	5.96233	2.16167	3.85025	1.13785	-0.630924	110	0.0110379	0.0707548
ENSG00000171862.12	PTEN	1	CFIm complex	No change	18.814	4.50323	27.8318	8.67078	0.564928	472	0.0110379	0.0707548
ENSG00000183155.5	RABIF	1	CFIm complex	No change	48.4682	7.04013	41.1237	4.93047	-0.23707	110	0.0110379	0.0707548
ENSG00000196642.19	RABL6	1	CFIm complex	No change	154.288	10.9501	130.233	33.3083	-0.244536	110	0.0110379	0.0707548
ENSG00000198301.12	SDAD1	1	CFIm complex	No change	30.9011	4.66525	39.004	7.87754	0.335967	472	0.0110379	0.0707548
ENSG00000204869.9	IGFL4	1	CFIm complex	No change	126.403	12.5956	141.477	15.1556	0.162544	472	0.0110379	0.0707548
ENSG00000064666.15	CNN2	1	CFIm complex	No change	40.3058	7.33343	51.748	12.662	0.360516	471	0.0114905	0.0729036
ENSG00000065427.15	KARS1	1	CFIm complex	No change	103.791	11.7813	89.1585	11.4909	-0.219235	111	0.0114905	0.0729036
ENSG00000084623.12	EIF3I	1	CFIm complex	No change	637.82	24.7657	594.117	50.8069	-0.102403	111	0.0114905	0.0729036
ENSG00000104343.21	UBE2W	1	CFIm complex	No change	15.6955	3.55035	22.2953	8.55241	0.506388	471	0.0114905	0.0729036
ENSG00000106537.8	TSPAN13	1	CFIm complex	No change	43.6852	7.45666	59.7757	19.6553	0.452414	471	0.0114905	0.0729036
ENSG00000114353.17	GNAI2	1	CFIm complex	No change	66.7417	8.66426	77.8615	11.151	0.22232	471	0.0114905	0.0729036
ENSG00000131069.20	ACSS2	1	CFIm complex	No change	6.90645	2.71632	9.89796	2.03387	0.519187	471	0.0114905	0.0729036
ENSG00000131944.10	FAAP24	1	CFIm complex	No change	46.3018	8.62387	53.649	4.49893	0.212483	471	0.0114905	0.0729036
ENSG00000136710.10	CCDC115	1	CFIm complex	No change	22.012	4.53189	29.5131	7.92605	0.423065	471	0.0114905	0.0729036
ENSG00000147383.11	NSDHL	1	CFIm complex	No change	30.2639	5.47206	37.8609	6.72613	0.32311	471	0.0114905	0.0729036
ENSG00000163320.12	CGGBP1	1	CFIm complex	No change	49.8923	6.71982	69.3914	20.2052	0.475938	471	0.0114905	0.0729036
ENSG00000179615.3	OR2AP1	1	CFIm complex	No change	6.4652	2.78542	10.4558	4.31973	0.693541	471	0.0114905	0.0729036
ENSG00000185896.11	LAMP1	1	CFIm complex	No change	77.4042	8.70193	64.9016	12.4792	-0.254158	111	0.0114905	0.0729036
ENSG00000204389.10	HSPA1A	1	CFIm complex	No change	125.52	26.2498	97.9562	21.1353	-0.35771	111	0.0114905	0.0729036
ENSG00000241127.8	YAE1	1	CFIm complex	No change	17.9921	3.89904	13.4736	3.8565	-0.417222	111	0.0114905	0.0729036
ENSG00000175764.17	TTLL11	1	CFIm complex	No change	4.01625	1.64858	5.98991	1.62766	0.576686	470	0.0119593	0.0744094
ENSG00000047056.17	WDR37	1	CFIm complex	No change	4.20945	1.80065	7.15219	2.82414	0.764751	470	0.0119595	0.0744094
ENSG00000052795.13	FNIP2	1	CFIm complex	No change	23.6846	5.12755	28.9402	3.71015	0.289124	470	0.0119595	0.0744094
ENSG00000069998.12	HDHD5	1	CFIm complex	No change	15.6425	3.90582	12.2305	1.413	-0.35499	112	0.0119595	0.0744094
ENSG00000086712.13	TXLNG	1	CFIm complex	No change	9.26294	3.18004	5.46511	3.08153	-0.761219	112	0.0119595	0.0744094
ENSG00000090263.16	MRPS33	1	CFIm complex	No change	128.242	10.9799	112.75	14.9161	-0.185738	112	0.0119595	0.0744094
ENSG00000104142.11	VPS18	1	CFIm complex	No change	8.01105	2.82316	11.7911	3.43375	0.557631	470	0.0119595	0.0744094
ENSG00000104679.12	R3HCC1	1	CFIm complex	No change	38.272	6.33001	44.1803	2.72883	0.207115	470	0.0119595	0.0744094
ENSG00000105810.10	CDK6	1	CFIm complex	No change	70.2947	8.01447	57.2697	13.8998	-0.295643	112	0.0119595	0.0744094
ENSG00000111554.15	MDM1	1	CFIm complex	No change	6.08327	2.24805	9.31729	3.26032	0.615063	470	0.0119595	0.0744094
ENSG00000120837.8	NFYB	1	CFIm complex	No change	29.7574	6.35998	36.3437	5.06602	0.288455	470	0.0119595	0.0744094
ENSG00000124608.5	AARS2	1	CFIm complex	No change	17.923	4.31165	13.0644	4.182	-0.456175	112	0.0119595	0.0744094
ENSG00000124784.9	RIOK1	1	CFIm complex	No change	27.401	5.36072	21.19	5.18578	-0.370849	112	0.0119595	0.0744094
ENSG00000127540.12	UQCR11	1	CFIm complex	No change	607.712	28.0108	549.177	67.7842	-0.146116	112	0.0119595	0.0744094
ENSG00000128923.11	MINDY2	1	CFIm complex	No change	41.3946	7.63486	51.02	8.66893	0.301617	470	0.0119595	0.0744094
ENSG00000131470.15	PSMC3IP	1	CFIm complex	No change	27.8048	5.65177	33.2959	4.20118	0.260009	470	0.0119595	0.0744094
ENSG00000133059.17	DSTYK	1	CFIm complex	No change	12.6157	3.82492	19.5968	6.45259	0.635399	470	0.0119595	0.0744094
ENSG00000136877.15	FPGS	1	CFIm complex	No change	38.2876	6.35441	31.7501	4.87564	-0.270116	112	0.0119595	0.0744094
ENSG00000143164.16	DCAF6	1	CFIm complex	No change	21.8576	4.38075	33.1556	11.5429	0.601119	470	0.0119595	0.0744094
ENSG00000148218.16	ALAD	1	CFIm complex	No change	7.17005	2.78363	13.5137	8.86429	0.91437	470	0.0119595	0.0744094
ENSG00000149557.14	FEZ1	1	CFIm complex	No change	23.6833	5.59532	42.1015	19.283	0.830001	470	0.0119595	0.0744094
ENSG00000157778.9	PSMG3	1	CFIm complex	No change	152.608	11.7814	140.604	8.74395	-0.118187	112	0.0119595	0.0744094
ENSG00000162367.12	TAL1	1	CFIm complex	No change	15.0341	3.74041	19.1894	3.17787	0.352076	470	0.0119595	0.0744094
ENSG00000164758.7	MED30	1	CFIm complex	No change	17.4756	3.98601	13.3465	2.79073	-0.388878	112	0.0119595	0.0744094
ENSG00000167258.15	CDK12	1	CFIm complex	No change	48.9306	6.74299	36.5626	12.3653	-0.420368	112	0.0119595	0.0744094
ENSG00000170779.11	CDCA4	1	CFIm complex	No change	37.0276	6.49237	28.453	7.49029	-0.380022	112	0.0119595	0.0744094
ENSG00000171763.20	SPATA5L1	1	CFIm complex	No change	7.55697	2.56151	4.45138	2.45142	-0.763556	112	0.0119595	0.0744094
ENSG00000183617.5	MRPL54	1	CFIm complex	No change	144.12	12.6327	132.587	4.6413	-0.120329	112	0.0119595	0.0744094
ENSG00000235173.7	HGH1	1	CFIm complex	No change	19.0228	4.44996	14.7779	2.35871	-0.364282	112	0.0119595	0.0744094
ENSG00000005893.16	LAMP2	1	CFIm complex	No change	17.3847	4.13277	26.1728	9.94099	0.590255	469	0.0124454	0.0765126
ENSG00000100151.16	PICK1	1	CFIm complex	No change	9.87313	2.68206	13.0989	3.07385	0.407865	469	0.0124454	0.0765126
ENSG00000112249.14	ASCC3	1	CFIm complex	No change	28.7231	5.92749	36.587	7.31583	0.34912	469	0.0124454	0.0765126
ENSG00000128595.17	CALU	1	CFIm complex	No change	121.937	11.4892	109.934	10.7813	-0.1495	113	0.0124454	0.0765126
ENSG00000130348.11	QRSL1	1	CFIm complex	No change	36.374	5.90729	29.4449	7.07783	-0.30489	113	0.0124454	0.0765126
ENSG00000132002.9	DNAJB1	1	CFIm complex	No change	47.3916	6.6445	54.5194	5.64891	0.202138	469	0.0124454	0.0765126
ENSG00000133103.17	COG6	1	CFIm complex	No change	9.5378	2.88662	15.2382	5.86226	0.675966	469	0.0124454	0.0765126
ENSG00000143771.12	CNIH4	1	CFIm complex	No change	52.5277	6.47272	44.4022	6.75183	-0.242448	113	0.0124454	0.0765126
ENSG00000149313.11	AASDHPPT	1	CFIm complex	No change	87.2481	9.36413	74.0723	13.1342	-0.23619	113	0.0124454	0.0765126
ENSG00000152332.16	UHMK1	1	CFIm complex	No change	23.7701	4.59713	35.0237	11.5319	0.559185	469	0.0124454	0.0765126
ENSG00000153774.9	CFDP1	1	CFIm complex	No change	52.5676	7.45772	43.3466	8.11056	-0.278256	113	0.0124454	0.0765126
ENSG00000165629.20	ATP5F1C	1	CFIm complex	No change	403.725	20.4606	431.234	24.8873	0.0950973	469	0.0124454	0.0765126
ENSG00000168298.7	H1-4	1	CFIm complex	No change	249.117	37.0278	201.777	41.0912	-0.304063	113	0.0124454	0.0765126
ENSG00000176170.14	SPHK1	1	CFIm complex	No change	33.4707	5.73825	26.9608	7.72477	-0.312037	113	0.0124454	0.0765126
ENSG00000198113.3	TOR4A	1	CFIm complex	No change	16.4691	4.25362	20.4285	2.78784	0.310817	469	0.0124454	0.0765126
ENSG00000228049.7	POLR2J2	1	CFIm complex	No change	75.715	9.1906	65.2612	8.57157	-0.214353	113	0.0124454	0.0765126
ENSG00000270800.3	RPS10-NUDT3	1	CFIm complex	No change	128.135	11.9697	151.869	25.828	0.245156	469	0.0124454	0.0765126
ENSG00000286140.2	DERPC	1	CFIm complex	No change	17.0497	5.29527	26.0256	9.03814	0.610188	469	0.0124454	0.0765126
ENSG00000011132.12	APBA3	1	CFIm complex	No change	5.62265	2.02669	3.51119	1.5305	-0.67929	114	0.0129487	0.0783146
ENSG00000023734.11	STRAP	1	CFIm complex	No change	194.051	12.9067	179.636	12.0123	-0.111366	114	0.0129487	0.0783146
ENSG00000072274.13	TFRC	1	CFIm complex	No change	167.329	12.9042	212.3	46.8434	0.343415	468	0.0129487	0.0783146
ENSG00000102804.15	TSC22D1	1	CFIm complex	No change	40.407	8.53948	53.4374	25.9543	0.403245	468	0.0129487	0.0783146
ENSG00000104884.17	ERCC2	1	CFIm complex	No change	17.5265	4.14259	12.1772	4.65991	-0.525354	114	0.0129487	0.0783146
ENSG00000105793.16	GTPBP10	1	CFIm complex	No change	23.9432	5.30377	29.4711	4.92244	0.299688	468	0.0129487	0.0783146
ENSG00000110713.17	NUP98	1	CFIm complex	No change	20.7158	4.05925	30.2767	11.8202	0.54748	468	0.0129487	0.0783146
ENSG00000117906.14	RCN2	1	CFIm complex	No change	90.6336	10.3815	75.953	13.5536	-0.25494	114	0.0129487	0.0783146
ENSG00000122515.16	ZMIZ2	1	CFIm complex	No change	9.75264	3.18266	6.84978	1.28207	-0.509736	114	0.0129487	0.0783146
ENSG00000124006.15	OBSL1	1	CFIm complex	No change	25.0737	4.71898	32.4577	9.17459	0.372382	468	0.0129487	0.0783146
ENSG00000125817.8	CENPB	1	CFIm complex	No change	23.8355	4.59227	29.3911	5.0903	0.302269	468	0.0129487	0.0783146
ENSG00000130741.11	EIF2S3	1	CFIm complex	No change	305.451	17.3561	281.305	34.4393	-0.118806	114	0.0129487	0.0783146
ENSG00000132313.15	MRPL35	1	CFIm complex	No change	64.3337	8.52727	81.4067	24.7124	0.339573	468	0.0129487	0.0783146
ENSG00000134153.10	EMC7	1	CFIm complex	No change	80.7833	9.12462	70.6167	8.40127	-0.194048	114	0.0129487	0.0783146
ENSG00000135070.15	ISCA1	1	CFIm complex	No change	59.5196	8.61876	87.3838	27.5312	0.554001	468	0.0129487	0.0783146
ENSG00000137812.21	KNL1	1	CFIm complex	No change	8.76815	2.80297	5.59044	3.83026	-0.649309	114	0.0129487	0.0783146
ENSG00000139687.16	RB1	1	CFIm complex	No change	29.2367	4.93301	38.5917	10.5746	0.400511	468	0.0129487	0.0783146
ENSG00000142949.17	PTPRF	1	CFIm complex	No change	21.9116	5.38155	29.5495	9.37658	0.431435	468	0.0129487	0.0783146
ENSG00000152926.16	ZNF117	1	CFIm complex	No change	13.7858	3.57989	17.6616	3.00424	0.357426	468	0.0129487	0.0783146
ENSG00000152944.9	MED21	1	CFIm complex	No change	27.4648	5.17249	34.3149	6.4382	0.321252	468	0.0129487	0.0783146
ENSG00000155506.19	LARP1	1	CFIm complex	No change	188.365	15.1579	169.837	20.0639	-0.149381	114	0.0129487	0.0783146
ENSG00000163131.12	CTSS	1	CFIm complex	No change	33.2307	6.80392	44.8007	11.5892	0.431004	468	0.0129487	0.0783146
ENSG00000163682.17	RPL9	1	CFIm complex	No change	3207.94	91.5241	3422.97	223.692	0.0936027	468	0.0129487	0.0783146
ENSG00000186111.11	PIP5K1C	1	CFIm complex	No change	16.0615	4.17102	20.9539	4.50822	0.38361	468	0.0129487	0.0783146
ENSG00000204394.13	VARS1	1	CFIm complex	No change	110.697	10.372	92.4115	21.7487	-0.260473	114	0.0129487	0.0783146
ENSG00000081014.11	AP4E1	1	CFIm complex	No change	3.1733	1.59857	5.1135	1.41301	0.688327	467	0.0134674	0.079758
ENSG00000163072.16	NOSTRIN	1	CFIm complex	No change	6.14155	2.22941	11.3922	5.536	0.891365	467	0.013469	0.079758
ENSG00000132793.12	LPIN3	1	CFIm complex	No change	4.31008	1.97471	6.35411	1.81268	0.559977	467	0.0134697	0.079758
ENSG00000005448.17	WDR54	1	CFIm complex	No change	12.3296	2.91713	15.9504	4.98332	0.371476	467	0.01347	0.079758
ENSG00000013275.8	PSMC4	1	CFIm complex	No change	136.518	12.6821	152.815	16.1081	0.162702	467	0.01347	0.079758
ENSG00000023697.13	DERA	1	CFIm complex	No change	27.2842	4.97598	35.7719	8.51022	0.390764	467	0.01347	0.079758
ENSG00000030582.18	GRN	1	CFIm complex	No change	55.2935	7.24365	69.3407	16.7097	0.326593	467	0.01347	0.079758
ENSG00000058272.19	PPP1R12A	1	CFIm complex	No change	18.2249	4.80198	24.0181	5.14809	0.398208	467	0.01347	0.079758
ENSG00000065057.9	NTHL1	1	CFIm complex	No change	76.4856	8.88754	60.864	16.3572	-0.329598	115	0.01347	0.079758
ENSG00000066933.16	MYO9A	1	CFIm complex	No change	7.88253	2.82906	11.0924	3.19929	0.492846	467	0.01347	0.079758
ENSG00000091009.8	RBM27	1	CFIm complex	No change	25.7081	5.33424	35.3586	10.3881	0.459836	467	0.01347	0.079758
ENSG00000101337.16	TM9SF4	1	CFIm complex	No change	23.1387	4.8865	36.0876	13.2846	0.641194	467	0.01347	0.079758
ENSG00000106244.13	PDAP1	1	CFIm complex	No change	191.149	12.669	166.407	24.8251	-0.199984	115	0.01347	0.079758
ENSG00000118482.12	PHF3	1	CFIm complex	No change	31.4242	5.13713	39.0144	7.5566	0.312134	467	0.01347	0.079758
ENSG00000127022.16	CANX	1	CFIm complex	No change	286.665	20.1395	253.599	33.6671	-0.176817	115	0.01347	0.079758
ENSG00000127561.16	SYNGR3	1	CFIm complex	No change	23.3073	5.16152	18.9198	2.70668	-0.300889	115	0.01347	0.079758
ENSG00000131626.19	PPFIA1	1	CFIm complex	No change	11.4005	3.02825	14.3835	1.9753	0.33531	467	0.01347	0.079758
ENSG00000133773.12	CCDC59	1	CFIm complex	No change	57.9552	6.50873	48.0227	10.2296	-0.271221	115	0.01347	0.079758
ENSG00000136261.16	BZW2	1	CFIm complex	No change	105.558	10.9412	92.8691	10.0445	-0.184761	115	0.01347	0.079758
ENSG00000143633.13	C1orf131	1	CFIm complex	No change	41.5888	6.30488	34.1341	6.66513	-0.284983	115	0.01347	0.079758
ENSG00000147155.11	EBP	1	CFIm complex	No change	94.6936	9.95476	83.9736	8.51875	-0.173331	115	0.01347	0.079758
ENSG00000148426.13	PROSER2	1	CFIm complex	No change	13.5845	2.8407	17.3742	4.2543	0.354981	467	0.01347	0.079758
ENSG00000149503.13	INCENP	1	CFIm complex	No change	6.13216	2.44815	10.8614	4.78008	0.824737	467	0.01347	0.079758
ENSG00000160058.19	BSDC1	1	CFIm complex	No change	43.9023	6.56814	55.4509	12.8008	0.336915	467	0.01347	0.079758
ENSG00000160948.14	VPS28	1	CFIm complex	No change	99.8141	8.99727	111.075	9.35257	0.154216	467	0.01347	0.079758
ENSG00000164008.17	C1orf50	1	CFIm complex	No change	58.1493	7.52895	77.4205	23.5704	0.412953	467	0.01347	0.079758
ENSG00000166479.10	TMX3	1	CFIm complex	No change	5.57155	2.40966	8.50626	2.77854	0.610446	467	0.01347	0.079758
ENSG00000169188.5	APEX2	1	CFIm complex	No change	22.1314	4.21838	25.581	1.25749	0.208977	467	0.01347	0.079758
ENSG00000170348.9	TMED10	1	CFIm complex	No change	59.4784	7.96511	74.6141	19.8385	0.327082	467	0.01347	0.079758
ENSG00000177426.22	TGIF1	1	CFIm complex	No change	12.1441	3.71164	7.83218	3.31276	-0.632772	115	0.01347	0.079758
ENSG00000178053.20	MLF1	1	CFIm complex	No change	16.5032	4.18371	26.3252	8.40253	0.673694	467	0.01347	0.079758
ENSG00000181634.8	TNFSF15	1	CFIm complex	No change	14.4019	4.09462	18.5591	1.31896	0.365869	467	0.01347	0.079758
ENSG00000227057.10	WDR46	1	CFIm complex	No change	90.4156	8.46962	79.1799	10.5627	-0.191438	115	0.01347	0.079758
ENSG00000161180.11	CCDC116	1	CFIm complex	No change	3.03902	1.69205	6.28655	4.01735	1.04866	466	0.014007	0.0819636
ENSG00000131979.20	GCH1	1	CFIm complex	No change	3.97597	1.77284	6.76188	3.512	0.766118	466	0.0140086	0.0819636
ENSG00000015285.11	WAS	1	CFIm complex	No change	28.7924	5.96734	37.2122	8.07798	0.370085	466	0.0140097	0.0819636
ENSG00000066322.15	ELOVL1	1	CFIm complex	No change	46.2827	6.41006	38.3632	7.0414	-0.270748	116	0.0140097	0.0819636
ENSG00000100124.15	ANKRD54	1	CFIm complex	No change	14.7704	3.91862	17.6366	1.42604	0.255868	466	0.0140097	0.0819636
ENSG00000109079.10	TNFAIP1	1	CFIm complex	No change	15.001	4.07577	19.9573	4.75952	0.411855	466	0.0140097	0.0819636
ENSG00000111674.9	ENO2	1	CFIm complex	No change	9.80935	3.27211	15.8678	7.34703	0.693876	466	0.0140097	0.0819636
ENSG00000121858.11	TNFSF10	1	CFIm complex	No change	16.5055	4.01897	12.8063	2.67823	-0.3661	116	0.0140097	0.0819636
ENSG00000122644.13	ARL4A	1	CFIm complex	No change	63.8226	10.9595	94.1503	30.986	0.560898	466	0.0140097	0.0819636
ENSG00000125967.17	NECAB3	1	CFIm complex	No change	16.1392	3.6112	11.9234	3.6567	-0.436779	116	0.0140097	0.0819636
ENSG00000127054.22	INTS11	1	CFIm complex	No change	39.7844	6.30548	32.5145	5.75803	-0.291123	116	0.0140097	0.0819636
ENSG00000135387.21	CAPRIN1	1	CFIm complex	No change	105.018	11.6583	120.92	15.7107	0.203427	466	0.0140097	0.0819636
ENSG00000151923.18	TIAL1	1	CFIm complex	No change	10.5628	3.38999	6.25075	3.36063	-0.756887	116	0.0140097	0.0819636
ENSG00000155959.12	VBP1	1	CFIm complex	No change	128.62	12.7969	141.68	12.19	0.139517	466	0.0140097	0.0819636
ENSG00000162775.17	RBM15	1	CFIm complex	No change	15.3815	3.72842	26.2673	18.4269	0.772069	466	0.0140097	0.0819636
ENSG00000165416.15	SUGT1	1	CFIm complex	No change	145.105	12.4278	165.518	19.4151	0.189893	466	0.0140097	0.0819636
ENSG00000168496.4	FEN1	1	CFIm complex	No change	101.513	10.2195	115.042	13.1762	0.180496	466	0.0140097	0.0819636
ENSG00000185480.12	PARPBP	1	CFIm complex	No change	36.4079	6.32988	27.4857	9.39246	-0.405572	116	0.0140097	0.0819636
ENSG00000211450.11	SELENOH	1	CFIm complex	No change	170.686	11.8564	159.031	34.9755	-0.10204	116	0.0140097	0.0819636
ENSG00000104907.13	TRMT1	1	CFIm complex	No change	55.0685	6.93595	45.7519	11.8292	-0.267395	117	0.0145684	0.0841747
ENSG00000125107.19	CNOT1	1	CFIm complex	No change	66.6043	8.17577	58.235	6.81819	-0.193729	117	0.0145684	0.0841747
ENSG00000135018.14	UBQLN1	1	CFIm complex	No change	49.593	6.92294	43.8442	4.41957	-0.177751	117	0.0145684	0.0841747
ENSG00000136104.21	RNASEH2B	1	CFIm complex	No change	90.2166	11.2511	77.791	9.74081	-0.213789	117	0.0145684	0.0841747
ENSG00000138111.14	MFSD13A	1	CFIm complex	No change	8.80061	2.74828	13.0626	4.56526	0.569764	465	0.0145684	0.0841747
ENSG00000143401.15	ANP32E	1	CFIm complex	No change	147.101	11.3373	171.418	32.9996	0.220709	465	0.0145684	0.0841747
ENSG00000149554.14	CHEK1	1	CFIm complex	No change	40.5839	6.95613	49.3251	9.16325	0.281415	465	0.0145684	0.0841747
ENSG00000168461.13	RAB31	1	CFIm complex	No change	16.713	3.80846	10.4453	6.28776	-0.678118	117	0.0145684	0.0841747
ENSG00000170315.14	UBB	1	CFIm complex	No change	802.57	34.7144	913.698	121.617	0.18709	465	0.0145684	0.0841747
ENSG00000173915.16	ATP5MK	1	CFIm complex	No change	346.752	20.9114	384.979	50.5014	0.150878	465	0.0145684	0.0841747
ENSG00000178741.12	COX5A	1	CFIm complex	No change	662.827	28.756	633.039	23.9341	-0.0663378	117	0.0145684	0.0841747
ENSG00000182004.13	SNRPE	1	CFIm complex	No change	655.262	27.2616	606.322	57.8249	-0.111988	117	0.0145684	0.0841747
ENSG00000183323.13	CCDC125	1	CFIm complex	No change	18.6857	4.24985	23.5438	4.50426	0.33341	465	0.0145684	0.0841747
ENSG00000183624.14	HMCES	1	CFIm complex	No change	25.1666	4.6501	31.7327	6.87253	0.334457	465	0.0145684	0.0841747
ENSG00000186132.15	C2orf76	1	CFIm complex	No change	8.2865	3.07092	12.5525	4.41312	0.599145	465	0.0145684	0.0841747
ENSG00000187446.12	CHP1	1	CFIm complex	No change	30.8705	5.47448	36.6692	4.80345	0.248338	465	0.0145684	0.0841747
ENSG00000204977.10	TRIM13	1	CFIm complex	No change	25.7719	4.30268	21.1416	3.80906	-0.285715	117	0.0145684	0.0841747
ENSG00000254726.3	MEX3A	1	CFIm complex	No change	13.307	3.57795	9.49491	3.40008	-0.486956	117	0.0145684	0.0841747
ENSG00000265491.5	RNF115	1	CFIm complex	No change	52.8662	6.92439	59.4359	4.91313	0.168989	465	0.0145684	0.0841747
ENSG00000269335.7	IKBKG	1	CFIm complex	No change	8.9028	3.09792	5.84025	2.23456	-0.608229	117	0.0145684	0.0841747
ENSG00000124198.10	ARFGEF2	1	CFIm complex	No change	5.03032	2.29371	7.4026	1.91289	0.557382	464	0.0151463	0.0858123
ENSG00000087502.19	ERGIC2	1	CFIm complex	No change	63.4791	8.30442	72.4139	6.90624	0.189986	464	0.0151466	0.0858123
ENSG00000099783.12	HNRNPM	1	CFIm complex	No change	244.257	18.1113	219.605	24.1679	-0.153489	118	0.0151466	0.0858123
ENSG00000100354.21	TNRC6B	1	CFIm complex	No change	26.6781	5.38048	31.2629	2.01069	0.228794	464	0.0151466	0.0858123
ENSG00000100938.19	GMPR2	1	CFIm complex	No change	58.6095	7.41199	50.8636	7.62625	-0.204503	118	0.0151466	0.0858123
ENSG00000104356.11	POP1	1	CFIm complex	No change	11.9655	3.47543	16.4109	4.20697	0.455771	464	0.0151466	0.0858123
ENSG00000105254.12	TBCB	1	CFIm complex	No change	57.1037	7.92344	50.6111	3.69576	-0.174132	118	0.0151466	0.0858123
ENSG00000112077.18	RHAG	1	CFIm complex	No change	50.2608	8.69389	60.7784	10.4126	0.274124	464	0.0151466	0.0858123
ENSG00000116649.10	SRM	1	CFIm complex	No change	511.164	25.4962	439.126	65.5619	-0.219152	118	0.0151466	0.0858123
ENSG00000117751.18	PPP1R8	1	CFIm complex	No change	35.0247	5.87633	29.0899	3.719	-0.267856	118	0.0151466	0.0858123
ENSG00000130520.11	LSM4	1	CFIm complex	No change	484.362	25.1855	455.421	25.6909	-0.0888851	118	0.0151466	0.0858123
ENSG00000130559.19	CAMSAP1	1	CFIm complex	No change	10.0805	3.58152	14.7031	4.31429	0.544555	464	0.0151466	0.0858123
ENSG00000133318.14	RTN3	1	CFIm complex	No change	131.456	11.9406	153.838	20.4342	0.226834	464	0.0151466	0.0858123
ENSG00000135426.16	TESPA1	1	CFIm complex	No change	4.85429	1.73362	7.84958	3.95208	0.693355	464	0.0151466	0.0858123
ENSG00000137494.14	ANKRD42	1	CFIm complex	No change	8.35669	2.68328	11.4932	2.80272	0.459775	464	0.0151466	0.0858123
ENSG00000144354.14	CDCA7	1	CFIm complex	No change	57.534	7.69028	41.5606	14.4885	-0.469199	118	0.0151466	0.0858123
ENSG00000148358.20	GPR107	1	CFIm complex	No change	10.2416	3.40936	17.2505	6.98729	0.752194	464	0.0151466	0.0858123
ENSG00000148950.11	IMMP1L	1	CFIm complex	No change	74.1361	8.04645	84.0119	11.9583	0.180418	464	0.0151466	0.0858123
ENSG00000158042.9	MRPL17	1	CFIm complex	No change	37.2331	5.98995	31.3219	4.20047	-0.249417	118	0.0151466	0.0858123
ENSG00000159216.19	RUNX1	1	CFIm complex	No change	51.8402	8.21365	64.3506	12.5879	0.311884	464	0.0151466	0.0858123
ENSG00000164182.12	NDUFAF2	1	CFIm complex	No change	80.0332	7.71138	70.4619	18.3729	-0.183756	118	0.0151466	0.0858123
ENSG00000164190.19	NIPBL	1	CFIm complex	No change	26.3396	4.72674	32.3015	5.37508	0.294366	464	0.0151466	0.0858123
ENSG00000166847.10	DCTN5	1	CFIm complex	No change	20.2166	4.36181	26.9944	8.33741	0.417122	464	0.0151466	0.0858123
ENSG00000171490.13	RSL1D1	1	CFIm complex	No change	194.438	14.0207	177.452	13.5059	-0.131885	118	0.0151466	0.0858123
ENSG00000171681.13	ATF7IP	1	CFIm complex	No change	10.2673	2.93352	14.1784	3.73095	0.46564	464	0.0151466	0.0858123
ENSG00000171720.10	HDAC3	1	CFIm complex	No change	52.2509	6.56486	43.3402	9.26301	-0.26975	118	0.0151466	0.0858123
ENSG00000174749.6	FAM241A	1	CFIm complex	No change	25.9097	5.25164	45.3088	19.8437	0.8063	464	0.0151466	0.0858123
ENSG00000178104.19	PDE4DIP	1	CFIm complex	No change	163.75	10.763	189.168	27.0746	0.208176	464	0.0151466	0.0858123
ENSG00000178996.14	SNX18	1	CFIm complex	No change	6.67841	2.6043	9.4259	2.57331	0.497126	464	0.0151466	0.0858123
ENSG00000179604.10	CDC42EP4	1	CFIm complex	No change	24.2793	4.74834	30.1173	5.26614	0.310867	464	0.0151466	0.0858123
ENSG00000182871.16	COL18A1	1	CFIm complex	No change	24.6211	5.40942	17.9392	6.26628	-0.45678	118	0.0151466	0.0858123
ENSG00000197747.9	S100A10	1	CFIm complex	No change	42.316	6.65907	34.733	13.8456	-0.284899	118	0.0151466	0.0858123
ENSG00000198851.10	CD3E	1	CFIm complex	No change	2.10449	1.73302	5.27103	3.84202	1.32461	463.5	0.0153625	0.0869826
ENSG00000153071.15	DAB2	1	CFIm complex	No change	2.77557	1.9506	5.06984	2.17999	0.869158	463	0.0157289	0.0879715
ENSG00000063322.15	MED29	1	CFIm complex	No change	29.2093	5.63653	41.5864	13.5674	0.509687	463	0.015745	0.0879715
ENSG00000066135.13	KDM4A	1	CFIm complex	No change	11.9198	3.4027	16.0436	4.58338	0.428638	463	0.015745	0.0879715
ENSG00000066651.20	TRMT11	1	CFIm complex	No change	14.2506	3.87199	10.9807	1.53776	-0.376054	119	0.015745	0.0879715
ENSG00000090054.16	SPTLC1	1	CFIm complex	No change	65.3703	8.30644	75.8151	9.65955	0.213849	463	0.015745	0.0879715
ENSG00000100410.8	PHF5A	1	CFIm complex	No change	45.4957	6.65716	39.3065	4.45786	-0.210963	119	0.015745	0.0879715
ENSG00000104695.13	PPP2CB	1	CFIm complex	No change	48.9738	6.29498	39.2838	12.2218	-0.318075	119	0.015745	0.0879715
ENSG00000126453.10	BCL2L12	1	CFIm complex	No change	119.706	13.0709	104.522	14.6754	-0.195692	119	0.015745	0.0879715
ENSG00000132507.18	EIF5A	1	CFIm complex	No change	1002.97	39.7595	951.841	57.0884	-0.0754935	119	0.015745	0.0879715
ENSG00000138430.16	OLA1	1	CFIm complex	No change	153.157	12.5382	172.829	19.8941	0.174335	463	0.015745	0.0879715
ENSG00000148943.12	LIN7C	1	CFIm complex	No change	27.8799	5.64996	20.4216	8.41025	-0.449134	119	0.015745	0.0879715
ENSG00000151500.15	THYN1	1	CFIm complex	No change	50.8261	7.64257	60.1027	8.28929	0.241862	463	0.015745	0.0879715
ENSG00000165506.15	DNAAF2	1	CFIm complex	No change	13.3228	3.51388	8.95319	4.20979	-0.573424	119	0.015745	0.0879715
ENSG00000171425.10	ZNF581	1	CFIm complex	No change	42.4982	6.40272	34.807	8.58566	-0.288023	119	0.015745	0.0879715
ENSG00000181240.14	SLC25A41	1	CFIm complex	No change	8.05677	2.85906	5.11323	2.59939	-0.655967	119	0.015745	0.0879715
ENSG00000183283.16	DAZAP2	1	CFIm complex	No change	51.1774	7.20682	58.6558	6.06407	0.196765	463	0.015745	0.0879715
ENSG00000184708.18	EIF4ENIF1	1	CFIm complex	No change	11.9778	3.22581	8.02915	3.64064	-0.577041	119	0.015745	0.0879715
ENSG00000196449.4	YRDC	1	CFIm complex	No change	187.27	15.5755	163.519	22.6952	-0.195664	119	0.015745	0.0879715
ENSG00000233493.4	TMEM238	1	CFIm complex	No change	13.3154	3.38733	8.54005	4.13558	-0.640781	119	0.015745	0.0879715
ENSG00000243725.7	TTC4	1	CFIm complex	No change	35.3617	5.57323	30.0304	3.56636	-0.235762	119	0.015745	0.0879715
ENSG00000261456.6	TUBB8	1	CFIm complex	No change	11.6057	3.41762	8.28719	2.4057	-0.485878	119	0.015745	0.0879715
ENSG00000271605.6	MILR1	1	CFIm complex	No change	14.5541	4.1681	19.2846	4.57215	0.406025	463	0.015745	0.0879715
ENSG00000242715.8	CCDC169	1	CFIm complex	No change	3.48732	1.71589	7.14773	4.61318	1.03537	462.5	0.0160489	0.0896163
ENSG00000077522.15	ACTN2	1	CFIm complex	No change	3.98268	1.91282	8.63733	4.89641	1.11685	462	0.0163637	0.0901327
ENSG00000063245.15	EPN1	1	CFIm complex	No change	63.5607	8.03155	73.3748	9.43277	0.207151	462	0.016364	0.0901327
ENSG00000068796.19	KIF2A	1	CFIm complex	No change	79.5577	9.55462	70.7379	6.0798	-0.169519	120	0.016364	0.0901327
ENSG00000092010.15	PSME1	1	CFIm complex	No change	43.2182	6.46353	36.2918	7.29302	-0.251996	120	0.016364	0.0901327
ENSG00000099958.15	DERL3	1	CFIm complex	No change	7.11475	2.75325	13.5087	6.92951	0.925006	462	0.016364	0.0901327
ENSG00000132664.12	POLR3F	1	CFIm complex	No change	12.5588	3.4739	8.87721	2.8607	-0.500524	120	0.016364	0.0901327
ENSG00000134324.12	LPIN1	1	CFIm complex	No change	14.5484	3.71251	20.0208	6.45133	0.46064	462	0.016364	0.0901327
ENSG00000143870.13	PDIA6	1	CFIm complex	No change	240.856	18.2886	259.351	15.1783	0.106733	462	0.016364	0.0901327
ENSG00000146143.19	PRIM2	1	CFIm complex	No change	27.4135	4.91935	32.2455	4.05181	0.234211	462	0.016364	0.0901327
ENSG00000147416.11	ATP6V1B2	1	CFIm complex	No change	28.2053	4.74882	35.3706	7.15344	0.326585	462	0.016364	0.0901327
ENSG00000151665.13	PIGF	1	CFIm complex	No change	22.9901	5.0308	17.4438	7.1524	-0.3983	120	0.016364	0.0901327
ENSG00000161036.13	LRWD1	1	CFIm complex	No change	20.6485	4.26792	24.502	2.59212	0.246867	462	0.016364	0.0901327
ENSG00000164032.12	H2AZ1	1	CFIm complex	No change	1751.64	70.0831	1598.76	158.78	-0.13175	120	0.016364	0.0901327
ENSG00000166197.17	NOLC1	1	CFIm complex	No change	89.7274	9.64204	71.6701	18.3789	-0.324178	120	0.016364	0.0901327
ENSG00000178773.15	CPNE7	1	CFIm complex	No change	25.8277	4.46222	19.6093	7.4919	-0.397385	120	0.016364	0.0901327
ENSG00000180879.14	SSR4	1	CFIm complex	No change	206.664	14.5153	226.633	20.9754	0.133071	462	0.016364	0.0901327
ENSG00000184924.6	PTRHD1	1	CFIm complex	No change	45.8004	6.84705	37.834	8.30502	-0.275678	120	0.016364	0.0901327
ENSG00000187713.7	TMEM203	1	CFIm complex	No change	76.1709	9.40107	63.2445	14.5095	-0.268299	120	0.016364	0.0901327
ENSG00000188612.12	SUMO2	1	CFIm complex	No change	867.334	35.0287	830.075	39.0205	-0.0633465	120	0.016364	0.0901327
ENSG00000204316.13	MRPL38	1	CFIm complex	No change	131.683	11.2483	118.606	11.4194	-0.150899	120	0.016364	0.0901327
ENSG00000213402.3	PTPRCAP	1	CFIm complex	No change	13.3948	4.08795	8.87252	3.82522	-0.594263	120	0.016364	0.0901327
ENSG00000237649.8	KIFC1	1	CFIm complex	No change	25.2803	5.83719	36.2574	12.7831	0.520263	462	0.016364	0.0901327
ENSG00000240849.11	PEDS1	1	CFIm complex	No change	27.5345	4.57063	32.5068	4.41884	0.2395	462	0.016364	0.0901327
ENSG00000003056.8	M6PR	1	CFIm complex	No change	62.1289	7.92709	74.187	11.1395	0.255903	461	0.0170043	0.0924028
ENSG00000021574.13	SPAST	1	CFIm complex	No change	11.9472	3.4708	15.1425	1.89666	0.341928	461	0.0170043	0.0924028
ENSG00000065135.12	GNAI3	1	CFIm complex	No change	78.6229	7.94522	103.044	32.5363	0.390241	461	0.0170043	0.0924028
ENSG00000082515.18	MRPL22	1	CFIm complex	No change	182.482	13.6244	166.84	16.1765	-0.129286	121	0.0170043	0.0924028
ENSG00000083454.22	P2RX5	1	CFIm complex	No change	9.09819	2.7507	6.34929	2.06516	-0.518985	121	0.0170043	0.0924028
ENSG00000101189.7	MRGBP	1	CFIm complex	No change	37.7721	5.46707	28.8622	8.86581	-0.38814	121	0.0170043	0.0924028
ENSG00000104763.20	ASAH1	1	CFIm complex	No change	67.9366	7.83904	89.7863	24.6259	0.402305	461	0.0170043	0.0924028
ENSG00000105698.16	USF2	1	CFIm complex	No change	54.9263	7.57144	66.3204	12.4819	0.271956	461	0.0170043	0.0924028
ENSG00000111229.16	ARPC3	1	CFIm complex	No change	473.926	25.1753	514.788	41.4203	0.119317	461	0.0170043	0.0924028
ENSG00000111790.14	FGFR1OP2	1	CFIm complex	No change	20.8675	4.53968	33.7107	15.036	0.691949	461	0.0170043	0.0924028
ENSG00000113658.18	SMAD5	1	CFIm complex	No change	60.6017	8.61772	50.8798	10.8163	-0.252265	121	0.0170043	0.0924028
ENSG00000122257.20	RBBP6	1	CFIm complex	No change	31.7667	5.25175	37.5489	5.80438	0.241255	461	0.0170043	0.0924028
ENSG00000123684.13	LPGAT1	1	CFIm complex	No change	30.9635	6.05165	43.7151	12.3413	0.497562	461	0.0170043	0.0924028
ENSG00000123933.17	MXD4	1	CFIm complex	No change	27.1187	4.88135	40.5882	14.039	0.581775	461	0.0170043	0.0924028
ENSG00000133422.14	MORC2	1	CFIm complex	No change	15.4348	3.37112	11.723	4.11131	-0.396845	121	0.0170043	0.0924028
ENSG00000147465.12	STAR	1	CFIm complex	No change	91.5688	10.5382	77.2597	17.3108	-0.24514	121	0.0170043	0.0924028
ENSG00000147604.14	RPL7	1	CFIm complex	No change	2910.6	81.8943	3028.84	172.009	0.057449	461	0.0170043	0.0924028
ENSG00000162194.13	LBHD1	1	CFIm complex	No change	132.22	13.3255	115.092	16.8567	-0.200149	121	0.0170043	0.0924028
ENSG00000171155.8	C1GALT1C1	1	CFIm complex	No change	7.69364	2.52001	4.59534	2.86864	-0.743495	121	0.0170043	0.0924028
ENSG00000173281.5	PPP1R3B	1	CFIm complex	No change	34.9988	6.49519	44.9844	10.778	0.362121	461	0.0170043	0.0924028
ENSG00000197008.10	ZNF138	1	CFIm complex	No change	27.294	4.96931	34.8267	9.27401	0.351609	461	0.0170043	0.0924028
ENSG00000197345.13	MRPL21	1	CFIm complex	No change	291.064	16.8036	263.981	30.1144	-0.140903	121	0.0170043	0.0924028
ENSG00000198783.6	ZNF830	1	CFIm complex	No change	20.656	3.95997	16.3302	3.40007	-0.339019	121	0.0170043	0.0924028
ENSG00000117013.17	KCNQ4	1	CFIm complex	No change	2.92941	1.62802	5.01582	2.25881	0.775875	460	0.0176603	0.0945125
ENSG00000288914.1	ENSG00000288914	1	CFIm complex	No change	2.8025	1.73452	5.77693	3.15545	1.04359	460	0.0176603	0.0945125
ENSG00000185946.16	RNPC3	1	CFIm complex	No change	4.78029	2.15363	8.02645	4.01176	0.747664	460	0.0176662	0.0945125
ENSG00000038002.9	AGA	1	CFIm complex	No change	6.29019	2.63996	3.6551	1.98472	-0.78319	122	0.0176666	0.0945125
ENSG00000067248.11	DHX29	1	CFIm complex	No change	12.234	3.31359	16.6181	4.87054	0.441856	460	0.0176666	0.0945125
ENSG00000083720.13	OXCT1	1	CFIm complex	No change	22.3861	5.10369	32.5027	11.1402	0.537957	460	0.0176666	0.0945125
ENSG00000095574.12	IKZF5	1	CFIm complex	No change	8.8533	2.78016	13.4449	4.94834	0.602773	460	0.0176666	0.0945125
ENSG00000100353.18	EIF3D	1	CFIm complex	No change	172.817	14.6057	190.133	15.9971	0.137762	460	0.0176666	0.0945125
ENSG00000112312.10	GMNN	1	CFIm complex	No change	147.362	12.6728	131.92	17.8825	-0.159698	122	0.0176666	0.0945125
ENSG00000115091.12	ACTR3	1	CFIm complex	No change	188.084	16.8404	217.054	27.5226	0.206673	460	0.0176666	0.0945125
ENSG00000116288.13	PARK7	1	CFIm complex	No change	699.812	30.0617	657.941	44.2331	-0.0890086	122	0.0176666	0.0945125
ENSG00000125304.10	TM9SF2	1	CFIm complex	No change	69.9384	8.8739	86.9932	19.1966	0.314818	460	0.0176666	0.0945125
ENSG00000135052.16	GOLM1	1	CFIm complex	No change	12.5931	3.9043	19.0865	8.73268	0.599914	460	0.0176666	0.0945125
ENSG00000136238.18	RAC1	1	CFIm complex	No change	450.299	22.0468	427.779	17.9557	-0.0740159	122	0.0176666	0.0945125
ENSG00000140395.9	WDR61	1	CFIm complex	No change	67.6147	9.29011	58.9361	5.70884	-0.198186	122	0.0176666	0.0945125
ENSG00000142188.17	TMEM50B	1	CFIm complex	No change	33.3498	6.28072	41.983	7.70573	0.332125	460	0.0176666	0.0945125
ENSG00000144357.18	UBR3	1	CFIm complex	No change	15.0622	3.88323	10.0786	6.06825	-0.579634	122	0.0176666	0.0945125
ENSG00000160233.8	LRRC3	1	CFIm complex	No change	9.4264	2.76976	6.22251	2.96195	-0.599212	122	0.0176666	0.0945125
ENSG00000161654.10	LSM12	1	CFIm complex	No change	116.201	12.5785	102.377	12.2476	-0.182726	122	0.0176666	0.0945125
ENSG00000163605.15	PPP4R2	1	CFIm complex	No change	87.8281	9.33065	104.619	22.5104	0.252387	460	0.0176666	0.0945125
ENSG00000177192.14	PUS1	1	CFIm complex	No change	42.3969	6.75764	33.6797	8.06786	-0.332081	122	0.0176666	0.0945125
ENSG00000177225.17	GATD1	1	CFIm complex	No change	16.2764	4.35435	23.2556	9.50767	0.514797	460	0.0176666	0.0945125
ENSG00000182149.21	IST1	1	CFIm complex	No change	38.5882	6.30785	45.8804	6.60727	0.249719	460	0.0176666	0.0945125
ENSG00000184083.12	FAM120C	1	CFIm complex	No change	7.03509	2.54984	11.0332	4.51767	0.649207	460	0.0176666	0.0945125
ENSG00000204231.11	RXRB	1	CFIm complex	No change	10.5534	3.41456	14.8815	4.37362	0.495807	460	0.0176666	0.0945125
ENSG00000205302.7	SNX2	1	CFIm complex	No change	47.3676	6.78016	58.2433	11.3723	0.298192	460	0.0176666	0.0945125
ENSG00000272391.6	POM121C	1	CFIm complex	No change	88.9702	11.3306	103.174	16.2691	0.21369	460	0.0176666	0.0945125
ENSG00000124333.16	VAMP7	1	CFIm complex	No change	4.74831	1.89861	9.47555	5.60153	0.996795	459	0.01835	0.0968955
ENSG00000173715.18	C11orf80	1	CFIm complex	No change	5.65001	2.74421	9.29284	3.60316	0.717866	459	0.018351	0.0968955
ENSG00000007047.16	MARK4	1	CFIm complex	No change	10.2704	3.14487	12.9862	2.00271	0.338485	459	0.0183513	0.0968955
ENSG00000050628.21	PTGER3	1	CFIm complex	No change	4.80563	2.02039	8.17076	3.87912	0.765744	459	0.0183513	0.0968955
ENSG00000070814.22	TCOF1	1	CFIm complex	No change	89.2826	8.35831	77.17	16.1815	-0.21034	123	0.0183513	0.0968955
ENSG00000099624.8	ATP5F1D	1	CFIm complex	No change	780.667	33.2509	836.377	68.7954	0.0994471	459	0.0183513	0.0968955
ENSG00000105676.14	ARMC6	1	CFIm complex	No change	35.1247	5.5326	27.6812	7.97386	-0.343578	123	0.0183513	0.0968955
ENSG00000111275.13	ALDH2	1	CFIm complex	No change	24.1807	5.23132	35.9864	11.9438	0.573594	459	0.0183513	0.0968955
ENSG00000114315.4	HES1	1	CFIm complex	No change	16.5536	4.04145	11.9893	4.1075	-0.465397	123	0.0183513	0.0968955
ENSG00000115947.14	ORC4	1	CFIm complex	No change	35.5366	6.19758	41.5065	4.20651	0.224033	459	0.0183513	0.0968955
ENSG00000118496.5	FBXO30	1	CFIm complex	No change	8.1122	2.53269	5.26694	2.30555	-0.623129	123	0.0183513	0.0968955
ENSG00000118707.11	TGIF2	1	CFIm complex	No change	27.8651	4.60381	33.4885	5.13132	0.265206	459	0.0183513	0.0968955
ENSG00000124733.5	MEA1	1	CFIm complex	No change	86.8116	8.93054	75.5891	14.8568	-0.199709	123	0.0183513	0.0968955
ENSG00000125821.13	DTD1	1	CFIm complex	No change	103.062	9.60448	81.8962	18.8442	-0.331637	123	0.0183513	0.0968955
ENSG00000130775.16	THEMIS2	1	CFIm complex	No change	10.029	3.17091	12.5177	1.60728	0.319793	459	0.0183513	0.0968955
ENSG00000151502.11	VPS26B	1	CFIm complex	No change	27	4.61085	42.2084	19.757	0.644569	459	0.0183513	0.0968955
ENSG00000152102.18	FAM168B	1	CFIm complex	No change	39.1135	6.57144	48.8411	10.5425	0.320428	459	0.0183513	0.0968955
ENSG00000159110.21	IFNAR2	1	CFIm complex	No change	29.8568	6.05529	41.2503	13.2778	0.466348	459	0.0183513	0.0968955
ENSG00000164808.17	SPIDR	1	CFIm complex	No change	9.37965	3.11623	6.32824	2.03042	-0.56773	123	0.0183513	0.0968955
ENSG00000167513.9	CDT1	1	CFIm complex	No change	129.957	11.2613	142.872	9.7683	0.136691	459	0.0183513	0.0968955
ENSG00000167625.11	ZNF526	1	CFIm complex	No change	15.4855	3.35747	11.2784	4.47579	-0.457353	123	0.0183513	0.0968955
ENSG00000196199.14	MPHOSPH8	1	CFIm complex	No change	9.40571	2.79839	13.2641	3.67457	0.495924	459	0.0183513	0.0968955
ENSG00000204308.8	RNF5	1	CFIm complex	No change	87.7181	9.48856	99.3853	12.4204	0.180158	459	0.0183513	0.0968955
ENSG00000178694.10	NSUN3	1	CFIm complex	No change	4.66908	2.06678	7.88037	3.22535	0.755124	458	0.0190588	0.0991159
ENSG00000017483.16	SLC38A5	1	CFIm complex	No change	52.9156	8.18805	40.3264	11.9605	-0.39197	124	0.0190591	0.0991159
ENSG00000023516.9	AKAP11	1	CFIm complex	No change	11.8165	3.72054	26.4926	16.1612	1.16479	458	0.0190591	0.0991159
ENSG00000053372.5	MRTO4	1	CFIm complex	No change	232.924	16.3246	202.728	33.3528	-0.200315	124	0.0190591	0.0991159
ENSG00000085760.15	MTIF2	1	CFIm complex	No change	41.0297	7.40452	33.0887	7.72662	-0.310328	124	0.0190591	0.0991159
ENSG00000100412.17	ACO2	1	CFIm complex	No change	91.9569	10.1811	108.05	15.6193	0.232671	458	0.0190591	0.0991159
ENSG00000111615.14	KRR1	1	CFIm complex	No change	90.9933	8.94112	77.3289	14.5571	-0.234752	124	0.0190591	0.0991159
ENSG00000115425.14	PECR	1	CFIm complex	No change	13.9065	3.47227	17.8414	4.92219	0.359467	458	0.0190591	0.0991159
ENSG00000124207.17	CSE1L	1	CFIm complex	No change	102.075	10.7259	86.0378	15.8242	-0.246592	124	0.0190591	0.0991159
ENSG00000131591.18	C1orf159	1	CFIm complex	No change	8.17175	2.84353	5.40776	2.13228	-0.595613	124	0.0190591	0.0991159
ENSG00000133193.13	FAM104A	1	CFIm complex	No change	35.5303	6.49266	44.7526	10.7059	0.33292	458	0.0190591	0.0991159
ENSG00000134285.11	FKBP11	1	CFIm complex	No change	7.49106	2.55537	12.4191	6.0223	0.729314	458	0.0190591	0.0991159
ENSG00000135090.14	TAOK3	1	CFIm complex	No change	44.317	6.57724	52.0006	7.59169	0.230667	458	0.0190591	0.0991159
ENSG00000136720.7	HS6ST1	1	CFIm complex	No change	5.7051	2.05646	3.73067	1.70672	-0.61282	124	0.0190591	0.0991159
ENSG00000138685.17	FGF2	1	CFIm complex	No change	22.7932	5.10757	39.1801	18.5672	0.781517	458	0.0190591	0.0991159
ENSG00000140326.13	CDAN1	1	CFIm complex	No change	15.1402	4.02355	21.1958	7.29212	0.485397	458	0.0190591	0.0991159
ENSG00000154582.18	ELOC	1	CFIm complex	No change	257.632	17.8609	241.292	13.0552	-0.0945324	124	0.0190591	0.0991159
ENSG00000156928.5	MALSU1	1	CFIm complex	No change	25.9867	4.54073	19.9895	6.57075	-0.378526	124	0.0190591	0.0991159
ENSG00000158315.11	RHBDL2	1	CFIm complex	No change	8.11865	2.87797	12.0094	4.53601	0.564854	458	0.0190591	0.0991159
ENSG00000160050.16	CCDC28B	1	CFIm complex	No change	59.2803	7.64298	75.9867	20.143	0.358193	458	0.0190591	0.0991159
ENSG00000161888.12	SPC24	1	CFIm complex	No change	53.0185	7.41839	63.9319	11.6682	0.27004	458	0.0190591	0.0991159
ENSG00000162419.13	GMEB1	1	CFIm complex	No change	6.56359	2.76014	9.36293	2.52122	0.512476	458	0.0190591	0.0991159
ENSG00000164463.12	CREBRF	1	CFIm complex	No change	7.98595	2.6484	12.0521	4.31647	0.593754	458	0.0190591	0.0991159
ENSG00000170515.14	PA2G4	1	CFIm complex	No change	648.071	33.3145	589.361	87.8248	-0.137001	124	0.0190591	0.0991159
ENSG00000173575.22	CHD2	1	CFIm complex	No change	12.6954	3.53319	17.6087	5.17203	0.471979	458	0.0190591	0.0991159
ENSG00000240857.2	RDH14	1	CFIm complex	No change	26.0405	5.09062	21.3805	3.5796	-0.284464	124	0.0190591	0.0991159
ENSG00000266472.6	MRPS21	1	CFIm complex	No change	246.58	16.1274	214.962	43.3798	-0.197976	124	0.0190591	0.0991159
ENSG00000185716.12	MOSMO	1	CFIm complex	No change	6.22928	2.47469	14.1869	9.67159	1.18743	457	0.0197904	0.101003
ENSG00000001036.14	FUCA2	1	CFIm complex	No change	80.622	8.68528	70.9491	15.1029	-0.184389	125	0.0197907	0.101003
ENSG00000047597.7	XK	1	CFIm complex	No change	10.4921	2.96688	13.8899	4.03822	0.404736	457	0.0197907	0.101003
ENSG00000058056.10	USP13	1	CFIm complex	No change	12.4602	3.02996	9.78468	1.15039	-0.34873	125	0.0197907	0.101003
ENSG00000060491.17	OGFR	1	CFIm complex	No change	18.2507	3.78347	22.4162	5.04287	0.29659	457	0.0197907	0.101003
ENSG00000065361.17	ERBB3	1	CFIm complex	No change	18.6706	4.42265	23.0219	3.55905	0.302244	457	0.0197907	0.101003
ENSG00000067704.10	IARS2	1	CFIm complex	No change	52.4086	6.76469	42.077	10.8661	-0.316771	125	0.0197907	0.101003
ENSG00000069345.12	DNAJA2	1	CFIm complex	No change	80.0617	9.58314	92.8229	15.5802	0.213368	457	0.0197907	0.101003
ENSG00000093183.14	SEC22C	1	CFIm complex	No change	34.5706	5.87188	41.4217	6.42658	0.260839	457	0.0197907	0.101003
ENSG00000105197.11	TIMM50	1	CFIm complex	No change	171.405	14.8906	152.733	18.1903	-0.166402	125	0.0197907	0.101003
ENSG00000107951.15	MTPAP	1	CFIm complex	No change	18.4193	4.19133	14.6412	2.86364	-0.331189	125	0.0197907	0.101003
ENSG00000109775.11	UFSP2	1	CFIm complex	No change	16.4605	4.10842	20.4649	3.4689	0.314146	457	0.0197907	0.101003
ENSG00000119333.12	DYNC2I2	1	CFIm complex	No change	114.435	13.6191	99.5764	13.7772	-0.200652	125	0.0197907	0.101003
ENSG00000124535.16	WRNIP1	1	CFIm complex	No change	28.231	5.36624	22.5514	4.92935	-0.32406	125	0.0197907	0.101003
ENSG00000125484.12	GTF3C4	1	CFIm complex	No change	27.1337	4.9271	36.7893	11.1856	0.439202	457	0.0197907	0.101003
ENSG00000125743.11	SNRPD2	1	CFIm complex	No change	376.371	20.8115	348.521	30.0546	-0.110912	125	0.0197907	0.101003
ENSG00000128513.16	POT1	1	CFIm complex	No change	13.3164	3.46104	16.544	2.8622	0.313102	457	0.0197907	0.101003
ENSG00000132640.15	BTBD3	1	CFIm complex	No change	9.04533	3.09905	14.0876	5.71156	0.639178	457	0.0197907	0.101003
ENSG00000143149.13	ALDH9A1	1	CFIm complex	No change	29.3013	4.96058	24.6236	3.81661	-0.250924	125	0.0197907	0.101003
ENSG00000144741.19	SLC25A26	1	CFIm complex	No change	35.2429	5.98301	43.634	8.7417	0.30812	457	0.0197907	0.101003
ENSG00000148153.14	INIP	1	CFIm complex	No change	34.2429	5.9317	39.6861	4.69106	0.212829	457	0.0197907	0.101003
ENSG00000148334.16	PTGES2	1	CFIm complex	No change	123.463	12.1746	100.905	26.4618	-0.291082	125	0.0197907	0.101003
ENSG00000148498.16	PARD3	1	CFIm complex	No change	17.7316	4.22635	23.2356	5.83935	0.390013	457	0.0197907	0.101003
ENSG00000155304.6	HSPA13	1	CFIm complex	No change	11.2763	3.25237	18.7761	8.77671	0.735611	457	0.0197907	0.101003
ENSG00000157500.12	APPL1	1	CFIm complex	No change	34.7117	6.14898	40.5674	5.96214	0.224902	457	0.0197907	0.101003
ENSG00000161677.12	JOSD2	1	CFIm complex	No change	29.6269	5.35399	35.3726	9.24897	0.255727	457	0.0197907	0.101003
ENSG00000162039.17	MEIOB	1	CFIm complex	No change	58.6345	7.06262	50.007	8.6482	-0.22962	125	0.0197907	0.101003
ENSG00000163660.12	CCNL1	1	CFIm complex	No change	32.8788	5.7691	38.3364	3.56218	0.221559	457	0.0197907	0.101003
ENSG00000164366.4	CCDC127	1	CFIm complex	No change	23.2862	4.5751	28.2419	4.51649	0.278363	457	0.0197907	0.101003
ENSG00000176396.11	EID2	1	CFIm complex	No change	23.0928	4.42537	19.0771	3.24375	-0.275607	125	0.0197907	0.101003
ENSG00000198039.12	ZNF273	1	CFIm complex	No change	10.2706	2.92303	15.0686	4.69125	0.553026	457	0.0197907	0.101003
ENSG00000198742.10	SMURF1	1	CFIm complex	No change	5.95222	2.26015	11.3888	6.34238	0.936121	457	0.0197907	0.101003
ENSG00000204220.12	PFDN6	1	CFIm complex	No change	142.231	11.2235	123.358	20.7886	-0.205378	125	0.0197907	0.101003
ENSG00000262919.8	CCNQ	1	CFIm complex	No change	18.8172	3.86798	15.208	2.15557	-0.307218	125	0.0197907	0.101003
ENSG00000169826.8	CSGALNACT2	1	CFIm complex	No change	3.16756	1.95346	5.79946	3.08674	0.872545	456	0.0205175	0.103277
ENSG00000138688.17	KIAA1109	1	CFIm complex	No change	3.05395	1.58884	5.15082	2.52025	0.754125	456	0.0205453	0.103277
ENSG00000142621.21	FHAD1	1	CFIm complex	No change	3.25852	1.91085	5.45161	2.57453	0.742466	456	0.0205453	0.103277
ENSG00000118518.17	RNF146	1	CFIm complex	No change	5.0361	2.29282	8.09058	3.22415	0.683936	456	0.0205463	0.103277
ENSG00000120756.13	PLS1	1	CFIm complex	No change	4.77422	2.25675	8.79155	4.67608	0.880854	456	0.0205463	0.103277
ENSG00000048392.13	RRM2B	1	CFIm complex	No change	10.8107	3.37	18.0988	8.70805	0.743434	456	0.0205467	0.103277
ENSG00000090339.9	ICAM1	1	CFIm complex	No change	13.7774	4.08022	18.1716	4.51737	0.399387	456	0.0205467	0.103277
ENSG00000101181.18	MTG2	1	CFIm complex	No change	17.1537	4.21348	24.4749	9.51525	0.512784	456	0.0205467	0.103277
ENSG00000106443.17	PHF14	1	CFIm complex	No change	18.8774	4.14894	14.7871	3.74247	-0.352322	126	0.0205467	0.103277
ENSG00000111276.12	CDKN1B	1	CFIm complex	No change	20.0317	4.88118	26.1966	7.35451	0.387093	456	0.0205467	0.103277
ENSG00000114796.16	KLHL24	1	CFIm complex	No change	23.0116	5.67634	28.54	3.65168	0.310624	456	0.0205467	0.103277
ENSG00000115540.15	MOB4	1	CFIm complex	No change	50.7852	7.95419	62.1026	12.6346	0.290246	456	0.0205467	0.103277
ENSG00000122203.15	KIAA1191	1	CFIm complex	No change	30.27	5.44902	36.9241	9.6362	0.286674	456	0.0205467	0.103277
ENSG00000124279.12	FASTKD3	1	CFIm complex	No change	21.6561	4.33104	26.2337	3.84065	0.276645	456	0.0205467	0.103277
ENSG00000128245.15	YWHAH	1	CFIm complex	No change	138.985	10.9277	126.04	19.2384	-0.14105	126	0.0205467	0.103277
ENSG00000132463.15	GRSF1	1	CFIm complex	No change	71.2457	8.27013	61.2366	10.5109	-0.218409	126	0.0205467	0.103277
ENSG00000149823.9	VPS51	1	CFIm complex	No change	60.652	7.63643	53.0418	5.45944	-0.193424	126	0.0205467	0.103277
ENSG00000163635.20	ATXN7	1	CFIm complex	No change	10.1172	3.02627	14.324	4.13552	0.501624	456	0.0205467	0.103277
ENSG00000166200.15	COPS2	1	CFIm complex	No change	46.1594	6.76909	53.2916	6.50134	0.207283	456	0.0205467	0.103277
ENSG00000167272.11	POP5	1	CFIm complex	No change	62.1023	6.89529	55.2426	6.22209	-0.168866	126	0.0205467	0.103277
ENSG00000169567.13	HINT1	1	CFIm complex	No change	1387.12	47.2046	1256.52	183.069	-0.142661	126	0.0205467	0.103277
ENSG00000173465.8	ZNRD2	1	CFIm complex	No change	106.655	10.6615	91.4259	22.4187	-0.22227	126	0.0205467	0.103277
ENSG00000182551.14	ADI1	1	CFIm complex	No change	97.1538	9.8694	77.0325	23.2559	-0.334803	126	0.0205467	0.103277
ENSG00000196505.11	GDAP2	1	CFIm complex	No change	8.16073	2.79556	12.262	4.59706	0.58743	456	0.0205467	0.103277
ENSG00000197299.13	BLM	1	CFIm complex	No change	28.0682	5.92268	23.1052	3.66696	-0.280717	126	0.0205467	0.103277
ENSG00000198901.14	PRC1	1	CFIm complex	No change	39.1751	6.01513	44.2364	3.07546	0.175295	456	0.0205467	0.103277
ENSG00000241399.7	CD302	1	CFIm complex	No change	6.63844	2.02435	3.52698	2.94047	-0.912413	126	0.0205467	0.103277
ENSG00000259112.2	NDUFC2-KCTD14	1	CFIm complex	No change	38.0237	12.9061	25.9966	10.124	-0.548577	126	0.0205467	0.103277
ENSG00000129933.21	MAU2	1	CFIm complex	No change	7.65219	2.64509	4.0388	3.69086	-0.921947	127	0.0213274	0.105888
ENSG00000169946.14	ZFPM2	1	CFIm complex	No change	6.88905	2.7221	10.5901	4.31181	0.620339	455	0.0213274	0.105888
ENSG00000051523.11	CYBA	1	CFIm complex	No change	323.642	19.4046	369.814	64.1709	0.192403	455	0.0213277	0.105888
ENSG00000067365.15	METTL22	1	CFIm complex	No change	29.8324	4.99979	34.7601	4.78578	0.220551	455	0.0213277	0.105888
ENSG00000102145.15	GATA1	1	CFIm complex	No change	120.851	13.4504	140.722	21.9167	0.219624	455	0.0213277	0.105888
ENSG00000104205.16	SGK3	1	CFIm complex	No change	14.0552	3.86822	18.0653	4.08482	0.362122	455	0.0213277	0.105888
ENSG00000109390.13	NDUFC1	1	CFIm complex	No change	159.062	15.4816	143.037	14.1862	-0.153194	127	0.0213277	0.105888
ENSG00000114656.13	CFAP92	1	CFIm complex	No change	6.47494	2.57303	9.02994	2.04608	0.47985	455	0.0213277	0.105888
ENSG00000134058.12	CDK7	1	CFIm complex	No change	26.1232	5.29696	20.126	6.4484	-0.376271	127	0.0213277	0.105888
ENSG00000137944.18	KYAT3	1	CFIm complex	No change	31.6976	5.75122	24.2814	7.61591	-0.384521	127	0.0213277	0.105888
ENSG00000139233.7	LLPH	1	CFIm complex	No change	66.846	9.80354	55.1374	13.0983	-0.27781	127	0.0213277	0.105888
ENSG00000140479.18	PCSK6	1	CFIm complex	No change	33.8806	6.04871	39.1483	3.56881	0.208488	455	0.0213277	0.105888
ENSG00000143570.19	SLC39A1	1	CFIm complex	No change	51.8535	6.66216	45.0975	7.10634	-0.201395	127	0.0213277	0.105888
ENSG00000148985.20	PGAP2	1	CFIm complex	No change	20.3945	4.24358	16.8254	2.78306	-0.277542	127	0.0213277	0.105888
ENSG00000149932.17	TMEM219	1	CFIm complex	No change	68.2644	8.75662	85.4925	21.8514	0.324664	455	0.0213277	0.105888
ENSG00000151748.15	SAV1	1	CFIm complex	No change	18.5067	4.46069	24.3808	6.25017	0.397697	455	0.0213277	0.105888
ENSG00000158578.21	ALAS2	1	CFIm complex	No change	23.7361	7.09869	35.1726	12.6302	0.56737	455	0.0213277	0.105888
ENSG00000164080.14	RAD54L2	1	CFIm complex	No change	20.0362	3.9979	25.6799	6.76777	0.358031	455	0.0213277	0.105888
ENSG00000171204.13	TMEM126B	1	CFIm complex	No change	135.125	12.8643	118.111	15.9061	-0.194153	127	0.0213277	0.105888
ENSG00000188295.15	ZNF669	1	CFIm complex	No change	50.2251	8.55535	57.7514	6.26803	0.201447	455	0.0213277	0.105888
ENSG00000224531.6	SMIM13	1	CFIm complex	No change	18.7294	3.83449	30.8069	13.5618	0.717945	455	0.0213277	0.105888
ENSG00000244038.11	DDOST	1	CFIm complex	No change	187.973	15.6355	201.94	11.3578	0.103401	455	0.0213277	0.105888
ENSG00000285827.1	ENSG00000285827	1	CFIm complex	No change	16.2021	3.63075	20.3725	3.99942	0.330441	455	0.0213277	0.105888
ENSG00000115902.11	SLC1A4	1	CFIm complex	No change	2.59137	1.65437	7.48446	6.63045	1.53018	454	0.0220906	0.108735
ENSG00000125170.11	DOK4	1	CFIm complex	No change	2.49867	1.50101	5.37963	3.0683	1.10635	454	0.022114	0.108735
ENSG00000006016.12	CRLF1	1	CFIm complex	No change	2.97043	1.55417	5.637	3.15594	0.924254	454	0.0221309	0.108735
ENSG00000068971.14	PPP2R5B	1	CFIm complex	No change	3.50213	1.72482	5.10507	1.36921	0.5437	454	0.0221341	0.108735
ENSG00000052749.14	RRP12	1	CFIm complex	No change	29.6154	5.66609	22.6621	7.07202	-0.386067	128	0.0221345	0.108735
ENSG00000052802.13	MSMO1	1	CFIm complex	No change	40.5767	6.27883	50.0772	10.5848	0.303502	454	0.0221345	0.108735
ENSG00000069020.19	MAST4	1	CFIm complex	No change	27.1394	5.50963	31.8131	3.48658	0.229232	454	0.0221345	0.108735
ENSG00000100376.12	FAM118A	1	CFIm complex	No change	6.79576	2.40996	4.85217	1.41901	-0.486006	128	0.0221345	0.108735
ENSG00000100603.14	SNW1	1	CFIm complex	No change	34.484	5.48632	42.089	8.16338	0.287516	454	0.0221345	0.108735
ENSG00000105640.13	RPL18A	1	CFIm complex	No change	4565.63	111.147	4261.99	279.107	-0.0992892	128	0.0221345	0.108735
ENSG00000108654.16	DDX5	1	CFIm complex	No change	334.144	20.9366	308.845	24.2208	-0.113585	128	0.0221345	0.108735
ENSG00000115504.15	EHBP1	1	CFIm complex	No change	5.25031	2.18429	7.81002	2.7311	0.572923	454	0.0221345	0.108735
ENSG00000130005.13	GAMT	1	CFIm complex	No change	183.669	15.1509	155.851	29.3987	-0.236939	128	0.0221345	0.108735
ENSG00000130816.17	DNMT1	1	CFIm complex	No change	50.4677	7.24505	43.5199	6.03063	-0.213688	128	0.0221345	0.108735
ENSG00000136280.17	CCM2	1	CFIm complex	No change	23.5936	5.3811	29.8514	5.74415	0.339401	454	0.0221345	0.108735
ENSG00000140992.19	PDPK1	1	CFIm complex	No change	26.0079	4.56206	31.4788	5.76647	0.275428	454	0.0221345	0.108735
ENSG00000151835.17	SACS	1	CFIm complex	No change	6.7202	2.21181	5.02919	0.688352	-0.418179	128	0.0221345	0.108735
ENSG00000152620.13	NADK2	1	CFIm complex	No change	22.9258	4.36006	33.9611	12.105	0.566914	454	0.0221345	0.108735
ENSG00000167646.14	DNAAF3	1	CFIm complex	No change	25.2157	4.98806	20.6468	3.90709	-0.288404	128	0.0221345	0.108735
ENSG00000175387.16	SMAD2	1	CFIm complex	No change	32.8535	5.17996	39.1443	6.25637	0.252756	454	0.0221345	0.108735
ENSG00000124097.8	HMGB1P1	1	CFIm complex	No change	3.22144	1.73378	5.29104	2.56652	0.715847	453	0.0229546	0.111186
ENSG00000025039.15	RRAGD	1	CFIm complex	No change	10.7858	2.93731	16.2355	7.35457	0.590017	453	0.0229677	0.111186
ENSG00000058799.15	YIPF1	1	CFIm complex	No change	15.5296	3.88409	20.7892	5.76364	0.420809	453	0.0229677	0.111186
ENSG00000059691.12	GATB	1	CFIm complex	No change	19.0453	3.94444	14.1111	5.0883	-0.432601	129	0.0229677	0.111186
ENSG00000064886.14	CHI3L2	1	CFIm complex	No change	110.69	30.3555	193.26	105.911	0.804024	453	0.0229677	0.111186
ENSG00000066379.15	POLR1H	1	CFIm complex	No change	136.179	12.094	119.882	16.9923	-0.183892	129	0.0229677	0.111186
ENSG00000092841.19	MYL6	1	CFIm complex	No change	599.89	27.3368	629.271	34.8739	0.0689832	453	0.0229677	0.111186
ENSG00000101782.15	RIOK3	1	CFIm complex	No change	12.4927	3.36554	15.9633	3.57019	0.353667	453	0.0229677	0.111186
ENSG00000102898.12	NUTF2	1	CFIm complex	No change	152.338	13.523	140.762	9.97982	-0.114025	129	0.0229677	0.111186
ENSG00000103194.16	USP10	1	CFIm complex	No change	62.6291	8.75055	72.7799	9.6641	0.216707	453	0.0229677	0.111186
ENSG00000110395.7	CBL	1	CFIm complex	No change	27.1702	5.27789	32.2313	4.57226	0.246436	453	0.0229677	0.111186
ENSG00000115163.15	CENPA	1	CFIm complex	No change	42.4017	8.17097	33.5468	9.18604	-0.337945	129	0.0229677	0.111186
ENSG00000119471.15	HSDL2	1	CFIm complex	No change	40.3203	6.39273	46.0586	5.71723	0.191965	453	0.0229677	0.111186
ENSG00000125611.16	CHCHD5	1	CFIm complex	No change	97.8222	9.30567	88.1987	10.9232	-0.149405	129	0.0229677	0.111186
ENSG00000128524.5	ATP6V1F	1	CFIm complex	No change	426.542	23.1502	377.543	84.6349	-0.176046	129	0.0229677	0.111186
ENSG00000139433.11	GLTP	1	CFIm complex	No change	8.29375	2.86681	10.8741	2.3656	0.390805	453	0.0229677	0.111186
ENSG00000148688.14	RPP30	1	CFIm complex	No change	27.6673	6.20488	35.8918	8.93815	0.375475	453	0.0229677	0.111186
ENSG00000149100.13	EIF3M	1	CFIm complex	No change	363.309	17.8911	338.8	29.9231	-0.100763	129	0.0229677	0.111186
ENSG00000160688.19	FLAD1	1	CFIm complex	No change	62.2777	8.23924	69.4635	5.88443	0.157541	453	0.0229677	0.111186
ENSG00000164038.16	SLC9B2	1	CFIm complex	No change	5.84342	2.25458	9.07472	3.28869	0.63504	453	0.0229677	0.111186
ENSG00000168014.18	C2CD3	1	CFIm complex	No change	145.199	14.8833	160.529	12.5555	0.144803	453	0.0229677	0.111186
ENSG00000169208.3	OR10G3	1	CFIm complex	No change	27.8718	5.49802	33.3206	4.71961	0.257608	453	0.0229677	0.111186
ENSG00000173349.6	SFT2D3	1	CFIm complex	No change	22.7836	5.42503	17.8441	3.62051	-0.35255	129	0.0229677	0.111186
ENSG00000176853.16	FAM91A1	1	CFIm complex	No change	16.8765	4.03593	23.0881	7.17891	0.452132	453	0.0229677	0.111186
ENSG00000183255.12	PTTG1IP	1	CFIm complex	No change	99.513	9.77699	114.728	17.4129	0.205264	453	0.0229677	0.111186
ENSG00000187742.15	SECISBP2	1	CFIm complex	No change	10.3782	3.17955	14.6573	4.42761	0.49806	453	0.0229677	0.111186
ENSG00000188846.14	RPL14	1	CFIm complex	No change	3458.15	88.7215	3280.59	232.894	-0.0760472	129	0.0229677	0.111186
ENSG00000275052.5	PPP4R3B	1	CFIm complex	No change	21.1501	4.66032	26.9327	6.40792	0.348693	453	0.0229677	0.111186
ENSG00000102974.16	CTCF	1	CFIm complex	No change	32.3079	4.73135	28.3642	1.93718	-0.187818	130	0.023828	0.113871
ENSG00000105835.13	NAMPT	1	CFIm complex	No change	83.7628	8.45635	73.6666	11.6776	-0.185299	130	0.023828	0.113871
ENSG00000113396.13	SLC27A6	1	CFIm complex	No change	9.51164	3.28053	6.90048	3.72016	-0.462998	130	0.023828	0.113871
ENSG00000114030.13	KPNA1	1	CFIm complex	No change	28.6936	5.99613	38.0643	9.73381	0.40771	452	0.023828	0.113871
ENSG00000121073.15	SLC35B1	1	CFIm complex	No change	12.4294	3.46006	17.012	5.1331	0.452801	452	0.023828	0.113871
ENSG00000132600.18	PRMT7	1	CFIm complex	No change	19.9863	5.17181	24.1461	3.72786	0.272774	452	0.023828	0.113871
ENSG00000134321.13	RSAD2	1	CFIm complex	No change	5.9001	2.77478	11.4122	6.14557	0.951764	452	0.023828	0.113871
ENSG00000134901.13	POGLUT2	1	CFIm complex	No change	12.2288	3.43525	8.44502	3.73949	-0.534107	130	0.023828	0.113871
ENSG00000136878.14	USP20	1	CFIm complex	No change	57.7862	6.76394	69.3134	20.7342	0.26241	452	0.023828	0.113871
ENSG00000137656.12	BUD13	1	CFIm complex	No change	9.00517	2.8876	12.0218	3.20694	0.416831	452	0.023828	0.113871
ENSG00000137804.14	NUSAP1	1	CFIm complex	No change	12.8008	3.69276	16.4902	3.27538	0.365373	452	0.023828	0.113871
ENSG00000138614.16	INTS14	1	CFIm complex	No change	17.8991	3.96169	13.9295	3.25625	-0.361744	130	0.023828	0.113871
ENSG00000142599.19	RERE	1	CFIm complex	No change	15.9783	3.98456	20.7956	4.85285	0.38017	452	0.023828	0.113871
ENSG00000155621.15	C9orf85	1	CFIm complex	No change	23.2234	4.20288	28.3866	6.52454	0.28963	452	0.023828	0.113871
ENSG00000158769.18	F11R	1	CFIm complex	No change	51.9203	7.72266	59.9064	7.48353	0.206411	452	0.023828	0.113871
ENSG00000162384.14	CZIB	1	CFIm complex	No change	54.9858	7.20887	41.7826	15.9489	-0.396158	130	0.023828	0.113871
ENSG00000162413.17	KLHL21	1	CFIm complex	No change	20.5876	4.60881	14.7968	6.25686	-0.47649	130	0.023828	0.113871
ENSG00000164022.18	AIMP1	1	CFIm complex	No change	51.6996	6.80363	46.0052	3.64083	-0.168357	130	0.023828	0.113871
ENSG00000165244.7	ZNF367	1	CFIm complex	No change	4.39667	1.90766	7.11589	3.22995	0.694632	452	0.023828	0.113871
ENSG00000175643.10	RMI2	1	CFIm complex	No change	33.1239	6.77245	25.136	7.56712	-0.398117	130	0.023828	0.113871
ENSG00000179403.12	VWA1	1	CFIm complex	No change	5.691	2.44346	8.44707	2.74825	0.569768	452	0.023828	0.113871
ENSG00000181027.11	FKRP	1	CFIm complex	No change	15.5279	3.72121	19.3676	3.75297	0.318778	452	0.023828	0.113871
ENSG00000185404.17	SP140L	1	CFIm complex	No change	28.0091	5.33943	33.3813	3.95845	0.253146	452	0.023828	0.113871
ENSG00000217555.13	CKLF	1	CFIm complex	No change	82.2067	9.42574	91.7308	15.4921	0.15815	452	0.023828	0.113871
ENSG00000221867.9	MAGEA3	1	CFIm complex	No change	154.412	19.7134	124.769	29.5171	-0.307527	130	0.023828	0.113871
ENSG00000135093.13	USP30	1	CFIm complex	No change	4.42501	1.88749	7.06311	2.89804	0.674623	451	0.0247157	0.116266
ENSG00000001631.17	KRIT1	1	CFIm complex	No change	27.8293	5.58268	22.6418	4.14213	-0.297619	131	0.0247161	0.116266
ENSG00000011028.14	MRC2	1	CFIm complex	No change	3.81083	1.65342	6.38332	3.28786	0.7442	451	0.0247161	0.116266
ENSG00000052723.12	SIKE1	1	CFIm complex	No change	28.0511	5.7139	17.5609	11.8715	-0.675695	131	0.0247161	0.116266
ENSG00000054118.15	THRAP3	1	CFIm complex	No change	72.1477	7.45876	64.0329	7.92628	-0.172139	131	0.0247161	0.116266
ENSG00000057757.10	PITHD1	1	CFIm complex	No change	132.695	12.4206	148.585	17.3792	0.163171	451	0.0247161	0.116266
ENSG00000075702.19	WDR62	1	CFIm complex	No change	28.6256	6.06874	23.0239	5.07139	-0.314172	131	0.0247161	0.116266
ENSG00000086300.16	SNX10	1	CFIm complex	No change	14.4393	3.69369	21.8971	10.3353	0.600733	451	0.0247161	0.116266
ENSG00000087266.17	SH3BP2	1	CFIm complex	No change	10.6122	3.07611	14.5583	4.34225	0.456125	451	0.0247161	0.116266
ENSG00000100600.15	LGMN	1	CFIm complex	No change	7.55808	3.01499	9.89883	2.34405	0.389239	451	0.0247161	0.116266
ENSG00000101182.15	PSMA7	1	CFIm complex	No change	848.884	35.5897	904.29	54.7097	0.0912187	451	0.0247161	0.116266
ENSG00000103540.16	CCP110	1	CFIm complex	No change	6.3842	2.20721	10.0787	4.5412	0.658734	451	0.0247161	0.116266
ENSG00000118600.13	RXYLT1	1	CFIm complex	No change	10.4659	3.37977	6.09758	4.33607	-0.779383	131	0.0247161	0.116266
ENSG00000125877.13	ITPA	1	CFIm complex	No change	95.3421	10.0456	83.8422	10.8699	-0.185437	131	0.0247161	0.116266
ENSG00000132604.11	TERF2	1	CFIm complex	No change	44.0994	7.26625	49.6326	4.11684	0.170531	451	0.0247161	0.116266
ENSG00000135185.12	TMEM243	1	CFIm complex	No change	11.5492	3.06254	7.94637	5.17993	-0.539421	131	0.0247161	0.116266
ENSG00000136536.15	MARCHF7	1	CFIm complex	No change	31.8471	5.61765	37.938	7.57651	0.252481	451	0.0247161	0.116266
ENSG00000137411.19	VARS2	1	CFIm complex	No change	16.8065	3.63686	11.9356	5.72553	-0.493745	131	0.0247161	0.116266
ENSG00000143158.11	MPC2	1	CFIm complex	No change	112.343	12.7426	138.511	37.7729	0.302081	451	0.0247161	0.116266
ENSG00000144746.7	ARL6IP5	1	CFIm complex	No change	23.9263	5.14582	28.9219	6.03959	0.273563	451	0.0247161	0.116266
ENSG00000151718.16	WWC2	1	CFIm complex	No change	21.3676	4.27069	25.1327	3.98691	0.234135	451	0.0247161	0.116266
ENSG00000152192.8	POU4F1	1	CFIm complex	No change	5.44547	2.243	3.23294	2.31051	-0.752207	131	0.0247161	0.116266
ENSG00000153048.11	CARHSP1	1	CFIm complex	No change	67.7721	8.64359	87.4927	26.6566	0.368472	451	0.0247161	0.116266
ENSG00000155099.8	PIP4P2	1	CFIm complex	No change	11.3263	2.95451	15.1637	4.60971	0.420946	451	0.0247161	0.116266
ENSG00000168538.16	TRAPPC11	1	CFIm complex	No change	10.1803	3.30352	15.5158	6.45065	0.607959	451	0.0247161	0.116266
ENSG00000169241.19	SLC50A1	1	CFIm complex	No change	67.8221	8.22099	58.8384	14.2825	-0.204998	131	0.0247161	0.116266
ENSG00000171848.16	RRM2	1	CFIm complex	No change	95.624	12.0647	131.425	50.9308	0.458792	451	0.0247161	0.116266
ENSG00000177565.18	TBL1XR1	1	CFIm complex	No change	20.2581	4.29995	29.7931	9.0221	0.55648	451	0.0247161	0.116266
ENSG00000179889.20	PDXDC1	1	CFIm complex	No change	17.5125	4.70237	21.3486	2.28379	0.285759	451	0.0247161	0.116266
ENSG00000198130.16	HIBCH	1	CFIm complex	No change	32.4255	5.65852	40.4124	9.40111	0.317666	451	0.0247161	0.116266
ENSG00000213676.13	ATF6B	1	CFIm complex	No change	21.5591	4.80096	28.8369	8.77216	0.419618	451	0.0247161	0.116266
ENSG00000213930.12	GALT	1	CFIm complex	No change	2.56471	1.65942	5.23569	3.35886	1.02958	450	0.0255842	0.119372
ENSG00000182134.17	TDRKH	1	CFIm complex	No change	2.75295	1.7506	5.25289	2.84024	0.932134	450	0.0255988	0.119372
ENSG00000213672.8	NCKIPSD	1	CFIm complex	No change	7.24666	2.79531	4.8842	1.74725	-0.569194	132	0.0256324	0.119372
ENSG00000076067.13	RBMS2	1	CFIm complex	No change	5.44506	1.95003	7.96441	2.82278	0.548618	450	0.0256328	0.119372
ENSG00000087157.19	PGS1	1	CFIm complex	No change	16.6911	4.38503	21.0186	4.68507	0.332584	450	0.0256328	0.119372
ENSG00000118900.15	UBN1	1	CFIm complex	No change	15.8862	3.96747	12.0444	3.34835	-0.399414	132	0.0256328	0.119372
ENSG00000122068.13	FYTTD1	1	CFIm complex	No change	33.4041	5.27292	39.4416	6.28512	0.239693	450	0.0256328	0.119372
ENSG00000129103.19	SUMF2	1	CFIm complex	No change	46.4409	6.83343	37.2692	9.88562	-0.317411	132	0.0256328	0.119372
ENSG00000130821.17	SLC6A8	1	CFIm complex	No change	6.88933	2.30167	8.9946	1.46059	0.384697	450	0.0256328	0.119372
ENSG00000133315.12	MACROD1	1	CFIm complex	No change	21.8588	4.3779	17.5129	4.72311	-0.319799	132	0.0256328	0.119372
ENSG00000138363.15	ATIC	1	CFIm complex	No change	114.565	11.7184	102.194	12.5185	-0.164854	132	0.0256328	0.119372
ENSG00000144559.11	TAMM41	1	CFIm complex	No change	25.2748	5.08262	20.0808	4.68022	-0.331879	132	0.0256328	0.119372
ENSG00000147400.10	CETN2	1	CFIm complex	No change	20.6473	4.4287	16.2377	4.3267	-0.346609	132	0.0256328	0.119372
ENSG00000155330.10	C16orf87	1	CFIm complex	No change	42.5526	7.48668	51.7815	11.773	0.283188	450	0.0256328	0.119372
ENSG00000168067.12	MAP4K2	1	CFIm complex	No change	7.11637	2.834	9.32261	2.10113	0.389594	450	0.0256328	0.119372
ENSG00000174010.10	KLHL15	1	CFIm complex	No change	5.68572	2.32553	9.87374	5.10283	0.796253	450	0.0256328	0.119372
ENSG00000178922.18	HYI	1	CFIm complex	No change	9.21424	3.09866	11.912	2.40862	0.370484	450	0.0256328	0.119372
ENSG00000184428.13	TOP1MT	1	CFIm complex	No change	52.2648	7.24981	45.1082	6.63391	-0.212451	132	0.0256328	0.119372
ENSG00000196074.13	SYCP2	1	CFIm complex	No change	14.4192	3.38237	10.6361	4.99956	-0.439023	132	0.0256328	0.119372
[truncated: 165,821 more rows]

## Sheet: DUL_genes
gene_id	gene_name	cluster_id	cluster_name	DUL	mean_wui_ntp	sd_wui_ntp	mean_wui_cluster	sd_wui_cluster	dwui	statistic	p.value	p.adj
ENSG00000114520.11	SNX4	1	CFIm complex	Shortening	0.597876	0.0634916	0.20351	0.140741	-0.394367	0	4.28798e-05	0.00210329
ENSG00000160131.14	VMA21	1	CFIm complex	Shortening	0.461821	0.0826777	0.0875765	0.0749421	-0.374245	0	4.29214e-05	0.00210329
ENSG00000134049.6	IER3IP1	1	CFIm complex	Shortening	0.469019	0.0598798	0.151913	0.126049	-0.317106	0	4.30213e-05	0.00210329
ENSG00000131844.17	MCCC2	1	CFIm complex	Shortening	0.866792	0.0422948	0.663184	0.0306877	-0.203608	0	4.30318e-05	0.00210329
ENSG00000058804.12	NDC1	1	CFIm complex	Shortening	0.581534	0.0743168	0.162233	0.124795	-0.419301	0	4.3038e-05	0.00210329
ENSG00000136381.13	IREB2	1	CFIm complex	Shortening	0.691751	0.0627806	0.25801	0.120698	-0.43374	0	4.30443e-05	0.00210329
ENSG00000153147.6	SMARCA5	1	CFIm complex	Shortening	0.325773	0.0690378	0.0947454	0.0382961	-0.231027	0	4.30443e-05	0.00210329
ENSG00000058063.16	ATP11B	1	CFIm complex	Shortening	0.462911	0.0655192	0.211915	0.0495288	-0.250996	0	4.30484e-05	0.00210329
ENSG00000084234.18	APLP2	1	CFIm complex	Shortening	0.561795	0.0550399	0.190041	0.10447	-0.371754	0	4.30484e-05	0.00210329
ENSG00000143401.15	ANP32E	1	CFIm complex	Shortening	0.353543	0.0417316	0.148732	0.0585878	-0.204811	0	4.30505e-05	0.00210329
ENSG00000078369.18	GNB1	1	CFIm complex	Shortening	0.568089	0.0509495	0.20098	0.126336	-0.367108	0	4.30526e-05	0.00210329
ENSG00000155189.12	AGPAT5	1	CFIm complex	Shortening	0.549894	0.0453012	0.209457	0.127744	-0.340437	0	4.30547e-05	0.00210329
ENSG00000125304.10	TM9SF2	1	CFIm complex	Shortening	0.665113	0.054541	0.382736	0.17337	-0.282377	0	4.30568e-05	0.00210329
ENSG00000172239.14	PAIP1	1	CFIm complex	Shortening	0.11692	0.0287436	0.0111006	0.007035	-0.10582	0	4.3063e-05	0.00210329
ENSG00000067955.15	CBFB	1	CFIm complex	Shortening	0.759687	0.0560532	0.382778	0.243947	-0.376909	0	4.30672e-05	0.00210329
ENSG00000165119.21	HNRNPK	1	CFIm complex	Shortening	0.295525	0.019935	0.157895	0.043832	-0.137629	0	4.30693e-05	0.00210329
ENSG00000079246.16	XRCC5	1	CFIm complex	Shortening	0.295274	0.0387517	0.138599	0.0436267	-0.156675	0	4.30714e-05	0.00210329
ENSG00000101166.16	PRELID3B	1	CFIm complex	Shortening	0.577021	0.0433872	0.30911	0.126555	-0.26791	0	4.30714e-05	0.00210329
ENSG00000136527.19	TRA2B	1	CFIm complex	Shortening	0.48406	0.0376416	0.323929	0.0431894	-0.160131	0	4.30714e-05	0.00210329
ENSG00000005249.13	PRKAR2B	1	CFIm complex	Shortening	0.707898	0.0364507	0.370814	0.146877	-0.337084	0	4.30735e-05	0.00210329
ENSG00000009307.17	CSDE1	1	CFIm complex	Shortening	0.389781	0.0225709	0.269687	0.0403914	-0.120093	0	4.30735e-05	0.00210329
ENSG00000078140.14	UBE2K	1	CFIm complex	Shortening	0.232341	0.0325253	0.0748745	0.0308617	-0.157466	0	4.30735e-05	0.00210329
ENSG00000116209.12	TMEM59	1	CFIm complex	Shortening	0.363939	0.0379182	0.145596	0.0856466	-0.218344	0	4.30735e-05	0.00210329
ENSG00000128609.16	NDUFA5	1	CFIm complex	Shortening	0.650189	0.0277216	0.363692	0.188155	-0.286497	0	4.30735e-05	0.00210329
ENSG00000135900.4	MRPL44	1	CFIm complex	Shortening	0.546208	0.0657257	0.329205	0.0343179	-0.217003	0	4.30735e-05	0.00210329
ENSG00000170180.22	GYPA	1	CFIm complex	Shortening	0.595465	0.0271658	0.245775	0.0779034	-0.349689	0	4.30735e-05	0.00210329
ENSG00000181061.14	HIGD1A	1	CFIm complex	Shortening	0.785341	0.0303339	0.426482	0.20667	-0.35886	0	4.30735e-05	0.00210329
ENSG00000183726.11	TMEM50A	1	CFIm complex	Shortening	0.137941	0.0267967	0.0269576	0.01954	-0.110984	0	4.30735e-05	0.00210329
ENSG00000185787.15	MORF4L1	1	CFIm complex	Shortening	0.64153	0.0367803	0.37699	0.10757	-0.26454	0	4.30735e-05	0.00210329
ENSG00000100519.12	PSMC6	1	CFIm complex	Shortening	0.652016	0.0500837	0.443519	0.102198	-0.208496	0	4.30755e-05	0.00210329
ENSG00000109332.20	UBE2D3	1	CFIm complex	Shortening	0.516614	0.0244106	0.324742	0.12654	-0.191873	0	4.30755e-05	0.00210329
ENSG00000112081.17	SRSF3	1	CFIm complex	Shortening	0.527504	0.0207098	0.386155	0.0635382	-0.14135	0	4.30755e-05	0.00210329
ENSG00000116251.11	RPL22	1	CFIm complex	Shortening	0.133537	0.00760643	0.0494984	0.0160224	-0.0840386	0	4.30755e-05	0.00210329
ENSG00000117592.9	PRDX6	1	CFIm complex	Shortening	0.28477	0.0200402	0.171184	0.0593963	-0.113586	0	4.30755e-05	0.00210329
ENSG00000122565.19	CBX3	1	CFIm complex	Shortening	0.452422	0.0394029	0.182347	0.0989942	-0.270075	0	4.30755e-05	0.00210329
ENSG00000125868.16	DSTN	1	CFIm complex	Shortening	0.441146	0.0539026	0.186659	0.0906885	-0.254487	0	4.30755e-05	0.00210329
ENSG00000136238.18	RAC1	1	CFIm complex	Shortening	0.162751	0.0152991	0.0817984	0.0323145	-0.0809528	0	4.30755e-05	0.00210329
ENSG00000142541.18	RPL13A	1	CFIm complex	Shortening	0.201122	0.00776881	0.143706	0.0385486	-0.0574165	0	4.30755e-05	0.00210329
ENSG00000147669.11	POLR2K	1	CFIm complex	Shortening	0.704227	0.0477949	0.391873	0.0853295	-0.312353	0	4.30755e-05	0.00210329
ENSG00000161960.16	EIF4A1	1	CFIm complex	Shortening	0.137077	0.0118275	0.0870254	0.0289164	-0.0500513	0	4.30755e-05	0.00210329
ENSG00000173726.11	TOMM20	1	CFIm complex	Shortening	0.168812	0.0124545	0.0708788	0.0441746	-0.0979331	0	4.30755e-05	0.00210329
ENSG00000184900.16	SUMO3	1	CFIm complex	Shortening	0.590755	0.0339258	0.290168	0.185679	-0.300587	0	4.30755e-05	0.00210329
ENSG00000189159.16	JPT1	1	CFIm complex	Shortening	0.187425	0.024736	0.107178	0.0215706	-0.0802467	0	4.30755e-05	0.00210329
ENSG00000153046.18	CDYL	1	CFIm complex	Shortening	0.713549	0.0982192	0.229499	0.0998032	-0.48405	1	4.5506e-05	0.00210329
ENSG00000010270.14	STARD3NL	1	CFIm complex	Shortening	0.727091	0.0868745	0.381673	0.0683008	-0.345419	1	4.55871e-05	0.00210329
ENSG00000071127.17	WDR1	1	CFIm complex	Shortening	0.646306	0.051349	0.310395	0.147855	-0.335911	1	4.57036e-05	0.00210329
ENSG00000101367.9	MAPRE1	1	CFIm complex	Shortening	0.742333	0.0391592	0.458339	0.173829	-0.283994	1	4.57454e-05	0.00210329
ENSG00000096746.18	HNRNPH3	1	CFIm complex	Shortening	0.206366	0.0325008	0.0716176	0.0266519	-0.134748	1	4.5752e-05	0.00210329
ENSG00000167005.14	NUDT21	1	CFIm complex	Shortening	0.367898	0.0513615	0.182953	0.0726172	-0.184945	1	4.57608e-05	0.00210329
ENSG00000073584.20	SMARCE1	1	CFIm complex	Shortening	0.377793	0.0576944	0.167214	0.0532711	-0.210578	1	4.5763e-05	0.00210329
ENSG00000120742.11	SERP1	1	CFIm complex	Shortening	0.132679	0.0196926	0.0444045	0.0267943	-0.0882749	1	4.5763e-05	0.00210329
ENSG00000143870.13	PDIA6	1	CFIm complex	Shortening	0.31155	0.0254846	0.200547	0.0511137	-0.111003	1	4.57652e-05	0.00210329
ENSG00000100138.15	SNU13	1	CFIm complex	Shortening	0.262851	0.0159378	0.158359	0.032974	-0.104492	1	4.57674e-05	0.00210329
ENSG00000118363.13	SPCS2	1	CFIm complex	Shortening	0.434568	0.0256571	0.234342	0.101765	-0.200226	1	4.57674e-05	0.00210329
ENSG00000184007.22	PTP4A2	1	CFIm complex	Shortening	0.263098	0.0163648	0.14695	0.0554652	-0.116148	1	4.57674e-05	0.00210329
ENSG00000110880.11	CORO1C	1	CFIm complex	Shortening	0.672827	0.0653397	0.372365	0.0895384	-0.300463	2	4.84837e-05	0.00210329
ENSG00000131051.24	RBM39	1	CFIm complex	Shortening	0.404283	0.0513302	0.189721	0.0958047	-0.214562	2	4.85393e-05	0.00210329
ENSG00000069974.16	RAB27A	1	CFIm complex	Shortening	0.298005	0.0503071	0.077438	0.0541154	-0.220566	2	4.85997e-05	0.00210329
ENSG00000120727.13	PAIP2	1	CFIm complex	Shortening	0.424129	0.0440795	0.242239	0.0504924	-0.18189	2	4.8602e-05	0.00210329
ENSG00000204899.6	MZT1	1	CFIm complex	Shortening	0.337268	0.03714	0.162423	0.06588	-0.174844	2	4.8602e-05	0.00210329
ENSG00000159216.19	RUNX1	1	CFIm complex	Shortening	0.374786	0.0643376	0.150606	0.0875315	-0.22418	2	4.86067e-05	0.00210329
ENSG00000138095.20	LRPPRC	1	CFIm complex	Shortening	0.330603	0.0502228	0.131471	0.0432772	-0.199132	2	4.8616e-05	0.00210329
ENSG00000063046.18	EIF4B	1	CFIm complex	Shortening	0.389818	0.0276537	0.223216	0.105085	-0.166602	2	4.86183e-05	0.00210329
ENSG00000134308.14	YWHAQ	1	CFIm complex	Shortening	0.622019	0.022168	0.466246	0.0765092	-0.155773	2	4.86183e-05	0.00210329
ENSG00000101856.10	PGRMC1	1	CFIm complex	Shortening	0.851669	0.0463035	0.549557	0.226837	-0.302113	2.5	5.00631e-05	0.00210329
ENSG00000077549.19	CAPZB	1	CFIm complex	Shortening	0.541747	0.0464082	0.360877	0.118928	-0.18087	3	5.1637e-05	0.00210329
ENSG00000116171.19	SCP2	1	CFIm complex	Shortening	0.658129	0.0503736	0.461635	0.071518	-0.196494	3	5.1637e-05	0.00210329
ENSG00000133706.19	LARS1	1	CFIm complex	Shortening	0.510037	0.0484127	0.375593	0.0359401	-0.134444	3	5.1637e-05	0.00210329
ENSG00000143641.10	GALNT2	1	CFIm complex	Shortening	0.692706	0.0809893	0.344525	0.179282	-0.348181	3.5	5.31442e-05	0.00210329
ENSG00000113441.16	LNPEP	1	CFIm complex	Shortening	0.886856	0.0974095	0.3977	0.280247	-0.489156	5.5	5.38331e-05	0.00210329
ENSG00000074695.6	LMAN1	1	CFIm complex	Shortening	0.787617	0.0978	0.316471	0.224278	-0.471146	4	5.42148e-05	0.00210329
ENSG00000108510.10	MED13	1	CFIm complex	Shortening	0.720095	0.0721663	0.380438	0.206055	-0.339657	4	5.42584e-05	0.00210329
ENSG00000119487.17	MAPKAP1	1	CFIm complex	Shortening	0.224478	0.064166	0.0715804	0.0239794	-0.152898	4	5.4536e-05	0.00210329
ENSG00000025796.14	SEC63	1	CFIm complex	Shortening	0.21402	0.0825798	0.040445	0.029954	-0.173575	4	5.46545e-05	0.00210329
ENSG00000144744.17	UBA3	1	CFIm complex	Shortening	0.739274	0.0740741	0.549256	0.107741	-0.190018	4	5.47681e-05	0.00210329
ENSG00000124226.11	RNF114	1	CFIm complex	Shortening	0.307293	0.0504229	0.136288	0.0710066	-0.171006	4	5.47939e-05	0.00210329
ENSG00000105220.17	GPI	1	CFIm complex	Shortening	0.350508	0.0377537	0.207553	0.0526868	-0.142956	4	5.48327e-05	0.00210329
ENSG00000113615.13	SEC24A	1	CFIm complex	Shortening	0.578998	0.155652	0.246669	0.0969728	-0.332329	5	5.7642e-05	0.00210329
ENSG00000153827.14	TRIP12	1	CFIm complex	Shortening	0.217834	0.0544801	0.085269	0.0199061	-0.132565	5	5.79947e-05	0.00210329
ENSG00000156802.13	ATAD2	1	CFIm complex	Shortening	0.545126	0.0813458	0.273364	0.0784415	-0.271762	5	5.80491e-05	0.00210329
ENSG00000173757.10	STAT5B	1	CFIm complex	Shortening	0.68949	0.0902124	0.344729	0.165124	-0.344761	5	5.80899e-05	0.00210329
ENSG00000163527.10	STT3B	1	CFIm complex	Shortening	0.681939	0.0627512	0.450255	0.100056	-0.231684	5	5.81198e-05	0.00210329
ENSG00000008282.9	SYPL1	1	CFIm complex	Shortening	0.667794	0.0576309	0.290253	0.228154	-0.377541	5	5.81825e-05	0.00210329
ENSG00000140157.16	NIPA2	1	CFIm complex	Shortening	0.345416	0.0548604	0.196679	0.0565992	-0.148737	5	5.8188e-05	0.00210329
ENSG00000205339.10	IPO7	1	CFIm complex	Shortening	0.425853	0.0357108	0.287679	0.0631125	-0.138174	5	5.81907e-05	0.00210329
ENSG00000145386.11	CCNA2	1	CFIm complex	Shortening	0.504338	0.0355567	0.373374	0.0528585	-0.130964	5	5.82043e-05	0.00210329
ENSG00000134375.11	TIMM17A	1	CFIm complex	Shortening	0.382263	0.0257625	0.218717	0.0764234	-0.163546	5	5.82152e-05	0.00210329
ENSG00000134758.14	RNF138	1	CFIm complex	Shortening	0.568118	0.046591	0.303067	0.162344	-0.265051	5.5	5.98818e-05	0.00210329
ENSG00000170248.15	PDCD6IP	1	CFIm complex	Shortening	0.213474	0.0535518	0.0607738	0.054392	-0.1527	5.5	5.98957e-05	0.00210329
ENSG00000164329.14	TENT2	1	CFIm complex	Shortening	0.629718	0.0901917	0.283384	0.151714	-0.346334	5.5	5.98985e-05	0.00210329
ENSG00000135018.14	UBQLN1	1	CFIm complex	Shortening	0.584635	0.0569495	0.289657	0.127086	-0.294978	6	6.17257e-05	0.00210329
ENSG00000035141.8	FAM136A	1	CFIm complex	Shortening	0.378469	0.0316648	0.231362	0.0976837	-0.147107	6	6.17775e-05	0.00210329
ENSG00000145495.16	MARCHF6	1	CFIm complex	Shortening	0.515365	0.0508329	0.195102	0.142404	-0.320263	6	6.17775e-05	0.00210329
ENSG00000104442.10	ARMC1	1	CFIm complex	Shortening	0.717348	0.0497732	0.448041	0.174478	-0.269307	6	6.17861e-05	0.00210329
ENSG00000060982.15	BCAT1	1	CFIm complex	Shortening	0.589712	0.0378141	0.391489	0.14393	-0.198223	6	6.1789e-05	0.00210329
ENSG00000165678.22	GHITM	1	CFIm complex	Shortening	0.551979	0.0292907	0.309466	0.197647	-0.242513	6	6.17919e-05	0.00210329
ENSG00000069275.13	NUCKS1	1	CFIm complex	Shortening	0.574482	0.0297215	0.362587	0.134586	-0.211895	6	6.17947e-05	0.00210329
ENSG00000113810.16	SMC4	1	CFIm complex	Shortening	0.634798	0.0628703	0.37271	0.117076	-0.262088	7	6.54941e-05	0.00210329
ENSG00000153574.9	RPIA	1	CFIm complex	Shortening	0.684088	0.050462	0.440849	0.162125	-0.243239	7	6.55304e-05	0.00210329
ENSG00000104331.9	BPNT2	1	CFIm complex	Shortening	0.50542	0.0795449	0.220535	0.100867	-0.284884	7	6.55456e-05	0.00210329
ENSG00000089006.17	SNX5	1	CFIm complex	Shortening	0.347038	0.0441726	0.164744	0.0822847	-0.182293	7	6.55637e-05	0.00210329
ENSG00000204304.12	PBX2	1	CFIm complex	Shortening	0.530076	0.0861771	0.223653	0.0962205	-0.306422	7.5	6.7476e-05	0.00210329
ENSG00000175348.11	TMEM9B	1	CFIm complex	Shortening	0.674114	0.0932443	0.381999	0.114089	-0.292115	8	6.87674e-05	0.00210329
ENSG00000062650.20	WAPL	1	CFIm complex	Shortening	0.443264	0.129058	0.136938	0.0775997	-0.306326	8	6.92627e-05	0.00210329
ENSG00000163714.18	U2SURP	1	CFIm complex	Shortening	0.107261	0.0425324	0.0128529	0.016938	-0.0944082	8	6.94891e-05	0.00210329
ENSG00000130779.22	CLIP1	1	CFIm complex	Shortening	0.881972	0.12255	0.446734	0.262004	-0.435239	16.5	6.95392e-05	0.00210329
ENSG00000146731.11	CCT6A	1	CFIm complex	Shortening	0.218187	0.0272027	0.108699	0.04734	-0.109487	8	6.95721e-05	0.00210329
ENSG00000104341.17	LAPTM4B	1	CFIm complex	Shortening	0.764053	0.019761	0.631012	0.0945188	-0.133041	8	6.95881e-05	0.00210329
ENSG00000153487.13	ING1	1	CFIm complex	Shortening	0.308448	0.0820279	0.0997061	0.0595819	-0.208741	8.5	7.1631e-05	0.00210329
ENSG00000171497.5	PPID	1	CFIm complex	Shortening	0.617603	0.0431103	0.495294	0.0454623	-0.122309	8.5	7.16704e-05	0.00210329
ENSG00000136021.19	SCYL2	1	CFIm complex	Shortening	0.444298	0.143622	0.105405	0.0917519	-0.338893	9	7.33246e-05	0.00210329
ENSG00000144635.9	DYNC1LI1	1	CFIm complex	Shortening	0.254617	0.0405747	0.0968844	0.0623786	-0.157733	9	7.38048e-05	0.00210329
ENSG00000198836.11	OPA1	1	CFIm complex	Shortening	0.420444	0.0535626	0.232207	0.0839784	-0.188237	9	7.38149e-05	0.00210329
ENSG00000131507.11	NDFIP1	1	CFIm complex	Shortening	0.490559	0.0709267	0.187768	0.177041	-0.30279	9.5	7.52352e-05	0.00210329
ENSG00000099194.6	SCD	1	CFIm complex	Shortening	0.663859	0.0415011	0.446893	0.107565	-0.216966	9.5	7.59716e-05	0.00210329
ENSG00000133393.13	CEP20	1	CFIm complex	Shortening	0.608567	0.062457	0.323327	0.182955	-0.28524	9.5	7.60165e-05	0.00210329
ENSG00000097033.14	SH3GLB1	1	CFIm complex	Shortening	0.200606	0.074883	0.0430495	0.044123	-0.157557	10	7.81101e-05	0.00210329
ENSG00000197601.13	FAR1	1	CFIm complex	Shortening	0.591783	0.0801207	0.273116	0.202126	-0.318667	10	7.81916e-05	0.00210329
ENSG00000182552.15	RWDD4	1	CFIm complex	Shortening	0.2174	0.058966	0.079995	0.0272709	-0.137405	10	7.82661e-05	0.00210329
ENSG00000065150.21	IPO5	1	CFIm complex	Shortening	0.525297	0.0292669	0.389552	0.0653148	-0.135744	10	7.82696e-05	0.00210329
ENSG00000183291.18	SELENOF	1	CFIm complex	Shortening	0.217155	0.0334918	0.107705	0.0413745	-0.10945	10	7.83051e-05	0.00210329
ENSG00000174606.14	ANGEL2	1	CFIm complex	Shortening	0.548989	0.116176	0.242364	0.156282	-0.306625	10.5	8.0364e-05	0.00210329
ENSG00000123983.15	ACSL3	1	CFIm complex	Shortening	0.221213	0.0742688	0.0578023	0.0512495	-0.163411	10.5	8.0473e-05	0.00210329
ENSG00000164284.15	GRPEL2	1	CFIm complex	Shortening	0.802566	0.0860567	0.38939	0.262449	-0.413176	10.5	8.05312e-05	0.00210329
ENSG00000152558.15	TMEM123	1	CFIm complex	Shortening	0.627623	0.0563188	0.295598	0.183085	-0.332025	11	8.30115e-05	0.00210329
ENSG00000087586.18	AURKA	1	CFIm complex	Shortening	0.773771	0.0625688	0.525997	0.0980522	-0.247773	11	8.30152e-05	0.00210329
ENSG00000111142.14	METAP2	1	CFIm complex	Shortening	0.157268	0.0295863	0.0669709	0.0347751	-0.0902967	11	8.30152e-05	0.00210329
ENSG00000213639.10	PPP1CB	1	CFIm complex	Shortening	0.44602	0.0405697	0.301436	0.0766899	-0.144584	11	8.30264e-05	0.00210329
ENSG00000100030.15	MAPK1	1	CFIm complex	Shortening	0.685032	0.0348118	0.525575	0.083672	-0.159458	11	8.30339e-05	0.00210329
ENSG00000198176.13	TFDP1	1	CFIm complex	Shortening	0.804725	0.040077	0.472065	0.251693	-0.332659	11	8.30376e-05	0.00210329
ENSG00000151247.13	EIF4E	1	CFIm complex	Shortening	0.788867	0.0289726	0.648366	0.0708316	-0.140501	11	8.30413e-05	0.00210329
ENSG00000175895.4	PLEKHF2	1	CFIm complex	Shortening	0.723035	0.118458	0.393612	0.114548	-0.329424	11.5	8.4837e-05	0.00213143
ENSG00000184575.12	XPOT	1	CFIm complex	Shortening	0.244887	0.0640017	0.0798579	0.062081	-0.16503	11.5	8.5437e-05	0.00213143
ENSG00000095787.24	WAC	1	CFIm complex	Lengthening	0.374709	0.0575187	0.516443	0.0305201	0.141734	570	8.79098e-05	0.00216188
ENSG00000182400.15	TRAPPC6B	1	CFIm complex	Shortening	0.626882	0.0940958	0.337903	0.144175	-0.288979	12	8.79609e-05	0.00216188
ENSG00000067533.6	RRP15	1	CFIm complex	Shortening	0.255743	0.0626953	0.146514	0.0163904	-0.109229	12.5	9.05432e-05	0.00219462
ENSG00000155097.12	ATP6V1C1	1	CFIm complex	Shortening	0.353108	0.0893383	0.158512	0.0518291	-0.194596	12.5	9.06158e-05	0.00219462
ENSG00000117868.18	ESYT2	1	CFIm complex	Shortening	0.763025	0.0908281	0.478335	0.176649	-0.284691	13	9.33046e-05	0.00221201
ENSG00000134453.16	RBM17	1	CFIm complex	Shortening	0.103611	0.0308962	0.0377652	0.0242271	-0.0658455	13	9.33254e-05	0.00221201
ENSG00000177733.7	HNRNPA0	1	CFIm complex	Shortening	0.199232	0.0312077	0.0810046	0.061117	-0.118227	13	9.33336e-05	0.00221201
ENSG00000167491.18	GATAD2A	1	CFIm complex	Shortening	0.329677	0.0768743	0.141072	0.0624209	-0.188606	13.5	9.592e-05	0.00222926
ENSG00000170348.9	TMED10	1	CFIm complex	Shortening	0.344772	0.0552285	0.143651	0.086837	-0.201121	13.5	9.5937e-05	0.00222926
ENSG00000129625.13	REEP5	1	CFIm complex	Shortening	0.633828	0.0523229	0.49403	0.0583508	-0.139798	13.5	9.60772e-05	0.00222926
ENSG00000136122.18	BORA	1	CFIm complex	Shortening	0.511122	0.143709	0.15869	0.136446	-0.352432	14	9.74055e-05	0.00222969
ENSG00000075413.19	MARK3	1	CFIm complex	Shortening	0.443266	0.0920968	0.22827	0.0593133	-0.214995	14	9.82141e-05	0.00222969
ENSG00000106609.16	TMEM248	1	CFIm complex	Shortening	0.202218	0.049647	0.0733445	0.0390783	-0.128874	14	9.88663e-05	0.00222969
ENSG00000163349.22	HIPK1	1	CFIm complex	Shortening	0.763637	0.0824358	0.47743	0.174261	-0.286207	15	0.000104278	0.00222969
ENSG00000132002.9	DNAJB1	1	CFIm complex	Shortening	0.686084	0.0553273	0.4984	0.0992579	-0.187684	15	0.000104712	0.00222969
ENSG00000118971.9	CCND2	1	CFIm complex	Shortening	0.423595	0.0550323	0.212114	0.125221	-0.211481	15	0.000104749	0.00222969
ENSG00000129187.15	DCTD	1	CFIm complex	Shortening	0.540935	0.0681988	0.271716	0.153147	-0.269218	15	0.000104763	0.00222969
ENSG00000135334.9	AKIRIN2	1	CFIm complex	Shortening	0.618148	0.0732073	0.299834	0.129333	-0.318314	15	0.000104777	0.00222969
ENSG00000176171.12	BNIP3	1	CFIm complex	Shortening	0.397435	0.0450301	0.292096	0.0353781	-0.10534	15	0.000104781	0.00222969
ENSG00000183431.12	SF3A3	1	CFIm complex	Shortening	0.248406	0.0338832	0.166204	0.0467255	-0.0822022	15	0.000104823	0.00222969
ENSG00000082153.18	BZW1	1	CFIm complex	Shortening	0.760805	0.028737	0.509142	0.228651	-0.251663	15	0.000104827	0.00222969
ENSG00000137876.11	RSL24D1	1	CFIm complex	Shortening	0.767089	0.0287646	0.64482	0.0736142	-0.122268	15	0.000104832	0.00222969
ENSG00000189403.15	HMGB1	1	CFIm complex	Shortening	0.56586	0.0132833	0.441675	0.116969	-0.124185	15	0.000104832	0.00222969
ENSG00000101421.4	CHMP4B	1	CFIm complex	Shortening	0.577408	0.112585	0.263878	0.161158	-0.31353	15.5	0.000106922	0.00225966
ENSG00000148943.12	LIN7C	1	CFIm complex	Shortening	0.668424	0.0628332	0.461628	0.135833	-0.206795	15.5	0.000107766	0.00226309
ENSG00000129636.13	ITFG1	1	CFIm complex	Shortening	0.443041	0.072424	0.273447	0.0528825	-0.169594	16	0.0001101	0.00229756
ENSG00000096092.6	TMEM14A	1	CFIm complex	Shortening	0.581297	0.0770127	0.354327	0.0979058	-0.22697	16	0.00011099	0.00230166
ENSG00000149269.10	PAK1	1	CFIm complex	Shortening	0.572334	0.157594	0.199416	0.096134	-0.372918	16.5	0.000112332	0.00231502
ENSG00000165476.14	REEP3	1	CFIm complex	Shortening	0.269841	0.108942	0.0675016	0.0557243	-0.202339	16.5	0.000114107	0.00232416
ENSG00000165527.8	ARF6	1	CFIm complex	Shortening	0.36677	0.0707323	0.180984	0.0785157	-0.185786	16.5	0.000114177	0.00232416
ENSG00000128731.18	HERC2	1	CFIm complex	Shortening	0.528623	0.109879	0.210098	0.141767	-0.318525	17	0.000116458	0.00233755
ENSG00000113569.16	NUP155	1	CFIm complex	Shortening	0.304628	0.070303	0.147539	0.0498203	-0.157088	17	0.000117429	0.00233755
ENSG00000102471.15	NDFIP2	1	CFIm complex	Shortening	0.604814	0.0786062	0.196321	0.191687	-0.408492	17	0.000117602	0.00233755
ENSG00000136819.15	C9orf78	1	CFIm complex	Shortening	0.451943	0.0392481	0.357418	0.0416252	-0.0945253	17	0.000117652	0.00233755
ENSG00000165997.5	ARL5B	1	CFIm complex	Shortening	0.701527	0.110627	0.365192	0.140579	-0.336334	17.5	0.00012066	0.00237148
ENSG00000133606.11	MKRN1	1	CFIm complex	Shortening	0.785418	0.0975322	0.473118	0.168456	-0.312301	17.5	0.00012079	0.00237148
ENSG00000008952.17	SEC62	1	CFIm complex	Shortening	0.4667	0.0453119	0.334571	0.0592466	-0.132129	18	0.000123874	0.00238816
ENSG00000196914.9	ARHGEF12	1	CFIm complex	Shortening	0.586568	0.100046	0.28033	0.17066	-0.306237	18	0.000123948	0.00238816
ENSG00000112972.15	HMGCS1	1	CFIm complex	Shortening	0.742527	0.0678818	0.457574	0.207467	-0.284953	18	0.00012414	0.00238816
ENSG00000130227.17	XPO7	1	CFIm complex	Shortening	0.625585	0.0750336	0.465474	0.0271852	-0.160111	18	0.000124518	0.00238816
ENSG00000142731.11	PLK4	1	CFIm complex	Shortening	0.609888	0.140122	0.206286	0.16212	-0.403602	18.5	0.000126625	0.00241461
ENSG00000038210.14	PI4K2B	1	CFIm complex	Shortening	0.55068	0.0926357	0.333133	0.0982496	-0.217546	19.5	0.000131632	0.00246808
ENSG00000197930.13	ERO1A	1	CFIm complex	Shortening	0.602972	0.118069	0.262546	0.188617	-0.340426	19	0.000131633	0.00246808
ENSG00000104691.16	UBXN8	1	CFIm complex	Shortening	0.886283	0.0529968	0.702107	0.120681	-0.184176	19	0.000131661	0.00246808
ENSG00000125676.20	THOC2	1	CFIm complex	Shortening	0.767295	0.091131	0.532017	0.0933365	-0.235278	20	0.00013916	0.00257376
ENSG00000113300.13	CNOT6	1	CFIm complex	Shortening	0.365861	0.113955	0.115896	0.100048	-0.249966	20	0.000139201	0.00257376
ENSG00000115806.13	GORASP2	1	CFIm complex	Shortening	0.491336	0.0568111	0.342294	0.0570024	-0.149041	20	0.000139626	0.00257376
ENSG00000182952.5	HMGN4	1	CFIm complex	Shortening	0.818335	0.0537729	0.614832	0.112895	-0.203503	20.5	0.000142839	0.00261845
ENSG00000035687.10	ADSS2	1	CFIm complex	Shortening	0.640013	0.0537012	0.413908	0.145688	-0.226105	21	0.000147761	0.00265179
ENSG00000086061.16	DNAJA1	1	CFIm complex	Shortening	0.336011	0.0210511	0.193557	0.106296	-0.142454	21	0.000147854	0.00265179
ENSG00000100380.15	ST13	1	CFIm complex	Shortening	0.53597	0.0173654	0.470244	0.0379303	-0.0657259	21	0.000147854	0.00265179
ENSG00000132475.10	H3-3B	1	CFIm complex	Shortening	0.234483	0.0107605	0.141174	0.0662483	-0.093309	21	0.000147854	0.00265179
ENSG00000047932.14	GOPC	1	CFIm complex	Shortening	0.705271	0.126982	0.35803	0.206374	-0.34724	22	0.00015512	0.00270404
ENSG00000205208.5	C4orf46	1	CFIm complex	Shortening	0.632304	0.0915376	0.327774	0.175351	-0.30453	22	0.000156042	0.00270404
ENSG00000119471.15	HSDL2	1	CFIm complex	Shortening	0.283536	0.064639	0.148915	0.0507821	-0.134621	22	0.000156186	0.00270404
ENSG00000182628.13	SKA2	1	CFIm complex	Shortening	0.162906	0.0341332	0.0662135	0.043212	-0.0966928	22	0.000156329	0.00270404
ENSG00000157216.16	SSBP3	1	CFIm complex	Shortening	0.330558	0.0527732	0.19831	0.0600548	-0.132248	22	0.000156401	0.00270404
ENSG00000170312.17	CDK1	1	CFIm complex	Shortening	0.471875	0.0432097	0.3327	0.102603	-0.139175	22	0.000156447	0.00270404
ENSG00000140350.15	ANP32A	1	CFIm complex	Lengthening	0.78769	0.023961	0.852838	0.0266957	0.0651474	560	0.000156473	0.00270404
ENSG00000143179.16	UCK2	1	CFIm complex	Shortening	0.120584	0.0337511	0.0480999	0.0260478	-0.0724838	22.5	0.00016091	0.00276632
ENSG00000129993.15	CBFA2T3	1	CFIm complex	Shortening	0.53953	0.087868	0.291051	0.158394	-0.248479	23	0.000165288	0.00281512
ENSG00000134108.14	ARL8B	1	CFIm complex	Shortening	0.527767	0.0645127	0.265031	0.177143	-0.262736	23	0.000165445	0.00281512
ENSG00000164985.15	PSIP1	1	CFIm complex	Shortening	0.628614	0.0832608	0.439322	0.0730011	-0.189292	23.5	0.000169666	0.00287221
ENSG00000079332.15	SAR1A	1	CFIm complex	Shortening	0.436698	0.0574601	0.212125	0.129994	-0.224572	24	0.000175139	0.00294981
ENSG00000153989.8	NUS1	1	CFIm complex	Shortening	0.430448	0.082859	0.183375	0.10768	-0.247073	24.5	0.000179984	0.0030161
ENSG00000139734.19	DIAPH3	1	CFIm complex	Shortening	0.867229	0.0985976	0.527439	0.204271	-0.33979	25.5	0.000184306	0.00304263
ENSG00000083937.10	CHMP2B	1	CFIm complex	Shortening	0.413745	0.0939264	0.216597	0.0894102	-0.197149	25	0.000185085	0.00304263
ENSG00000118873.17	RAB3GAP2	1	CFIm complex	Shortening	0.669127	0.0690457	0.43635	0.222382	-0.232777	25	0.00018516	0.00304263
ENSG00000160014.17	CALM3	1	CFIm complex	Shortening	0.490031	0.0366425	0.289373	0.119396	-0.200658	25	0.000185236	0.00304263
ENSG00000092199.19	HNRNPC	1	CFIm complex	Shortening	0.667314	0.0225619	0.55842	0.0579162	-0.108894	26	0.000195901	0.00318628
ENSG00000177889.10	UBE2N	1	CFIm complex	Shortening	0.457338	0.01685	0.321102	0.112318	-0.136236	26	0.000195901	0.00318628
ENSG00000121892.15	PDS5A	1	CFIm complex	Shortening	0.617362	0.0483566	0.462903	0.117558	-0.154459	26.5	0.000201212	0.00324259
ENSG00000092201.10	SUPT16H	1	CFIm complex	Shortening	0.868506	0.0336399	0.726945	0.103073	-0.141562	26.5	0.000201318	0.00324259
ENSG00000082898.19	XPO1	1	CFIm complex	Shortening	0.84596	0.0360464	0.64183	0.142824	-0.204129	27	0.000207067	0.00331907
ENSG00000105127.10	AKAP8	1	CFIm complex	Shortening	0.486726	0.121811	0.291879	0.056787	-0.194847	27.5	0.000208933	0.00333289
ENSG00000116685.16	KIAA2013	1	CFIm complex	Shortening	0.327001	0.068209	0.182111	0.0459469	-0.14489	27.5	0.000212833	0.0033633
ENSG00000172292.15	CERS6	1	CFIm complex	Shortening	0.398933	0.0942818	0.180825	0.103378	-0.218108	27.5	0.000212867	0.0033633
ENSG00000085832.17	EPS15	1	CFIm complex	Shortening	0.235159	0.0987092	0.0876814	0.0410396	-0.147477	28	0.000218523	0.00342665
ENSG00000135316.19	SYNCRIP	1	CFIm complex	Shortening	0.24717	0.051829	0.100282	0.0821261	-0.146888	28	0.000218942	0.00342665
ENSG00000166822.13	TMEM170A	1	CFIm complex	Shortening	0.210675	0.0745017	0.0645651	0.0602198	-0.14611	29	0.000230071	0.00349006
ENSG00000083720.13	OXCT1	1	CFIm complex	Shortening	0.593355	0.110598	0.322726	0.144041	-0.270629	29	0.000230959	0.00349006
ENSG00000120137.7	PANK3	1	CFIm complex	Shortening	0.606811	0.0947401	0.362952	0.127634	-0.243859	29	0.000231161	0.00349006
ENSG00000043093.15	DCUN1D1	1	CFIm complex	Shortening	0.572303	0.0748249	0.297803	0.188114	-0.2745	29	0.000231308	0.00349006
ENSG00000211460.12	TSN	1	CFIm complex	Shortening	0.343739	0.0529342	0.178267	0.100254	-0.165471	29	0.000231372	0.00349006
ENSG00000136718.10	IMP4	1	CFIm complex	Shortening	0.208792	0.040315	0.101478	0.0599261	-0.107314	29	0.000231381	0.00349006
ENSG00000103485.19	QPRT	1	CFIm complex	Shortening	0.290521	0.029501	0.182734	0.0698585	-0.107787	29	0.000231409	0.00349006
ENSG00000115233.12	PSMD14	1	CFIm complex	Shortening	0.692625	0.0491484	0.522418	0.0918438	-0.170207	29	0.000231409	0.00349006
ENSG00000124486.14	USP9X	1	CFIm complex	Shortening	0.330288	0.0790207	0.143241	0.0985276	-0.187047	29.5	0.000237574	0.00353918
ENSG00000086475.15	SEPHS1	1	CFIm complex	Shortening	0.187411	0.0384565	0.0798932	0.0591133	-0.107518	29.5	0.000237705	0.00353918
ENSG00000093144.19	ECHDC1	1	CFIm complex	Shortening	0.438379	0.0595889	0.273466	0.103563	-0.164913	29.5	0.000237865	0.00353918
ENSG00000115561.16	CHMP3	1	CFIm complex	Shortening	0.431425	0.0429138	0.323034	0.0611123	-0.108391	30	0.000244394	0.00362009
ENSG00000065328.17	MCM10	1	CFIm complex	Shortening	0.444065	0.107616	0.215521	0.082848	-0.228544	30.5	0.000250885	0.00369971
ENSG00000071054.17	MAP4K4	1	CFIm complex	Shortening	0.337823	0.0697853	0.108186	0.12942	-0.229637	31	0.000258234	0.00377498
ENSG00000065135.12	GNAI3	1	CFIm complex	Shortening	0.740662	0.0543332	0.406842	0.265508	-0.333821	31	0.000258264	0.00377498
ENSG00000101596.17	SMCHD1	1	CFIm complex	Shortening	0.584566	0.113165	0.281077	0.154053	-0.303489	31.5	0.0002634	0.00383316
ENSG00000138160.7	KIF11	1	CFIm complex	Shortening	0.540661	0.0509692	0.357858	0.113218	-0.182803	31.5	0.000265514	0.00384237
ENSG00000170946.15	DNAJC24	1	CFIm complex	Shortening	0.413087	0.14397	0.126696	0.101256	-0.286391	31	0.000266349	0.00384237
ENSG00000180304.14	OAZ2	1	CFIm complex	Shortening	0.535996	0.0919568	0.356412	0.0578007	-0.179584	32.5	0.000280154	0.0039932
ENSG00000067167.8	TRAM1	1	CFIm complex	Shortening	0.551754	0.0739292	0.374236	0.106771	-0.177518	32.5	0.00028036	0.0039932
ENSG00000108064.11	TFAM	1	CFIm complex	Shortening	0.406869	0.0419606	0.299416	0.0799059	-0.107453	32.5	0.000280415	0.0039932
[truncated: 60,013 more rows]

[truncated: 1 more sheets: Legend]
