# Supplementary material for: Quantifying 3′UTR length from scRNA-seq data reveals changes independent of gene expression
Source: Nat Commun. 2024 May 14;15:4050. doi: 10.1038/s41467-024-48254-9 (PMC11094166; doi:10.1038/s41467-024-48254-9)
Supplement: Supplementary file 11 — Supplementary Dataset 9 [file 41467_2024_48254_MOESM11_ESM.xlsx]

## Sheet: Data description
Clsuter_name	Cluster name as shown in the figures
Cluster_ID	Cluster ID as shown in the figures
feature	See descriptions below
estimate	Pearson correlation coefficient r
statistic	t-statistic
p.value	p-value of Pearson correlation t-statistic with length(x)-2 degrees of freedom
parameter	Number of tested genes (length)
conf.low	Lower estimate (95% CI) for Pearson correlation coefficient r
conf.high	Upper estimate (95% CI) for Pearson correlation coefficient r
method	correlation method
alternative	test alternatives
FDR	q-value: FDR-adjusted p-value
Result	Categorical description of correlation based on estimates and q-values with q-value >0.05 ~ "unaffected", q-value<0.05 & estimate<0 ~ "Promotes shortening", q-value<0.05 & estimate>0 ~ "Promotes lengthening"
Feature	Feature description	Data source	Data source, PMID	Data transformation
% non-optimal codons	Assessemnt of codon composition of longest annotated coding region in gene	Wu et al, eLife 2019: Figure 1_source data 2 and Gencode v39 (basic annotation)	31012849	Relative fraction of codons with negative codon stability index in gene
5'UTR length	Nucleotide length of longest annotated 5'UTR in gene	Gencode v39 (basic annotation)	na	log-transformed distance in nucleotides
ARE count 3'UTR (SU)	Occurances of AUUUA sequence motif in shortest 3′UTR of gene	Gencode v39 (basic annotation) and human UTRome (this study)	na	none
ARE count 3′UTR (LU)	Occurances of AUUUA sequence motif in longest 3′UTR of gene	Gencode v39 (basic annotation) and human UTRome (this study)	na	none
CDS length	Nucleotide length of longest annotated coding region in gene	Gencode v39 (basic annotation)	na	log-transformed distance in nt
Distal CS APARENT2 score	Prediction of cleavage efficiency for genomic sequences surrounding distal sites (205 nts), calculated with APARENT2	Human UTRome (this study), Linder et al. Genome Biol. 2022	this study, 36335397	logit transformation of APARENT-generated PAS scores from a 205 nucleotide sequence window
Expression level	Mean gene expression level measured in non-targeting control cells	this study	na	log-transformed (TPM)
GC-content 3'UTR (LU)	Fraction of G and C nucleotides in longest 3′UTR of gene	Gencode v39 (basic annotation) and human UTRome (this study)	na	none
GC-content 3'UTR (SU)	Fraction of G and C nucleotides in shortest 3′UTR of gene	Gencode v39 (basic annotation) and human UTRome (this study)	na	none
GC-content CDS	Fraction of G and C nucleotides in longest annotated coding region of gene	Gencode v39 (basic annotation)	na	none
Gene length	Distance of TSS to cleavage site of longest gene transcript	Gencode v39 (basic annotation) and human UTRome (this study)	na	log-transformed distance in nucleotides
Lowest 3'SS score	Lowest score of any 3' splice site in gene	Drexler, Choquet and Churchman, Mol. Cell 2019: Table S5	31839405	none
Lowest 5'SS score	Lowest score of any 5' splice site in gene	Drexler, Choquet and Churchman, Mol. Cell 2019: Table S5	31839405	none
m6A score in CDS	Integrated m6a methylation levels in the longest coding region of gene	Xiao et al. Nat. Biotechnol. 2023: GSE211303 (deep hits)	36593412	none
m6A score of 3'UTR (LU)	Integrated m6a methylation levels in the longest 3′UTR	Xiao et al. Nat. Biotechnol. 2023: GSE211303, (deep hits) and human UTRome (this study)	36593412	none
m6A score of 3'UTR (SU)	Integrated m6a methylation levels in the shortest 3′UTR	Xiao et al. Nat. Biotechnol. 2023: GSE211303, (deep hits) and human UTRome (this study)	36593412	none
Maximum 3'UTR length (LU)	Distance between translational stop codon and most distal cleavage site, represents length of longest 3′UTR	Gencode v39 (basic annotation) and human UTRome (this study)	na	log-transformed distance in nucleotides
Maximum intron length	Nucleotide length of longest intron	Drexler, Choquet and Churchman, Mol. Cell 2019: Table S5	31839405	log-transformed distance in nucleotides
mRNA half-life of LU	3′UTR isoform-specific mRNA decay rates were calculated using the SLAM dunk pipeline	Wu et al, eLife 2019: primary data GSE126522 and human UTRome (this study)	this study, 31012849	none
mRNA half-life of SU	3′UTR isoform-specific mRNA decay rates were calculated using the SLAM dunk pipeline	Wu et al, eLife 2019: primary data GSE126522 and human UTRome (this study)	this study, 31012849	none
Number of exons	Number of exons in gene	Drexler, Choquet and Churchman, Mol. Cell 2019: Table S5	31839405	none
Proximal CS APARENT2 score	Prediction of cleavage efficiency for genomic sequences surrounding proximal sites (205 nts), calculated with APARENT2	Human UTRome (this study), Linder et al. Genome Biol. 2022	this study, 36335397	logit transformation of APARENT-generated PAS scores from a 205 nucleotide sequence window
Proximal−distal CS distance	Distance between most proximal and most distal cleavage site, represents extended 3'UTR ol LU	Human UTRome (this study)	na	log-transformed distance in nucleotides
Stop site quality score	Probability of translational readthrough based on stop codon context of the longest coding region in gene	Cridge et al, NAR 2018: Suppl Table 1	29325104	none

## Sheet: Sheet1
Clsuter_name	Cluster_ID	feature	estimate	statistic	p.value	parameter	conf.low	conf.high	method	alternative	FDR	Result
CFIm complex	1	Expression level	0.0226067	1.3086	0.190761	3349	-0.0112621	0.0564237	Pearson's product-moment correlation	two.sided	0.294291	Unaffected
CFIm complex	1	Number of exons	-0.0687393	-3.95093	7.94821e-05	3288	-0.102671	-0.034648	Pearson's product-moment correlation	two.sided	0.000877756	Promotes Shortening
CFIm complex	1	Lowest 3'SS score	0.0263906	1.51379	0.130175	3288	-0.00778915	0.0605087	Pearson's product-moment correlation	two.sided	0.949312	Unaffected
CFIm complex	1	Lowest 5'SS score	0.016458	0.943847	0.345317	3288	-0.0177247	0.0506022	Pearson's product-moment correlation	two.sided	0.852237	Unaffected
CFIm complex	1	Maximum intron length	-0.115574	-6.67185	2.95237e-11	3288	-0.149158	-0.0817241	Pearson's product-moment correlation	two.sided	1.77142e-10	Promotes Shortening
CFIm complex	1	Gene length	-0.121508	-7.01835	2.71506e-12	3287	-0.155042	-0.0876944	Pearson's product-moment correlation	two.sided	1.76928e-11	Promotes Shortening
CFIm complex	1	Stop site quality score	0.00193768	0.109183	0.913064	3175	-0.0328397	0.0367104	Pearson's product-moment correlation	two.sided	0.913064	Unaffected
CFIm complex	1	ARE count 3'UTR (LU)	-0.0723551	-4.15919	3.27545e-05	3287	-0.10627	-0.0382719	Pearson's product-moment correlation	two.sided	8.42258e-05	Promotes Shortening
CFIm complex	1	ARE count 3'UTR (SU)	0.025299	1.45091	0.146899	3287	-0.0088866	0.0594255	Pearson's product-moment correlation	two.sided	0.293799	Unaffected
CFIm complex	1	GC-content 3'UTR (LU)	0.232022	13.6755	1.8968e-41	3287	0.199425	0.264105	Pearson's product-moment correlation	two.sided	3.41424e-40	Promotes Lengthening
CFIm complex	1	GC-content 3'UTR (SU)	0.158478	9.20222	6.07059e-20	3287	0.124977	0.191618	Pearson's product-moment correlation	two.sided	1.09271e-18	Promotes Lengthening
CFIm complex	1	GC-content CDS	0.184491	10.6153	6.78714e-26	3198	0.150805	0.217749	Pearson's product-moment correlation	two.sided	1.22169e-24	Promotes Lengthening
CFIm complex	1	5`UTR length	-0.0576827	-3.2934	0.00100044	3249	-0.0918776	-0.023352	Pearson's product-moment correlation	two.sided	0.00300133	Promotes Shortening
CFIm complex	1	3'UTR length (LU)	-0.0370851	-2.12764	0.0334412	3287	-0.0711728	-0.00291089	Pearson's product-moment correlation	two.sided	0.0429959	Promotes Shortening
CFIm complex	1	Proximal-distal CS distance	-0.0884552	-5.0913	3.75607e-07	3287	-0.122263	-0.0544419	Pearson's product-moment correlation	two.sided	1.35219e-06	Promotes Shortening
CFIm complex	1	CDS length	-0.0212464	-1.21838	0.223167	3287	-0.055384	0.0129409	Pearson's product-moment correlation	two.sided	0.40901	Unaffected
CFIm complex	1	% non-optimal codons	-0.12733	-7.2597	4.84829e-13	3198	-0.161268	-0.0930904	Pearson's product-moment correlation	two.sided	2.90897e-12	Promotes Shortening
CFIm complex	1	m6A score of 3'UTR (LU)	0.00272469	0.156213	0.875874	3287	-0.0314561	0.0368991	Pearson's product-moment correlation	two.sided	0.987307	Unaffected
CFIm complex	1	m6A score of 3'UTR (SU)	-0.0222667	-1.27692	0.201722	3287	-0.0564016	0.0119203	Pearson's product-moment correlation	two.sided	0.427453	Unaffected
CFIm complex	1	m6A score of CDS	-0.0335859	-1.50586	0.132261	2008	-0.0771943	0.0101507	Pearson's product-moment correlation	two.sided	0.264522	Unaffected
CFIm complex	1	Distal CS APARENT2 score	-0.087749	-5.09774	3.62783e-07	3349	-0.121249	-0.0540494	Pearson's product-moment correlation	two.sided	3.26504e-06	Promotes Shortening
CFIm complex	1	Proximal CS APARENT2 score	0.00486281	0.281417	0.778408	3349	-0.0290021	0.0387166	Pearson's product-moment correlation	two.sided	0.824197	Unaffected
CFIm complex	1	mRNA half-life of LU	0.102021	5.59943	2.3462e-08	2981	0.0663759	0.137406	Pearson's product-moment correlation	two.sided	1.05579e-07	Promotes Lengthening
CFIm complex	1	mRNA half-life of SU	-0.0496614	-2.55141	0.0107848	2633	-0.0876802	-0.0114981	Pearson's product-moment correlation	two.sided	0.0194126	Promotes Shortening
mRNA export	2	Expression level	0.0356981	2.06935	0.0385898	3356	0.00187554	0.0694392	Pearson's product-moment correlation	two.sided	0.109126	Unaffected
mRNA export	2	Number of exons	-0.0432093	-2.48225	0.0131051	3294	-0.077237	-0.00908118	Pearson's product-moment correlation	two.sided	0.0786305	Unaffected
mRNA export	2	Lowest 3'SS score	-0.00535878	-0.307563	0.758435	3294	-0.0394931	0.0287881	Pearson's product-moment correlation	two.sided	0.949312	Unaffected
mRNA export	2	Lowest 5'SS score	-0.0217843	-1.25057	0.211179	3294	-0.0558843	0.0123664	Pearson's product-moment correlation	two.sided	0.852237	Unaffected
mRNA export	2	Maximum intron length	-0.121952	-7.05186	2.1418e-12	3294	-0.155446	-0.0881773	Pearson's product-moment correlation	two.sided	1.92762e-11	Promotes Shortening
mRNA export	2	Gene length	-0.12118	-7.00657	2.9488e-12	3294	-0.154682	-0.0874001	Pearson's product-moment correlation	two.sided	1.76928e-11	Promotes Shortening
mRNA export	2	Stop site quality score	0.016262	0.91716	0.359128	3180	-0.0184963	0.0509811	Pearson's product-moment correlation	two.sided	0.587664	Unaffected
mRNA export	2	ARE count 3'UTR (LU)	-0.115394	-6.66737	3.04182e-11	3294	-0.148948	-0.0815734	Pearson's product-moment correlation	two.sided	1.82509e-10	Promotes Shortening
mRNA export	2	ARE count 3'UTR (SU)	-0.0160778	-0.922879	0.356138	3294	-0.0501918	0.0180737	Pearson's product-moment correlation	two.sided	0.457892	Unaffected
mRNA export	2	GC-content 3'UTR (LU)	0.151285	8.78384	2.49368e-18	3294	0.117751	0.184473	Pearson's product-moment correlation	two.sided	1.12216e-17	Promotes Lengthening
mRNA export	2	GC-content 3'UTR (SU)	0.107057	6.17987	7.2012e-10	3294	0.0731828	0.140684	Pearson's product-moment correlation	two.sided	3.24054e-09	Promotes Lengthening
mRNA export	2	GC-content CDS	0.111332	6.34027	2.61528e-10	3203	0.0770062	0.145395	Pearson's product-moment correlation	two.sided	1.17688e-09	Promotes Lengthening
mRNA export	2	5`UTR length	-0.0649938	-3.71592	0.000205868	3255	-0.0991179	-0.030717	Pearson's product-moment correlation	two.sided	0.000741125	Promotes Shortening
mRNA export	2	3'UTR length (LU)	-0.088989	-5.12773	3.10189e-07	3294	-0.122758	-0.0550146	Pearson's product-moment correlation	two.sided	1.11668e-06	Promotes Shortening
mRNA export	2	Proximal-distal CS distance	-0.0806726	-4.64522	3.53017e-06	3294	-0.114499	-0.0466596	Pearson's product-moment correlation	two.sided	9.07759e-06	Promotes Shortening
mRNA export	2	CDS length	-0.0651523	-3.74728	0.000181831	3294	-0.0990735	-0.0310799	Pearson's product-moment correlation	two.sided	0.000818241	Promotes Shortening
mRNA export	2	% non-optimal codons	-0.110153	-6.27226	4.03564e-10	3203	-0.144226	-0.0758189	Pearson's product-moment correlation	two.sided	1.81604e-09	Promotes Shortening
mRNA export	2	m6A score of 3'UTR (LU)	-0.0123241	-0.707375	0.479383	3294	-0.0464461	0.0218266	Pearson's product-moment correlation	two.sided	0.725861	Unaffected
mRNA export	2	m6A score of 3'UTR (SU)	-0.0146256	-0.839503	0.401248	3294	-0.0487428	0.0195257	Pearson's product-moment correlation	two.sided	0.722246	Unaffected
mRNA export	2	m6A score of CDS	-0.00670923	-0.301026	0.763426	2013	-0.0503619	0.036969	Pearson's product-moment correlation	two.sided	0.867653	Unaffected
mRNA export	2	Distal CS APARENT2 score	-0.0983304	-5.72412	1.13112e-08	3356	-0.131717	-0.0647208	Pearson's product-moment correlation	two.sided	2.03601e-07	Promotes Shortening
mRNA export	2	Proximal CS APARENT2 score	-0.117744	-6.86882	7.6825e-12	3356	-0.150968	-0.0842549	Pearson's product-moment correlation	two.sided	3.45713e-11	Promotes Shortening
mRNA export	2	mRNA half-life of LU	0.0870571	4.77291	1.90328e-06	2983	0.0513411	0.122551	Pearson's product-moment correlation	two.sided	5.70983e-06	Promotes Lengthening
mRNA export	2	mRNA half-life of SU	0.0323703	1.66251	0.0965296	2635	-0.00580753	0.0704538	Pearson's product-moment correlation	two.sided	0.115836	Unaffected
Proteasome	3	Expression level	0.0365253	2.11767	0.034276	3357	0.0027088	0.0702583	Pearson's product-moment correlation	two.sided	0.109126	Unaffected
Proteasome	3	Number of exons	0.00563632	0.323542	0.746305	3295	-0.0285055	0.0397651	Pearson's product-moment correlation	two.sided	0.895567	Unaffected
Proteasome	3	Lowest 3'SS score	0.00226476	0.130002	0.896573	3295	-0.0318741	0.0363983	Pearson's product-moment correlation	two.sided	0.949312	Unaffected
Proteasome	3	Lowest 5'SS score	0.00228179	0.13098	0.895799	3295	-0.0318571	0.0364153	Pearson's product-moment correlation	two.sided	0.918766	Unaffected
Proteasome	3	Maximum intron length	-0.0354576	-2.03662	0.0417681	3295	-0.0695098	-0.00132278	Pearson's product-moment correlation	two.sided	0.0835361	Unaffected
Proteasome	3	Gene length	-0.0137965	-0.792022	0.428405	3295	-0.0479103	0.0203495	Pearson's product-moment correlation	two.sided	0.642607	Unaffected
Proteasome	3	Stop site quality score	0.0102787	0.579754	0.562122	3181	-0.0244724	0.045005	Pearson's product-moment correlation	two.sided	0.759981	Unaffected
Proteasome	3	ARE count 3'UTR (LU)	-0.0483826	-2.78052	0.00545801	3295	-0.082383	-0.0142698	Pearson's product-moment correlation	two.sided	0.010916	Promotes Shortening
Proteasome	3	ARE count 3'UTR (SU)	-0.0267116	-1.53385	0.125163	3295	-0.0607926	0.00743154	Pearson's product-moment correlation	two.sided	0.281616	Unaffected
Proteasome	3	GC-content 3'UTR (LU)	0.104259	6.0175	1.96574e-09	3295	0.0703735	0.137905	Pearson's product-moment correlation	two.sided	5.89721e-09	Promotes Lengthening
Proteasome	3	GC-content 3'UTR (SU)	0.0800808	4.61162	4.14747e-06	3295	0.0460704	0.113906	Pearson's product-moment correlation	two.sided	1.49309e-05	Promotes Lengthening
Proteasome	3	GC-content CDS	0.0619632	3.51411	0.000447338	3204	0.0274044	0.096374	Pearson's product-moment correlation	two.sided	0.00100651	Promotes Lengthening
Proteasome	3	5`UTR length	-0.0464313	-2.6523	0.00803343	3256	-0.0806429	-0.0121105	Pearson's product-moment correlation	two.sided	0.0180752	Promotes Shortening
Proteasome	3	3'UTR length (LU)	-0.00897663	-0.515298	0.606379	3295	-0.0430998	0.0251675	Pearson's product-moment correlation	two.sided	0.682177	Unaffected
Proteasome	3	Proximal-distal CS distance	0.00536829	0.308156	0.757983	3295	-0.0287734	0.0394974	Pearson's product-moment correlation	two.sided	0.757983	Unaffected
Proteasome	3	CDS length	-0.0163273	-0.937345	0.34865	3295	-0.0504356	0.017819	Pearson's product-moment correlation	two.sided	0.570518	Unaffected
Proteasome	3	% non-optimal codons	-0.0742849	-4.21646	2.55028e-05	3204	-0.108623	-0.0397696	Pearson's product-moment correlation	two.sided	5.73813e-05	Promotes Shortening
Proteasome	3	m6A score of 3'UTR (LU)	-0.00303849	-0.174416	0.861549	3295	-0.037171	0.0311011	Pearson's product-moment correlation	two.sided	0.987307	Unaffected
Proteasome	3	m6A score of 3'UTR (SU)	-0.0216601	-1.24362	0.213726	3295	-0.0557552	0.0124856	Pearson's product-moment correlation	two.sided	0.427453	Unaffected
Proteasome	3	m6A score of CDS	-0.0350118	-1.57221	0.116059	2014	-0.0785484	0.00865805	Pearson's product-moment correlation	two.sided	0.261133	Unaffected
Proteasome	3	Distal CS APARENT2 score	-0.0624091	-3.62302	0.000295492	3357	-0.0960263	-0.0286498	Pearson's product-moment correlation	two.sided	0.000886475	Promotes Shortening
Proteasome	3	Proximal CS APARENT2 score	-0.0770976	-4.48034	7.70102e-06	3357	-0.110629	-0.0433909	Pearson's product-moment correlation	two.sided	1.73273e-05	Promotes Shortening
Proteasome	3	mRNA half-life of LU	0.0628703	3.44059	0.000588432	2983	0.027055	0.0985244	Pearson's product-moment correlation	two.sided	0.00105918	Promotes Lengthening
Proteasome	3	mRNA half-life of SU	0.0391475	2.01107	0.0444198	2635	0.000978317	0.0772027	Pearson's product-moment correlation	two.sided	0.0615043	Unaffected
Mitotic cell cycle	4	Expression level	0.0350145	2.02997	0.0424379	3357	0.00119612	0.068753	Pearson's product-moment correlation	two.sided	0.109126	Unaffected
Mitotic cell cycle	4	Number of exons	-0.000428977	-0.0246242	0.980356	3295	-0.0345649	0.0337079	Pearson's product-moment correlation	two.sided	0.997761	Unaffected
Mitotic cell cycle	4	Lowest 3'SS score	-0.0103029	-0.591439	0.554267	3295	-0.0444237	0.0238419	Pearson's product-moment correlation	two.sided	0.949312	Unaffected
Mitotic cell cycle	4	Lowest 5'SS score	-0.0101336	-0.58172	0.560795	3295	-0.0442547	0.0240111	Pearson's product-moment correlation	two.sided	0.852237	Unaffected
Mitotic cell cycle	4	Maximum intron length	-0.0602513	-3.46484	0.000537312	3295	-0.0941939	-0.0261687	Pearson's product-moment correlation	two.sided	0.00120895	Promotes Shortening
Mitotic cell cycle	4	Gene length	-0.0405094	-2.32723	0.0200131	3295	-0.0745427	-0.00638183	Pearson's product-moment correlation	two.sided	0.0450295	Promotes Shortening
Mitotic cell cycle	4	Stop site quality score	-0.018337	-1.03439	0.301035	3181	-0.0530456	0.0164159	Pearson's product-moment correlation	two.sided	0.587664	Unaffected
Mitotic cell cycle	4	ARE count 3'UTR (LU)	-0.0740667	-4.26329	2.07086e-05	3295	-0.10793	-0.0400316	Pearson's product-moment correlation	two.sided	6.21258e-05	Promotes Shortening
Mitotic cell cycle	4	ARE count 3'UTR (SU)	-0.033741	-1.93791	0.05272	3295	-0.0677993	0.000395861	Pearson's product-moment correlation	two.sided	0.189792	Unaffected
Mitotic cell cycle	4	GC-content 3'UTR (LU)	0.0567285	3.26159	0.00111919	3295	0.022636	0.0906893	Pearson's product-moment correlation	two.sided	0.00167878	Promotes Lengthening
Mitotic cell cycle	4	GC-content 3'UTR (SU)	0.0351873	2.02108	0.0433524	3295	0.0010522	0.0692405	Pearson's product-moment correlation	two.sided	0.0650287	Unaffected
Mitotic cell cycle	4	GC-content CDS	0.00377332	0.213586	0.830883	3204	-0.0308482	0.0383858	Pearson's product-moment correlation	two.sided	0.830883	Unaffected
Mitotic cell cycle	4	5`UTR length	-0.0660678	-3.77818	0.000160808	3256	-0.100181	-0.0317999	Pearson's product-moment correlation	two.sided	0.000723637	Promotes Shortening
Mitotic cell cycle	4	3'UTR length (LU)	-0.0924378	-5.32894	1.05431e-07	3295	-0.126176	-0.0584859	Pearson's product-moment correlation	two.sided	6.32585e-07	Promotes Shortening
Mitotic cell cycle	4	Proximal-distal CS distance	-0.0410921	-2.36077	0.018295	3295	-0.0751231	-0.00696552	Pearson's product-moment correlation	two.sided	0.0299373	Promotes Shortening
Mitotic cell cycle	4	CDS length	-0.0366867	-2.10731	0.0351659	3295	-0.0707345	-0.00255351	Pearson's product-moment correlation	two.sided	0.0791233	Unaffected
Mitotic cell cycle	4	% non-optimal codons	-0.0441858	-2.50354	0.0123453	3204	-0.078683	-0.00958296	Pearson's product-moment correlation	two.sided	0.0148144	Promotes Shortening
Mitotic cell cycle	4	m6A score of 3'UTR (LU)	-0.023964	-1.37598	0.168922	3295	-0.0580529	0.0101808	Pearson's product-moment correlation	two.sided	0.337845	Unaffected
Mitotic cell cycle	4	m6A score of 3'UTR (SU)	-0.0706491	-4.06557	4.90364e-05	3295	-0.104533	-0.036601	Pearson's product-moment correlation	two.sided	0.000882655	Promotes Shortening
Mitotic cell cycle	4	m6A score of CDS	-0.0359191	-1.613	0.1069	2014	-0.0794511	0.00774966	Pearson's product-moment correlation	two.sided	0.261133	Unaffected
Mitotic cell cycle	4	Distal CS APARENT2 score	-0.0239039	-1.38538	0.166029	3357	-0.0576771	0.00992397	Pearson's product-moment correlation	two.sided	0.213466	Unaffected
Mitotic cell cycle	4	Proximal CS APARENT2 score	-0.145839	-8.54116	1.98499e-17	3357	-0.178777	-0.112574	Pearson's product-moment correlation	two.sided	1.78649e-16	Promotes Shortening
Mitotic cell cycle	4	mRNA half-life of LU	0.0743895	4.07421	4.73737e-05	2983	0.0386163	0.109972	Pearson's product-moment correlation	two.sided	0.000106591	Promotes Lengthening
Mitotic cell cycle	4	mRNA half-life of SU	0.0980709	5.05858	4.51422e-07	2635	0.0601253	0.135733	Pearson's product-moment correlation	two.sided	1.1608e-06	Promotes Lengthening
Chromatin organization	5	Expression level	0.0337652	1.95716	0.0504109	3356	-5.97819e-05	0.0675129	Pearson's product-moment correlation	two.sided	0.113424	Unaffected
Chromatin organization	5	Number of exons	-0.0212352	-1.21903	0.222919	3294	-0.0553366	0.0129158	Pearson's product-moment correlation	two.sided	0.364777	Unaffected
Chromatin organization	5	Lowest 3'SS score	0.00522256	0.299745	0.764391	3294	-0.0289242	0.0393571	Pearson's product-moment correlation	two.sided	0.949312	Unaffected
Chromatin organization	5	Lowest 5'SS score	0.0194954	1.11912	0.263172	3294	-0.014656	0.0536012	Pearson's product-moment correlation	two.sided	0.852237	Unaffected
Chromatin organization	5	Maximum intron length	-0.0345264	-1.98277	0.0474764	3294	-0.0685871	-0.000385265	Pearson's product-moment correlation	two.sided	0.0854574	Unaffected
Chromatin organization	5	Gene length	-0.0247358	-1.42011	0.155671	3294	-0.0588277	0.00941369	Pearson's product-moment correlation	two.sided	0.280208	Unaffected
Chromatin organization	5	Stop site quality score	-0.0293812	-1.65756	0.0975041	3180	-0.0640636	0.00537216	Pearson's product-moment correlation	two.sided	0.351015	Unaffected
Chromatin organization	5	ARE count 3'UTR (LU)	-0.0308988	-1.77423	0.0761167	3294	-0.0649718	0.00324617	Pearson's product-moment correlation	two.sided	0.0939649	Unaffected
Chromatin organization	5	ARE count 3'UTR (SU)	-0.00364241	-0.209052	0.834421	3294	-0.0377793	0.0305029	Pearson's product-moment correlation	two.sided	0.834421	Unaffected
Chromatin organization	5	GC-content 3'UTR (LU)	0.00881773	0.506099	0.612821	3294	-0.0253315	0.0429464	Pearson's product-moment correlation	two.sided	0.648869	Unaffected
Chromatin organization	5	GC-content 3'UTR (SU)	0.01235	0.708862	0.47846	3294	-0.0218008	0.046472	Pearson's product-moment correlation	two.sided	0.47846	Unaffected
Chromatin organization	5	GC-content CDS	0.024587	1.39192	0.164043	3203	-0.0100445	0.0591595	Pearson's product-moment correlation	two.sided	0.199927	Unaffected
Chromatin organization	5	5`UTR length	-0.00482275	-0.275154	0.783216	3255	-0.0391617	0.0295275	Pearson's product-moment correlation	two.sided	0.829287	Unaffected
Chromatin organization	5	3'UTR length (LU)	-0.020415	-1.17193	0.241309	3294	-0.0545186	0.0137361	Pearson's product-moment correlation	two.sided	0.289571	Unaffected
Chromatin organization	5	Proximal-distal CS distance	-0.0331967	-1.90632	0.0566951	3294	-0.0672621	0.000945892	Pearson's product-moment correlation	two.sided	0.0785009	Unaffected
Chromatin organization	5	CDS length	0.00213174	0.122348	0.902631	3294	-0.0320122	0.0362707	Pearson's product-moment correlation	two.sided	0.987886	Unaffected
Chromatin organization	5	% non-optimal codons	-0.00175759	-0.0994713	0.92077	3203	-0.0363783	0.0328673	Pearson's product-moment correlation	two.sided	0.92077	Unaffected
Chromatin organization	5	m6A score of 3'UTR (LU)	-0.000441555	-0.0253423	0.979783	3294	-0.0345826	0.0337005	Pearson's product-moment correlation	two.sided	0.991557	Unaffected
Chromatin organization	5	m6A score of 3'UTR (SU)	0.00252997	0.145204	0.884559	3294	-0.0316143	0.0366684	Pearson's product-moment correlation	two.sided	0.886406	Unaffected
Chromatin organization	5	m6A score of CDS	0.00226287	0.101527	0.919142	2013	-0.0414087	0.0459258	Pearson's product-moment correlation	two.sided	0.919142	Unaffected
Chromatin organization	5	Distal CS APARENT2 score	-0.0552644	-3.20642	0.0013566	3356	-0.088923	-0.0214796	Pearson's product-moment correlation	two.sided	0.00305235	Promotes Shortening
Chromatin organization	5	Proximal CS APARENT2 score	-0.000627225	-0.0363358	0.971017	3356	-0.0344514	0.0331983	Pearson's product-moment correlation	two.sided	0.971017	Unaffected
Chromatin organization	5	mRNA half-life of LU	-0.030472	-1.66506	0.0960059	2983	-0.0662759	0.0054102	Pearson's product-moment correlation	two.sided	0.123436	Unaffected
Chromatin organization	5	mRNA half-life of SU	-0.0269298	-1.38287	0.166822	2635	-0.0650336	0.0112524	Pearson's product-moment correlation	two.sided	0.187675	Unaffected
CCT complex	6	Expression level	0.0385381	2.23355	0.0255787	3354	0.00470931	0.0722788	Pearson's product-moment correlation	two.sided	0.109126	Unaffected
CCT complex	6	Number of exons	-0.0301538	-1.73115	0.083518	3293	-0.0642344	0.00399704	Pearson's product-moment correlation	two.sided	0.289964	Unaffected
CCT complex	6	Lowest 3'SS score	0.0246612	1.4156	0.156986	3293	-0.00949355	0.0587585	Pearson's product-moment correlation	two.sided	0.949312	Unaffected
CCT complex	6	Lowest 5'SS score	0.0175947	1.00982	0.312653	3293	-0.0165619	0.0517104	Pearson's product-moment correlation	two.sided	0.852237	Unaffected
CCT complex	6	Maximum intron length	-0.0710703	-4.08868	4.44198e-05	3293	-0.104962	-0.0370134	Pearson's product-moment correlation	two.sided	0.000133259	Promotes Shortening
CCT complex	6	Gene length	-0.0670995	-3.8586	0.000116227	3292	-0.10102	-0.0330233	Pearson's product-moment correlation	two.sided	0.000348681	Promotes Shortening
CCT complex	6	Stop site quality score	0.0165877	0.935533	0.349585	3180	-0.0181706	0.051306	Pearson's product-moment correlation	two.sided	0.587664	Unaffected
CCT complex	6	ARE count 3'UTR (LU)	-0.0362458	-2.08101	0.0375105	3292	-0.0703107	-0.00209649	Pearson's product-moment correlation	two.sided	0.0613808	Unaffected
CCT complex	6	ARE count 3'UTR (SU)	-0.00900762	-0.516842	0.605301	3292	-0.0431463	0.025152	Pearson's product-moment correlation	two.sided	0.680964	Unaffected
CCT complex	6	GC-content 3'UTR (LU)	0.0636002	3.65652	0.000259657	3292	0.0295124	0.0975402	Pearson's product-moment correlation	two.sided	0.000424893	Promotes Lengthening
CCT complex	6	GC-content 3'UTR (SU)	0.0441103	2.53334	0.0113443	3292	0.00997339	0.0781445	Pearson's product-moment correlation	two.sided	0.0226886	Promotes Lengthening
CCT complex	6	GC-content CDS	0.0745782	4.23255	2.37548e-05	3203	0.0400587	0.10892	Pearson's product-moment correlation	two.sided	7.57523e-05	Promotes Lengthening
CCT complex	6	5`UTR length	-0.023429	-1.33685	0.181367	3254	-0.0577332	0.0109305	Pearson's product-moment correlation	two.sided	0.251123	Unaffected
CCT complex	6	3'UTR length (LU)	-0.0525666	-3.02023	0.00254521	3292	-0.0865631	-0.0184478	Pearson's product-moment correlation	two.sided	0.00458137	Promotes Shortening
CCT complex	6	Proximal-distal CS distance	-0.0536203	-3.08095	0.00208049	3292	-0.0876118	-0.0195041	Pearson's product-moment correlation	two.sided	0.0046811	Promotes Shortening
CCT complex	6	CDS length	-0.00969198	-0.556113	0.578171	3292	-0.0438294	0.024468	Pearson's product-moment correlation	two.sided	0.847117	Unaffected
CCT complex	6	% non-optimal codons	-0.0528239	-2.99375	0.0027768	3203	-0.0872871	-0.0182343	Pearson's product-moment correlation	two.sided	0.00416519	Promotes Shortening
CCT complex	6	m6A score of 3'UTR (LU)	0.0435944	2.50365	0.0123401	3292	0.00945651	0.0776307	Pearson's product-moment correlation	two.sided	0.0740404	Unaffected
CCT complex	6	m6A score of 3'UTR (SU)	0.0114581	0.657465	0.510928	3292	-0.0227027	0.0455922	Pearson's product-moment correlation	two.sided	0.733603	Unaffected
CCT complex	6	m6A score of CDS	0.0395428	1.77509	0.0760336	2012	-0.00414264	0.0830776	Pearson's product-moment correlation	two.sided	0.228101	Unaffected
CCT complex	6	Distal CS APARENT2 score	-0.0714414	-4.14804	3.43654e-05	3354	-0.105023	-0.0376976	Pearson's product-moment correlation	two.sided	0.000154644	Promotes Shortening
CCT complex	6	Proximal CS APARENT2 score	-0.0210737	-1.22073	0.222275	3354	-0.0548695	0.0127704	Pearson's product-moment correlation	two.sided	0.26673	Unaffected
CCT complex	6	mRNA half-life of LU	-0.00105839	-0.0577964	0.953915	2982	-0.0369393	0.0348253	Pearson's product-moment correlation	two.sided	0.953915	Unaffected
CCT complex	6	mRNA half-life of SU	-0.0257136	-1.32037	0.186825	2635	-0.0638216	0.0124692	Pearson's product-moment correlation	two.sided	0.197814	Unaffected
Ribosome I	7	Expression level	0.0193945	1.12392	0.261127	3357	-0.0144348	0.0531794	Pearson's product-moment correlation	two.sided	0.361561	Unaffected
Ribosome I	7	Number of exons	0.0214425	1.23113	0.218363	3295	-0.0127032	0.0555382	Pearson's product-moment correlation	two.sided	0.364777	Unaffected
Ribosome I	7	Lowest 3'SS score	0.0032746	0.18797	0.850912	3295	-0.0308652	0.0374068	Pearson's product-moment correlation	two.sided	0.949312	Unaffected
Ribosome I	7	Lowest 5'SS score	-0.0124976	-0.717442	0.473152	3295	-0.0466141	0.0216481	Pearson's product-moment correlation	two.sided	0.852237	Unaffected
Ribosome I	7	Maximum intron length	0.00705437	0.404946	0.685544	3295	-0.0270885	0.0411808	Pearson's product-moment correlation	two.sided	0.717375	Unaffected
Ribosome I	7	Gene length	0.00402337	0.230952	0.817367	3295	-0.0301171	0.0381545	Pearson's product-moment correlation	two.sided	0.919537	Unaffected
Ribosome I	7	Stop site quality score	-0.0343019	-1.93578	0.0529835	3181	-0.0689621	0.000441036	Pearson's product-moment correlation	two.sided	0.238426	Unaffected
Ribosome I	7	ARE count 3'UTR (LU)	-0.0164499	-0.944388	0.345041	3295	-0.0505579	0.0176964	Pearson's product-moment correlation	two.sided	0.345041	Unaffected
Ribosome I	7	ARE count 3'UTR (SU)	-0.012801	-0.734866	0.462473	3295	-0.0469169	0.0213447	Pearson's product-moment correlation	two.sided	0.554968	Unaffected
Ribosome I	7	GC-content 3'UTR (LU)	-0.0186182	-1.06891	0.28519	3295	-0.052721	0.0155281	Pearson's product-moment correlation	two.sided	0.342228	Unaffected
Ribosome I	7	GC-content 3'UTR (SU)	0.0170755	0.980312	0.327004	3295	-0.0170708	0.051182	Pearson's product-moment correlation	two.sided	0.34624	Unaffected
Ribosome I	7	GC-content CDS	0.020249	1.1464	0.251713	3204	-0.0143787	0.054828	Pearson's product-moment correlation	two.sided	0.26652	Unaffected
Ribosome I	7	5`UTR length	0.0199533	1.13879	0.254876	3256	-0.0143967	0.0542562	Pearson's product-moment correlation	two.sided	0.305851	Unaffected
Ribosome I	7	3'UTR length (LU)	-0.0489458	-2.81296	0.00493785	3295	-0.0829436	-0.0148342	Pearson's product-moment correlation	two.sided	0.00808012	Promotes Shortening
Ribosome I	7	Proximal-distal CS distance	-0.0386056	-2.2177	0.0266435	3295	-0.0726463	-0.00447513	Pearson's product-moment correlation	two.sided	0.0399653	Promotes Shortening
Ribosome I	7	CDS length	0.0019258	0.110545	0.911984	3295	-0.0322127	0.0360598	Pearson's product-moment correlation	two.sided	0.987886	Unaffected
Ribosome I	7	% non-optimal codons	-0.0522756	-2.96305	0.00306845	3204	-0.0867362	-0.0176901	Pearson's product-moment correlation	two.sided	0.00424862	Promotes Shortening
Ribosome I	7	m6A score of 3'UTR (LU)	0.0456298	2.62198	0.0087824	3295	0.0115113	0.0796421	Pearson's product-moment correlation	two.sided	0.0740404	Unaffected
Ribosome I	7	m6A score of 3'UTR (SU)	0.0126738	0.727559	0.466936	3295	-0.0214719	0.0467899	Pearson's product-moment correlation	two.sided	0.733603	Unaffected
Ribosome I	7	m6A score of CDS	-0.0247165	-1.10956	0.267322	2014	-0.0682994	0.0189605	Pearson's product-moment correlation	two.sided	0.370138	Unaffected
Ribosome I	7	Distal CS APARENT2 score	-0.0414172	-2.40176	0.0163705	3357	-0.0751318	-0.00760805	Pearson's product-moment correlation	two.sided	0.0294668	Promotes Shortening
Ribosome I	7	Proximal CS APARENT2 score	-0.0526481	-3.05465	0.00227092	3357	-0.0863143	-0.0188619	Pearson's product-moment correlation	two.sided	0.00340638	Promotes Shortening
Ribosome I	7	mRNA half-life of LU	0.00940983	0.513958	0.607319	2983	-0.0264754	0.0452709	Pearson's product-moment correlation	two.sided	0.683234	Unaffected
Ribosome I	7	mRNA half-life of SU	0.0414517	2.12964	0.0332939	2635	0.00328626	0.0794965	Pearson's product-moment correlation	two.sided	0.0499409	Promotes Lengthening
Ribosome II	8	Expression level	0.000722412	0.0418563	0.966616	3357	-0.0330982	0.0345414	Pearson's product-moment correlation	two.sided	0.966616	Unaffected
Ribosome II	8	Number of exons	0.0289375	1.66177	0.0966548	3295	-0.00520407	0.0630116	Pearson's product-moment correlation	two.sided	0.289964	Unaffected
Ribosome II	8	Lowest 3'SS score	-0.0112733	-0.647152	0.517579	3295	-0.0453922	0.0228719	Pearson's product-moment correlation	two.sided	0.949312	Unaffected
Ribosome II	8	Lowest 5'SS score	-0.0129686	-0.74449	0.456633	3295	-0.0470842	0.0211771	Pearson's product-moment correlation	two.sided	0.852237	Unaffected
Ribosome II	8	Maximum intron length	0.00670835	0.385082	0.700201	3295	-0.0274343	0.0408354	Pearson's product-moment correlation	two.sided	0.717375	Unaffected
Ribosome II	8	Gene length	0.0174374	1.00109	0.316855	3295	-0.016709	0.0515431	Pearson's product-moment correlation	two.sided	0.51849	Unaffected
Ribosome II	8	Stop site quality score	0.0106027	0.598028	0.549864	3181	-0.0241486	0.0453284	Pearson's product-moment correlation	two.sided	0.759981	Unaffected
Ribosome II	8	ARE count 3'UTR (LU)	-0.0512847	-2.94773	0.00322368	3295	-0.0852718	-0.0171784	Pearson's product-moment correlation	two.sided	0.00725329	Promotes Shortening
Ribosome II	8	ARE count 3'UTR (SU)	-0.0179996	-1.03338	0.301502	3295	-0.0521039	0.0161467	Pearson's product-moment correlation	two.sided	0.452253	Unaffected
Ribosome II	8	GC-content 3'UTR (LU)	-0.00291036	-0.167061	0.867332	3295	-0.0370431	0.0312291	Pearson's product-moment correlation	two.sided	0.867332	Unaffected
Ribosome II	8	GC-content 3'UTR (SU)	0.0427592	2.45672	0.0140725	3295	0.00863546	0.0767835	Pearson's product-moment correlation	two.sided	0.0243036	Promotes Lengthening
Ribosome II	8	GC-content CDS	0.0244346	1.38351	0.166605	3204	-0.0101915	0.0590023	Pearson's product-moment correlation	two.sided	0.199927	Unaffected
Ribosome II	8	5`UTR length	0.0222936	1.27242	0.203315	3256	-0.0120558	0.0565904	Pearson's product-moment correlation	two.sided	0.261405	Unaffected
Ribosome II	8	3'UTR length (LU)	-0.0689683	-3.96838	7.39063e-05	3295	-0.102863	-0.0349142	Pearson's product-moment correlation	two.sided	0.000190045	Promotes Shortening
Ribosome II	8	Proximal-distal CS distance	-0.048821	-2.80578	0.00504902	3295	-0.0828194	-0.0147092	Pearson's product-moment correlation	two.sided	0.010098	Promotes Shortening
Ribosome II	8	CDS length	0.000264533	0.0151848	0.987886	3295	-0.0338722	0.0344006	Pearson's product-moment correlation	two.sided	0.987886	Unaffected
Ribosome II	8	% non-optimal codons	-0.0557707	-3.16176	0.00158284	3204	-0.0902141	-0.0211941	Pearson's product-moment correlation	two.sided	0.0028491	Promotes Shortening
Ribosome II	8	m6A score of 3'UTR (LU)	0.024011	1.37868	0.168088	3295	-0.0101337	0.0580997	Pearson's product-moment correlation	two.sided	0.337845	Unaffected
Ribosome II	8	m6A score of 3'UTR (SU)	-0.00293203	-0.168305	0.866353	3295	-0.0370647	0.0312075	Pearson's product-moment correlation	two.sided	0.886406	Unaffected
Ribosome II	8	m6A score of CDS	-0.0264337	-1.1867	0.235487	2014	-0.0700096	0.0172428	Pearson's product-moment correlation	two.sided	0.356633	Unaffected
Ribosome II	8	Distal CS APARENT2 score	-0.0430607	-2.49724	0.012564	3357	-0.0767688	-0.00925437	Pearson's product-moment correlation	two.sided	0.025128	Promotes Shortening
Ribosome II	8	Proximal CS APARENT2 score	-0.0533173	-3.09358	0.00199382	3357	-0.0869803	-0.0195327	Pearson's product-moment correlation	two.sided	0.00326261	Promotes Shortening
Ribosome II	8	mRNA half-life of LU	0.0356166	1.9465	0.0516881	2983	-0.00026002	0.0714017	Pearson's product-moment correlation	two.sided	0.0715682	Unaffected
Ribosome II	8	mRNA half-life of SU	0.0540607	2.77912	0.00548925	2635	0.015923	0.0920414	Pearson's product-moment correlation	two.sided	0.0109785	Promotes Lengthening
Ribosome biogenesis	9	Expression level	0.0148118	0.858283	0.390798	3357	-0.0190176	0.0486073	Pearson's product-moment correlation	two.sided	0.468957	Unaffected
Ribosome biogenesis	9	Number of exons	0.0275453	1.58176	0.113801	3295	-0.00659732	0.0616237	Pearson's product-moment correlation	two.sided	0.292632	Unaffected
Ribosome biogenesis	9	Lowest 3'SS score	0.0133956	0.769005	0.441946	3295	-0.0207503	0.0475103	Pearson's product-moment correlation	two.sided	0.949312	Unaffected
Ribosome biogenesis	9	Lowest 5'SS score	-0.00432605	-0.248327	0.803897	3295	-0.0384568	0.0298147	Pearson's product-moment correlation	two.sided	0.918766	Unaffected
Ribosome biogenesis	9	Maximum intron length	0.00726451	0.417009	0.676699	3295	-0.0268785	0.0413906	Pearson's product-moment correlation	two.sided	0.717375	Unaffected
Ribosome biogenesis	9	Gene length	-0.00455352	-0.261384	0.793812	3295	-0.0386839	0.0295875	Pearson's product-moment correlation	two.sided	0.919537	Unaffected
Ribosome biogenesis	9	Stop site quality score	-0.0235693	-1.32969	0.183717	3181	-0.058264	0.0111823	Pearson's product-moment correlation	two.sided	0.546213	Unaffected
Ribosome biogenesis	9	ARE count 3'UTR (LU)	-0.0351257	-2.01753	0.0437209	3295	-0.0691791	-0.000990488	Pearson's product-moment correlation	two.sided	0.0655813	Unaffected
Ribosome biogenesis	9	ARE count 3'UTR (SU)	-0.0210603	-1.20917	0.226683	3295	-0.055157	0.0130855	Pearson's product-moment correlation	two.sided	0.370936	Unaffected
Ribosome biogenesis	9	GC-content 3'UTR (LU)	-0.0093791	-0.538403	0.590335	3295	-0.0435016	0.0247652	Pearson's product-moment correlation	two.sided	0.648869	Unaffected
Ribosome biogenesis	9	GC-content 3'UTR (SU)	0.0308416	1.77122	0.076617	3295	-0.00329822	0.0649097	Pearson's product-moment correlation	two.sided	0.106085	Unaffected
Ribosome biogenesis	9	GC-content CDS	0.033035	1.87093	0.0614457	3204	-0.00158432	0.0675753	Pearson's product-moment correlation	two.sided	0.0921685	Unaffected
Ribosome biogenesis	9	5`UTR length	0.00197627	0.112769	0.910221	3256	-0.032366	0.0363139	Pearson's product-moment correlation	two.sided	0.910221	Unaffected
Ribosome biogenesis	9	3'UTR length (LU)	-0.0893336	-5.14852	2.77944e-07	3295	-0.123095	-0.055366	Pearson's product-moment correlation	two.sided	1.11668e-06	Promotes Shortening
Ribosome biogenesis	9	Proximal-distal CS distance	-0.0865054	-4.98428	6.54019e-07	3295	-0.120287	-0.0525241	Pearson's product-moment correlation	two.sided	1.96206e-06	Promotes Shortening
Ribosome biogenesis	9	CDS length	-0.000302956	-0.0173903	0.986126	3295	-0.034439	0.0338338	Pearson's product-moment correlation	two.sided	0.987886	Unaffected
Ribosome biogenesis	9	% non-optimal codons	-0.0396966	-2.24875	0.0245959	3204	-0.0742121	-0.00508604	Pearson's product-moment correlation	two.sided	0.0276704	Promotes Shortening
Ribosome biogenesis	9	m6A score of 3'UTR (LU)	0.0121957	0.700111	0.483907	3295	-0.0219498	0.0463128	Pearson's product-moment correlation	two.sided	0.725861	Unaffected
Ribosome biogenesis	9	m6A score of 3'UTR (SU)	-0.00988163	-0.567254	0.57058	3295	-0.0440032	0.0242629	Pearson's product-moment correlation	two.sided	0.733603	Unaffected
Ribosome biogenesis	9	m6A score of CDS	-0.0207675	-0.932195	0.351347	2014	-0.0643657	0.0229099	Pearson's product-moment correlation	two.sided	0.451732	Unaffected
Ribosome biogenesis	9	Distal CS APARENT2 score	-0.0769112	-4.46944	8.10148e-06	3357	-0.110444	-0.0432037	Pearson's product-moment correlation	two.sided	4.86089e-05	Promotes Shortening
Ribosome biogenesis	9	Proximal CS APARENT2 score	-0.0222982	-1.29227	0.196352	3357	-0.0560758	0.0115303	Pearson's product-moment correlation	two.sided	0.252453	Unaffected
Ribosome biogenesis	9	mRNA half-life of LU	0.00712216	0.389	0.697304	2983	-0.0287615	0.0429875	Pearson's product-moment correlation	two.sided	0.738322	Unaffected
Ribosome biogenesis	9	mRNA half-life of SU	0.017385	0.892545	0.372182	2635	-0.0207994	0.0555188	Pearson's product-moment correlation	two.sided	0.372182	Unaffected
Translation initiation	10	Expression level	0.0321525	1.86387	0.0624275	3357	-0.00166914	0.0659007	Pearson's product-moment correlation	two.sided	0.124855	Unaffected
Translation initiation	10	Number of exons	4.88941e-05	0.00280663	0.997761	3295	-0.0340875	0.0341852	Pearson's product-moment correlation	two.sided	0.997761	Unaffected
Translation initiation	10	Lowest 3'SS score	0.00296287	0.170076	0.864961	3295	-0.0311767	0.0370955	Pearson's product-moment correlation	two.sided	0.949312	Unaffected
Translation initiation	10	Lowest 5'SS score	-0.0189693	-1.08907	0.276202	3295	-0.0530713	0.015177	Pearson's product-moment correlation	two.sided	0.852237	Unaffected
Translation initiation	10	Maximum intron length	-0.0252108	-1.44762	0.14782	3295	-0.0592962	0.00893322	Pearson's product-moment correlation	two.sided	0.204673	Unaffected
Translation initiation	10	Gene length	-0.0357378	-2.05273	0.0401773	3295	-0.069789	-0.00160333	Pearson's product-moment correlation	two.sided	0.0803545	Unaffected
Translation initiation	10	Stop site quality score	-0.0045966	-0.259253	0.795457	3181	-0.0393327	0.0301506	Pearson's product-moment correlation	two.sided	0.842249	Unaffected
Translation initiation	10	ARE count 3'UTR (LU)	-0.0971276	-5.60181	2.29541e-08	3295	-0.13083	-0.0632008	Pearson's product-moment correlation	two.sided	1.03294e-07	Promotes Shortening
Translation initiation	10	ARE count 3'UTR (SU)	-0.0268108	-1.53955	0.123766	3295	-0.0608915	0.0073323	Pearson's product-moment correlation	two.sided	0.281616	Unaffected
Translation initiation	10	GC-content 3'UTR (LU)	0.0692909	3.98703	6.83581e-05	3295	0.0352379	0.103183	Pearson's product-moment correlation	two.sided	0.000123045	Promotes Lengthening
Translation initiation	10	GC-content 3'UTR (SU)	0.0738487	4.25068	2.19036e-05	3295	0.0398127	0.107714	Pearson's product-moment correlation	two.sided	6.57108e-05	Promotes Lengthening
Translation initiation	10	GC-content CDS	0.0655061	3.71588	0.000205958	3204	0.0309587	0.099897	Pearson's product-moment correlation	two.sided	0.000529605	Promotes Lengthening
Translation initiation	10	5`UTR length	-0.0331793	-1.8943	0.0582742	3256	-0.0674425	0.00116219	Pearson's product-moment correlation	two.sided	0.0953578	Unaffected
Translation initiation	10	3'UTR length (LU)	-0.130365	-7.54766	5.70123e-14	3295	-0.163773	-0.0966592	Pearson's product-moment correlation	two.sided	1.02622e-12	Promotes Shortening
Translation initiation	10	Proximal-distal CS distance	-0.109306	-6.31223	3.11797e-10	3295	-0.142909	-0.0754514	Pearson's product-moment correlation	two.sided	2.80617e-09	Promotes Shortening
Translation initiation	10	CDS length	-0.0401315	-2.30549	0.0212011	3295	-0.0741662	-0.0060033	Pearson's product-moment correlation	two.sided	0.0545172	Unaffected
Translation initiation	10	% non-optimal codons	-0.0986783	-5.61297	2.15834e-08	3204	-0.132842	-0.0642803	Pearson's product-moment correlation	two.sided	6.47502e-08	Promotes Shortening
Translation initiation	10	m6A score of 3'UTR (LU)	0.0294074	1.68877	0.0913573	3295	-0.00473378	0.06348	Pearson's product-moment correlation	two.sided	0.234919	Unaffected
Translation initiation	10	m6A score of 3'UTR (SU)	-0.00405129	-0.232554	0.816122	3295	-0.0381824	0.0300893	Pearson's product-moment correlation	two.sided	0.886406	Unaffected
Translation initiation	10	m6A score of CDS	-0.00354092	-0.158909	0.873756	2014	-0.0471902	0.0401219	Pearson's product-moment correlation	two.sided	0.919142	Unaffected
Translation initiation	10	Distal CS APARENT2 score	-0.0555861	-3.22562	0.00126905	3357	-0.0892382	-0.0218072	Pearson's product-moment correlation	two.sided	0.00305235	Promotes Shortening
Translation initiation	10	Proximal CS APARENT2 score	-0.0932356	-5.42567	6.18291e-08	3357	-0.126656	-0.0596037	Pearson's product-moment correlation	two.sided	1.85487e-07	Promotes Shortening
Translation initiation	10	mRNA half-life of LU	0.071615	3.92145	8.99982e-05	2983	0.0358307	0.107216	Pearson's product-moment correlation	two.sided	0.000179996	Promotes Lengthening
Translation initiation	10	mRNA half-life of SU	0.0889615	4.58477	4.75687e-06	2635	0.050964	0.126702	Pearson's product-moment correlation	two.sided	1.07029e-05	Promotes Lengthening
mRNA splicing I	11	Expression level	0.0595463	3.45622	0.000554604	3357	0.0257783	0.0931784	Pearson's product-moment correlation	two.sided	0.00705271	Promotes Lengthening
mRNA splicing I	11	Number of exons	-0.0217106	-1.24653	0.212659	3295	-0.0558056	0.012435	Pearson's product-moment correlation	two.sided	0.364777	Unaffected
mRNA splicing I	11	Lowest 3'SS score	0.000812103	0.0466165	0.962822	3295	-0.0333252	0.0349475	Pearson's product-moment correlation	two.sided	0.962822	Unaffected
mRNA splicing I	11	Lowest 5'SS score	0.00254266	0.145955	0.883966	3295	-0.0315965	0.0366759	Pearson's product-moment correlation	two.sided	0.918766	Unaffected
mRNA splicing I	11	Maximum intron length	-0.106751	-6.16296	8.00413e-10	3295	-0.140376	-0.0728805	Pearson's product-moment correlation	two.sided	3.60186e-09	Promotes Shortening
mRNA splicing I	11	Gene length	-0.0880486	-5.07388	4.11358e-07	3295	-0.121819	-0.0540747	Pearson's product-moment correlation	two.sided	1.85111e-06	Promotes Shortening
mRNA splicing I	11	Stop site quality score	0.00952615	0.537302	0.591096	3181	-0.0252246	0.0442539	Pearson's product-moment correlation	two.sided	0.759981	Unaffected
mRNA splicing I	11	ARE count 3'UTR (LU)	-0.115583	-6.67947	2.80396e-11	3295	-0.149131	-0.0817691	Pearson's product-moment correlation	two.sided	1.82509e-10	Promotes Shortening
mRNA splicing I	11	ARE count 3'UTR (SU)	-0.0412871	-2.37199	0.0177498	3295	-0.0753173	-0.00716081	Pearson's product-moment correlation	two.sided	0.106499	Unaffected
mRNA splicing I	11	GC-content 3'UTR (LU)	0.202503	11.87	7.48432e-32	3295	0.169538	0.235015	Pearson's product-moment correlation	two.sided	6.73589e-31	Promotes Lengthening
mRNA splicing I	11	GC-content 3'UTR (SU)	0.107908	6.23051	5.23785e-10	3295	0.0740442	0.141523	Pearson's product-moment correlation	two.sided	3.14271e-09	Promotes Lengthening
mRNA splicing I	11	GC-content CDS	0.12056	6.87428	7.45747e-12	3204	0.0863023	0.154532	Pearson's product-moment correlation	two.sided	4.47448e-11	Promotes Lengthening
mRNA splicing I	11	5`UTR length	-0.0916239	-5.25027	1.61619e-07	3256	-0.125569	-0.0574646	Pearson's product-moment correlation	two.sided	1.45457e-06	Promotes Shortening
mRNA splicing I	11	3'UTR length (LU)	-0.0658534	-3.78835	0.000154363	3295	-0.0997655	-0.0317885	Pearson's product-moment correlation	two.sided	0.000347317	Promotes Shortening
mRNA splicing I	11	Proximal-distal CS distance	-0.0128332	-0.736714	0.461349	3295	-0.046949	0.0213125	Pearson's product-moment correlation	two.sided	0.553618	Unaffected
mRNA splicing I	11	CDS length	-0.0842199	-4.85164	1.28126e-06	3295	-0.118017	-0.050228	Pearson's product-moment correlation	two.sided	7.68756e-06	Promotes Shortening
mRNA splicing I	11	% non-optimal codons	-0.141243	-8.07584	9.39132e-16	3204	-0.175004	-0.107149	Pearson's product-moment correlation	two.sided	8.45219e-15	Promotes Shortening
mRNA splicing I	11	m6A score of 3'UTR (LU)	-0.0354205	-2.03449	0.0419823	3295	-0.0694729	-0.00128569	Pearson's product-moment correlation	two.sided	0.160021	Unaffected
mRNA splicing I	11	m6A score of 3'UTR (SU)	-0.0577246	-3.31905	0.000913072	3295	-0.0916803	-0.0236348	Pearson's product-moment correlation	two.sided	0.00368018	Promotes Shortening
mRNA splicing I	11	m6A score of CDS	-0.0677257	-3.04636	0.00234634	2014	-0.111054	-0.0241405	Pearson's product-moment correlation	two.sided	0.014078	Promotes Shortening
mRNA splicing I	11	Distal CS APARENT2 score	-0.0249633	-1.44682	0.148042	3357	-0.0587336	0.008864	Pearson's product-moment correlation	two.sided	0.204981	Unaffected
mRNA splicing I	11	Proximal CS APARENT2 score	-0.135757	-7.93918	2.75116e-15	3357	-0.168801	-0.102407	Pearson's product-moment correlation	two.sided	1.65069e-14	Promotes Shortening
mRNA splicing I	11	mRNA half-life of LU	0.11639	6.40033	1.79434e-10	2983	0.0808508	0.151633	Pearson's product-moment correlation	two.sided	1.0766e-09	Promotes Lengthening
mRNA splicing I	11	mRNA half-life of SU	0.135035	6.99575	3.33272e-12	2635	0.0973667	0.172318	Pearson's product-moment correlation	two.sided	1.99963e-11	Promotes Lengthening
mRNA splicing II	12	Expression level	0.0535828	3.10903	0.00189274	3357	0.0197988	0.0872445	Pearson's product-moment correlation	two.sided	0.0113565	Promotes Lengthening
mRNA splicing II	12	Number of exons	-0.0218199	-1.2528	0.210366	3295	-0.0559146	0.0123257	Pearson's product-moment correlation	two.sided	0.364777	Unaffected
mRNA splicing II	12	Lowest 3'SS score	-0.0065933	-0.378477	0.7051	3295	-0.0407205	0.0275493	Pearson's product-moment correlation	two.sided	0.949312	Unaffected
mRNA splicing II	12	Lowest 5'SS score	0.00177686	0.101996	0.918766	3295	-0.0323615	0.0359111	Pearson's product-moment correlation	two.sided	0.918766	Unaffected
mRNA splicing II	12	Maximum intron length	-0.143146	-8.30237	1.47131e-16	3295	-0.17642	-0.109545	Pearson's product-moment correlation	two.sided	2.64836e-15	Promotes Shortening
mRNA splicing II	12	Gene length	-0.122548	-7.08796	1.65753e-12	3295	-0.156032	-0.0887834	Pearson's product-moment correlation	two.sided	1.76928e-11	Promotes Shortening
mRNA splicing II	12	Stop site quality score	-0.0363677	-2.05251	0.0402017	3181	-0.0710204	-0.00162739	Pearson's product-moment correlation	two.sided	0.238426	Unaffected
mRNA splicing II	12	ARE count 3'UTR (LU)	-0.130781	-7.57213	4.73862e-14	3295	-0.164184	-0.0970779	Pearson's product-moment correlation	two.sided	8.52952e-13	Promotes Shortening
mRNA splicing II	12	ARE count 3'UTR (SU)	-0.052542	-3.0202	0.0025455	3295	-0.0865232	-0.0184387	Pearson's product-moment correlation	two.sided	0.0458191	Promotes Shortening
mRNA splicing II	12	GC-content 3'UTR (LU)	0.196357	11.4951	5.17541e-30	3295	0.163315	0.228959	Pearson's product-moment correlation	two.sided	3.10525e-29	Promotes Lengthening
mRNA splicing II	12	GC-content 3'UTR (SU)	0.108871	6.28677	3.66736e-10	3295	0.075013	0.142478	Pearson's product-moment correlation	two.sided	3.14271e-09	Promotes Lengthening
mRNA splicing II	12	GC-content CDS	0.127833	7.29572	3.72708e-13	3204	0.0936301	0.161735	Pearson's product-moment correlation	two.sided	3.35437e-12	Promotes Lengthening
mRNA splicing II	12	5`UTR length	-0.090275	-5.17234	2.45159e-07	3256	-0.12423	-0.0561089	Pearson's product-moment correlation	two.sided	1.47095e-06	Promotes Shortening
mRNA splicing II	12	3'UTR length (LU)	-0.0846457	-4.87634	1.13187e-06	3295	-0.11844	-0.0506556	Pearson's product-moment correlation	two.sided	3.39561e-06	Promotes Shortening
mRNA splicing II	12	Proximal-distal CS distance	-0.0153184	-0.879409	0.379244	3295	-0.0494289	0.0188279	Pearson's product-moment correlation	two.sided	0.487599	Unaffected
mRNA splicing II	12	CDS length	-0.0856764	-4.93615	8.36345e-07	3295	-0.119463	-0.0516912	Pearson's product-moment correlation	two.sided	7.52711e-06	Promotes Shortening
mRNA splicing II	12	% non-optimal codons	-0.146137	-8.36166	9.10342e-17	3204	-0.179844	-0.112086	Pearson's product-moment correlation	two.sided	1.63862e-15	Promotes Shortening
mRNA splicing II	12	m6A score of 3'UTR (LU)	-0.0350049	-2.01059	0.0444504	3295	-0.0690588	-0.00086957	Pearson's product-moment correlation	two.sided	0.160021	Unaffected
mRNA splicing II	12	m6A score of 3'UTR (SU)	-0.0626578	-3.60377	0.000318274	3295	-0.0965876	-0.0285826	Pearson's product-moment correlation	two.sided	0.00190964	Promotes Shortening
mRNA splicing II	12	m6A score of CDS	-0.0827469	-3.72626	0.000199693	2014	-0.125949	-0.0392321	Pearson's product-moment correlation	two.sided	0.00359448	Promotes Shortening
mRNA splicing II	12	Distal CS APARENT2 score	-0.0682551	-3.96392	7.5265e-05	3357	-0.10184	-0.0345149	Pearson's product-moment correlation	two.sided	0.000270954	Promotes Shortening
mRNA splicing II	12	Proximal CS APARENT2 score	-0.166813	-9.80243	2.1886e-22	3357	-0.199507	-0.133748	Pearson's product-moment correlation	two.sided	3.93949e-21	Promotes Shortening
mRNA splicing II	12	mRNA half-life of LU	0.151955	8.3968	6.99514e-17	2983	0.116715	0.186813	Pearson's product-moment correlation	two.sided	1.25912e-15	Promotes Lengthening
mRNA splicing II	12	mRNA half-life of SU	0.136907	7.09454	1.66094e-12	2635	0.099255	0.174167	Pearson's product-moment correlation	two.sided	1.49485e-11	Promotes Lengthening
Transcription regulation I	13	Expression level	0.0579214	3.36159	0.000783635	3357	0.0241488	0.0915618	Pearson's product-moment correlation	two.sided	0.00705271	Promotes Lengthening
Transcription regulation I	13	Number of exons	-0.0678106	-3.90145	9.75284e-05	3295	-0.101712	-0.0337523	Pearson's product-moment correlation	two.sided	0.000877756	Promotes Shortening
Transcription regulation I	13	Lowest 3'SS score	0.013795	0.791939	0.428453	3295	-0.0203509	0.0479089	Pearson's product-moment correlation	two.sided	0.949312	Unaffected
Transcription regulation I	13	Lowest 5'SS score	0.0118183	0.678442	0.497539	3295	-0.0223271	0.0459361	Pearson's product-moment correlation	two.sided	0.852237	Unaffected
Transcription regulation I	13	Maximum intron length	-0.0906895	-5.22731	1.82705e-07	3295	-0.124441	-0.0567288	Pearson's product-moment correlation	two.sided	6.57736e-07	Promotes Shortening
Transcription regulation I	13	Gene length	-0.0871504	-5.02172	5.39303e-07	3295	-0.120927	-0.0531722	Pearson's product-moment correlation	two.sided	1.94149e-06	Promotes Shortening
Transcription regulation I	13	Stop site quality score	-0.0403096	-2.27533	0.0229527	3181	-0.074947	-0.00557502	Pearson's product-moment correlation	two.sided	0.226596	Unaffected
Transcription regulation I	13	ARE count 3'UTR (LU)	-0.0784078	-4.51467	6.56358e-06	3295	-0.112244	-0.0443902	Pearson's product-moment correlation	two.sided	2.36289e-05	Promotes Shortening
Transcription regulation I	13	ARE count 3'UTR (SU)	-0.0383896	-2.20527	0.0275041	3295	-0.072431	-0.00425878	Pearson's product-moment correlation	two.sided	0.123769	Unaffected
Transcription regulation I	13	GC-content 3'UTR (LU)	0.110729	6.39539	1.82737e-10	3295	0.0768829	0.14432	Pearson's product-moment correlation	two.sided	6.57852e-10	Promotes Lengthening
Transcription regulation I	13	GC-content 3'UTR (SU)	0.0631904	3.63452	0.00028275	3295	0.0291168	0.0971172	Pearson's product-moment correlation	two.sided	0.000727072	Promotes Lengthening
Transcription regulation I	13	GC-content CDS	0.0568711	3.22435	0.00127529	3204	0.0222975	0.0913089	Pearson's product-moment correlation	two.sided	0.00255058	Promotes Lengthening
Transcription regulation I	13	5`UTR length	-0.093661	-5.36802	8.51824e-08	3256	-0.127591	-0.0595123	Pearson's product-moment correlation	two.sided	1.45457e-06	Promotes Shortening
Transcription regulation I	13	3'UTR length (LU)	-0.0374986	-2.15401	0.0313114	3295	-0.0715434	-0.00336653	Pearson's product-moment correlation	two.sided	0.0429959	Promotes Shortening
Transcription regulation I	13	Proximal-distal CS distance	0.00865095	0.496601	0.619503	3295	-0.025493	0.0427747	Pearson's product-moment correlation	two.sided	0.655945	Unaffected
Transcription regulation I	13	CDS length	-0.122275	-7.0719	1.858e-12	3295	-0.155761	-0.0885079	Pearson's product-moment correlation	two.sided	3.3444e-11	Promotes Shortening
Transcription regulation I	13	% non-optimal codons	-0.0882383	-5.01419	5.61513e-07	3204	-0.122482	-0.0537851	Pearson's product-moment correlation	two.sided	1.44389e-06	Promotes Shortening
Transcription regulation I	13	m6A score of 3'UTR (LU)	-0.030415	-1.74669	0.0807837	3295	-0.0644845	0.00372523	Pearson's product-moment correlation	two.sided	0.234919	Unaffected
Transcription regulation I	13	m6A score of 3'UTR (SU)	-0.0571736	-3.28726	0.00102227	3295	-0.0911322	-0.0230823	Pearson's product-moment correlation	two.sided	0.00368018	Promotes Shortening
Transcription regulation I	13	m6A score of CDS	-0.0433691	-1.94814	0.0515373	2014	-0.0868613	0.000288014	Pearson's product-moment correlation	two.sided	0.185534	Unaffected
Transcription regulation I	13	Distal CS APARENT2 score	-0.0360623	-2.0908	0.0366212	3357	-0.069797	-0.00224524	Pearson's product-moment correlation	two.sided	0.0599255	Unaffected
Transcription regulation I	13	Proximal CS APARENT2 score	-0.102282	-5.9574	2.82762e-09	3357	-0.135632	-0.0686994	Pearson's product-moment correlation	two.sided	1.01794e-08	Promotes Shortening
Transcription regulation I	13	mRNA half-life of LU	0.120683	6.63987	3.71614e-11	2983	0.0851757	0.155885	Pearson's product-moment correlation	two.sided	3.34452e-10	Promotes Lengthening
Transcription regulation I	13	mRNA half-life of SU	0.141773	7.35178	2.59688e-13	2635	0.104166	0.178975	Pearson's product-moment correlation	two.sided	4.67438e-12	Promotes Lengthening
tRNA synthesis	14	Expression level	-0.00233272	-0.135157	0.892496	3357	-0.0361497	0.0314896	Pearson's product-moment correlation	two.sided	0.944995	Unaffected
tRNA synthesis	14	Number of exons	0.00741924	0.425892	0.670214	3295	-0.0267239	0.0415451	Pearson's product-moment correlation	two.sided	0.878413	Unaffected
tRNA synthesis	14	Lowest 3'SS score	0.00620174	0.356	0.721864	3295	-0.0279406	0.0403296	Pearson's product-moment correlation	two.sided	0.949312	Unaffected
tRNA synthesis	14	Lowest 5'SS score	0.00801042	0.45983	0.645669	3295	-0.0261331	0.0421353	Pearson's product-moment correlation	two.sided	0.852237	Unaffected
tRNA synthesis	14	Maximum intron length	-0.0320955	-1.8433	0.0653754	3295	-0.0661594	0.00204314	Pearson's product-moment correlation	two.sided	0.106978	Unaffected
tRNA synthesis	14	Gene length	-0.00733747	-0.421197	0.673638	3295	-0.0414635	0.0268056	Pearson's product-moment correlation	two.sided	0.866106	Unaffected
tRNA synthesis	14	Stop site quality score	-0.00779232	-0.439503	0.660327	3181	-0.0425232	0.0269574	Pearson's product-moment correlation	two.sided	0.78323	Unaffected
tRNA synthesis	14	ARE count 3'UTR (LU)	-0.0310292	-1.782	0.0748416	3295	-0.0650966	0.00311049	Pearson's product-moment correlation	two.sided	0.0939649	Unaffected
tRNA synthesis	14	ARE count 3'UTR (SU)	-0.0280228	-1.6092	0.107668	3295	-0.0620998	0.00611941	Pearson's product-moment correlation	two.sided	0.281616	Unaffected
tRNA synthesis	14	GC-content 3'UTR (LU)	0.0298138	1.71213	0.0869662	3295	-0.00432702	0.0638851	Pearson's product-moment correlation	two.sided	0.111814	Unaffected
tRNA synthesis	14	GC-content 3'UTR (SU)	0.0184153	1.05726	0.290471	3295	-0.0157309	0.0525187	Pearson's product-moment correlation	two.sided	0.32678	Unaffected
tRNA synthesis	14	GC-content CDS	0.0449164	2.54501	0.0109739	3204	0.0103149	0.0794104	Pearson's product-moment correlation	two.sided	0.0179574	Promotes Lengthening
tRNA synthesis	14	5`UTR length	-0.0176287	-1.00607	0.314455	3256	-0.0519374	0.0167216	Pearson's product-moment correlation	two.sided	0.353762	Unaffected
tRNA synthesis	14	3'UTR length (LU)	0.00121761	0.0698933	0.944283	3295	-0.0329201	0.0353525	Pearson's product-moment correlation	two.sided	0.944283	Unaffected
tRNA synthesis	14	Proximal-distal CS distance	0.00982238	0.563853	0.572893	3295	-0.0243222	0.043944	Pearson's product-moment correlation	two.sided	0.644504	Unaffected
tRNA synthesis	14	CDS length	0.00884157	0.507544	0.611807	3295	-0.0253025	0.042965	Pearson's product-moment correlation	two.sided	0.847117	Unaffected
tRNA synthesis	14	% non-optimal codons	-0.0503006	-2.85082	0.00438855	3204	-0.0847705	-0.0157105	Pearson's product-moment correlation	two.sided	0.00564243	Promotes Shortening
tRNA synthesis	14	m6A score of 3'UTR (LU)	-0.00309325	-0.17756	0.85908	3295	-0.0372257	0.0310464	Pearson's product-moment correlation	two.sided	0.987307	Unaffected
tRNA synthesis	14	m6A score of 3'UTR (SU)	0.0102362	0.587612	0.556833	3295	-0.0239085	0.0443571	Pearson's product-moment correlation	two.sided	0.733603	Unaffected
tRNA synthesis	14	m6A score of CDS	-0.0263062	-1.18097	0.237755	2014	-0.0698825	0.0173704	Pearson's product-moment correlation	two.sided	0.356633	Unaffected
tRNA synthesis	14	Distal CS APARENT2 score	-0.0293047	-1.69863	0.0894808	3357	-0.0630621	0.00451959	Pearson's product-moment correlation	two.sided	0.134221	Unaffected
tRNA synthesis	14	Proximal CS APARENT2 score	-0.0186738	-1.08214	0.279267	3357	-0.0524605	0.0151556	Pearson's product-moment correlation	two.sided	0.314175	Unaffected
tRNA synthesis	14	mRNA half-life of LU	0.0186485	1.0187	0.308427	2983	-0.0172393	0.0544884	Pearson's product-moment correlation	two.sided	0.370113	Unaffected
tRNA synthesis	14	mRNA half-life of SU	0.0357721	1.83744	0.0662577	2635	-0.00240179	0.0738419	Pearson's product-moment correlation	two.sided	0.0851884	Unaffected
DNA replication, repair	15	Expression level	0.00707652	0.410021	0.681817	3357	-0.0267497	0.0408866	Pearson's product-moment correlation	two.sided	0.767044	Unaffected
DNA replication, repair	15	Number of exons	-0.00810987	-0.465539	0.641577	3295	-0.0422346	0.0260337	Pearson's product-moment correlation	two.sided	0.878413	Unaffected
DNA replication, repair	15	Lowest 3'SS score	-0.0116953	-0.671382	0.502024	3295	-0.0458134	0.02245	Pearson's product-moment correlation	two.sided	0.949312	Unaffected
DNA replication, repair	15	Lowest 5'SS score	-0.0198744	-1.14106	0.253929	3295	-0.0539742	0.0142717	Pearson's product-moment correlation	two.sided	0.852237	Unaffected
DNA replication, repair	15	Maximum intron length	-0.00630628	-0.362001	0.717375	3295	-0.040434	0.0278361	Pearson's product-moment correlation	two.sided	0.717375	Unaffected
DNA replication, repair	15	Gene length	0.00052762	0.0302865	0.97584	3295	-0.0336094	0.0346634	Pearson's product-moment correlation	two.sided	0.97584	Unaffected
DNA replication, repair	15	Stop site quality score	-0.0175163	-0.988075	0.323191	3181	-0.0522269	0.0172366	Pearson's product-moment correlation	two.sided	0.587664	Unaffected
DNA replication, repair	15	ARE count 3'UTR (LU)	-0.0213901	-1.22812	0.219491	3295	-0.0554859	0.0127556	Pearson's product-moment correlation	two.sided	0.232403	Unaffected
DNA replication, repair	15	ARE count 3'UTR (SU)	-0.0428617	-2.46262	0.0138435	3295	-0.0768856	-0.00873815	Pearson's product-moment correlation	two.sided	0.106499	Unaffected
DNA replication, repair	15	GC-content 3'UTR (LU)	0.0767635	4.41943	1.02154e-05	3295	0.0427391	0.11061	Pearson's product-moment correlation	two.sided	2.04309e-05	Promotes Lengthening
DNA replication, repair	15	GC-content 3'UTR (SU)	0.0424209	2.43724	0.0148522	3295	0.00829657	0.0764466	Pearson's product-moment correlation	two.sided	0.0243036	Promotes Lengthening
DNA replication, repair	15	GC-content CDS	0.0310295	1.75724	0.0789727	3204	-0.00359186	0.0655766	Pearson's product-moment correlation	two.sided	0.109347	Unaffected
DNA replication, repair	15	5`UTR length	-0.0424721	-2.42571	0.0153326	3256	-0.0767004	-0.00814389	Pearson's product-moment correlation	two.sided	0.0306652	Promotes Shortening
DNA replication, repair	15	3'UTR length (LU)	0.0452715	2.60134	0.00932744	3295	0.0111523	0.0792853	Pearson's product-moment correlation	two.sided	0.0139912	Promotes Lengthening
DNA replication, repair	15	Proximal-distal CS distance	0.0927943	5.34967	9.41308e-08	3295	0.0588443	0.12653	Pearson's product-moment correlation	two.sided	4.23588e-07	Promotes Lengthening
DNA replication, repair	15	CDS length	-0.0538524	-3.09573	0.00197976	3295	-0.0878273	-0.0197523	Pearson's product-moment correlation	two.sided	0.00593929	Promotes Shortening
DNA replication, repair	15	% non-optimal codons	-0.0676004	-3.83522	0.000127868	3204	-0.101979	-0.0330602	Pearson's product-moment correlation	two.sided	0.000255736	Promotes Shortening
DNA replication, repair	15	m6A score of 3'UTR (LU)	0.000184356	0.0105824	0.991557	3295	-0.0339522	0.0343205	Pearson's product-moment correlation	two.sided	0.991557	Unaffected
DNA replication, repair	15	m6A score of 3'UTR (SU)	-0.025627	-1.47152	0.141245	3295	-0.0597111	0.00851687	Pearson's product-moment correlation	two.sided	0.423734	Unaffected
DNA replication, repair	15	m6A score of CDS	-0.0468893	-2.10659	0.0352761	2014	-0.0903609	-0.00323927	Pearson's product-moment correlation	two.sided	0.158743	Unaffected
DNA replication, repair	15	Distal CS APARENT2 score	0.00493947	0.286195	0.774747	3357	-0.0288852	0.0387528	Pearson's product-moment correlation	two.sided	0.777778	Unaffected
DNA replication, repair	15	Proximal CS APARENT2 score	-0.0906586	-5.27445	1.41588e-07	3357	-0.124098	-0.0570136	Pearson's product-moment correlation	two.sided	3.64082e-07	Promotes Shortening
DNA replication, repair	15	mRNA half-life of LU	0.0793169	4.34573	1.43449e-05	2983	0.0435646	0.114866	Pearson's product-moment correlation	two.sided	3.68869e-05	Promotes Lengthening
DNA replication, repair	15	mRNA half-life of SU	0.130858	6.77552	1.52346e-11	2635	0.0931532	0.168189	Pearson's product-moment correlation	two.sided	6.85555e-11	Promotes Lengthening
Transcription regulation II	16	Expression level	0.0223061	1.29273	0.196194	3357	-0.0115224	0.0560836	Pearson's product-moment correlation	two.sided	0.294291	Unaffected
Transcription regulation II	16	Number of exons	0.00271831	0.156037	0.876013	3295	-0.031421	0.0368513	Pearson's product-moment correlation	two.sided	0.985515	Unaffected
Transcription regulation II	16	Lowest 3'SS score	0.0107717	0.618356	0.536384	3295	-0.0233733	0.0448916	Pearson's product-moment correlation	two.sided	0.949312	Unaffected
Transcription regulation II	16	Lowest 5'SS score	0.00912125	0.5236	0.600592	3295	-0.0250229	0.0432442	Pearson's product-moment correlation	two.sided	0.852237	Unaffected
Transcription regulation II	16	Maximum intron length	-0.0297566	-1.70885	0.0875736	3295	-0.0638281	0.00438426	Pearson's product-moment correlation	two.sided	0.13136	Unaffected
Transcription regulation II	16	Gene length	-0.0108162	-0.62091	0.534702	3295	-0.044936	0.0233288	Pearson's product-moment correlation	two.sided	0.740357	Unaffected
Transcription regulation II	16	Stop site quality score	0.00692328	0.390485	0.696204	3181	-0.0278258	0.0416556	Pearson's product-moment correlation	two.sided	0.78323	Unaffected
Transcription regulation II	16	ARE count 3'UTR (LU)	-0.0306667	-1.76116	0.0783041	3295	-0.0647353	0.00347334	Pearson's product-moment correlation	two.sided	0.0939649	Unaffected
Transcription regulation II	16	ARE count 3'UTR (SU)	-0.0234717	-1.34769	0.177849	3295	-0.0575619	0.0106733	Pearson's product-moment correlation	two.sided	0.320129	Unaffected
Transcription regulation II	16	GC-content 3'UTR (LU)	0.0980739	5.65692	1.67278e-08	3295	0.0641523	0.131769	Pearson's product-moment correlation	two.sided	4.30144e-08	Promotes Lengthening
Transcription regulation II	16	GC-content 3'UTR (SU)	0.0472995	2.71814	0.00659947	3295	0.0131844	0.0813047	Pearson's product-moment correlation	two.sided	0.0148488	Promotes Lengthening
Transcription regulation II	16	GC-content CDS	0.0743244	4.21872	2.52508e-05	3204	0.0398093	0.108662	Pearson's product-moment correlation	two.sided	7.57523e-05	Promotes Lengthening
Transcription regulation II	16	5`UTR length	-0.0542315	-3.09909	0.00195776	3256	-0.088407	-0.0199285	Pearson's product-moment correlation	two.sided	0.00503423	Promotes Shortening
Transcription regulation II	16	3'UTR length (LU)	0.063149	3.63213	0.000285372	3295	0.0290753	0.0970761	Pearson's product-moment correlation	two.sided	0.000570743	Promotes Lengthening
Transcription regulation II	16	Proximal-distal CS distance	0.102949	5.94103	3.12748e-09	3295	0.0690549	0.136605	Pearson's product-moment correlation	two.sided	1.87649e-08	Promotes Lengthening
Transcription regulation II	16	CDS length	-0.0210356	-1.20776	0.227228	3295	-0.0551324	0.0131102	Pearson's product-moment correlation	two.sided	0.40901	Unaffected
Transcription regulation II	16	% non-optimal codons	-0.0988467	-5.62264	2.04194e-08	3204	-0.133009	-0.0644497	Pearson's product-moment correlation	two.sided	6.47502e-08	Promotes Shortening
Transcription regulation II	16	m6A score of 3'UTR (LU)	0.00268311	0.154017	0.877606	3295	-0.0314562	0.0368161	Pearson's product-moment correlation	two.sided	0.987307	Unaffected
Transcription regulation II	16	m6A score of 3'UTR (SU)	-0.00248883	-0.142865	0.886406	3295	-0.0366221	0.0316502	Pearson's product-moment correlation	two.sided	0.886406	Unaffected
Transcription regulation II	16	m6A score of CDS	-0.0720875	-3.24355	0.0011998	2014	-0.115381	-0.0285207	Pearson's product-moment correlation	two.sided	0.0107982	Promotes Shortening
Transcription regulation II	16	Distal CS APARENT2 score	-0.0048712	-0.282239	0.777778	3357	-0.0386847	0.0289534	Pearson's product-moment correlation	two.sided	0.777778	Unaffected
Transcription regulation II	16	Proximal CS APARENT2 score	-0.0510813	-2.9635	0.00306297	3357	-0.0847548	-0.0172914	Pearson's product-moment correlation	two.sided	0.00424104	Promotes Shortening
Transcription regulation II	16	mRNA half-life of LU	0.0473308	2.58796	0.00970154	2983	0.0114739	0.083066	Pearson's product-moment correlation	two.sided	0.0145523	Promotes Lengthening
Transcription regulation II	16	mRNA half-life of SU	0.106128	5.47874	4.68912e-08	2635	0.068234	0.143717	Pearson's product-moment correlation	two.sided	1.40673e-07	Promotes Lengthening
CPSF, CSTF and PAF complex	17	Expression level	-0.0164947	-0.955685	0.3393	3356	-0.0502915	0.0173398	Pearson's product-moment correlation	two.sided	0.436243	Unaffected
CPSF, CSTF and PAF complex	17	Number of exons	0.0321102	1.84386	0.0652927	3294	-0.00203358	0.0661792	Pearson's product-moment correlation	two.sided	0.289964	Unaffected
CPSF, CSTF and PAF complex	17	Lowest 3'SS score	-0.0149714	-0.859358	0.390205	3294	-0.0490879	0.0191799	Pearson's product-moment correlation	two.sided	0.949312	Unaffected
CPSF, CSTF and PAF complex	17	Lowest 5'SS score	0.00759683	0.43602	0.662851	3294	-0.0265516	0.0417276	Pearson's product-moment correlation	two.sided	0.852237	Unaffected
CPSF, CSTF and PAF complex	17	Maximum intron length	-0.0189038	-1.08515	0.277936	3294	-0.0530112	0.0152476	Pearson's product-moment correlation	two.sided	0.357346	Unaffected
CPSF, CSTF and PAF complex	17	Gene length	0.00282518	0.162147	0.8712	3294	-0.0313194	0.0369632	Pearson's product-moment correlation	two.sided	0.922447	Unaffected
CPSF, CSTF and PAF complex	17	Stop site quality score	0.0221114	1.2472	0.212416	3180	-0.0126462	0.0568156	Pearson's product-moment correlation	two.sided	0.546213	Unaffected
CPSF, CSTF and PAF complex	17	ARE count 3'UTR (LU)	0.0256386	1.47197	0.141124	3294	-0.00851038	0.0597279	Pearson's product-moment correlation	two.sided	0.158765	Unaffected
CPSF, CSTF and PAF complex	17	ARE count 3'UTR (SU)	-0.00672537	-0.386	0.699521	3294	-0.0408576	0.0274225	Pearson's product-moment correlation	two.sided	0.74067	Unaffected
CPSF, CSTF and PAF complex	17	GC-content 3'UTR (LU)	0.0788695	4.54073	5.80674e-06	3294	0.0448487	0.112708	Pearson's product-moment correlation	two.sided	1.30652e-05	Promotes Lengthening
CPSF, CSTF and PAF complex	17	GC-content 3'UTR (SU)	0.0287339	1.64981	0.0990763	3294	-0.00541302	0.0628138	Pearson's product-moment correlation	two.sided	0.127384	Unaffected
CPSF, CSTF and PAF complex	17	GC-content CDS	0.0462494	2.62029	0.00882701	3203	0.0116451	0.080743	Pearson's product-moment correlation	two.sided	0.0158886	Promotes Lengthening
CPSF, CSTF and PAF complex	17	5`UTR length	-0.0350722	-2.00219	0.045347	3255	-0.069334	-0.000727658	Pearson's product-moment correlation	two.sided	0.0816247	Unaffected
CPSF, CSTF and PAF complex	17	3'UTR length (LU)	0.100049	5.77112	8.60425e-09	3294	0.0661335	0.133734	Pearson's product-moment correlation	two.sided	7.74383e-08	Promotes Lengthening
CPSF, CSTF and PAF complex	17	Proximal-distal CS distance	0.128121	7.41443	1.54516e-13	3294	0.0943928	0.161556	Pearson's product-moment correlation	two.sided	2.78128e-12	Promotes Lengthening
CPSF, CSTF and PAF complex	17	CDS length	0.000318824	0.0182984	0.985402	3294	-0.0338231	0.03446	Pearson's product-moment correlation	two.sided	0.987886	Unaffected
CPSF, CSTF and PAF complex	17	% non-optimal codons	-0.0535541	-3.03525	0.00242266	3203	-0.0880138	-0.0189663	Pearson's product-moment correlation	two.sided	0.00396435	Promotes Shortening
CPSF, CSTF and PAF complex	17	m6A score of 3'UTR (LU)	-0.014057	-0.80686	0.419805	3294	-0.0481755	0.0200942	Pearson's product-moment correlation	two.sided	0.725861	Unaffected
CPSF, CSTF and PAF complex	17	m6A score of 3'UTR (SU)	-0.0220664	-1.26677	0.205326	3294	-0.0561657	0.0120843	Pearson's product-moment correlation	two.sided	0.427453	Unaffected
CPSF, CSTF and PAF complex	17	m6A score of CDS	-0.00648093	-0.290783	0.771247	2013	-0.0501342	0.037197	Pearson's product-moment correlation	two.sided	0.867653	Unaffected
CPSF, CSTF and PAF complex	17	Distal CS APARENT2 score	0.00786061	0.455387	0.64886	3356	-0.0259712	0.0416744	Pearson's product-moment correlation	two.sided	0.729968	Unaffected
CPSF, CSTF and PAF complex	17	Proximal CS APARENT2 score	-0.0627219	-3.64071	0.000275989	3356	-0.0963424	-0.0289585	Pearson's product-moment correlation	two.sided	0.000518605	Promotes Shortening
CPSF, CSTF and PAF complex	17	mRNA half-life of LU	0.04929	2.69534	0.0070711	2983	0.0134375	0.085016	Pearson's product-moment correlation	two.sided	0.0115709	Promotes Lengthening
CPSF, CSTF and PAF complex	17	mRNA half-life of SU	0.0417228	2.14359	0.032157	2635	0.00355783	0.0797664	Pearson's product-moment correlation	two.sided	0.0499409	Promotes Lengthening
Nuclear exosome	18	Expression level	0.0274491	1.58957	0.112027	3351	-0.00640697	0.0612422	Pearson's product-moment correlation	two.sided	0.201649	Unaffected
Nuclear exosome	18	Number of exons	-0.00711619	-0.408122	0.68321	3289	-0.0412736	0.0270579	Pearson's product-moment correlation	two.sided	0.878413	Unaffected
Nuclear exosome	18	Lowest 3'SS score	-0.0164217	-0.941911	0.346308	3289	-0.0505609	0.0177557	Pearson's product-moment correlation	two.sided	0.949312	Unaffected
Nuclear exosome	18	Lowest 5'SS score	-0.0246318	-1.41305	0.157734	3289	-0.0587498	0.00954377	Pearson's product-moment correlation	two.sided	0.852237	Unaffected
Nuclear exosome	18	Maximum intron length	-0.0633418	-3.63995	0.000276891	3289	-0.0972987	-0.0292375	Pearson's product-moment correlation	two.sided	0.000712005	Promotes Shortening
Nuclear exosome	18	Gene length	-0.0478886	-2.74956	0.00600023	3289	-0.081922	-0.0137436	Pearson's product-moment correlation	two.sided	0.0154292	Promotes Shortening
Nuclear exosome	18	Stop site quality score	-0.0397174	-2.23973	0.0251773	3175	-0.0743899	-0.00494909	Pearson's product-moment correlation	two.sided	0.226596	Unaffected
Nuclear exosome	18	ARE count 3'UTR (LU)	-0.0437862	-2.51354	0.0120001	3289	-0.0778372	-0.00963309	Pearson's product-moment correlation	two.sided	0.0216001	Promotes Shortening
Nuclear exosome	18	ARE count 3'UTR (SU)	-0.0167353	-0.959898	0.337177	3289	-0.0508737	0.0174422	Pearson's product-moment correlation	two.sided	0.457892	Unaffected
Nuclear exosome	18	GC-content 3'UTR (LU)	0.0340441	1.95355	0.0508387	3289	-0.000123564	0.0681323	Pearson's product-moment correlation	two.sided	0.0703921	Unaffected
Nuclear exosome	18	GC-content 3'UTR (SU)	-0.0185609	-1.06465	0.287114	3289	-0.052695	0.0156165	Pearson's product-moment correlation	two.sided	0.32678	Unaffected
Nuclear exosome	18	GC-content CDS	-0.020921	-1.18336	0.236755	3198	-0.0555307	0.0137389	Pearson's product-moment correlation	two.sided	0.266349	Unaffected
Nuclear exosome	18	5`UTR length	-0.0296039	-1.68842	0.0914263	3250	-0.0639106	0.00477275	Pearson's product-moment correlation	two.sided	0.137139	Unaffected
Nuclear exosome	18	3'UTR length (LU)	-0.00689319	-0.395333	0.692623	3289	-0.041051	0.0272807	Pearson's product-moment correlation	two.sided	0.733366	Unaffected
Nuclear exosome	18	Proximal-distal CS distance	0.0417624	2.39716	0.0165783	3289	0.00760576	0.0758217	Pearson's product-moment correlation	two.sided	0.029841	Promotes Lengthening
Nuclear exosome	18	CDS length	-0.061567	-3.53757	0.000409416	3289	-0.0955335	-0.0274572	Pearson's product-moment correlation	two.sided	0.0014739	Promotes Shortening
Nuclear exosome	18	% non-optimal codons	-0.0260917	-1.47601	0.14004	3198	-0.0606868	0.00856606	Pearson's product-moment correlation	two.sided	0.148278	Unaffected
Nuclear exosome	18	m6A score of 3'UTR (LU)	-0.0895022	-5.15362	2.70579e-07	3289	-0.123293	-0.0555044	Pearson's product-moment correlation	two.sided	4.87043e-06	Promotes Shortening
Nuclear exosome	18	m6A score of 3'UTR (SU)	-0.0651873	-3.74644	0.000182436	3289	-0.0991339	-0.031089	Pearson's product-moment correlation	two.sided	0.00164192	Promotes Shortening
Nuclear exosome	18	m6A score of CDS	-0.0279029	-1.25146	0.210913	2010	-0.0715157	0.0158164	Pearson's product-moment correlation	two.sided	0.356633	Unaffected
Nuclear exosome	18	Distal CS APARENT2 score	-0.0127226	-0.736542	0.461452	3351	-0.0465526	0.0211366	Pearson's product-moment correlation	two.sided	0.553743	Unaffected
Nuclear exosome	18	Proximal CS APARENT2 score	-0.0625775	-3.62959	0.000288114	3351	-0.0962238	-0.0287884	Pearson's product-moment correlation	two.sided	0.000518605	Promotes Shortening
Nuclear exosome	18	mRNA half-life of LU	0.100198	5.49832	4.15831e-08	2981	0.0645414	0.135598	Pearson's product-moment correlation	two.sided	1.49699e-07	Promotes Lengthening
Nuclear exosome	18	mRNA half-life of SU	0.109703	5.66442	1.6351e-08	2634	0.071826	0.147264	Pearson's product-moment correlation	two.sided	5.88636e-08	Promotes Lengthening
